# Supplementary material for: A Neutral “Masked” Diborene and Its Reactivity Toward Metal‐Free Pyridine Homocoupling
Source: Angew Chem Int Ed Engl. 2026 May 15;65(27):e2388449. doi: 10.1002/anie.2388449 (PMC13327575; doi:10.1002/anie.2388449)
Supplement: Supplementary file 2 — Supporting File 2: anie72613‐sup‐0002‐cif.zip. [file ANIE-65-e2388449-s001.zip]

Archive with 6 entries (6 files):
- anie72613-sup-0007.cif
- anie72613-sup-0002.cif
- anie72613-sup-0003.cif
- anie72613-sup-0004.cif
- anie72613-sup-0005.cif
- anie72613-sup-0006.cif
