# Supplementary material for: A Neutral “Masked” Diborene and Its Reactivity Toward Metal‐Free Pyridine Homocoupling
Source: Angew Chem Int Ed Engl. 2026 May 15;65(27):e2388449. doi: 10.1002/anie.2388449 (PMC13327575; doi:10.1002/anie.2388449)
Supplement: Supplementary file 2 — Supporting File 2: anie72613‐sup‐0002‐cif.zip. [file ANIE-65-e2388449-s001.zip › anie72613-sup-0007.cif]

data_mo_like3_0m
_audit_creation_date               2024-05-20
_audit_creation_method
;
Olex2 1.3
(compiled 2019.09.11 svn.r3662 for OlexSys, GUI svn.r5938)
;
_shelx_SHELXL_version_number       '2018/3'
_audit_contact_author_address      ?
_audit_contact_author_email        ?
_audit_contact_author_name         ''
_audit_contact_author_phone        ?
_publ_contact_author_id_orcid      ?
_publ_section_references
;
Bourhis, L.J., Dolomanov, O.V., Gildea, R.J., Howard, J.A.K., Puschmann, H.
 (2015). Acta Cryst. A71, 59-75.

Dolomanov, O.V., Bourhis, L.J., Gildea, R.J, Howard, J.A.K. & Puschmann, H.
 (2009), J. Appl. Cryst. 42, 339-341.

Sheldrick, G.M. (2015). Acta Cryst. C71, 3-8.
;
_chemical_name_common              ?
_chemical_name_systematic          ?
_chemical_formula_moiety           'C68 H90 B2 N8, C5 H5 N'
_chemical_formula_sum              'C73 H95 B2 N9'
_chemical_formula_weight           1120.19
_chemical_melting_point            ?
loop_
  _atom_type_symbol
  _atom_type_description
  _atom_type_scat_dispersion_real
  _atom_type_scat_dispersion_imag
  _atom_type_scat_source
 'C' 'C' 0.0033 0.0016 'International Tables Vol C Tables 4.2.6.8 and 6.1.1.4'
 'H' 'H' 0.0000 0.0000 'International Tables Vol C Tables 4.2.6.8 and 6.1.1.4'
 'B' 'B' 0.0013 0.0007 'International Tables Vol C Tables 4.2.6.8 and 6.1.1.4'
 'N' 'N' 0.0061 0.0033 'International Tables Vol C Tables 4.2.6.8 and 6.1.1.4'

_shelx_space_group_comment
;
The symmetry employed for this shelxl refinement is uniquely defined
by the following loop, which should always be used as a source of
symmetry information in preference to the above space-group names.
They are only intended as comments.
;
_space_group_crystal_system        'triclinic'
_space_group_IT_number             2
_space_group_name_H-M_alt          'P -1'
_space_group_name_Hall             '-P 1'
loop_
  _space_group_symop_operation_xyz
 'x, y, z'
 '-x, -y, -z'

_cell_length_a                     12.8092(4)
_cell_length_b                     14.4316(5)
_cell_length_c                     18.3718(6)
_cell_angle_alpha                  79.5320(10)
_cell_angle_beta                   78.5690(10)
_cell_angle_gamma                  80.6560(10)
_cell_volume                       3245.14(19)
_cell_formula_units_Z              2
_cell_measurement_reflns_used      9340
_cell_measurement_temperature      100.00
_cell_measurement_theta_max        27.482
_cell_measurement_theta_min        2.562
_shelx_estimated_absorpt_T_max     0.999
_shelx_estimated_absorpt_T_min     0.994
_exptl_absorpt_coefficient_mu      0.067
_exptl_absorpt_correction_T_max    0.7456
_exptl_absorpt_correction_T_min    0.7136
_exptl_absorpt_correction_type     multi-scan
_exptl_absorpt_process_details
;
SADABS-2016/2 (Bruker,2016/2) was used for absorption correction.
wR2(int) was 0.1137 before and 0.0549 after correction.
The Ratio of minimum to maximum transmission is 0.9571.
The \l/2 correction factor is Not present.
;
_exptl_absorpt_special_details     ?
_exptl_crystal_colour              yellow
_exptl_crystal_colour_primary      yellow
_exptl_crystal_density_diffrn      1.146
_exptl_crystal_density_meas        ?
_exptl_crystal_density_method      ?
_exptl_crystal_description         block
_exptl_crystal_F_000               1212
_exptl_crystal_size_max            0.09
_exptl_crystal_size_mid            0.05
_exptl_crystal_size_min            0.02
_exptl_transmission_factor_max     ?
_exptl_transmission_factor_min     ?
_diffrn_reflns_av_R_equivalents    0.0399
_diffrn_reflns_av_unetI/netI       0.0163
_diffrn_reflns_Laue_measured_fraction_full  0.999
_diffrn_reflns_Laue_measured_fraction_max  0.998
_diffrn_reflns_limit_h_max         16
_diffrn_reflns_limit_h_min         -16
_diffrn_reflns_limit_k_max         18
_diffrn_reflns_limit_k_min         -18
_diffrn_reflns_limit_l_max         23
_diffrn_reflns_limit_l_min         -23
_diffrn_reflns_number              183591
_diffrn_reflns_point_group_measured_fraction_full  0.999
_diffrn_reflns_point_group_measured_fraction_max  0.998
_diffrn_reflns_theta_full          25.242
_diffrn_reflns_theta_max           27.520
_diffrn_reflns_theta_min           1.979
_diffrn_ambient_temperature        100.0
_diffrn_detector_area_resol_mean   ?
_diffrn_measured_fraction_theta_full  0.999
_diffrn_measured_fraction_theta_max  0.998
_diffrn_measurement_device_type    'Bruker APEX-II CCD'
_diffrn_measurement_method         '\f and \w scans'
_diffrn_radiation_type             MoK\a
_diffrn_radiation_wavelength       0.71073
_diffrn_source                     ?
_reflns_Friedel_coverage           0.000
_reflns_Friedel_fraction_full      .
_reflns_Friedel_fraction_max       .
_reflns_number_gt                  13591
_reflns_number_total               14897
_reflns_special_details
;
 Reflections were merged by SHELXL according to the crystal
 class for the calculation of statistics and refinement.
 
 _reflns_Friedel_fraction is defined as the number of unique
 Friedel pairs measured divided by the number that would be
 possible theoretically, ignoring centric projections and
 systematic absences.
;
_reflns_threshold_expression       'I > 2\s(I)'
_computing_cell_refinement         'SAINT V8.40B (?, 2016)'
_computing_data_collection         ?
_computing_data_reduction          'SAINT V8.40B (?, 2016)'
_computing_molecular_graphics      'Olex2 1.3 (Dolomanov et al., 2009)'
_computing_publication_material    'Olex2 1.3 (Dolomanov et al., 2009)'
_computing_structure_refinement    'ShelXL 2018/3 (Sheldrick, 2015)'
_computing_structure_solution      'olex2.solve 1.3 (Bourhis et al., 2015)'
_refine_diff_density_max           0.342
_refine_diff_density_min           -0.256
_refine_diff_density_rms           0.042
_refine_ls_extinction_coef         .
_refine_ls_extinction_method       none
_refine_ls_goodness_of_fit_ref     1.064
_refine_ls_hydrogen_treatment      constr
_refine_ls_matrix_type             full
_refine_ls_number_parameters       777
_refine_ls_number_reflns           14897
_refine_ls_number_restraints       0
_refine_ls_R_factor_all            0.0494
_refine_ls_R_factor_gt             0.0448
_refine_ls_restrained_S_all        1.064
_refine_ls_shift/su_max            0.001
_refine_ls_shift/su_mean           0.000
_refine_ls_structure_factor_coef   Fsqd
_refine_ls_weighting_details      
 'w=1/[\s^2^(Fo^2^)+(0.0430P)^2^+1.5737P] where P=(Fo^2^+2Fc^2^)/3'
_refine_ls_weighting_scheme        calc
_refine_ls_wR_factor_gt            0.1050
_refine_ls_wR_factor_ref           0.1079
_refine_special_details            ?
_olex2_refinement_description
;
1. Fixed Uiso
 At 1.2 times of:
  All C(H) groups
 At 1.5 times of:
  All C(H,H,H) groups
2.a Ternary CH refined with riding coordinates:
 C15(H15), C41(H41), C12(H12), C27(H27), C24(H24), C44(H44), C53(H53),
 C56(H56), C64(H64), C63(H63)
2.b Aromatic/amide H refined with riding coordinates:
 C71(H71), C72(H72), C73(H73), C69(H69), C70(H70), C10(H10), C9(H9), C8(H8),
 C20(H20), C21(H21), C22(H22), C37(H37), C38(H38), C39(H39), C49(H49), C50(H50),
  C51(H51), C68(H68), C67(H67), C66(H66), C65(H65), C59(H59), C60(H60),
 C61(H61), C62(H62)
2.c Idealised Me refined as rotating group:
 C16(H16a,H16b,H16c), C42(H42a,H42b,H42c), C17(H17a,H17b,H17c), C14(H14a,H14b,
 H14c), C13(H13a,H13b,H13c), C5(H5a,H5b,H5c), C4(H4a,H4b,H4c), C29(H29a,H29b,
 H29c), C28(H28a,H28b,H28c), C26(H26a,H26b,H26c), C25(H25a,H25b,H25c), C46(H46a,
 H46b,H46c), C45(H45a,H45b,H45c), C43(H43a,H43b,H43c), C34(H34a,H34b,H34c),
 C33(H33a,H33b,H33c), C54(H54a,H54b,H54c), C55(H55a,H55b,H55c), C58(H58a,H58b,
 H58c), C57(H57a,H57b,H57c)
;
_atom_sites_solution_hydrogens     geom
_atom_sites_solution_primary       iterative
_atom_sites_solution_secondary     ?
loop_
  _atom_site_label
  _atom_site_type_symbol
  _atom_site_fract_x
  _atom_site_fract_y
  _atom_site_fract_z
  _atom_site_U_iso_or_equiv
  _atom_site_adp_type
  _atom_site_occupancy
  _atom_site_site_symmetry_order
  _atom_site_calc_flag
  _atom_site_refinement_flags_posn
  _atom_site_refinement_flags_adp
  _atom_site_refinement_flags_occupancy
  _atom_site_disorder_assembly
  _atom_site_disorder_group
 N2 N 0.05415(7) 0.62763(6) 0.25367(5) 0.01360(18) Uani 1 1 d . . . . .
 N1 N 0.23880(7) 0.64587(6) 0.19754(5) 0.01463(18) Uani 1 1 d . . . . .
 N4 N 0.28087(7) 0.83540(7) 0.28213(5) 0.01495(18) Uani 1 1 d . . . . .
 N5 N 0.47141(7) 0.81032(6) 0.28366(5) 0.01426(18) Uani 1 1 d . . . . .
 N3 N 0.17620(7) 0.50066(6) 0.25932(5) 0.01369(18) Uani 1 1 d . . . . .
 N6 N 0.36019(7) 0.82220(6) 0.39023(5) 0.01359(18) Uani 1 1 d . . . . .
 N8 N 0.20871(8) 0.92722(7) 0.17224(5) 0.01658(19) Uani 1 1 d . . . . .
 N7 N 0.27211(8) 0.76745(7) 0.08627(5) 0.01629(19) Uani 1 1 d . . . . .
 C71 C 0.90093(13) 0.24907(12) 0.20222(10) 0.0414(4) Uani 1 1 d . . . . .
 H71 H 0.970750 0.256672 0.174483 0.050 Uiso 1 1 calc R U . . .
 C72 C 0.87956(13) 0.16355(12) 0.24425(10) 0.0404(4) Uani 1 1 d . . . . .
 H72 H 0.934215 0.110566 0.246310 0.048 Uiso 1 1 calc R U . . .
 C73 C 0.77693(13) 0.15600(12) 0.28356(9) 0.0394(3) Uani 1 1 d . . . . .
 H73 H 0.762843 0.096509 0.312803 0.047 Uiso 1 1 calc R U . . .
 N9 N 0.69621(11) 0.22729(10) 0.28295(8) 0.0377(3) Uani 1 1 d . . . . .
 C69 C 0.71872(13) 0.30967(11) 0.24186(9) 0.0374(3) Uani 1 1 d . . . . .
 H69 H 0.662649 0.361550 0.240601 0.045 Uiso 1 1 calc R U . . .
 C70 C 0.81882(14) 0.32414(11) 0.20096(10) 0.0414(4) Uani 1 1 d . . . . .
 H70 H 0.831129 0.384454 0.172498 0.050 Uiso 1 1 calc R U . . .
 C16 C 0.05179(11) 0.65900(10) 0.03054(7) 0.0267(3) Uani 1 1 d . . . . .
 H16A H 0.074598 0.602254 0.006166 0.040 Uiso 1 1 calc R U . . .
 H16B H 0.115164 0.686879 0.033992 0.040 Uiso 1 1 calc R U . . .
 H16C H 0.005792 0.705496 0.000883 0.040 Uiso 1 1 calc R U . . .
 C15 C -0.01080(10) 0.63155(8) 0.10938(7) 0.0208(2) Uani 1 1 d . . . . .
 H15 H 0.035902 0.580729 0.137223 0.025 Uiso 1 1 calc R U . . .
 C7 C -0.03760(9) 0.71560(8) 0.15220(6) 0.0164(2) Uani 1 1 d . . . . .
 C6 C -0.00209(8) 0.71469(7) 0.22007(6) 0.0135(2) Uani 1 1 d . . . . .
 C1 C 0.16470(8) 0.59826(7) 0.23351(6) 0.01205(19) Uani 1 1 d . . . . .
 B1 B 0.24738(9) 0.74262(9) 0.16810(7) 0.0136(2) Uani 1 1 d . . . . .
 B2 B 0.24839(9) 0.83633(8) 0.21317(7) 0.0134(2) Uani 1 1 d . . . . .
 C30 C 0.36228(8) 0.82273(7) 0.31409(6) 0.01185(19) Uani 1 1 d . . . . .
 C35 C 0.51554(9) 0.81316(8) 0.20517(6) 0.0158(2) Uani 1 1 d . . . . .
 C40 C 0.54611(9) 0.72736(8) 0.17614(6) 0.0175(2) Uani 1 1 d . . . . .
 C41 C 0.52136(9) 0.63210(8) 0.22250(7) 0.0188(2) Uani 1 1 d . . . . .
 H41 H 0.448632 0.642792 0.254092 0.023 Uiso 1 1 calc R U . . .
 C42 C 0.60189(11) 0.59159(9) 0.27569(8) 0.0278(3) Uani 1 1 d . . . . .
 H42A H 0.675241 0.591524 0.247307 0.042 Uiso 1 1 calc R U . . .
 H42B H 0.590034 0.526401 0.298351 0.042 Uiso 1 1 calc R U . . .
 H42C H 0.591801 0.630976 0.315360 0.042 Uiso 1 1 calc R U . . .
 C17 C -0.11203(12) 0.59049(11) 0.10495(9) 0.0361(3) Uani 1 1 d . . . . .
 H17A H -0.158899 0.638878 0.077393 0.054 Uiso 1 1 calc R U . . .
 H17B H -0.150265 0.571212 0.155870 0.054 Uiso 1 1 calc R U . . .
 H17C H -0.091658 0.535112 0.078769 0.054 Uiso 1 1 calc R U . . .
 C11 C -0.02680(8) 0.79367(8) 0.25842(6) 0.0144(2) Uani 1 1 d . . . . .
 C10 C -0.08899(9) 0.87384(8) 0.22677(7) 0.0188(2) Uani 1 1 d . . . . .
 H10 H -0.105943 0.928515 0.251038 0.023 Uiso 1 1 calc R U . . .
 C9 C -0.12653(10) 0.87538(9) 0.16071(7) 0.0223(2) Uani 1 1 d . . . . .
 H9 H -0.169926 0.930274 0.140815 0.027 Uiso 1 1 calc R U . . .
 C8 C -0.10094(10) 0.79722(9) 0.12374(7) 0.0213(2) Uani 1 1 d . . . . .
 H8 H -0.126752 0.799012 0.078393 0.026 Uiso 1 1 calc R U . . .
 C12 C 0.00922(9) 0.79170(8) 0.33288(6) 0.0164(2) Uani 1 1 d . . . . .
 H12 H 0.083340 0.756118 0.330291 0.020 Uiso 1 1 calc R U . . .
 C14 C 0.01276(10) 0.89082(9) 0.35002(7) 0.0231(2) Uani 1 1 d . . . . .
 H14A H 0.053790 0.927279 0.306605 0.035 Uiso 1 1 calc R U . . .
 H14B H 0.047354 0.885149 0.393955 0.035 Uiso 1 1 calc R U . . .
 H14C H -0.060590 0.923572 0.360501 0.035 Uiso 1 1 calc R U . . .
 C13 C -0.06463(10) 0.73935(10) 0.39838(7) 0.0257(3) Uani 1 1 d . . . . .
 H13A H -0.139387 0.767820 0.397824 0.039 Uiso 1 1 calc R U . . .
 H13B H -0.044523 0.744734 0.446063 0.039 Uiso 1 1 calc R U . . .
 H13C H -0.057055 0.672144 0.393005 0.039 Uiso 1 1 calc R U . . .
 C2 C 0.00049(9) 0.54734(8) 0.28588(6) 0.0165(2) Uani 1 1 d . . . . .
 C5 C -0.11827(9) 0.55458(9) 0.31080(8) 0.0240(3) Uani 1 1 d . . . . .
 H5A H -0.152546 0.613817 0.285080 0.036 Uiso 1 1 calc R U . . .
 H5B H -0.135479 0.554306 0.365237 0.036 Uiso 1 1 calc R U . . .
 H5C H -0.144808 0.500379 0.298444 0.036 Uiso 1 1 calc R U . . .
 C3 C 0.07514(9) 0.47056(8) 0.28976(6) 0.0163(2) Uani 1 1 d . . . . .
 C4 C 0.06166(10) 0.36929(8) 0.32024(7) 0.0227(2) Uani 1 1 d . . . . .
 H4A H -0.011708 0.358758 0.319290 0.034 Uiso 1 1 calc R U . . .
 H4B H 0.074890 0.354804 0.372103 0.034 Uiso 1 1 calc R U . . .
 H4C H 0.112938 0.327779 0.289350 0.034 Uiso 1 1 calc R U . . .
 C18 C 0.27345(9) 0.43598(7) 0.24600(6) 0.0151(2) Uani 1 1 d . . . . .
 C19 C 0.32814(9) 0.39769(8) 0.30583(7) 0.0172(2) Uani 1 1 d . . . . .
 C27 C 0.29568(9) 0.42946(8) 0.38243(6) 0.0191(2) Uani 1 1 d . . . . .
 H27 H 0.230370 0.477848 0.381229 0.023 Uiso 1 1 calc R U . . .
 C29 C 0.38529(10) 0.47628(9) 0.39971(7) 0.0257(3) Uani 1 1 d . . . . .
 H29A H 0.452385 0.432391 0.395508 0.038 Uiso 1 1 calc R U . . .
 H29B H 0.365675 0.491728 0.450865 0.038 Uiso 1 1 calc R U . . .
 H29C H 0.395121 0.534662 0.363805 0.038 Uiso 1 1 calc R U . . .
 C28 C 0.26784(11) 0.34671(10) 0.44507(8) 0.0286(3) Uani 1 1 d . . . . .
 H28A H 0.208456 0.318842 0.434758 0.043 Uiso 1 1 calc R U . . .
 H28B H 0.246459 0.370181 0.493388 0.043 Uiso 1 1 calc R U . . .
 H28C H 0.330815 0.298252 0.447084 0.043 Uiso 1 1 calc R U . . .
 C20 C 0.41780(10) 0.32928(8) 0.29297(7) 0.0227(2) Uani 1 1 d . . . . .
 H20 H 0.455994 0.302111 0.332753 0.027 Uiso 1 1 calc R U . . .
 C21 C 0.45168(10) 0.30059(8) 0.22336(8) 0.0260(3) Uani 1 1 d . . . . .
 H21 H 0.512333 0.253649 0.215778 0.031 Uiso 1 1 calc R U . . .
 C22 C 0.39745(10) 0.34011(9) 0.16467(8) 0.0244(3) Uani 1 1 d . . . . .
 H22 H 0.422022 0.320457 0.116870 0.029 Uiso 1 1 calc R U . . .
 C23 C 0.30733(9) 0.40830(8) 0.17446(7) 0.0190(2) Uani 1 1 d . . . . .
 C24 C 0.24657(11) 0.44905(9) 0.11000(7) 0.0230(2) Uani 1 1 d . . . . .
 H24 H 0.213816 0.515349 0.116871 0.028 Uiso 1 1 calc R U . . .
 C26 C 0.31971(14) 0.45385(11) 0.03303(8) 0.0362(3) Uani 1 1 d . . . . .
 H26A H 0.279590 0.489867 -0.005552 0.054 Uiso 1 1 calc R U . . .
 H26B H 0.344726 0.389314 0.021704 0.054 Uiso 1 1 calc R U . . .
 H26C H 0.381655 0.485440 0.033640 0.054 Uiso 1 1 calc R U . . .
 C25 C 0.15486(13) 0.39137(10) 0.11203(9) 0.0347(3) Uani 1 1 d . . . . .
 H25A H 0.116597 0.418783 0.070292 0.052 Uiso 1 1 calc R U . . .
 H25B H 0.104891 0.393231 0.159776 0.052 Uiso 1 1 calc R U . . .
 H25C H 0.184634 0.325321 0.107304 0.052 Uiso 1 1 calc R U . . .
 C32 C 0.46559(9) 0.81315(8) 0.40496(6) 0.0168(2) Uani 1 1 d . . . . .
 C31 C 0.53362(9) 0.80623(8) 0.34013(7) 0.0176(2) Uani 1 1 d . . . . .
 C36 C 0.53156(10) 0.90151(8) 0.16068(7) 0.0210(2) Uani 1 1 d . . . . .
 C44 C 0.49050(11) 0.99447(9) 0.19104(8) 0.0268(3) Uani 1 1 d . . . . .
 H44 H 0.425858 0.983407 0.230515 0.032 Uiso 1 1 calc R U . . .
 C46 C 0.57287(15) 1.02531(10) 0.22854(9) 0.0388(4) Uani 1 1 d . . . . .
 H46A H 0.638389 1.034840 0.191665 0.058 Uiso 1 1 calc R U . . .
 H46B H 0.590018 0.975953 0.270249 0.058 Uiso 1 1 calc R U . . .
 H46C H 0.543001 1.084907 0.247736 0.058 Uiso 1 1 calc R U . . .
 C45 C 0.45481(12) 1.07459(9) 0.13036(9) 0.0321(3) Uani 1 1 d . . . . .
 H45A H 0.518124 1.094647 0.095141 0.048 Uiso 1 1 calc R U . . .
 H45B H 0.415407 1.128633 0.154025 0.048 Uiso 1 1 calc R U . . .
 H45C H 0.408078 1.051707 0.103138 0.048 Uiso 1 1 calc R U . . .
 C37 C 0.58605(11) 0.90178(9) 0.08691(7) 0.0284(3) Uani 1 1 d . . . . .
 H37 H 0.599024 0.960511 0.055963 0.034 Uiso 1 1 calc R U . . .
 C38 C 0.62132(12) 0.81794(10) 0.05831(7) 0.0304(3) Uani 1 1 d . . . . .
 H38 H 0.660261 0.819160 0.008504 0.036 Uiso 1 1 calc R U . . .
 C39 C 0.60012(11) 0.73212(9) 0.10199(7) 0.0253(3) Uani 1 1 d . . . . .
 H39 H 0.622849 0.675127 0.081031 0.030 Uiso 1 1 calc R U . . .
 C43 C 0.51839(11) 0.55719(9) 0.17418(8) 0.0259(3) Uani 1 1 d . . . . .
 H43A H 0.472750 0.584061 0.136506 0.039 Uiso 1 1 calc R U . . .
 H43B H 0.489164 0.501961 0.206176 0.039 Uiso 1 1 calc R U . . .
 H43C H 0.591362 0.537485 0.148846 0.039 Uiso 1 1 calc R U . . .
 C34 C 0.65395(9) 0.79512(10) 0.32508(8) 0.0258(3) Uani 1 1 d . . . . .
 H34A H 0.680020 0.797898 0.270947 0.039 Uiso 1 1 calc R U . . .
 H34B H 0.682001 0.733707 0.351563 0.039 Uiso 1 1 calc R U . . .
 H34C H 0.678550 0.846476 0.342885 0.039 Uiso 1 1 calc R U . . .
 C33 C 0.48769(10) 0.80676(10) 0.48247(7) 0.0251(3) Uani 1 1 d . . . . .
 H33A H 0.560550 0.821427 0.479795 0.038 Uiso 1 1 calc R U . . .
 H33B H 0.481397 0.742280 0.509575 0.038 Uiso 1 1 calc R U . . .
 H33C H 0.435668 0.852356 0.509013 0.038 Uiso 1 1 calc R U . . .
 C47 C 0.26664(9) 0.85211(8) 0.44230(6) 0.0142(2) Uani 1 1 d . . . . .
 C48 C 0.23410(9) 0.95009(8) 0.44292(6) 0.0165(2) Uani 1 1 d . . . . .
 C49 C 0.14795(10) 0.97691(8) 0.49756(7) 0.0207(2) Uani 1 1 d . . . . .
 H49 H 0.124838 1.042532 0.499422 0.025 Uiso 1 1 calc R U . . .
 C50 C 0.09521(10) 0.90976(9) 0.54930(7) 0.0229(2) Uani 1 1 d . . . . .
 H50 H 0.036412 0.929555 0.586001 0.027 Uiso 1 1 calc R U . . .
 C51 C 0.12815(10) 0.81413(9) 0.54748(7) 0.0220(2) Uani 1 1 d . . . . .
 H51 H 0.091300 0.768590 0.582944 0.026 Uiso 1 1 calc R U . . .
 C52 C 0.21488(9) 0.78321(8) 0.49427(6) 0.0169(2) Uani 1 1 d . . . . .
 C53 C 0.25157(10) 0.67725(8) 0.49654(6) 0.0189(2) Uani 1 1 d . . . . .
 H53 H 0.315079 0.668550 0.455680 0.023 Uiso 1 1 calc R U . . .
 C54 C 0.28623(11) 0.63309(9) 0.57209(7) 0.0256(3) Uani 1 1 d . . . . .
 H54A H 0.315023 0.566062 0.570973 0.038 Uiso 1 1 calc R U . . .
 H54B H 0.224048 0.637871 0.612663 0.038 Uiso 1 1 calc R U . . .
 H54C H 0.341739 0.667160 0.580818 0.038 Uiso 1 1 calc R U . . .
 C55 C 0.16305(11) 0.62644(9) 0.48261(7) 0.0245(3) Uani 1 1 d . . . . .
 H55A H 0.149217 0.648678 0.431315 0.037 Uiso 1 1 calc R U . . .
 H55B H 0.097217 0.640369 0.518579 0.037 Uiso 1 1 calc R U . . .
 H55C H 0.186014 0.557720 0.489033 0.037 Uiso 1 1 calc R U . . .
 C56 C 0.29235(10) 1.02557(8) 0.38849(7) 0.0208(2) Uani 1 1 d . . . . .
 H56 H 0.331501 0.996323 0.343728 0.025 Uiso 1 1 calc R U . . .
 C58 C 0.37563(13) 1.05803(11) 0.42449(9) 0.0357(3) Uani 1 1 d . . . . .
 H58A H 0.429393 1.003848 0.436937 0.054 Uiso 1 1 calc R U . . .
 H58B H 0.339743 1.083311 0.470428 0.054 Uiso 1 1 calc R U . . .
 H58C H 0.411016 1.107667 0.389124 0.054 Uiso 1 1 calc R U . . .
 C57 C 0.21589(12) 1.11232(9) 0.36080(8) 0.0282(3) Uani 1 1 d . . . . .
 H57A H 0.256073 1.153955 0.320570 0.042 Uiso 1 1 calc R U . . .
 H57B H 0.183667 1.147231 0.402563 0.042 Uiso 1 1 calc R U . . .
 H57C H 0.159087 1.091192 0.341561 0.042 Uiso 1 1 calc R U . . .
 C68 C 0.20007(10) 1.01147(8) 0.20005(7) 0.0210(2) Uani 1 1 d . . . . .
 H68 H 0.220436 1.008204 0.247533 0.025 Uiso 1 1 calc R U . . .
 C67 C 0.16514(11) 1.09733(9) 0.16509(8) 0.0291(3) Uani 1 1 d . . . . .
 H67 H 0.160353 1.152698 0.187350 0.035 Uiso 1 1 calc R U . . .
 C66 C 0.13499(15) 1.10327(10) 0.09261(8) 0.0419(4) Uani 1 1 d . . . . .
 H66 H 0.112157 1.163686 0.066074 0.050 Uiso 1 1 calc R U . . .
 C65 C 0.13863(16) 1.02541(11) 0.06226(8) 0.0457(4) Uani 1 1 d . . . . .
 H65 H 0.118707 1.032638 0.014214 0.055 Uiso 1 1 calc R U . . .
 C64 C 0.17265(10) 0.92668(9) 0.10013(6) 0.0205(2) Uani 1 1 d . . . . .
 H64 H 0.108086 0.892281 0.112434 0.025 Uiso 1 1 calc R U . . .
 C63 C 0.26101(10) 0.86863(8) 0.05014(6) 0.0187(2) Uani 1 1 d . . . . .
 H63 H 0.330634 0.893577 0.046293 0.022 Uiso 1 1 calc R U . . .
 C59 C 0.31949(9) 0.69994(9) 0.04067(7) 0.0204(2) Uani 1 1 d . . . . .
 H59 H 0.346173 0.638712 0.063894 0.024 Uiso 1 1 calc R U . . .
 C60 C 0.32970(11) 0.71651(10) -0.03475(7) 0.0259(3) Uani 1 1 d . . . . .
 H60 H 0.370654 0.671487 -0.064589 0.031 Uiso 1 1 calc R U . . .
 C61 C 0.27656(13) 0.80461(10) -0.06864(7) 0.0310(3) Uani 1 1 d . . . . .
 H61 H 0.268817 0.812989 -0.119884 0.037 Uiso 1 1 calc R U . . .
 C62 C 0.23815(14) 0.87453(10) -0.02831(7) 0.0338(3) Uani 1 1 d . . . . .
 H62 H 0.195526 0.929218 -0.049294 0.041 Uiso 1 1 calc R U . . .

loop_
  _atom_site_aniso_label
  _atom_site_aniso_U_11
  _atom_site_aniso_U_22
  _atom_site_aniso_U_33
  _atom_site_aniso_U_23
  _atom_site_aniso_U_13
  _atom_site_aniso_U_12
 N2 0.0130(4) 0.0113(4) 0.0152(4) 0.0004(3) -0.0020(3) -0.0012(3)
 N1 0.0140(4) 0.0133(4) 0.0161(4) -0.0020(3) -0.0017(3) -0.0018(3)
 N4 0.0138(4) 0.0167(4) 0.0146(4) -0.0036(3) -0.0025(3) -0.0013(3)
 N5 0.0116(4) 0.0158(4) 0.0150(4) -0.0027(3) -0.0014(3) -0.0012(3)
 N3 0.0134(4) 0.0101(4) 0.0162(4) -0.0003(3) -0.0019(3) -0.0004(3)
 N6 0.0122(4) 0.0157(4) 0.0133(4) -0.0028(3) -0.0034(3) -0.0009(3)
 N8 0.0216(5) 0.0137(4) 0.0144(4) -0.0018(3) -0.0037(4) -0.0020(4)
 N7 0.0202(5) 0.0154(4) 0.0138(4) -0.0017(3) -0.0019(4) -0.0056(4)
 C71 0.0351(8) 0.0454(9) 0.0460(9) -0.0117(7) -0.0043(7) -0.0104(7)
 C72 0.0339(8) 0.0385(8) 0.0497(9) -0.0061(7) -0.0153(7) 0.0012(6)
 C73 0.0408(8) 0.0381(8) 0.0402(8) 0.0037(7) -0.0163(7) -0.0075(7)
 N9 0.0346(7) 0.0417(7) 0.0386(7) -0.0084(6) -0.0100(5) -0.0034(5)
 C69 0.0410(8) 0.0303(7) 0.0449(9) -0.0147(6) -0.0142(7) 0.0015(6)
 C70 0.0527(10) 0.0296(7) 0.0450(9) -0.0069(7) -0.0102(7) -0.0111(7)
 C16 0.0281(6) 0.0307(7) 0.0220(6) -0.0081(5) -0.0021(5) -0.0045(5)
 C15 0.0248(6) 0.0197(6) 0.0192(6) -0.0048(4) -0.0062(5) -0.0018(5)
 C7 0.0169(5) 0.0164(5) 0.0157(5) -0.0015(4) -0.0026(4) -0.0030(4)
 C6 0.0117(5) 0.0119(5) 0.0153(5) 0.0014(4) -0.0021(4) -0.0011(4)
 C1 0.0149(5) 0.0114(5) 0.0104(5) -0.0024(4) -0.0042(4) -0.0001(4)
 B1 0.0113(5) 0.0155(6) 0.0141(5) -0.0018(4) -0.0024(4) -0.0022(4)
 B2 0.0123(5) 0.0145(5) 0.0126(5) -0.0014(4) 0.0002(4) -0.0031(4)
 C30 0.0137(5) 0.0084(4) 0.0128(5) -0.0016(4) -0.0005(4) -0.0019(4)
 C35 0.0131(5) 0.0174(5) 0.0157(5) -0.0024(4) 0.0001(4) -0.0019(4)
 C40 0.0158(5) 0.0173(5) 0.0188(5) -0.0033(4) -0.0019(4) -0.0015(4)
 C41 0.0172(5) 0.0154(5) 0.0226(6) -0.0029(4) -0.0008(4) -0.0018(4)
 C42 0.0300(7) 0.0234(6) 0.0307(7) 0.0020(5) -0.0109(5) -0.0053(5)
 C17 0.0374(8) 0.0403(8) 0.0366(8) -0.0177(6) 0.0014(6) -0.0187(6)
 C11 0.0123(5) 0.0151(5) 0.0147(5) -0.0009(4) -0.0004(4) -0.0029(4)
 C10 0.0197(5) 0.0139(5) 0.0203(5) -0.0024(4) -0.0007(4) 0.0011(4)
 C9 0.0217(6) 0.0192(6) 0.0220(6) 0.0028(4) -0.0055(5) 0.0045(4)
 C8 0.0216(6) 0.0244(6) 0.0173(5) 0.0006(4) -0.0078(4) -0.0005(5)
 C12 0.0143(5) 0.0195(5) 0.0154(5) -0.0040(4) -0.0020(4) -0.0011(4)
 C14 0.0211(6) 0.0262(6) 0.0241(6) -0.0124(5) -0.0022(5) -0.0018(5)
 C13 0.0219(6) 0.0372(7) 0.0165(6) 0.0010(5) -0.0018(5) -0.0074(5)
 C2 0.0157(5) 0.0146(5) 0.0177(5) 0.0019(4) -0.0016(4) -0.0040(4)
 C5 0.0153(5) 0.0208(6) 0.0320(7) 0.0033(5) -0.0009(5) -0.0036(4)
 C3 0.0158(5) 0.0147(5) 0.0176(5) 0.0003(4) -0.0017(4) -0.0040(4)
 C4 0.0205(6) 0.0144(5) 0.0311(6) 0.0030(5) -0.0038(5) -0.0043(4)
 C18 0.0147(5) 0.0087(5) 0.0207(5) -0.0021(4) -0.0008(4) -0.0011(4)
 C19 0.0165(5) 0.0110(5) 0.0224(6) 0.0000(4) -0.0020(4) -0.0016(4)
 C27 0.0193(5) 0.0169(5) 0.0188(5) 0.0013(4) -0.0047(4) 0.0017(4)
 C29 0.0263(6) 0.0251(6) 0.0265(6) -0.0041(5) -0.0053(5) -0.0050(5)
 C28 0.0316(7) 0.0278(7) 0.0250(6) 0.0060(5) -0.0077(5) -0.0075(5)
 C20 0.0196(6) 0.0141(5) 0.0326(7) -0.0013(5) -0.0061(5) 0.0018(4)
 C21 0.0194(6) 0.0139(5) 0.0432(8) -0.0098(5) -0.0005(5) 0.0025(4)
 C22 0.0243(6) 0.0172(5) 0.0314(7) -0.0117(5) 0.0025(5) -0.0025(5)
 C23 0.0211(6) 0.0136(5) 0.0229(6) -0.0060(4) -0.0005(4) -0.0043(4)
 C24 0.0310(6) 0.0195(6) 0.0196(6) -0.0075(5) -0.0032(5) -0.0034(5)
 C26 0.0543(9) 0.0302(7) 0.0214(6) -0.0108(5) 0.0014(6) 0.0001(6)
 C25 0.0463(8) 0.0306(7) 0.0346(8) -0.0056(6) -0.0180(6) -0.0125(6)
 C32 0.0151(5) 0.0169(5) 0.0198(5) -0.0018(4) -0.0074(4) -0.0019(4)
 C31 0.0152(5) 0.0175(5) 0.0208(5) -0.0020(4) -0.0060(4) -0.0016(4)
 C36 0.0205(6) 0.0172(5) 0.0227(6) -0.0017(4) 0.0015(4) -0.0029(4)
 C44 0.0321(7) 0.0149(5) 0.0281(6) -0.0020(5) 0.0070(5) -0.0045(5)
 C46 0.0617(10) 0.0195(6) 0.0367(8) -0.0034(6) -0.0110(7) -0.0077(6)
 C45 0.0318(7) 0.0176(6) 0.0417(8) 0.0005(5) 0.0001(6) -0.0021(5)
 C37 0.0327(7) 0.0220(6) 0.0235(6) 0.0034(5) 0.0056(5) -0.0040(5)
 C38 0.0355(7) 0.0323(7) 0.0178(6) -0.0025(5) 0.0063(5) -0.0029(6)
 C39 0.0304(7) 0.0232(6) 0.0206(6) -0.0073(5) 0.0014(5) -0.0008(5)
 C43 0.0259(6) 0.0186(6) 0.0352(7) -0.0072(5) -0.0075(5) -0.0029(5)
 C34 0.0141(5) 0.0317(7) 0.0326(7) -0.0064(5) -0.0055(5) -0.0026(5)
 C33 0.0237(6) 0.0334(7) 0.0210(6) -0.0030(5) -0.0111(5) -0.0047(5)
 C47 0.0144(5) 0.0170(5) 0.0119(5) -0.0044(4) -0.0030(4) -0.0008(4)
 C48 0.0192(5) 0.0165(5) 0.0156(5) -0.0051(4) -0.0048(4) -0.0026(4)
 C49 0.0242(6) 0.0177(5) 0.0210(6) -0.0084(4) -0.0039(5) 0.0008(4)
 C50 0.0235(6) 0.0256(6) 0.0181(6) -0.0089(5) 0.0016(4) 0.0006(5)
 C51 0.0248(6) 0.0220(6) 0.0166(5) -0.0021(4) 0.0023(4) -0.0037(5)
 C52 0.0202(5) 0.0163(5) 0.0138(5) -0.0022(4) -0.0032(4) -0.0010(4)
 C53 0.0228(6) 0.0150(5) 0.0162(5) -0.0003(4) -0.0003(4) -0.0006(4)
 C54 0.0306(7) 0.0223(6) 0.0232(6) 0.0025(5) -0.0073(5) -0.0053(5)
 C55 0.0291(6) 0.0202(6) 0.0244(6) -0.0052(5) -0.0051(5) -0.0013(5)
 C56 0.0258(6) 0.0152(5) 0.0222(6) -0.0051(4) -0.0016(5) -0.0052(4)
 C58 0.0384(8) 0.0302(7) 0.0443(8) -0.0050(6) -0.0117(7) -0.0164(6)
 C57 0.0382(7) 0.0166(6) 0.0280(7) -0.0024(5) -0.0034(5) -0.0018(5)
 C68 0.0206(6) 0.0164(5) 0.0271(6) -0.0054(5) -0.0049(5) -0.0024(4)
 C67 0.0305(7) 0.0152(6) 0.0393(8) -0.0030(5) -0.0037(6) -0.0006(5)
 C66 0.0615(10) 0.0224(7) 0.0267(7) 0.0077(5) 0.0011(7) 0.0150(7)
 C65 0.0727(12) 0.0350(8) 0.0194(7) 0.0015(6) -0.0128(7) 0.0214(8)
 C64 0.0248(6) 0.0217(6) 0.0135(5) 0.0016(4) -0.0056(4) -0.0003(5)
 C63 0.0259(6) 0.0170(5) 0.0134(5) 0.0000(4) -0.0016(4) -0.0085(4)
 C59 0.0199(5) 0.0225(6) 0.0188(6) -0.0061(4) -0.0012(4) -0.0025(4)
 C60 0.0275(6) 0.0325(7) 0.0185(6) -0.0095(5) 0.0015(5) -0.0071(5)
 C61 0.0525(9) 0.0305(7) 0.0124(5) -0.0005(5) -0.0053(5) -0.0159(6)
 C62 0.0641(10) 0.0227(6) 0.0155(6) 0.0031(5) -0.0124(6) -0.0087(6)

_geom_special_details
;
 All esds (except the esd in the dihedral angle between two l.s. planes)
 are estimated using the full covariance matrix.  The cell esds are taken
 into account individually in the estimation of esds in distances, angles
 and torsion angles; correlations between esds in cell parameters are only
 used when they are defined by crystal symmetry.  An approximate (isotropic)
 treatment of cell esds is used for estimating esds involving l.s. planes.
;
loop_
  _geom_bond_atom_site_label_1
  _geom_bond_atom_site_label_2
  _geom_bond_distance
  _geom_bond_site_symmetry_2
  _geom_bond_publ_flag
 N2 C6 1.4419(13) . ?
 N2 C1 1.4058(13) . ?
 N2 C2 1.4191(13) . ?
 N1 C1 1.2679(14) . ?
 N1 B1 1.4164(15) . ?
 N4 B2 1.4068(15) . ?
 N4 C30 1.2678(14) . ?
 N5 C30 1.3942(13) . ?
 N5 C35 1.4364(14) . ?
 N5 C31 1.4160(14) . ?
 N3 C1 1.3958(13) . ?
 N3 C3 1.4088(14) . ?
 N3 C18 1.4379(13) . ?
 N6 C30 1.3925(13) . ?
 N6 C32 1.4099(14) . ?
 N6 C47 1.4371(13) . ?
 N8 B2 1.4564(15) . ?
 N8 C68 1.3825(15) . ?
 N8 C64 1.4886(14) . ?
 N7 B1 1.4634(15) . ?
 N7 C63 1.4868(14) . ?
 N7 C59 1.3865(15) . ?
 C71 H71 0.9500 . ?
 C71 C72 1.369(2) . ?
 C71 C70 1.382(2) . ?
 C72 H72 0.9500 . ?
 C72 C73 1.380(2) . ?
 C73 H73 0.9500 . ?
 C73 N9 1.335(2) . ?
 N9 C69 1.329(2) . ?
 C69 H69 0.9500 . ?
 C69 C70 1.379(2) . ?
 C70 H70 0.9500 . ?
 C16 H16A 0.9800 . ?
 C16 H16B 0.9800 . ?
 C16 H16C 0.9800 . ?
 C16 C15 1.5270(17) . ?
 C15 H15 1.0000 . ?
 C15 C7 1.5207(16) . ?
 C15 C17 1.5323(18) . ?
 C7 C6 1.4067(15) . ?
 C7 C8 1.3975(16) . ?
 C6 C11 1.4078(15) . ?
 B1 B2 1.7121(17) . ?
 C35 C40 1.4039(16) . ?
 C35 C36 1.4056(16) . ?
 C40 C41 1.5248(16) . ?
 C40 C39 1.3954(16) . ?
 C41 H41 1.0000 . ?
 C41 C42 1.5352(17) . ?
 C41 C43 1.5277(17) . ?
 C42 H42A 0.9800 . ?
 C42 H42B 0.9800 . ?
 C42 H42C 0.9800 . ?
 C17 H17A 0.9800 . ?
 C17 H17B 0.9800 . ?
 C17 H17C 0.9800 . ?
 C11 C10 1.3968(15) . ?
 C11 C12 1.5221(15) . ?
 C10 H10 0.9500 . ?
 C10 C9 1.3865(17) . ?
 C9 H9 0.9500 . ?
 C9 C8 1.3826(18) . ?
 C8 H8 0.9500 . ?
 C12 H12 1.0000 . ?
 C12 C14 1.5291(16) . ?
 C12 C13 1.5377(16) . ?
 C14 H14A 0.9800 . ?
 C14 H14B 0.9800 . ?
 C14 H14C 0.9800 . ?
 C13 H13A 0.9800 . ?
 C13 H13B 0.9800 . ?
 C13 H13C 0.9800 . ?
 C2 C5 1.4913(15) . ?
 C2 C3 1.3422(16) . ?
 C5 H5A 0.9800 . ?
 C5 H5B 0.9800 . ?
 C5 H5C 0.9800 . ?
 C3 C4 1.4918(15) . ?
 C4 H4A 0.9800 . ?
 C4 H4B 0.9800 . ?
 C4 H4C 0.9800 . ?
 C18 C19 1.4011(16) . ?
 C18 C23 1.4084(16) . ?
 C19 C27 1.5180(16) . ?
 C19 C20 1.3996(16) . ?
 C27 H27 1.0000 . ?
 C27 C29 1.5327(17) . ?
 C27 C28 1.5343(16) . ?
 C29 H29A 0.9800 . ?
 C29 H29B 0.9800 . ?
 C29 H29C 0.9800 . ?
 C28 H28A 0.9800 . ?
 C28 H28B 0.9800 . ?
 C28 H28C 0.9800 . ?
 C20 H20 0.9500 . ?
 C20 C21 1.3817(19) . ?
 C21 H21 0.9500 . ?
 C21 C22 1.384(2) . ?
 C22 H22 0.9500 . ?
 C22 C23 1.3952(17) . ?
 C23 C24 1.5225(17) . ?
 C24 H24 1.0000 . ?
 C24 C26 1.5306(18) . ?
 C24 C25 1.5373(19) . ?
 C26 H26A 0.9800 . ?
 C26 H26B 0.9800 . ?
 C26 H26C 0.9800 . ?
 C25 H25A 0.9800 . ?
 C25 H25B 0.9800 . ?
 C25 H25C 0.9800 . ?
 C32 C31 1.3384(16) . ?
 C32 C33 1.4899(16) . ?
 C31 C34 1.4984(16) . ?
 C36 C44 1.5212(17) . ?
 C36 C37 1.3957(17) . ?
 C44 H44 1.0000 . ?
 C44 C46 1.529(2) . ?
 C44 C45 1.5332(19) . ?
 C46 H46A 0.9800 . ?
 C46 H46B 0.9800 . ?
 C46 H46C 0.9800 . ?
 C45 H45A 0.9800 . ?
 C45 H45B 0.9800 . ?
 C45 H45C 0.9800 . ?
 C37 H37 0.9500 . ?
 C37 C38 1.3797(19) . ?
 C38 H38 0.9500 . ?
 C38 C39 1.3833(19) . ?
 C39 H39 0.9500 . ?
 C43 H43A 0.9800 . ?
 C43 H43B 0.9800 . ?
 C43 H43C 0.9800 . ?
 C34 H34A 0.9800 . ?
 C34 H34B 0.9800 . ?
 C34 H34C 0.9800 . ?
 C33 H33A 0.9800 . ?
 C33 H33B 0.9800 . ?
 C33 H33C 0.9800 . ?
 C47 C48 1.4092(15) . ?
 C47 C52 1.3993(15) . ?
 C48 C49 1.3923(16) . ?
 C48 C56 1.5217(16) . ?
 C49 H49 0.9500 . ?
 C49 C50 1.3865(17) . ?
 C50 H50 0.9500 . ?
 C50 C51 1.3805(17) . ?
 C51 H51 0.9500 . ?
 C51 C52 1.3985(16) . ?
 C52 C53 1.5206(15) . ?
 C53 H53 1.0000 . ?
 C53 C54 1.5365(16) . ?
 C53 C55 1.5304(17) . ?
 C54 H54A 0.9800 . ?
 C54 H54B 0.9800 . ?
 C54 H54C 0.9800 . ?
 C55 H55A 0.9800 . ?
 C55 H55B 0.9800 . ?
 C55 H55C 0.9800 . ?
 C56 H56 1.0000 . ?
 C56 C58 1.5326(18) . ?
 C56 C57 1.5341(17) . ?
 C58 H58A 0.9800 . ?
 C58 H58B 0.9800 . ?
 C58 H58C 0.9800 . ?
 C57 H57A 0.9800 . ?
 C57 H57B 0.9800 . ?
 C57 H57C 0.9800 . ?
 C68 H68 0.9500 . ?
 C68 C67 1.3389(17) . ?
 C67 H67 0.9500 . ?
 C67 C66 1.443(2) . ?
 C66 H66 0.9500 . ?
 C66 C65 1.333(2) . ?
 C65 H65 0.9500 . ?
 C65 C64 1.5041(18) . ?
 C64 H64 1.0000 . ?
 C64 C63 1.5447(16) . ?
 C63 H63 1.0000 . ?
 C63 C62 1.5116(17) . ?
 C59 H59 0.9500 . ?
 C59 C60 1.3462(17) . ?
 C60 H60 0.9500 . ?
 C60 C61 1.438(2) . ?
 C61 H61 0.9500 . ?
 C61 C62 1.332(2) . ?
 C62 H62 0.9500 . ?

loop_
  _geom_angle_atom_site_label_1
  _geom_angle_atom_site_label_2
  _geom_angle_atom_site_label_3
  _geom_angle
  _geom_angle_site_symmetry_1
  _geom_angle_site_symmetry_3
  _geom_angle_publ_flag
 C1 N2 C6 124.33(9) . . ?
 C1 N2 C2 109.67(8) . . ?
 C2 N2 C6 121.40(9) . . ?
 C1 N1 B1 136.24(10) . . ?
 C30 N4 B2 143.42(10) . . ?
 C30 N5 C35 125.48(9) . . ?
 C30 N5 C31 110.12(9) . . ?
 C31 N5 C35 123.97(9) . . ?
 C1 N3 C3 110.43(9) . . ?
 C1 N3 C18 125.56(9) . . ?
 C3 N3 C18 123.23(9) . . ?
 C30 N6 C32 110.31(9) . . ?
 C30 N6 C47 124.65(9) . . ?
 C32 N6 C47 123.05(9) . . ?
 B2 N8 C64 117.79(9) . . ?
 C68 N8 B2 121.89(10) . . ?
 C68 N8 C64 120.27(10) . . ?
 B1 N7 C63 120.42(9) . . ?
 C59 N7 B1 121.70(10) . . ?
 C59 N7 C63 117.36(9) . . ?
 C72 C71 H71 120.7 . . ?
 C72 C71 C70 118.64(15) . . ?
 C70 C71 H71 120.7 . . ?
 C71 C72 H72 120.7 . . ?
 C71 C72 C73 118.56(15) . . ?
 C73 C72 H72 120.7 . . ?
 C72 C73 H73 118.0 . . ?
 N9 C73 C72 123.92(15) . . ?
 N9 C73 H73 118.0 . . ?
 C69 N9 C73 116.54(14) . . ?
 N9 C69 H69 118.1 . . ?
 N9 C69 C70 123.71(15) . . ?
 C70 C69 H69 118.1 . . ?
 C71 C70 H70 120.7 . . ?
 C69 C70 C71 118.64(15) . . ?
 C69 C70 H70 120.7 . . ?
 H16A C16 H16B 109.5 . . ?
 H16A C16 H16C 109.5 . . ?
 H16B C16 H16C 109.5 . . ?
 C15 C16 H16A 109.5 . . ?
 C15 C16 H16B 109.5 . . ?
 C15 C16 H16C 109.5 . . ?
 C16 C15 H15 107.9 . . ?
 C16 C15 C17 110.20(11) . . ?
 C7 C15 C16 111.14(10) . . ?
 C7 C15 H15 107.9 . . ?
 C7 C15 C17 111.64(10) . . ?
 C17 C15 H15 107.9 . . ?
 C6 C7 C15 122.78(10) . . ?
 C8 C7 C15 119.07(10) . . ?
 C8 C7 C6 118.14(10) . . ?
 C7 C6 N2 118.47(9) . . ?
 C7 C6 C11 121.89(10) . . ?
 C11 C6 N2 119.46(9) . . ?
 N1 C1 N2 129.75(10) . . ?
 N1 C1 N3 126.14(10) . . ?
 N3 C1 N2 104.06(9) . . ?
 N1 B1 N7 117.07(10) . . ?
 N1 B1 B2 130.12(10) . . ?
 N7 B1 B2 112.36(9) . . ?
 N4 B2 N8 118.51(10) . . ?
 N4 B2 B1 128.77(10) . . ?
 N8 B2 B1 112.72(9) . . ?
 N4 C30 N5 130.03(10) . . ?
 N4 C30 N6 125.81(10) . . ?
 N6 C30 N5 104.11(9) . . ?
 C40 C35 N5 118.99(10) . . ?
 C40 C35 C36 122.06(10) . . ?
 C36 C35 N5 118.87(10) . . ?
 C35 C40 C41 122.23(10) . . ?
 C39 C40 C35 117.31(11) . . ?
 C39 C40 C41 120.47(10) . . ?
 C40 C41 H41 107.7 . . ?
 C40 C41 C42 112.26(10) . . ?
 C40 C41 C43 113.00(10) . . ?
 C42 C41 H41 107.7 . . ?
 C43 C41 H41 107.7 . . ?
 C43 C41 C42 108.36(10) . . ?
 C41 C42 H42A 109.5 . . ?
 C41 C42 H42B 109.5 . . ?
 C41 C42 H42C 109.5 . . ?
 H42A C42 H42B 109.5 . . ?
 H42A C42 H42C 109.5 . . ?
 H42B C42 H42C 109.5 . . ?
 C15 C17 H17A 109.5 . . ?
 C15 C17 H17B 109.5 . . ?
 C15 C17 H17C 109.5 . . ?
 H17A C17 H17B 109.5 . . ?
 H17A C17 H17C 109.5 . . ?
 H17B C17 H17C 109.5 . . ?
 C6 C11 C12 121.84(10) . . ?
 C10 C11 C6 117.47(10) . . ?
 C10 C11 C12 120.66(10) . . ?
 C11 C10 H10 119.3 . . ?
 C9 C10 C11 121.47(11) . . ?
 C9 C10 H10 119.3 . . ?
 C10 C9 H9 119.9 . . ?
 C8 C9 C10 120.15(11) . . ?
 C8 C9 H9 119.9 . . ?
 C7 C8 H8 119.6 . . ?
 C9 C8 C7 120.86(11) . . ?
 C9 C8 H8 119.6 . . ?
 C11 C12 H12 108.0 . . ?
 C11 C12 C14 113.10(10) . . ?
 C11 C12 C13 111.00(9) . . ?
 C14 C12 H12 108.0 . . ?
 C14 C12 C13 108.56(10) . . ?
 C13 C12 H12 108.0 . . ?
 C12 C14 H14A 109.5 . . ?
 C12 C14 H14B 109.5 . . ?
 C12 C14 H14C 109.5 . . ?
 H14A C14 H14B 109.5 . . ?
 H14A C14 H14C 109.5 . . ?
 H14B C14 H14C 109.5 . . ?
 C12 C13 H13A 109.5 . . ?
 C12 C13 H13B 109.5 . . ?
 C12 C13 H13C 109.5 . . ?
 H13A C13 H13B 109.5 . . ?
 H13A C13 H13C 109.5 . . ?
 H13B C13 H13C 109.5 . . ?
 N2 C2 C5 122.72(10) . . ?
 C3 C2 N2 107.76(9) . . ?
 C3 C2 C5 129.50(10) . . ?
 C2 C5 H5A 109.5 . . ?
 C2 C5 H5B 109.5 . . ?
 C2 C5 H5C 109.5 . . ?
 H5A C5 H5B 109.5 . . ?
 H5A C5 H5C 109.5 . . ?
 H5B C5 H5C 109.5 . . ?
 N3 C3 C4 122.70(10) . . ?
 C2 C3 N3 107.91(9) . . ?
 C2 C3 C4 129.38(10) . . ?
 C3 C4 H4A 109.5 . . ?
 C3 C4 H4B 109.5 . . ?
 C3 C4 H4C 109.5 . . ?
 H4A C4 H4B 109.5 . . ?
 H4A C4 H4C 109.5 . . ?
 H4B C4 H4C 109.5 . . ?
 C19 C18 N3 119.01(10) . . ?
 C19 C18 C23 121.81(10) . . ?
 C23 C18 N3 119.06(10) . . ?
 C18 C19 C27 122.64(10) . . ?
 C20 C19 C18 117.95(11) . . ?
 C20 C19 C27 119.40(11) . . ?
 C19 C27 H27 108.1 . . ?
 C19 C27 C29 110.44(10) . . ?
 C19 C27 C28 111.95(10) . . ?
 C29 C27 H27 108.1 . . ?
 C29 C27 C28 109.91(10) . . ?
 C28 C27 H27 108.1 . . ?
 C27 C29 H29A 109.5 . . ?
 C27 C29 H29B 109.5 . . ?
 C27 C29 H29C 109.5 . . ?
 H29A C29 H29B 109.5 . . ?
 H29A C29 H29C 109.5 . . ?
 H29B C29 H29C 109.5 . . ?
 C27 C28 H28A 109.5 . . ?
 C27 C28 H28B 109.5 . . ?
 C27 C28 H28C 109.5 . . ?
 H28A C28 H28B 109.5 . . ?
 H28A C28 H28C 109.5 . . ?
 H28B C28 H28C 109.5 . . ?
 C19 C20 H20 119.5 . . ?
 C21 C20 C19 121.08(12) . . ?
 C21 C20 H20 119.5 . . ?
 C20 C21 H21 119.9 . . ?
 C20 C21 C22 120.15(11) . . ?
 C22 C21 H21 119.9 . . ?
 C21 C22 H22 119.4 . . ?
 C21 C22 C23 121.15(12) . . ?
 C23 C22 H22 119.4 . . ?
 C18 C23 C24 121.56(10) . . ?
 C22 C23 C18 117.86(11) . . ?
 C22 C23 C24 120.56(11) . . ?
 C23 C24 H24 107.8 . . ?
 C23 C24 C26 112.70(11) . . ?
 C23 C24 C25 110.68(10) . . ?
 C26 C24 H24 107.8 . . ?
 C26 C24 C25 109.89(11) . . ?
 C25 C24 H24 107.8 . . ?
 C24 C26 H26A 109.5 . . ?
 C24 C26 H26B 109.5 . . ?
 C24 C26 H26C 109.5 . . ?
 H26A C26 H26B 109.5 . . ?
 H26A C26 H26C 109.5 . . ?
 H26B C26 H26C 109.5 . . ?
 C24 C25 H25A 109.5 . . ?
 C24 C25 H25B 109.5 . . ?
 C24 C25 H25C 109.5 . . ?
 H25A C25 H25B 109.5 . . ?
 H25A C25 H25C 109.5 . . ?
 H25B C25 H25C 109.5 . . ?
 N6 C32 C33 121.94(10) . . ?
 C31 C32 N6 107.84(10) . . ?
 C31 C32 C33 130.10(11) . . ?
 N5 C31 C34 123.18(10) . . ?
 C32 C31 N5 107.56(9) . . ?
 C32 C31 C34 129.26(11) . . ?
 C35 C36 C44 121.60(10) . . ?
 C37 C36 C35 117.90(11) . . ?
 C37 C36 C44 120.50(11) . . ?
 C36 C44 H44 107.3 . . ?
 C36 C44 C46 112.13(11) . . ?
 C36 C44 C45 112.24(11) . . ?
 C46 C44 H44 107.3 . . ?
 C46 C44 C45 110.25(11) . . ?
 C45 C44 H44 107.3 . . ?
 C44 C46 H46A 109.5 . . ?
 C44 C46 H46B 109.5 . . ?
 C44 C46 H46C 109.5 . . ?
 H46A C46 H46B 109.5 . . ?
 H46A C46 H46C 109.5 . . ?
 H46B C46 H46C 109.5 . . ?
 C44 C45 H45A 109.5 . . ?
 C44 C45 H45B 109.5 . . ?
 C44 C45 H45C 109.5 . . ?
 H45A C45 H45B 109.5 . . ?
 H45A C45 H45C 109.5 . . ?
 H45B C45 H45C 109.5 . . ?
 C36 C37 H37 119.5 . . ?
 C38 C37 C36 120.92(12) . . ?
 C38 C37 H37 119.5 . . ?
 C37 C38 H38 119.9 . . ?
 C37 C38 C39 120.15(12) . . ?
 C39 C38 H38 119.9 . . ?
 C40 C39 H39 119.3 . . ?
 C38 C39 C40 121.50(12) . . ?
 C38 C39 H39 119.3 . . ?
 C41 C43 H43A 109.5 . . ?
 C41 C43 H43B 109.5 . . ?
 C41 C43 H43C 109.5 . . ?
 H43A C43 H43B 109.5 . . ?
 H43A C43 H43C 109.5 . . ?
 H43B C43 H43C 109.5 . . ?
 C31 C34 H34A 109.5 . . ?
 C31 C34 H34B 109.5 . . ?
 C31 C34 H34C 109.5 . . ?
 H34A C34 H34B 109.5 . . ?
 H34A C34 H34C 109.5 . . ?
 H34B C34 H34C 109.5 . . ?
 C32 C33 H33A 109.5 . . ?
 C32 C33 H33B 109.5 . . ?
 C32 C33 H33C 109.5 . . ?
 H33A C33 H33B 109.5 . . ?
 H33A C33 H33C 109.5 . . ?
 H33B C33 H33C 109.5 . . ?
 C48 C47 N6 118.98(10) . . ?
 C52 C47 N6 119.01(10) . . ?
 C52 C47 C48 121.86(10) . . ?
 C47 C48 C56 122.28(10) . . ?
 C49 C48 C47 117.71(10) . . ?
 C49 C48 C56 119.97(10) . . ?
 C48 C49 H49 119.3 . . ?
 C50 C49 C48 121.32(11) . . ?
 C50 C49 H49 119.3 . . ?
 C49 C50 H50 120.0 . . ?
 C51 C50 C49 120.01(11) . . ?
 C51 C50 H50 120.0 . . ?
 C50 C51 H51 119.5 . . ?
 C50 C51 C52 121.07(11) . . ?
 C52 C51 H51 119.5 . . ?
 C47 C52 C53 122.65(10) . . ?
 C51 C52 C47 118.03(10) . . ?
 C51 C52 C53 119.29(10) . . ?
 C52 C53 H53 108.2 . . ?
 C52 C53 C54 110.67(10) . . ?
 C52 C53 C55 111.05(10) . . ?
 C54 C53 H53 108.2 . . ?
 C55 C53 H53 108.2 . . ?
 C55 C53 C54 110.32(10) . . ?
 C53 C54 H54A 109.5 . . ?
 C53 C54 H54B 109.5 . . ?
 C53 C54 H54C 109.5 . . ?
 H54A C54 H54B 109.5 . . ?
 H54A C54 H54C 109.5 . . ?
 H54B C54 H54C 109.5 . . ?
 C53 C55 H55A 109.5 . . ?
 C53 C55 H55B 109.5 . . ?
 C53 C55 H55C 109.5 . . ?
 H55A C55 H55B 109.5 . . ?
 H55A C55 H55C 109.5 . . ?
 H55B C55 H55C 109.5 . . ?
 C48 C56 H56 107.9 . . ?
 C48 C56 C58 110.65(10) . . ?
 C48 C56 C57 112.97(10) . . ?
 C58 C56 H56 107.9 . . ?
 C58 C56 C57 109.41(11) . . ?
 C57 C56 H56 107.9 . . ?
 C56 C58 H58A 109.5 . . ?
 C56 C58 H58B 109.5 . . ?
 C56 C58 H58C 109.5 . . ?
 H58A C58 H58B 109.5 . . ?
 H58A C58 H58C 109.5 . . ?
 H58B C58 H58C 109.5 . . ?
 C56 C57 H57A 109.5 . . ?
 C56 C57 H57B 109.5 . . ?
 C56 C57 H57C 109.5 . . ?
 H57A C57 H57B 109.5 . . ?
 H57A C57 H57C 109.5 . . ?
 H57B C57 H57C 109.5 . . ?
 N8 C68 H68 117.5 . . ?
 C67 C68 N8 124.90(12) . . ?
 C67 C68 H68 117.5 . . ?
 C68 C67 H67 121.0 . . ?
 C68 C67 C66 118.04(12) . . ?
 C66 C67 H67 121.0 . . ?
 C67 C66 H66 119.5 . . ?
 C65 C66 C67 121.08(12) . . ?
 C65 C66 H66 119.5 . . ?
 C66 C65 H65 118.3 . . ?
 C66 C65 C64 123.42(13) . . ?
 C64 C65 H65 118.3 . . ?
 N8 C64 C65 112.08(11) . . ?
 N8 C64 H64 107.2 . . ?
 N8 C64 C63 109.08(9) . . ?
 C65 C64 H64 107.2 . . ?
 C65 C64 C63 113.75(10) . . ?
 C63 C64 H64 107.2 . . ?
 N7 C63 C64 109.13(9) . . ?
 N7 C63 H63 108.5 . . ?
 N7 C63 C62 109.17(9) . . ?
 C64 C63 H63 108.5 . . ?
 C62 C63 C64 112.98(11) . . ?
 C62 C63 H63 108.5 . . ?
 N7 C59 H59 118.2 . . ?
 C60 C59 N7 123.52(12) . . ?
 C60 C59 H59 118.2 . . ?
 C59 C60 H60 121.1 . . ?
 C59 C60 C61 117.77(12) . . ?
 C61 C60 H60 121.1 . . ?
 C60 C61 H61 119.9 . . ?
 C62 C61 C60 120.13(12) . . ?
 C62 C61 H61 119.9 . . ?
 C63 C62 H62 119.3 . . ?
 C61 C62 C63 121.35(13) . . ?
 C61 C62 H62 119.3 . . ?

loop_
  _geom_torsion_atom_site_label_1
  _geom_torsion_atom_site_label_2
  _geom_torsion_atom_site_label_3
  _geom_torsion_atom_site_label_4
  _geom_torsion
  _geom_torsion_site_symmetry_1
  _geom_torsion_site_symmetry_2
  _geom_torsion_site_symmetry_3
  _geom_torsion_site_symmetry_4
  _geom_torsion_publ_flag
 N2 C6 C11 C10 -174.84(9) . . . . ?
 N2 C6 C11 C12 3.21(15) . . . . ?
 N2 C2 C3 N3 -0.83(13) . . . . ?
 N2 C2 C3 C4 178.71(11) . . . . ?
 N1 B1 B2 N4 26.57(19) . . . . ?
 N1 B1 B2 N8 -152.94(11) . . . . ?
 N5 C35 C40 C41 7.85(16) . . . . ?
 N5 C35 C40 C39 -172.64(10) . . . . ?
 N5 C35 C36 C44 -7.89(17) . . . . ?
 N5 C35 C36 C37 172.57(11) . . . . ?
 N3 C18 C19 C27 -6.62(16) . . . . ?
 N3 C18 C19 C20 175.08(10) . . . . ?
 N3 C18 C23 C22 -175.32(10) . . . . ?
 N3 C18 C23 C24 3.13(16) . . . . ?
 N6 C32 C31 N5 -0.34(12) . . . . ?
 N6 C32 C31 C34 -179.78(11) . . . . ?
 N6 C47 C48 C49 -175.44(10) . . . . ?
 N6 C47 C48 C56 2.14(16) . . . . ?
 N6 C47 C52 C51 176.03(10) . . . . ?
 N6 C47 C52 C53 -1.88(16) . . . . ?
 N8 C68 C67 C66 -0.6(2) . . . . ?
 N8 C64 C63 N7 65.83(12) . . . . ?
 N8 C64 C63 C62 -172.53(10) . . . . ?
 N7 B1 B2 N4 -145.41(11) . . . . ?
 N7 B1 B2 N8 35.09(13) . . . . ?
 N7 C63 C62 C61 -31.08(18) . . . . ?
 N7 C59 C60 C61 -8.19(19) . . . . ?
 C71 C72 C73 N9 0.3(3) . . . . ?
 C72 C71 C70 C69 -0.2(2) . . . . ?
 C72 C73 N9 C69 -0.4(2) . . . . ?
 C73 N9 C69 C70 0.1(2) . . . . ?
 N9 C69 C70 C71 0.2(2) . . . . ?
 C70 C71 C72 C73 0.0(2) . . . . ?
 C16 C15 C7 C6 -119.86(12) . . . . ?
 C16 C15 C7 C8 60.72(14) . . . . ?
 C15 C7 C6 N2 -5.49(16) . . . . ?
 C15 C7 C6 C11 179.28(10) . . . . ?
 C15 C7 C8 C9 -179.57(11) . . . . ?
 C7 C6 C11 C10 0.34(16) . . . . ?
 C7 C6 C11 C12 178.39(10) . . . . ?
 C6 N2 C1 N1 17.03(17) . . . . ?
 C6 N2 C1 N3 -160.26(9) . . . . ?
 C6 N2 C2 C5 -21.03(16) . . . . ?
 C6 N2 C2 C3 160.12(10) . . . . ?
 C6 C7 C8 C9 0.99(17) . . . . ?
 C6 C11 C10 C9 0.97(16) . . . . ?
 C6 C11 C12 C14 158.25(10) . . . . ?
 C6 C11 C12 C13 -79.45(13) . . . . ?
 C1 N2 C6 C7 83.73(13) . . . . ?
 C1 N2 C6 C11 -100.92(12) . . . . ?
 C1 N2 C2 C5 -177.93(11) . . . . ?
 C1 N2 C2 C3 3.23(12) . . . . ?
 C1 N1 B1 N7 -114.06(14) . . . . ?
 C1 N1 B1 B2 74.27(18) . . . . ?
 C1 N3 C3 C2 -1.87(13) . . . . ?
 C1 N3 C3 C4 178.55(10) . . . . ?
 C1 N3 C18 C19 108.73(12) . . . . ?
 C1 N3 C18 C23 -75.23(14) . . . . ?
 B1 N1 C1 N2 5.3(2) . . . . ?
 B1 N1 C1 N3 -177.93(11) . . . . ?
 B1 N7 C63 C64 -28.99(14) . . . . ?
 B1 N7 C63 C62 -152.90(11) . . . . ?
 B1 N7 C59 C60 170.25(11) . . . . ?
 B2 N4 C30 N5 7.5(2) . . . . ?
 B2 N4 C30 N6 -175.38(13) . . . . ?
 B2 N8 C68 C67 179.42(12) . . . . ?
 B2 N8 C64 C65 -177.36(11) . . . . ?
 B2 N8 C64 C63 -50.48(13) . . . . ?
 C30 N4 B2 N8 -109.09(17) . . . . ?
 C30 N4 B2 B1 71.4(2) . . . . ?
 C30 N5 C35 C40 -97.26(13) . . . . ?
 C30 N5 C35 C36 85.80(14) . . . . ?
 C30 N5 C31 C32 1.69(12) . . . . ?
 C30 N5 C31 C34 -178.82(10) . . . . ?
 C30 N6 C32 C31 -1.13(12) . . . . ?
 C30 N6 C32 C33 -177.55(10) . . . . ?
 C30 N6 C47 C48 -78.30(13) . . . . ?
 C30 N6 C47 C52 105.98(12) . . . . ?
 C35 N5 C30 N4 2.61(18) . . . . ?
 C35 N5 C30 N6 -174.99(9) . . . . ?
 C35 N5 C31 C32 174.53(10) . . . . ?
 C35 N5 C31 C34 -5.98(17) . . . . ?
 C35 C40 C41 C42 -80.80(14) . . . . ?
 C35 C40 C41 C43 156.28(11) . . . . ?
 C35 C40 C39 C38 -0.99(19) . . . . ?
 C35 C36 C44 C46 89.34(14) . . . . ?
 C35 C36 C44 C45 -145.90(12) . . . . ?
 C35 C36 C37 C38 1.1(2) . . . . ?
 C40 C35 C36 C44 175.26(11) . . . . ?
 C40 C35 C36 C37 -4.27(18) . . . . ?
 C41 C40 C39 C38 178.52(12) . . . . ?
 C17 C15 C7 C6 116.66(13) . . . . ?
 C17 C15 C7 C8 -62.75(15) . . . . ?
 C11 C10 C9 C8 -1.29(18) . . . . ?
 C10 C11 C12 C14 -23.77(14) . . . . ?
 C10 C11 C12 C13 98.53(12) . . . . ?
 C10 C9 C8 C7 0.28(19) . . . . ?
 C8 C7 C6 N2 173.93(10) . . . . ?
 C8 C7 C6 C11 -1.30(16) . . . . ?
 C12 C11 C10 C9 -177.11(11) . . . . ?
 C2 N2 C6 C7 -69.69(13) . . . . ?
 C2 N2 C6 C11 105.66(12) . . . . ?
 C2 N2 C1 N1 173.10(11) . . . . ?
 C2 N2 C1 N3 -4.19(11) . . . . ?
 C5 C2 C3 N3 -179.56(12) . . . . ?
 C5 C2 C3 C4 0.0(2) . . . . ?
 C3 N3 C1 N2 3.71(11) . . . . ?
 C3 N3 C1 N1 -173.71(10) . . . . ?
 C3 N3 C18 C19 -82.35(13) . . . . ?
 C3 N3 C18 C23 93.69(13) . . . . ?
 C18 N3 C1 N2 173.84(10) . . . . ?
 C18 N3 C1 N1 -3.59(17) . . . . ?
 C18 N3 C3 C2 -172.27(10) . . . . ?
 C18 N3 C3 C4 8.15(17) . . . . ?
 C18 C19 C27 C29 -116.14(12) . . . . ?
 C18 C19 C27 C28 121.04(12) . . . . ?
 C18 C19 C20 C21 0.26(17) . . . . ?
 C18 C23 C24 C26 149.94(11) . . . . ?
 C18 C23 C24 C25 -86.55(14) . . . . ?
 C19 C18 C23 C22 0.61(16) . . . . ?
 C19 C18 C23 C24 179.06(10) . . . . ?
 C19 C20 C21 C22 0.57(19) . . . . ?
 C27 C19 C20 C21 -178.10(11) . . . . ?
 C20 C19 C27 C29 62.14(14) . . . . ?
 C20 C19 C27 C28 -60.68(14) . . . . ?
 C20 C21 C22 C23 -0.82(19) . . . . ?
 C21 C22 C23 C18 0.24(17) . . . . ?
 C21 C22 C23 C24 -178.23(11) . . . . ?
 C22 C23 C24 C26 -31.66(16) . . . . ?
 C22 C23 C24 C25 91.85(14) . . . . ?
 C23 C18 C19 C27 177.44(10) . . . . ?
 C23 C18 C19 C20 -0.85(16) . . . . ?
 C32 N6 C30 N4 -175.65(10) . . . . ?
 C32 N6 C30 N5 2.08(11) . . . . ?
 C32 N6 C47 C48 84.12(13) . . . . ?
 C32 N6 C47 C52 -91.60(13) . . . . ?
 C31 N5 C30 N4 175.32(11) . . . . ?
 C31 N5 C30 N6 -2.28(11) . . . . ?
 C31 N5 C35 C40 91.00(13) . . . . ?
 C31 N5 C35 C36 -85.94(14) . . . . ?
 C36 C35 C40 C41 -175.31(11) . . . . ?
 C36 C35 C40 C39 4.20(17) . . . . ?
 C36 C37 C38 C39 2.0(2) . . . . ?
 C44 C36 C37 C38 -178.43(13) . . . . ?
 C37 C36 C44 C46 -91.14(15) . . . . ?
 C37 C36 C44 C45 33.62(17) . . . . ?
 C37 C38 C39 C40 -2.0(2) . . . . ?
 C39 C40 C41 C42 99.70(14) . . . . ?
 C39 C40 C41 C43 -23.22(16) . . . . ?
 C33 C32 C31 N5 175.70(12) . . . . ?
 C33 C32 C31 C34 -3.7(2) . . . . ?
 C47 N6 C30 N4 -11.32(17) . . . . ?
 C47 N6 C30 N5 166.42(9) . . . . ?
 C47 N6 C32 C31 -165.76(10) . . . . ?
 C47 N6 C32 C33 17.81(16) . . . . ?
 C47 C48 C49 C50 -0.51(17) . . . . ?
 C47 C48 C56 C58 -95.04(13) . . . . ?
 C47 C48 C56 C57 141.90(11) . . . . ?
 C47 C52 C53 C54 117.89(12) . . . . ?
 C47 C52 C53 C55 -119.24(12) . . . . ?
 C48 C47 C52 C51 0.44(17) . . . . ?
 C48 C47 C52 C53 -177.47(10) . . . . ?
 C48 C49 C50 C51 0.26(19) . . . . ?
 C49 C48 C56 C58 82.48(14) . . . . ?
 C49 C48 C56 C57 -40.58(15) . . . . ?
 C49 C50 C51 C52 0.37(19) . . . . ?
 C50 C51 C52 C47 -0.71(18) . . . . ?
 C50 C51 C52 C53 177.28(11) . . . . ?
 C51 C52 C53 C54 -60.00(14) . . . . ?
 C51 C52 C53 C55 62.88(14) . . . . ?
 C52 C47 C48 C49 0.16(16) . . . . ?
 C52 C47 C48 C56 177.73(10) . . . . ?
 C56 C48 C49 C50 -178.14(11) . . . . ?
 C68 N8 B2 N4 -1.45(16) . . . . ?
 C68 N8 B2 B1 178.12(10) . . . . ?
 C68 N8 C64 C65 5.23(16) . . . . ?
 C68 N8 C64 C63 132.11(11) . . . . ?
 C68 C67 C66 C65 2.0(2) . . . . ?
 C67 C66 C65 C64 0.6(3) . . . . ?
 C66 C65 C64 N8 -4.0(2) . . . . ?
 C66 C65 C64 C63 -128.35(17) . . . . ?
 C65 C64 C63 N7 -168.24(12) . . . . ?
 C65 C64 C63 C62 -46.61(16) . . . . ?
 C64 N8 B2 N4 -178.82(10) . . . . ?
 C64 N8 B2 B1 0.75(13) . . . . ?
 C64 N8 C68 C67 -3.27(18) . . . . ?
 C64 C63 C62 C61 -152.69(14) . . . . ?
 C63 N7 B1 N1 167.66(10) . . . . ?
 C63 N7 B1 B2 -19.22(14) . . . . ?
 C63 N7 C59 C60 -18.06(17) . . . . ?
 C59 N7 B1 N1 -20.90(15) . . . . ?
 C59 N7 B1 B2 152.22(10) . . . . ?
 C59 N7 C63 C64 159.21(10) . . . . ?
 C59 N7 C63 C62 35.29(14) . . . . ?
 C59 C60 C61 C62 13.6(2) . . . . ?
 C60 C61 C62 C63 7.8(2) . . . . ?

_shelx_res_file
;
TITL mo_LiKe3_0m_a.res in P-1
    mo_like3_0m.res
    created by SHELXL-2018/3 at 16:33:56 on 08-Apr-2024
CELL 0.71073 12.8092 14.4316 18.3718 79.532 78.569 80.656
ZERR 2 0.0004 0.0005 0.0006 0.001 0.001 0.001
LATT 1
SFAC C H B N
UNIT 146 190 4 18

L.S. 6
PLAN  13 0 0
SIZE 0.09 0.05 0.02
TEMP -173.15
CONF
HTAB
BOND $H
MORE -1
fmap 2
acta
REM <olex2.extras>
REM <HklSrc "%.\\mo_LiKe3_0m.hkl">
REM </olex2.extras>

WGHT    0.043000    1.573700
FVAR       0.40553
N2    4    0.054152    0.627634    0.253666    11.00000    0.01304    0.01131 =
         0.01517    0.00045   -0.00204   -0.00120
N1    4    0.238800    0.645868    0.197544    11.00000    0.01396    0.01333 =
         0.01609   -0.00200   -0.00167   -0.00175
N4    4    0.280874    0.835402    0.282125    11.00000    0.01379    0.01671 =
         0.01458   -0.00365   -0.00246   -0.00129
N5    4    0.471411    0.810322    0.283659    11.00000    0.01161    0.01576 =
         0.01497   -0.00269   -0.00145   -0.00125
N3    4    0.176198    0.500660    0.259316    11.00000    0.01344    0.01005 =
         0.01620   -0.00030   -0.00186   -0.00039
N6    4    0.360190    0.822203    0.390228    11.00000    0.01222    0.01568 =
         0.01327   -0.00277   -0.00345   -0.00086
N8    4    0.208707    0.927218    0.172242    11.00000    0.02163    0.01368 =
         0.01440   -0.00177   -0.00372   -0.00195
N7    4    0.272107    0.767452    0.086269    11.00000    0.02020    0.01538 =
         0.01378   -0.00172   -0.00193   -0.00557
C71   1    0.900927    0.249071    0.202219    11.00000    0.03507    0.04542 =
         0.04600   -0.01169   -0.00430   -0.01036
AFIX  43
H71   2    0.970750    0.256672    0.174483    11.00000   -1.20000
AFIX   0
C72   1    0.879559    0.163555    0.244251    11.00000    0.03394    0.03848 =
         0.04969   -0.00605   -0.01533    0.00122
AFIX  43
H72   2    0.934215    0.110566    0.246310    11.00000   -1.20000
AFIX   0
C73   1    0.776926    0.155996    0.283556    11.00000    0.04079    0.03810 =
         0.04016    0.00368   -0.01628   -0.00753
AFIX  43
H73   2    0.762843    0.096509    0.312803    11.00000   -1.20000
AFIX   0
N9    4    0.696210    0.227287    0.282946    11.00000    0.03459    0.04175 =
         0.03857   -0.00839   -0.01003   -0.00339
C69   1    0.718717    0.309674    0.241862    11.00000    0.04100    0.03030 =
         0.04491   -0.01471   -0.01416    0.00154
AFIX  43
H69   2    0.662649    0.361550    0.240601    11.00000   -1.20000
AFIX   0
C70   1    0.818823    0.324137    0.200962    11.00000    0.05271    0.02960 =
         0.04498   -0.00692   -0.01015   -0.01110
AFIX  43
H70   2    0.831129    0.384454    0.172498    11.00000   -1.20000
AFIX   0

C16   1    0.051794    0.659003    0.030545    11.00000    0.02808    0.03074 =
         0.02203   -0.00814   -0.00209   -0.00448
AFIX 137
H16A  2    0.074598    0.602254    0.006166    11.00000   -1.50000
H16B  2    0.115164    0.686879    0.033992    11.00000   -1.50000
H16C  2    0.005792    0.705496    0.000883    11.00000   -1.50000
AFIX   0
C15   1   -0.010799    0.631552    0.109377    11.00000    0.02484    0.01968 =
         0.01924   -0.00477   -0.00624   -0.00177
AFIX  13
H15   2    0.035902    0.580729    0.137223    11.00000   -1.20000
AFIX   0
C7    1   -0.037604    0.715600    0.152198    11.00000    0.01689    0.01639 =
         0.01571   -0.00149   -0.00264   -0.00303
C6    1   -0.002094    0.714694    0.220071    11.00000    0.01167    0.01187 =
         0.01528    0.00140   -0.00209   -0.00106
C1    1    0.164700    0.598262    0.233505    11.00000    0.01488    0.01144 =
         0.01036   -0.00236   -0.00416   -0.00007
B1    3    0.247379    0.742622    0.168105    11.00000    0.01134    0.01546 =
         0.01412   -0.00185   -0.00242   -0.00222
B2    3    0.248390    0.836326    0.213174    11.00000    0.01232    0.01451 =
         0.01257   -0.00143    0.00024   -0.00310
C30   1    0.362284    0.822731    0.314085    11.00000    0.01368    0.00843 =
         0.01283   -0.00160   -0.00052   -0.00189
C35   1    0.515540    0.813161    0.205174    11.00000    0.01308    0.01739 =
         0.01574   -0.00240    0.00013   -0.00194
C40   1    0.546110    0.727359    0.176144    11.00000    0.01577    0.01732 =
         0.01878   -0.00325   -0.00193   -0.00147
C41   1    0.521357    0.632097    0.222502    11.00000    0.01717    0.01537 =
         0.02261   -0.00295   -0.00083   -0.00175
AFIX  13
H41   2    0.448632    0.642792    0.254092    11.00000   -1.20000
AFIX   0
C42   1    0.601889    0.591587    0.275689    11.00000    0.02998    0.02342 =
         0.03070    0.00204   -0.01090   -0.00533
AFIX 137
H42A  2    0.675241    0.591524    0.247307    11.00000   -1.50000
H42B  2    0.590034    0.526401    0.298351    11.00000   -1.50000
H42C  2    0.591801    0.630976    0.315360    11.00000   -1.50000
AFIX   0
C17   1   -0.112026    0.590488    0.104954    11.00000    0.03741    0.04028 =
         0.03662   -0.01768    0.00137   -0.01873
AFIX 137
H17A  2   -0.158899    0.638878    0.077393    11.00000   -1.50000
H17B  2   -0.150265    0.571212    0.155870    11.00000   -1.50000
H17C  2   -0.091658    0.535112    0.078769    11.00000   -1.50000
AFIX   0
C11   1   -0.026803    0.793674    0.258419    11.00000    0.01234    0.01513 =
         0.01470   -0.00092   -0.00041   -0.00287
C10   1   -0.088990    0.873836    0.226767    11.00000    0.01974    0.01392 =
         0.02032   -0.00244   -0.00070    0.00105
AFIX  43
H10   2   -0.105943    0.928515    0.251038    11.00000   -1.20000
AFIX   0
C9    1   -0.126528    0.875383    0.160712    11.00000    0.02169    0.01917 =
         0.02204    0.00278   -0.00555    0.00452
AFIX  43
H9    2   -0.169926    0.930274    0.140815    11.00000   -1.20000
AFIX   0
C8    1   -0.100942    0.797217    0.123737    11.00000    0.02164    0.02443 =
         0.01726    0.00061   -0.00780   -0.00049
AFIX  43
H8    2   -0.126752    0.799012    0.078393    11.00000   -1.20000
AFIX   0
C12   1    0.009222    0.791702    0.332876    11.00000    0.01427    0.01953 =
         0.01539   -0.00399   -0.00198   -0.00115
AFIX  13
H12   2    0.083340    0.756118    0.330291    11.00000   -1.20000
AFIX   0
C14   1    0.012762    0.890824    0.350024    11.00000    0.02113    0.02619 =
         0.02406   -0.01237   -0.00219   -0.00183
AFIX 137
H14A  2    0.053790    0.927279    0.306605    11.00000   -1.50000
H14B  2    0.047354    0.885149    0.393955    11.00000   -1.50000
H14C  2   -0.060590    0.923572    0.360501    11.00000   -1.50000
AFIX   0
C13   1   -0.064632    0.739354    0.398381    11.00000    0.02185    0.03717 =
         0.01651    0.00105   -0.00176   -0.00735
AFIX 137
H13A  2   -0.139387    0.767820    0.397824    11.00000   -1.50000
H13B  2   -0.044523    0.744734    0.446063    11.00000   -1.50000
H13C  2   -0.057055    0.672144    0.393005    11.00000   -1.50000
AFIX   0
C2    1    0.000488    0.547339    0.285882    11.00000    0.01571    0.01462 =
         0.01770    0.00188   -0.00163   -0.00403
C5    1   -0.118265    0.554581    0.310796    11.00000    0.01533    0.02076 =
         0.03205    0.00327   -0.00090   -0.00361
AFIX 137
H5A   2   -0.152546    0.613817    0.285080    11.00000   -1.50000
H5B   2   -0.135479    0.554306    0.365237    11.00000   -1.50000
H5C   2   -0.144808    0.500379    0.298444    11.00000   -1.50000
AFIX   0
C3    1    0.075137    0.470557    0.289763    11.00000    0.01579    0.01469 =
         0.01759    0.00029   -0.00165   -0.00397
C4    1    0.061658    0.369289    0.320241    11.00000    0.02050    0.01444 =
         0.03107    0.00300   -0.00378   -0.00428
AFIX 137
H4A   2   -0.011708    0.358758    0.319290    11.00000   -1.50000
H4B   2    0.074890    0.354804    0.372103    11.00000   -1.50000
H4C   2    0.112938    0.327779    0.289350    11.00000   -1.50000
AFIX   0
C18   1    0.273448    0.435976    0.245998    11.00000    0.01471    0.00875 =
         0.02071   -0.00214   -0.00083   -0.00105
C19   1    0.328136    0.397694    0.305830    11.00000    0.01653    0.01096 =
         0.02237    0.00005   -0.00195   -0.00157
C27   1    0.295681    0.429460    0.382432    11.00000    0.01929    0.01691 =
         0.01880    0.00130   -0.00465    0.00170
AFIX  13
H27   2    0.230370    0.477848    0.381229    11.00000   -1.20000
AFIX   0
C29   1    0.385294    0.476281    0.399710    11.00000    0.02628    0.02510 =
         0.02652   -0.00412   -0.00533   -0.00499
AFIX 137
H29A  2    0.452385    0.432391    0.395508    11.00000   -1.50000
H29B  2    0.365675    0.491728    0.450865    11.00000   -1.50000
H29C  2    0.395121    0.534662    0.363805    11.00000   -1.50000
AFIX   0
C28   1    0.267838    0.346710    0.445073    11.00000    0.03157    0.02776 =
         0.02497    0.00602   -0.00773   -0.00749
AFIX 137
H28A  2    0.208456    0.318842    0.434758    11.00000   -1.50000
H28B  2    0.246459    0.370181    0.493388    11.00000   -1.50000
H28C  2    0.330815    0.298252    0.447084    11.00000   -1.50000
AFIX   0
C20   1    0.417802    0.329275    0.292971    11.00000    0.01959    0.01414 =
         0.03264   -0.00135   -0.00609    0.00182
AFIX  43
H20   2    0.455994    0.302111    0.332753    11.00000   -1.20000
AFIX   0
C21   1    0.451681    0.300595    0.223363    11.00000    0.01939    0.01389 =
         0.04316   -0.00978   -0.00053    0.00254
AFIX  43
H21   2    0.512333    0.253649    0.215778    11.00000   -1.20000
AFIX   0
C22   1    0.397452    0.340108    0.164666    11.00000    0.02432    0.01722 =
         0.03141   -0.01169    0.00245   -0.00246
AFIX  43
H22   2    0.422022    0.320457    0.116870    11.00000   -1.20000
AFIX   0
C23   1    0.307328    0.408298    0.174464    11.00000    0.02108    0.01363 =
         0.02288   -0.00601   -0.00050   -0.00427
C24   1    0.246570    0.449050    0.109997    11.00000    0.03100    0.01954 =
         0.01956   -0.00745   -0.00318   -0.00344
AFIX  13
H24   2    0.213816    0.515349    0.116871    11.00000   -1.20000
AFIX   0
C26   1    0.319713    0.453849    0.033025    11.00000    0.05427    0.03024 =
         0.02140   -0.01083    0.00140    0.00014
AFIX 137
H26A  2    0.279590    0.489867   -0.005552    11.00000   -1.50000
H26B  2    0.344726    0.389314    0.021704    11.00000   -1.50000
H26C  2    0.381655    0.485440    0.033640    11.00000   -1.50000
AFIX   0
C25   1    0.154862    0.391369    0.112026    11.00000    0.04631    0.03057 =
         0.03456   -0.00561   -0.01798   -0.01248
AFIX 137
H25A  2    0.116597    0.418783    0.070292    11.00000   -1.50000
H25B  2    0.104891    0.393231    0.159776    11.00000   -1.50000
H25C  2    0.184634    0.325321    0.107304    11.00000   -1.50000
AFIX   0
C32   1    0.465594    0.813148    0.404961    11.00000    0.01512    0.01689 =
         0.01976   -0.00178   -0.00740   -0.00192
C31   1    0.533617    0.806228    0.340135    11.00000    0.01524    0.01754 =
         0.02081   -0.00205   -0.00600   -0.00163
C36   1    0.531561    0.901507    0.160682    11.00000    0.02050    0.01717 =
         0.02268   -0.00172    0.00148   -0.00291
C44   1    0.490503    0.994468    0.191036    11.00000    0.03212    0.01494 =
         0.02807   -0.00199    0.00702   -0.00451
AFIX  13
H44   2    0.425858    0.983407    0.230515    11.00000   -1.20000
AFIX   0
C46   1    0.572872    1.025311    0.228538    11.00000    0.06166    0.01951 =
         0.03674   -0.00344   -0.01098   -0.00771
AFIX 137
H46A  2    0.638389    1.034840    0.191665    11.00000   -1.50000
H46B  2    0.590018    0.975953    0.270249    11.00000   -1.50000
H46C  2    0.543001    1.084907    0.247736    11.00000   -1.50000
AFIX   0
C45   1    0.454808    1.074591    0.130362    11.00000    0.03182    0.01758 =
         0.04170    0.00046    0.00015   -0.00210
AFIX 137
H45A  2    0.518124    1.094647    0.095141    11.00000   -1.50000
H45B  2    0.415407    1.128633    0.154025    11.00000   -1.50000
H45C  2    0.408078    1.051707    0.103138    11.00000   -1.50000
AFIX   0
C37   1    0.586046    0.901780    0.086913    11.00000    0.03273    0.02198 =
         0.02352    0.00343    0.00559   -0.00397
AFIX  43
H37   2    0.599024    0.960511    0.055963    11.00000   -1.20000
AFIX   0
C38   1    0.621322    0.817944    0.058311    11.00000    0.03547    0.03231 =
         0.01775   -0.00246    0.00634   -0.00286
AFIX  43
H38   2    0.660261    0.819160    0.008504    11.00000   -1.20000
AFIX   0
C39   1    0.600121    0.732121    0.101993    11.00000    0.03036    0.02316 =
         0.02064   -0.00727    0.00143   -0.00084
AFIX  43
H39   2    0.622849    0.675127    0.081031    11.00000   -1.20000
AFIX   0
C43   1    0.518393    0.557187    0.174176    11.00000    0.02589    0.01863 =
         0.03517   -0.00718   -0.00751   -0.00289
AFIX 137
H43A  2    0.472750    0.584061    0.136506    11.00000   -1.50000
H43B  2    0.489164    0.501961    0.206176    11.00000   -1.50000
H43C  2    0.591362    0.537485    0.148846    11.00000   -1.50000
AFIX   0
C34   1    0.653954    0.795116    0.325080    11.00000    0.01410    0.03168 =
         0.03263   -0.00636   -0.00554   -0.00262
AFIX 137
H34A  2    0.680020    0.797898    0.270947    11.00000   -1.50000
H34B  2    0.682001    0.733707    0.351563    11.00000   -1.50000
H34C  2    0.678550    0.846476    0.342885    11.00000   -1.50000
AFIX   0
C33   1    0.487693    0.806756    0.482468    11.00000    0.02373    0.03336 =
         0.02099   -0.00300   -0.01107   -0.00465
AFIX 137
H33A  2    0.560550    0.821427    0.479795    11.00000   -1.50000
H33B  2    0.481397    0.742280    0.509575    11.00000   -1.50000
H33C  2    0.435668    0.852356    0.509013    11.00000   -1.50000
AFIX   0
C47   1    0.266640    0.852109    0.442304    11.00000    0.01443    0.01703 =
         0.01193   -0.00436   -0.00304   -0.00081
C48   1    0.234100    0.950092    0.442920    11.00000    0.01921    0.01647 =
         0.01565   -0.00508   -0.00476   -0.00261
C49   1    0.147950    0.976907    0.497557    11.00000    0.02421    0.01767 =
         0.02098   -0.00842   -0.00389    0.00075
AFIX  43
H49   2    0.124838    1.042532    0.499422    11.00000   -1.20000
AFIX   0
C50   1    0.095215    0.909757    0.549296    11.00000    0.02346    0.02562 =
         0.01815   -0.00890    0.00163    0.00055
AFIX  43
H50   2    0.036412    0.929555    0.586001    11.00000   -1.20000
AFIX   0
C51   1    0.128148    0.814131    0.547478    11.00000    0.02485    0.02199 =
         0.01663   -0.00212    0.00226   -0.00375
AFIX  43
H51   2    0.091300    0.768590    0.582944    11.00000   -1.20000
AFIX   0
C52   1    0.214879    0.783209    0.494272    11.00000    0.02024    0.01626 =
         0.01381   -0.00215   -0.00323   -0.00097
C53   1    0.251568    0.677247    0.496536    11.00000    0.02282    0.01499 =
         0.01624   -0.00029   -0.00035   -0.00056
AFIX  13
H53   2    0.315079    0.668550    0.455680    11.00000   -1.20000
AFIX   0
C54   1    0.286234    0.633086    0.572089    11.00000    0.03062    0.02230 =
         0.02324    0.00247   -0.00732   -0.00529
AFIX 137
H54A  2    0.315023    0.566062    0.570973    11.00000   -1.50000
H54B  2    0.224048    0.637871    0.612663    11.00000   -1.50000
H54C  2    0.341739    0.667160    0.580818    11.00000   -1.50000
AFIX   0
C55   1    0.163045    0.626435    0.482614    11.00000    0.02911    0.02016 =
         0.02443   -0.00521   -0.00508   -0.00133
AFIX 137
H55A  2    0.149217    0.648678    0.431315    11.00000   -1.50000
H55B  2    0.097217    0.640369    0.518579    11.00000   -1.50000
H55C  2    0.186014    0.557720    0.489033    11.00000   -1.50000
AFIX   0
C56   1    0.292354    1.025573    0.388495    11.00000    0.02575    0.01517 =
         0.02216   -0.00511   -0.00156   -0.00517
AFIX  13
H56   2    0.331501    0.996323    0.343728    11.00000   -1.20000
AFIX   0
C58   1    0.375634    1.058025    0.424491    11.00000    0.03837    0.03021 =
         0.04432   -0.00497   -0.01166   -0.01638
AFIX 137
H58A  2    0.429393    1.003848    0.436937    11.00000   -1.50000
H58B  2    0.339743    1.083311    0.470428    11.00000   -1.50000
H58C  2    0.411016    1.107667    0.389124    11.00000   -1.50000
AFIX   0
C57   1    0.215891    1.112321    0.360796    11.00000    0.03818    0.01662 =
         0.02796   -0.00244   -0.00341   -0.00182
AFIX 137
H57A  2    0.256073    1.153955    0.320570    11.00000   -1.50000
H57B  2    0.183667    1.147231    0.402563    11.00000   -1.50000
H57C  2    0.159087    1.091192    0.341561    11.00000   -1.50000
AFIX   0
C68   1    0.200065    1.011471    0.200053    11.00000    0.02063    0.01642 =
         0.02712   -0.00543   -0.00493   -0.00236
AFIX  43
H68   2    0.220436    1.008204    0.247533    11.00000   -1.20000
AFIX   0
C67   1    0.165138    1.097328    0.165086    11.00000    0.03047    0.01521 =
         0.03932   -0.00299   -0.00370   -0.00063
AFIX  43
H67   2    0.160353    1.152698    0.187350    11.00000   -1.20000
AFIX   0
C66   1    0.134985    1.103275    0.092606    11.00000    0.06147    0.02242 =
         0.02673    0.00771    0.00107    0.01495
AFIX  43
H66   2    0.112157    1.163686    0.066074    11.00000   -1.20000
AFIX   0
C65   1    0.138632    1.025411    0.062264    11.00000    0.07267    0.03498 =
         0.01943    0.00151   -0.01278    0.02145
AFIX  43
H65   2    0.118707    1.032638    0.014214    11.00000   -1.20000
AFIX   0
C64   1    0.172650    0.926684    0.100128    11.00000    0.02477    0.02169 =
         0.01352    0.00157   -0.00562   -0.00027
AFIX  13
H64   2    0.108086    0.892281    0.112434    11.00000   -1.20000
AFIX   0
C63   1    0.261013    0.868625    0.050139    11.00000    0.02590    0.01697 =
         0.01342    0.00002   -0.00161   -0.00852
AFIX  13
H63   2    0.330634    0.893577    0.046293    11.00000   -1.20000
AFIX   0
C59   1    0.319487    0.699942    0.040667    11.00000    0.01991    0.02251 =
         0.01884   -0.00609   -0.00124   -0.00253
AFIX  43
H59   2    0.346173    0.638712    0.063894    11.00000   -1.20000
AFIX   0
C60   1    0.329701    0.716508   -0.034755    11.00000    0.02747    0.03253 =
         0.01846   -0.00949    0.00154   -0.00714
AFIX  43
H60   2    0.370654    0.671487   -0.064589    11.00000   -1.20000
AFIX   0
C61   1    0.276561    0.804610   -0.068641    11.00000    0.05250    0.03047 =
         0.01240   -0.00054   -0.00530   -0.01590
AFIX  43
H61   2    0.268817    0.812989   -0.119884    11.00000   -1.20000
AFIX   0
C62   1    0.238152    0.874531   -0.028314    11.00000    0.06409    0.02275 =
         0.01551    0.00314   -0.01236   -0.00871
AFIX  43
H62   2    0.195526    0.929218   -0.049294    11.00000   -1.20000
AFIX   0
HKLF 4


REM  mo_LiKe3_0m_a.res in P-1
REM wR2 = 0.1079, GooF = S = 1.064, Restrained GooF = 1.064 for all data
REM R1 = 0.0448 for 13591 Fo > 4sig(Fo) and 0.0494 for all 14897 data
REM 777 parameters refined using 0 restraints

END

WGHT      0.0430      1.5738

REM No hydrogen bonds found for HTAB generation

REM Highest difference peak  0.342,  deepest hole -0.256,  1-sigma level  0.042
Q1    1   0.2448  0.7855  0.1978  11.00000  0.05    0.34
Q2    1   0.2019  1.0400  0.0559  11.00000  0.05    0.32
Q3    1   0.2189  0.9007  0.0733  11.00000  0.05    0.29
Q4    1  -0.0137  0.7940  0.2978  11.00000  0.05    0.28
Q5    1   0.2667  0.9893  0.4165  11.00000  0.05    0.27
Q6    1   0.2305  0.7337  0.4931  11.00000  0.05    0.27
Q7    1  -0.0064  0.7605  0.2341  11.00000  0.05    0.25
Q8    1  -0.0006  0.7252  0.1784  11.00000  0.05    0.25
Q9    1   0.2310  0.8163  0.4662  11.00000  0.05    0.25
Q10   1   0.2807  0.4310  0.1400  11.00000  0.05    0.25
Q11   1   0.2852  0.4133  0.2113  11.00000  0.05    0.25
Q12   1   0.5349  0.6804  0.1999  11.00000  0.05    0.25
Q13   1   0.2481  0.8679  0.0145  11.00000  0.05    0.24
;
_shelx_res_checksum                83686
_shelx_hkl_file
;
  -2   0   0  324.97    5.10
  -2   0   0  333.47    5.10
  -2   0   0  337.97    5.20
  -2   0   0  331.37    5.10
  -2   0   0  338.57    5.20
  -2   0   0  317.47    5.60
  -2   0   0  319.67    5.20
  -2   0   0  330.37    5.50
   2   0   0  332.67    5.10
   2   0   0  308.17    5.50
   2   0   0  330.27    5.30
   2   0   0  321.07    5.50
   2   0   0  323.57    5.10
   2   0   0  340.27    5.30
   2   0   0  335.67    5.10
  -3   0   0  117.09    2.80
  -3   0   0  117.69    2.60
  -3   0   0  118.19    2.40
  -3   0   0  116.49    2.40
  -3   0   0  115.69    2.40
  -3   0   0  120.39    2.90
  -3   0   0  119.19    2.40
  -3   0   0  118.49    2.40
   3   0   0  118.99    2.60
   3   0   0  120.79    2.90
   3   0   0  120.59    2.90
   3   0   0  117.49    2.30
   3   0   0  118.89    2.60
   3   0   0  115.09    2.40
   3   0   0  121.79    2.30
  -4   0   0  481.75    7.80
  -4   0   0  463.35    7.70
  -4   0   0  508.55    8.70
  -4   0   0  478.15    8.30
  -4   0   0  462.35    8.00
  -4   0   0  488.95    7.80
  -4   0   0  478.45    8.40
  -4   0   0  476.05    7.70
  -4   0   0  485.75    7.80
  -4   0   0  460.65    7.60
   4   0   0  486.75    8.10
   4   0   0  486.55    8.10
   4   0   0  475.65    7.80
   4   0   0  487.45    7.60
   4   0   0  447.46    8.40
  -5   0   0  321.77    6.90
  -5   0   0  333.37    6.00
  -5   0   0  341.77    6.10
  -5   0   0  339.07    6.60
  -5   0   0  327.37    6.60
  -5   0   0  330.87    5.90
  -5   0   0  343.67    6.10
  -5   0   0  341.27    5.90
  -5   0   0  326.97    6.00
   5   0   0  345.17    7.10
   5   0   0  326.27    5.90
   5   0   0  340.47    6.80
   5   0   0  331.97    6.40
   5   0   0  370.26    6.30
   5   0   0  329.37    5.70
   5   0   0  329.97    6.30
  -6   0   0    2.80    0.60
  -6   0   0    2.50    0.60
  -6   0   0    4.10    0.60
  -6   0   0    1.90    0.70
  -6   0   0    2.40    1.10
  -6   0   0    2.30    0.60
  -6   0   0    2.80    0.60
  -6   0   0    2.70    0.50
  -6   0   0    3.00    0.60
   6   0   0    2.40    0.60
   6   0   0    2.30    0.50
   6   0   0    2.60    0.60
   6   0   0    3.90    0.60
   6   0   0    3.00    0.90
   6   0   0    2.60    0.60
   6   0   0    2.90    0.80
   6   0   0    1.70    1.00
  -7   0   0  111.99    3.50
  -7   0   0  113.69    3.10
  -7   0   0  104.49    3.60
  -7   0   0  110.69    2.80
  -7   0   0  109.29    2.80
  -7   0   0  105.59    2.90
  -7   0   0  107.89    3.80
  -7   0   0  111.69    3.00
  -7   0   0  106.59    3.00
   7   0   0  115.99    2.90
   7   0   0  108.39    2.60
   7   0   0  106.79    3.80
   7   0   0  106.09    2.80
   7   0   0  105.39    3.40
   7   0   0  108.99    3.90
   7   0   0  105.89    3.40
   7   0   0  107.89    2.60
  -8   0   0  195.18    4.20
  -8   0   0  199.98    5.20
  -8   0   0  194.08    4.20
  -8   0   0  193.38    4.50
  -8   0   0  189.48    4.60
  -8   0   0  192.38    4.40
  -8   0   0  200.28    5.40
   8   0   0  192.98    4.00
   8   0   0  200.58    4.90
   8   0   0  197.88    5.10
   8   0   0  192.88    4.20
   8   0   0  194.18    5.80
   8   0   0  192.28    5.60
   8   0   0  194.78    5.20
   8   0   0  192.48    3.90
  -9   0   0   14.40    1.90
  -9   0   0   12.20    1.30
  -9   0   0   13.30    1.90
  -9   0   0   13.90    1.50
  -9   0   0   12.50    1.20
  -9   0   0   15.40    1.20
  -9   0   0   15.10    1.20
  -9   0   0   18.00    1.80
  -9   0   0   14.50    1.10
   9   0   0   15.70    1.10
   9   0   0   15.00    1.80
   9   0   0   14.10    1.10
   9   0   0   13.50    1.90
   9   0   0   13.20    1.70
   9   0   0   13.10    1.50
   9   0   0   15.10    1.10
   9   0   0   14.30    1.00
 -10   0   0    1.90    1.40
 -10   0   0    2.20    0.70
 -10   0   0    3.30    0.90
 -10   0   0    0.00    0.80
 -10   0   0    1.00    0.60
 -10   0   0    2.90    0.90
 -10   0   0    0.00    0.50
 -10   0   0    0.70    0.60
  10   0   0    0.70    0.80
  10   0   0    1.40    0.60
  10   0   0    0.30    0.80
  10   0   0   -1.40    1.00
  10   0   0    0.60    1.10
  10   0   0    0.50    0.70
  10   0   0    0.50    0.50
  10   0   0    2.10    0.80
 -11   0   0   33.30    1.80
 -11   0   0   26.90    1.70
 -11   0   0   32.60    3.20
 -11   0   0   29.50    2.20
 -11   0   0   33.70    2.80
 -11   0   0   29.00    1.70
 -11   0   0   28.20    2.10
 -11   0   0   32.70    1.90
 -11   0   0   31.00    1.60
  11   0   0   30.10    1.40
  11   0   0   32.80    1.50
  11   0   0   30.40    1.40
  11   0   0   27.90    2.70
  11   0   0   31.60    2.50
  11   0   0   33.40    1.50
  11   0   0   29.60    2.80
 -12   0   0    0.60    0.70
 -12   0   0    0.80    0.80
 -12   0   0    1.20    0.50
 -12   0   0    2.80    0.90
 -12   0   0    1.90    0.50
 -12   0   0    0.30    1.30
 -12   0   0    1.20    0.70
 -12   0   0    2.30    1.30
 -12   0   0    1.30    0.70
  12   0   0    0.60    1.20
  12   0   0    2.00    1.10
  12   0   0    2.00    1.10
  12   0   0    1.90    0.50
  12   0   0    0.90    0.60
 -13   0   0   31.90    2.50
 -13   0   0   31.50    1.70
 -13   0   0   28.20    1.60
 -13   0   0   29.40    1.70
 -13   0   0   29.10    1.60
 -13   0   0   35.00    3.80
 -13   0   0   27.70    2.70
  13   0   0   29.50    2.90
  13   0   0   32.40    2.80
  13   0   0   31.30    3.10
 -14   0   0    9.40    2.50
 -14   0   0   10.70    1.20
 -14   0   0   12.10    1.80
 -14   0   0   10.50    1.10
 -14   0   0   14.30    2.20
 -14   0   0   11.10    1.70
  14   0   0   12.00    2.20
  14   0   0   10.10    1.90
 -15   0   0   30.50    2.70
 -15   0   0   26.70    2.60
 -15   0   0   22.80    3.50
  15   0   0   29.60    3.50
  15   0   0   27.40    3.20
 -16   0   0    2.70    1.50
 -16   0   0    1.10    2.10
 -16   0   0    2.10    1.20
 -16   0   0    4.50    2.10
  16   0   0    4.60    1.90
  16   0   0    5.30    2.00
  16  -1   0   -1.00    1.40
  16  -1   0    6.60    2.20
 -16   1   0    1.00    3.10
 -16   1   0    1.50    1.40
 -16   1   0    0.80    1.20
 -16   1   0   -1.70    1.50
  15  -1   0    1.30    1.30
  15  -1   0    3.50    1.80
 -15   1   0   -0.40    1.20
 -15   1   0    1.10    0.90
 -15   1   0   -0.70    1.50
 -15   1   0    0.90    1.50
  14  -1   0   10.20    2.00
  14  -1   0   18.10    3.20
 -14   1   0    9.60    2.50
 -14   1   0   14.40    2.10
 -14   1   0   16.10    2.60
 -14   1   0   14.00    2.50
  13  -1   0    3.00    1.60
  13  -1   0    1.30    1.30
 -13   1   0    2.50    1.70
 -13   1   0    3.50    0.70
 -13   1   0    1.50    1.20
 -13   1   0    1.80    1.00
  12  -1   0  102.29    5.10
  12  -1   0  103.29    4.40
  12  -1   0  102.79    4.60
 -12   1   0  102.79    2.60
 -12   1   0   98.09    2.80
 -12   1   0   99.19    5.50
 -12   1   0   95.39    2.50
 -12   1   0   99.99    4.70
 -12   1   0   99.89    3.20
 -12   1   0  102.89    4.30
 -12   1   0   97.89    2.60
  11  -1   0   48.90    3.10
  11  -1   0   48.40    3.50
 -11   1   0   45.30    3.80
 -11   1   0   46.30    2.40
 -11   1   0   49.60    1.80
 -11   1   0   48.70    1.90
 -11   1   0   48.00    3.40
 -11   1   0   47.80    1.90
 -11   1   0   50.19    2.30
 -11   1   0   49.10    1.80
 -11   1   0   50.69    2.90
  10  -1   0    5.20    1.20
  10  -1   0    5.90    0.60
  10  -1   0    3.30    1.70
  10  -1   0    2.50    1.20
 -10   1   0    7.70    1.90
 -10   1   0    3.90    1.20
 -10   1   0    6.50    1.00
 -10   1   0    4.50    0.70
 -10   1   0    5.70    1.10
 -10   1   0    4.90    0.80
 -10   1   0    6.10    1.20
 -10   1   0    5.60    1.00
   9  -1   0    8.90    0.80
   9  -1   0    9.70    0.70
   9  -1   0   12.80    1.90
   9  -1   0   10.00    0.80
   9  -1   0    7.70    0.70
   9  -1   0    9.90    1.50
   9  -1   0    9.40    1.50
   9  -1   0    9.60    1.50
  -9   1   0    9.40    0.90
  -9   1   0    9.80    1.10
  -9   1   0   11.40    1.90
  -9   1   0    9.50    1.20
  -9   1   0    9.60    1.00
  -9   1   0   10.80    1.00
  -9   1   0    7.80    1.20
  -9   1   0    8.70    1.40
   8  -1   0  114.19    2.60
   8  -1   0  121.59    3.80
   8  -1   0  112.39    4.30
   8  -1   0  113.49    4.30
   8  -1   0  121.39    2.70
   8  -1   0  119.49    4.10
   8  -1   0  118.89    2.50
   8  -1   0  115.99    2.40
  -8   1   0  120.69    4.40
  -8   1   0  112.59    3.00
  -8   1   0  121.19    3.50
  -8   1   0  116.09    3.00
  -8   1   0  111.69    4.30
  -8   1   0  114.59    4.00
  -8   1   0  120.89    2.80
  -8   1   0  117.39    3.50
   7  -1   0    0.90    0.80
   7  -1   0    1.90    0.50
   7  -1   0    0.70    0.50
   7  -1   0   -0.10    0.30
   7  -1   0   -0.20    0.80
   7  -1   0    0.30    0.50
   7  -1   0    1.60    0.50
  -7   1   0   -0.40    0.40
  -7   1   0   -0.20    0.30
  -7   1   0    1.10    0.40
  -7   1   0    0.10    0.90
  -7   1   0    1.60    0.50
  -7   1   0    0.10    0.40
  -7   1   0    0.10    0.30
  -7   1   0    0.70    0.50
  -7   1   0    0.10    0.30
  -7   1   0    0.70    0.50
   6  -1   0    6.40    1.20
   6  -1   0    6.40    0.60
   6  -1   0    6.70    0.90
   6  -1   0    8.40    0.70
   6  -1   0    6.00    0.60
   6  -1   0    7.50    1.30
   6  -1   0    7.40    1.10
   6  -1   0    6.90    0.70
  -6   1   0    6.70    0.80
  -6   1   0    7.30    0.70
  -6   1   0    6.40    0.70
  -6   1   0    9.20    1.10
  -6   1   0    8.30    1.40
  -6   1   0    5.20    0.80
  -6   1   0    5.70    0.70
  -6   1   0    6.60    0.90
  -6   1   0    6.60    1.20
   5  -1   0    8.00    1.00
   5  -1   0    7.70    0.90
   5  -1   0    7.60    0.60
   5  -1   0    9.30    0.60
   5  -1   0    8.30    0.70
   5  -1   0    7.90    0.60
   5  -1   0    7.70    1.10
   5  -1   0   10.40    1.70
  -5   1   0    9.40    0.50
  -5   1   0    8.90    1.00
  -5   1   0    8.90    0.90
  -5   1   0    9.60    0.70
  -5   1   0    8.40    0.90
  -5   1   0    8.40    1.00
  -5   1   0    9.20    0.70
  -5   1   0   10.20    0.70
  -5   1   0    8.10    0.70
  -5   1   0    7.90    0.80
  -5   1   0    8.50    1.30
   4  -1   0  222.18    3.90
   4  -1   0  227.28    3.70
   4  -1   0  231.38    4.90
   4  -1   0  228.18    5.20
   4  -1   0  234.68    5.10
   4  -1   0  229.88    4.50
   4  -1   0  230.28    3.90
   4  -1   0  250.67    4.10
  -4   1   0  229.18    3.90
  -4   1   0  229.28    3.80
  -4   1   0  234.68    4.70
  -4   1   0  230.18    4.40
  -4   1   0  232.58    4.00
  -4   1   0  224.98    5.20
  -4   1   0  238.38    5.10
  -4   1   0  235.88    3.90
  -4   1   0  225.18    4.70
   3  -1   0  994.80   15.10
   3  -1   0  975.00   14.10
   3  -1   0  951.80   14.80
   3  -1   0  975.30   15.50
   3  -1   0  985.10   15.30
   3  -1   0  958.90   14.10
   3  -1   0  971.10   14.60
  -3   1   0  974.80   14.10
  -3   1   0  987.20   15.20
  -3   1   0  992.10   15.00
  -3   1   0  954.00   15.40
  -3   1   0  989.70   14.10
  -3   1   0  949.40   15.00
  -3   1   0  974.40   14.60
   2  -1   0  195.78    3.20
   2  -1   0  192.58    3.30
   2  -1   0  191.58    4.00
   2  -1   0  191.88    3.00
   2  -1   0  189.28    3.70
   2  -1   0  192.58    3.70
   2  -1   0  190.18    3.70
   2  -1   0  191.68    3.00
   2  -1   0  190.78    3.00
  -2   1   0  197.68    3.00
  -2   1   0  195.98    3.00
  -2   1   0  192.38    3.70
  -2   1   0  188.38    3.70
  -2   1   0  191.98    3.00
  -2   1   0  190.48    3.70
  -2   1   0  189.48    3.90
  -2   1   0  190.08    3.30
  -2   1   0  196.48    3.00
   1  -1   0 1911.21   32.70
  -1   1   0 2082.69   33.10
  -1  -1   0  476.75    7.50
  -1  -1   0  490.95    7.50
   1   1   0  490.55    7.70
   1   1   0  464.15    7.50
   1   1   0  426.56    7.00
  -2  -1   0  145.59    2.90
  -2  -1   0  142.79    2.40
  -2  -1   0  146.79    2.40
  -2  -1   0  135.99    2.50
  -2  -1   0  140.79    2.90
  -2  -1   0  132.29    2.80
  -2  -1   0  130.39    2.80
  -2  -1   0  136.49    2.90
   2   1   0  137.99    2.50
   2   1   0  140.29    2.90
   2   1   0  135.69    2.80
   2   1   0  137.69    2.80
   2   1   0  138.49    2.80
   3   1   0 9999.00  158.28
  -4  -1   0  372.86    6.00
  -4  -1   0  356.76    6.60
  -4  -1   0  353.86    6.50
  -4  -1   0  379.86    8.60
  -4  -1   0  356.66    6.50
  -4  -1   0  373.56    6.30
  -4  -1   0  374.46    6.30
  -4  -1   0  364.16    6.60
   4   1   0  362.96    6.50
   4   1   0  369.96    6.50
   4   1   0  360.76    6.50
   4   1   0  349.47    6.50
   4   1   0  363.36    6.60
   4   1   0  354.66    6.40
   4   1   0  375.46    7.00
  -5  -1   0  178.28    3.40
  -5  -1   0  168.58    3.90
  -5  -1   0  176.38    3.80
  -5  -1   0  173.88    3.80
  -5  -1   0  171.58    4.00
  -5  -1   0  165.18    4.30
  -5  -1   0  167.08    3.90
  -5  -1   0  195.58    5.90
   5   1   0  172.78    3.70
   5   1   0  176.78    3.90
   5   1   0  174.78    3.80
   5   1   0  165.08    4.30
   5   1   0  172.18    4.00
   5   1   0  166.58    4.00
   5   1   0  167.78    3.90
  -6  -1   0   31.20    1.50
  -6  -1   0   29.80    1.50
  -6  -1   0   32.70    1.50
  -6  -1   0   33.30    1.80
  -6  -1   0   30.50    1.60
  -6  -1   0   29.40    1.80
  -6  -1   0   31.30    1.60
   6   1   0   33.20    1.60
   6   1   0   28.00    1.50
   6   1   0   28.60    1.80
   6   1   0   31.60    1.50
   6   1   0   28.10    1.80
   6   1   0   29.10    1.80
   6   1   0   30.70    1.50
  -7  -1   0  155.48    3.50
  -7  -1   0  150.88    3.30
  -7  -1   0  139.99    4.50
  -7  -1   0  150.48    3.80
  -7  -1   0  153.28    3.80
  -7  -1   0  159.38    4.00
  -7  -1   0  150.78    4.00
  -7  -1   0  147.99    3.90
   7   1   0  157.98    3.80
   7   1   0  148.79    4.10
   7   1   0  146.59    4.60
   7   1   0  142.49    3.80
   7   1   0  148.09    4.30
   7   1   0  151.48    4.00
   7   1   0  146.69    3.70
  -8  -1   0   52.19    3.30
  -8  -1   0   50.69    3.10
  -8  -1   0   52.19    1.80
  -8  -1   0   52.59    2.20
  -8  -1   0   51.39    1.90
  -8  -1   0   51.19    2.40
  -8  -1   0   51.99    2.30
  -8  -1   0   50.19    2.30
  -8  -1   0   52.39    2.20
   8   1   0   54.19    2.70
   8   1   0   56.19    2.10
   8   1   0   51.79    2.00
   8   1   0   51.79    2.40
   8   1   0   50.89    2.20
   8   1   0   51.69    2.80
   8   1   0   53.09    2.60
  -9  -1   0  238.78    6.90
  -9  -1   0  258.27    8.00
  -9  -1   0  249.58    4.80
  -9  -1   0  252.07    5.00
  -9  -1   0  252.67    5.60
  -9  -1   0  255.97    6.00
  -9  -1   0  254.47    5.90
  -9  -1   0  247.28    5.60
  -9  -1   0  257.87    6.10
  -9  -1   0  248.38    5.90
   9   1   0  249.18    5.30
   9   1   0  248.98    6.20
   9   1   0  243.98    6.50
   9   1   0  246.68    7.00
   9   1   0  253.17    6.30
   9   1   0  245.28    5.30
 -10  -1   0   18.30    1.60
 -10  -1   0   18.20    1.20
 -10  -1   0   19.50    1.20
 -10  -1   0   20.00    1.70
 -10  -1   0   23.30    1.70
 -10  -1   0   23.90    2.70
 -10  -1   0   20.20    1.60
 -10  -1   0   20.80    2.10
 -10  -1   0   18.50    1.70
  10   1   0   20.40    1.50
  10   1   0   18.60    2.20
  10   1   0   18.90    2.10
  10   1   0   19.20    1.50
  10   1   0   17.20    2.00
  10   1   0   19.50    1.50
  10   1   0   23.20    1.60
  10   1   0   19.30    1.80
 -11  -1   0    3.90    1.00
 -11  -1   0    4.20    1.00
 -11  -1   0    2.70    0.80
 -11  -1   0    4.70    1.10
 -11  -1   0    4.80    1.40
 -11  -1   0    4.40    1.10
 -11  -1   0    5.30    0.60
  11   1   0    4.50    0.90
  11   1   0    4.50    1.00
  11   1   0    5.40    1.40
  11   1   0    4.00    0.90
  11   1   0    5.20    0.90
  11   1   0    3.50    1.30
  11   1   0    2.40    1.00
 -12  -1   0    4.90    1.70
 -12  -1   0    5.90    1.10
 -12  -1   0    4.70    1.00
 -12  -1   0    5.30    1.20
 -12  -1   0    5.40    1.40
 -12  -1   0    4.10    1.00
 -12  -1   0    5.60    1.10
  12   1   0    5.80    1.00
  12   1   0    6.00    0.90
  12   1   0    6.30    1.00
  12   1   0    6.50    1.00
  12   1   0    2.80    1.30
  12   1   0    5.50    1.30
  12   1   0    3.80    1.40
 -13  -1   0   20.30    1.60
 -13  -1   0   17.90    1.60
 -13  -1   0   16.90    1.60
 -13  -1   0   13.90    1.50
 -13  -1   0   11.30    2.40
 -13  -1   0   14.00    1.90
 -13  -1   0   16.30    1.80
  13   1   0   15.10    1.30
  13   1   0   14.90    1.20
  13   1   0   22.80    2.80
  13   1   0   14.90    2.60
  13   1   0   18.10    1.30
  13   1   0   17.00    2.00
  13   1   0   15.40    1.30
 -14  -1   0   26.20    1.80
 -14  -1   0   25.60    1.80
 -14  -1   0   26.10    1.80
 -14  -1   0   24.50    2.30
 -14  -1   0   20.30    3.30
 -14  -1   0   19.90    2.10
 -14  -1   0   23.70    1.70
  14   1   0   29.30    2.60
  14   1   0   28.60    2.90
  14   1   0   28.30    3.10
 -15  -1   0    0.50    1.40
 -15  -1   0    2.50    0.80
 -15  -1   0    3.80    0.90
 -15  -1   0    1.50    1.00
 -15  -1   0    1.80    0.90
 -15  -1   0    3.20    1.30
 -15  -1   0    2.30    0.90
  15   1   0    2.20    1.60
  15   1   0    0.50    1.40
 -16  -1   0   58.39    2.10
 -16  -1   0   61.59    3.20
 -16  -1   0   51.69    1.90
 -16  -1   0   58.69    5.20
 -16  -1   0   56.49    3.20
 -16  -1   0   62.49    2.10
 -16  -1   0   57.19    1.90
  16   1   0   60.39    4.70
  16   1   0   66.19    4.50
  15  -2   0   32.30    3.30
  15  -2   0   32.70    3.60
 -15   2   0   30.40    3.40
 -15   2   0   40.20    4.20
 -15   2   0   33.60    3.10
 -15   2   0   32.20    2.90
  14  -2   0   35.40    3.50
  14  -2   0   36.30    3.20
 -14   2   0   34.20    3.50
 -14   2   0   39.00    1.70
 -14   2   0   32.70    2.80
 -14   2   0   30.60    2.80
 -14   2   0   36.50    3.80
  13  -2   0    2.30    1.30
  13  -2   0    1.10    1.20
 -13   2   0    2.50    1.50
 -13   2   0    2.80    1.80
 -13   2   0    1.00    0.80
 -13   2   0    1.90    1.00
 -13   2   0    2.50    1.40
  12  -2   0    0.50    1.20
  12  -2   0   -0.30    1.10
 -12   2   0   -0.70    1.40
 -12   2   0   -0.20    1.00
 -12   2   0   -0.10    0.60
 -12   2   0    0.10    0.70
 -12   2   0    1.60    1.20
  11  -2   0   93.79    4.70
 -11   2   0   91.49    5.00
 -11   2   0   90.09    4.70
 -11   2   0   89.99    3.90
 -11   2   0   94.09    3.60
 -11   2   0   86.89    3.40
 -11   2   0   98.29    4.30
  10  -2   0   34.70    2.60
  10  -2   0   32.70    2.60
  10  -2   0   34.50    3.30
 -10   2   0   31.20    2.00
 -10   2   0   34.00    2.20
 -10   2   0   33.40    2.50
 -10   2   0   33.30    3.20
 -10   2   0   32.90    1.30
 -10   2   0   34.90    1.30
 -10   2   0   36.40    1.30
 -10   2   0   34.70    3.00
   9  -2   0   84.69    3.90
   9  -2   0   80.59    3.70
   9  -2   0   79.09    3.20
  -9   2   0   76.49    2.00
  -9   2   0   76.99    3.90
  -9   2   0   81.99    2.30
  -9   2   0   82.79    2.00
  -9   2   0   82.69    3.60
  -9   2   0   82.49    3.10
   8  -2   0   30.00    2.00
   8  -2   0   30.90    2.20
   8  -2   0   30.20    2.30
  -8   2   0   29.60    1.30
  -8   2   0   27.10    1.80
  -8   2   0   29.10    1.20
  -8   2   0   32.90    2.20
  -8   2   0   28.70    2.40
  -8   2   0   30.50    1.10
  -8   2   0   30.00    1.20
  -8   2   0   29.50    1.90
  -8   2   0   27.90    2.10
  -8   2   0   27.90    1.70
   7  -2   0  128.99    4.70
   7  -2   0  132.29    4.50
   7  -2   0  134.29    2.40
   7  -2   0  131.99    3.80
   7  -2   0  133.29    4.30
  -7   2   0  137.19    4.10
  -7   2   0  128.29    2.80
  -7   2   0  130.49    2.70
  -7   2   0  133.19    4.30
  -7   2   0  132.69    3.90
  -7   2   0  126.49    4.30
  -7   2   0  130.39    4.60
  -7   2   0  127.99    2.90
  -7   2   0  134.99    3.70
  -7   2   0  132.99    2.30
   6  -2   0  156.38    4.60
   6  -2   0  142.59    3.30
   6  -2   0  151.58    4.40
   6  -2   0  156.48    2.70
   6  -2   0  150.88    2.80
   6  -2   0  150.78    2.90
   6  -2   0  159.28    4.90
   6  -2   0  153.18    3.90
  -6   2   0  144.59    3.30
  -6   2   0  154.48    3.80
  -6   2   0  150.78    4.10
  -6   2   0  153.78    4.80
  -6   2   0  153.08    2.90
  -6   2   0  154.68    4.30
  -6   2   0  153.58    3.00
  -6   2   0  149.59    4.40
  -6   2   0  156.18    2.90
  -6   2   0  148.09    4.40
   5  -2   0   23.50    1.90
   5  -2   0   25.40    0.90
   5  -2   0   21.50    0.80
   5  -2   0   26.70    0.90
   5  -2   0   24.40    1.60
   5  -2   0   22.70    1.50
   5  -2   0   23.60    1.60
   5  -2   0   21.90    0.90
  -5   2   0   22.10    1.00
  -5   2   0   24.40    1.50
  -5   2   0   26.70    1.00
  -5   2   0   20.80    1.40
  -5   2   0   26.70    1.00
  -5   2   0   21.20    2.00
  -5   2   0   26.00    1.00
  -5   2   0   24.50    1.60
  -5   2   0   25.40    1.40
   4  -2   0  905.71   13.30
   4  -2   0  887.21   15.00
   4  -2   0  896.21   15.60
   4  -2   0  907.51   14.10
   4  -2   0  927.01   15.00
   4  -2   0  902.31   13.30
   4  -2   0  901.81   13.30
   4  -2   0  911.01   13.30
   4  -2   0  908.31   14.80
  -4   2   0  909.11   13.30
  -4   2   0  894.41   15.00
  -4   2   0  922.81   14.00
  -4   2   0  914.81   14.90
  -4   2   0  934.61   13.40
  -4   2   0  916.61   13.30
  -4   2   0  918.41   15.50
  -4   2   0  907.51   14.90
  -4   2   0  919.41   14.10
  -4   2   0  920.91   13.40
   3  -2   0  424.06    6.50
   3  -2   0  413.36    6.50
   3  -2   0  426.76    7.60
   3  -2   0  412.76    7.70
   3  -2   0  424.06    6.50
   3  -2   0  425.86    7.00
   3  -2   0  423.26    7.80
   3  -2   0  422.36    6.40
   3  -2   0  420.06    8.10
  -3   2   0  422.56    6.80
  -3   2   0  432.66    7.60
  -3   2   0  421.86    6.50
  -3   2   0  410.56    7.80
  -3   2   0  424.26    6.90
  -3   2   0  430.26    6.50
  -3   2   0  425.56    7.50
  -3   2   0  420.86    8.10
  -3   2   0  426.36    6.50
  -3   2   0  425.86    6.50
   2  -2   0    7.30    0.90
   2  -2   0    7.50    0.50
   2  -2   0    8.10    0.60
   2  -2   0    6.50    0.60
   2  -2   0    6.40    0.50
   2  -2   0    7.40    0.50
   2  -2   0    6.40    0.60
  -2   2   0    6.30    0.90
  -2   2   0    8.90    0.60
  -2   2   0    8.10    0.50
  -2   2   0    6.80    0.50
  -2   2   0    7.30    0.70
  -2   2   0    7.50    0.60
  -2   2   0    7.80    0.90
  -2   2   0    7.30    0.60
  -2   2   0    6.80    0.60
  -2   2   0    7.10    0.60
   1  -2   0  590.74    9.90
   1  -2   0  617.34    9.00
   1  -2   0  591.94    9.20
   1  -2   0  591.54    8.90
   1  -2   0  591.14    9.20
  -1   2   0  579.44    9.00
  -1   2   0  595.84    9.20
  -1   2   0  591.04    9.10
  -1   2   0  594.54    9.10
  -1   2   0  589.74    9.90
  -1   2   0  603.04    9.10
   0  -2   0  752.42   22.30
   0   2   0  735.13   21.00
  -1  -2   0 1657.63   38.40
   1   2   0 1660.93   38.10
  -2  -2   0 1202.08   18.40
  -2  -2   0 1232.18   17.80
  -2  -2   0 1183.78   18.10
  -2  -2   0 1219.88   18.50
  -2  -2   0 1215.68   18.50
  -2  -2   0 1184.88   18.40
  -2  -2   0 1235.98   18.50
   2   2   0 1236.28   18.50
   2   2   0 1206.98   18.40
   2   2   0 1214.48   18.40
   2   2   0 1141.09   18.40
  -3  -2   0 1682.33   25.20
  -3  -2   0 1692.73   25.20
  -3  -2   0 1708.03   25.30
  -3  -2   0 1637.84   25.70
   3   2   0 1674.33   25.20
   3   2   0 1658.83   25.20
   3   2   0 1655.73   25.10
  -4  -2   0  238.68    4.50
  -4  -2   0  240.08    4.20
  -4  -2   0  240.08    5.20
  -4  -2   0  247.08    5.20
  -4  -2   0  241.78    4.10
   4   2   0  244.88    5.20
   4   2   0  233.58    5.10
   4   2   0  240.08    5.00
   4   2   0  242.28    5.10
   4   2   0  242.78    4.50
   4   2   0  233.58    4.40
  -5  -2   0 1093.29   17.60
  -5  -2   0 1073.19   18.80
  -5  -2   0 1069.69   17.60
  -5  -2   0 1106.29   16.50
  -5  -2   0 1144.19   17.80
  -5  -2   0 1062.59   16.50
  -5  -2   0 1074.99   17.50
   5   2   0 1101.29   17.60
   5   2   0 1098.19   16.50
   5   2   0 1088.89   17.50
   5   2   0 1115.19   17.70
   5   2   0 1107.59   17.70
   5   2   0 1105.89   17.20
   5   2   0 1084.79   16.90
   5   2   0 1079.49   17.50
  -6  -2   0   12.90    1.20
  -6  -2   0   12.40    1.20
  -6  -2   0   13.80    1.70
  -6  -2   0   12.40    1.30
  -6  -2   0   15.10    1.00
  -6  -2   0   15.60    1.10
  -6  -2   0   14.20    1.30
   6   2   0   13.80    1.30
   6   2   0   11.80    1.30
   6   2   0   13.10    1.30
   6   2   0   11.40    1.30
   6   2   0   13.50    1.20
   6   2   0   15.70    1.30
   6   2   0   13.60    1.00
   6   2   0   14.60    1.30
  -7  -2   0   79.69    3.20
  -7  -2   0   77.79    2.20
  -7  -2   0   86.89    2.60
  -7  -2   0   83.89    3.00
  -7  -2   0   85.79    3.00
  -7  -2   0   80.29    2.90
  -7  -2   0   84.39    2.50
   7   2   0   79.09    3.00
   7   2   0   82.39    2.90
   7   2   0   83.69    2.60
   7   2   0   80.69    2.90
   7   2   0   84.29    2.90
   7   2   0   79.19    3.20
   7   2   0   86.09    3.00
   7   2   0   77.59    2.90
  -8  -2   0   37.20    1.90
  -8  -2   0   37.90    2.20
  -8  -2   0   37.50    1.50
  -8  -2   0   38.90    2.10
  -8  -2   0   40.80    2.10
  -8  -2   0   39.90    2.40
  -8  -2   0   40.30    1.80
  -8  -2   0   38.10    2.90
  -8  -2   0   38.90    2.10
   8   2   0   38.00    1.90
   8   2   0   39.60    2.00
   8   2   0   40.10    2.10
   8   2   0   40.60    2.10
   8   2   0   38.30    2.50
   8   2   0   38.60    2.20
   8   2   0   36.20    2.10
   8   2   0   40.80    2.10
  -9  -2   0    1.00    0.50
  -9  -2   0    1.80    0.80
  -9  -2   0    2.20    0.80
  -9  -2   0    0.90    0.50
  -9  -2   0    2.30    0.80
  -9  -2   0    0.80    0.70
  -9  -2   0    2.20    0.50
  -9  -2   0    1.20    0.70
  -9  -2   0    2.20    0.90
  -9  -2   0    2.10    1.20
   9   2   0    1.10    0.70
   9   2   0    2.00    0.90
   9   2   0    1.20    0.80
   9   2   0    1.40    0.70
   9   2   0    1.30    0.80
   9   2   0    1.80    0.90
   9   2   0    1.30    1.00
   9   2   0    1.50    0.60
 -10  -2   0   38.10    2.00
 -10  -2   0   39.20    2.40
 -10  -2   0   37.10    1.40
 -10  -2   0   40.20    1.50
 -10  -2   0   39.00    2.40
 -10  -2   0   40.20    2.30
 -10  -2   0   37.90    3.30
 -10  -2   0   43.60    2.30
 -10  -2   0   40.00    2.30
  10   2   0   38.50    2.70
  10   2   0   39.10    2.60
  10   2   0   38.10    2.20
  10   2   0   33.60    2.70
  10   2   0   36.80    2.20
  10   2   0   41.30    2.20
  10   2   0   39.50    2.30
 -11  -2   0    5.20    1.10
 -11  -2   0    5.20    1.20
 -11  -2   0    7.20    2.00
 -11  -2   0    4.40    1.20
 -11  -2   0    3.80    1.10
 -11  -2   0    5.60    1.00
 -11  -2   0    5.10    1.10
  11   2   0    2.40    1.30
  11   2   0    3.80    1.30
  11   2   0    6.30    1.40
  11   2   0    4.90    1.10
  11   2   0    3.90    1.10
  11   2   0    6.20    1.20
  11   2   0    4.70    1.10
 -12  -2   0   24.90    3.40
 -12  -2   0   18.70    1.80
 -12  -2   0   20.20    1.80
 -12  -2   0   19.30    1.80
 -12  -2   0   18.60    1.90
 -12  -2   0   19.80    1.90
 -12  -2   0   19.10    1.70
  12   2   0   19.80    2.00
  12   2   0   22.10    1.70
  12   2   0   19.00    1.60
  12   2   0   18.80    1.60
  12   2   0   19.50    2.10
  12   2   0   21.20    1.70
  12   2   0   15.40    2.10
 -13  -2   0   10.40    2.30
 -13  -2   0   13.90    1.60
 -13  -2   0   13.90    1.70
 -13  -2   0   15.10    1.60
 -13  -2   0   12.50    1.60
 -13  -2   0   16.50    1.80
 -13  -2   0   15.70    1.70
  13   2   0   14.70    1.50
  13   2   0   15.00    1.40
  13   2   0   17.40    1.60
  13   2   0    9.30    1.90
  13   2   0   14.00    1.90
  13   2   0   13.50    2.20
  13   2   0   13.80    1.40
 -14  -2   0   -0.40    0.80
 -14  -2   0    0.30    1.20
 -14  -2   0    0.10    0.90
 -14  -2   0   -0.40    0.60
 -14  -2   0    0.70    0.80
 -14  -2   0   -1.20    0.50
 -14  -2   0    1.70    0.90
  14   2   0   -0.30    0.60
  14   2   0   -0.30    0.70
  14   2   0    0.10    1.10
  14   2   0    0.90    0.70
  14   2   0   -0.10    0.70
  14   2   0   -0.80    1.40
  14   2   0    0.80    1.00
 -15  -2   0    0.80    0.90
 -15  -2   0    0.30    0.90
 -15  -2   0   -0.10    0.90
 -15  -2   0    0.10    0.80
 -15  -2   0   -0.90    0.80
 -15  -2   0   -1.00    1.40
  15   2   0   -0.30    1.30
  15   2   0   -1.60    1.00
  15   2   0   -0.60    1.20
  15   2   0    0.60    0.70
  15   2   0   -1.20    1.10
 -16  -2   0   33.50    2.40
 -16  -2   0   34.90    2.30
 -16  -2   0   40.10    2.30
 -16  -2   0   32.90    2.10
 -16  -2   0   37.60    4.50
 -16  -2   0   39.60    2.20
 -16  -2   0   35.10    2.20
  16   2   0   38.30    3.70
  16   2   0   34.60    3.60
  15  -3   0    1.20    1.30
  15  -3   0   -1.00    1.10
 -15   3   0    2.30    1.40
 -15   3   0    1.40    1.80
 -15   3   0    0.80    1.20
 -15   3   0   -1.30    1.30
  14  -3   0   16.00    3.00
  14  -3   0   14.50    2.30
 -14   3   0   19.90    1.60
 -14   3   0   16.60    3.00
 -14   3   0   16.60    2.80
 -14   3   0   14.50    2.20
 -14   3   0   15.90    2.40
  13  -3   0    4.30    1.60
  13  -3   0    3.20    1.60
 -13   3   0    3.70    1.60
 -13   3   0    2.90    1.10
 -13   3   0    3.60    1.30
 -13   3   0    5.20    2.10
 -13   3   0    4.90    1.10
  12  -3   0    2.10    1.40
  12  -3   0    1.00    1.20
 -12   3   0    2.70    1.90
 -12   3   0    1.90    1.30
 -12   3   0    3.70    1.10
 -12   3   0    2.50    1.80
 -12   3   0    1.20    0.90
  11  -3   0   12.00    2.10
 -11   3   0   16.20    2.70
 -11   3   0   10.00    2.00
 -11   3   0   16.70    2.20
 -11   3   0   12.60    1.80
 -11   3   0   10.20    2.00
  10  -3   0   16.10    2.20
  10  -3   0   15.00    1.90
 -10   3   0   15.30    1.80
 -10   3   0   14.60    2.70
 -10   3   0   15.30    1.90
 -10   3   0   17.70    1.90
 -10   3   0   14.80    1.60
 -10   3   0   20.70    2.50
   9  -3   0   33.20    2.30
   9  -3   0   34.20    2.70
  -9   3   0   35.20    2.00
  -9   3   0   32.60    2.30
  -9   3   0   37.10    2.60
  -9   3   0   34.20    2.10
  -9   3   0   33.50    3.00
  -9   3   0   37.00    2.20
   8  -3   0  445.16    8.80
   8  -3   0  446.46   10.10
  -8   3   0  445.96   10.00
  -8   3   0  422.16    9.10
  -8   3   0  431.16   10.40
  -8   3   0  437.06    9.50
  -8   3   0  432.06    7.20
  -8   3   0  446.86    7.00
  -8   3   0  437.86    7.20
  -8   3   0  440.36    8.60
  -8   3   0  449.66    7.10
  -8   3   0  442.66    8.70
  -8   3   0  424.66    9.80
   7  -3   0    0.60    0.70
   7  -3   0    1.70    0.80
  -7   3   0    1.10    0.50
  -7   3   0    1.90    0.40
  -7   3   0    1.90    0.60
  -7   3   0    1.80    0.80
  -7   3   0    1.50    0.40
  -7   3   0    1.60    0.80
  -7   3   0    2.00    0.40
  -7   3   0    1.30    0.40
  -7   3   0    1.10    1.10
  -7   3   0    1.70    0.80
  -7   3   0    1.10    0.70
   6  -3   0  746.03   12.60
   6  -3   0  746.43   11.30
   6  -3   0  755.62   11.30
   6  -3   0  762.82   11.30
   6  -3   0  759.42   13.90
  -6   3   0  749.23   11.50
  -6   3   0  767.42   14.10
  -6   3   0  759.02   12.40
  -6   3   0  787.32   15.30
  -6   3   0  736.83   13.60
  -6   3   0  755.52   11.50
  -6   3   0  760.72   11.50
  -6   3   0  777.92   13.50
  -6   3   0  771.22   11.50
  -6   3   0  740.03   14.60
  -6   3   0  755.52   12.60
   5  -3   0   25.90    1.00
   5  -3   0   28.60    1.80
   5  -3   0   24.50    1.00
   5  -3   0   26.90    1.50
   5  -3   0   27.10    1.00
   5  -3   0   26.00    1.80
  -5   3   0   27.80    1.00
  -5   3   0   25.70    1.10
  -5   3   0   24.40    1.60
  -5   3   0   24.40    1.60
  -5   3   0   25.40    1.40
  -5   3   0   27.20    2.20
  -5   3   0   24.90    1.10
  -5   3   0   25.40    1.10
  -5   3   0   25.60    1.80
  -5   3   0   27.20    1.40
   4  -3   0  115.59    2.80
   4  -3   0  114.69    2.30
   4  -3   0  110.89    2.40
   4  -3   0  112.49    2.40
   4  -3   0  114.79    3.30
   4  -3   0  116.59    2.30
  -4   3   0  115.19    3.70
  -4   3   0  118.49    3.30
  -4   3   0  111.49    2.40
  -4   3   0  113.89    2.40
  -4   3   0  114.19    2.50
  -4   3   0  111.79    2.50
  -4   3   0  121.89    2.70
  -4   3   0  112.79    3.40
  -4   3   0  111.89    3.90
   3  -3   0   34.20    1.20
   3  -3   0   34.80    1.80
   3  -3   0   27.60    1.20
   3  -3   0   30.50    1.10
   3  -3   0   34.60    1.20
   3  -3   0   29.70    1.10
   3  -3   0   37.30    1.60
  -3   3   0   34.60    1.90
  -3   3   0   30.00    1.10
  -3   3   0   34.10    1.70
  -3   3   0   31.90    1.40
  -3   3   0   32.90    1.20
  -3   3   0   27.70    1.20
  -3   3   0   29.90    1.10
  -3   3   0   31.90    1.20
  -3   3   0   30.40    1.20
  -3   3   0   30.00    1.90
   2  -3   0  179.08    3.60
   2  -3   0  174.78    3.30
   2  -3   0  178.28    3.60
   2  -3   0  170.08    4.50
   2  -3   0  179.48    3.40
  -2   3   0  185.38    3.40
  -2   3   0  183.58    3.60
  -2   3   0  178.38    3.50
  -2   3   0  178.78    4.60
  -2   3   0  173.98    3.40
  -2   3   0  175.18    4.10
  -2   3   0  187.08    3.60
  -2   3   0  173.38    4.50
  -2   3   0  174.18    3.50
  -1   3   0 2318.27   48.90
   0  -3   0  182.68    4.40
   0  -3   0  178.48    3.90
   0  -3   0  185.78    4.00
   0  -3   0  180.78    3.80
   0  -3   0  170.88    3.90
   0  -3   0  182.88    3.10
   0  -3   0  180.28    3.90
   0   3   0  182.08    4.40
   0   3   0  179.88    3.90
   0   3   0  184.68    3.80
   0   3   0  182.78    3.20
   0   3   0  186.28    4.00
   0   3   0  184.88    4.00
   0   3   0  185.48    4.00
  -1  -3   0 1279.97   19.70
  -1  -3   0 1278.17   19.90
  -1  -3   0 1286.97   19.70
  -1  -3   0 1234.38   19.60
  -1  -3   0 1277.27   19.00
  -1  -3   0 1286.27   19.60
   1   3   0 1283.77   19.70
   1   3   0 1271.37   19.70
   1   3   0 1255.07   19.60
   1   3   0 1269.37   19.90
   1   3   0 1265.77   19.70
   1   3   0 1314.37   19.10
  -2  -3   0  393.86    6.30
  -2  -3   0  379.06    7.30
  -2  -3   0  376.26    7.30
  -2  -3   0  389.36    7.30
  -2  -3   0  389.96    7.40
  -2  -3   0  385.86    7.10
  -2  -3   0  386.36    7.40
   2   3   0  389.36    7.20
   2   3   0  380.06    7.20
   2   3   0  383.36    7.30
   2   3   0  372.16    7.30
   2   3   0  389.06    7.30
   2   3   0  390.86    7.30
   2   3   0  397.06    6.20
  -3  -3   0   13.50    1.10
  -3  -3   0   12.30    1.10
  -3  -3   0   13.20    1.20
  -3  -3   0   14.10    1.10
  -3  -3   0   14.40    0.90
  -3  -3   0   15.10    1.20
   3   3   0   14.30    0.90
   3   3   0   12.70    1.20
   3   3   0   12.40    1.40
   3   3   0   14.20    1.20
   3   3   0   12.60    1.00
   3   3   0   11.60    1.10
  -4  -3   0  190.58    4.70
  -4  -3   0  188.58    4.70
  -4  -3   0  187.08    5.00
  -4  -3   0  183.48    4.70
  -4  -3   0  186.68    4.20
  -4  -3   0  183.08    4.70
  -4  -3   0  186.68    4.70
   4   3   0  187.68    4.70
   4   3   0  186.88    3.50
   4   3   0  188.58    4.70
   4   3   0  183.68    4.00
   4   3   0  178.18    4.60
   4   3   0  191.78    4.20
   4   3   0  183.38    4.70
  -5  -3   0  753.72   13.30
  -5  -3   0  745.43   13.20
  -5  -3   0  738.93   13.20
  -5  -3   0  751.82   14.00
  -5  -3   0  765.82   12.80
  -5  -3   0  742.73   13.20
  -5  -3   0  738.33   12.20
  -5  -3   0  771.72   11.10
   5   3   0  723.43   13.00
   5   3   0  770.22   12.80
   5   3   0  721.73   13.10
   5   3   0  738.93   11.80
   5   3   0  742.43   13.10
  -6  -3   0  733.93   11.40
  -6  -3   0  720.33   13.10
  -6  -3   0  704.33   11.90
  -6  -3   0  729.33   13.10
  -6  -3   0  726.63   13.10
  -6  -3   0  743.53   11.20
  -6  -3   0  735.23   14.30
  -6  -3   0  728.03   13.10
  -6  -3   0  695.63   12.80
   6   3   0  705.43   12.90
   6   3   0  718.93   12.50
   6   3   0  735.03   13.10
   6   3   0  714.83   11.90
   6   3   0  738.43   13.00
   6   3   0  730.33   12.90
   6   3   0  727.43   11.50
  -7  -3   0  200.58    5.30
  -7  -3   0  189.58    6.20
  -7  -3   0  200.88    5.40
  -7  -3   0  209.68    4.10
  -7  -3   0  199.78    5.40
  -7  -3   0  197.58    5.40
  -7  -3   0  192.58    5.40
  -7  -3   0  195.68    4.30
  -7  -3   0  199.68    4.10
   7   3   0  194.98    5.20
   7   3   0  194.18    5.30
   7   3   0  200.88    5.10
   7   3   0  197.68    5.30
   7   3   0  200.38    4.30
   7   3   0  197.38    4.70
   7   3   0  201.98    5.30
   7   3   0  199.48    5.40
  -8  -3   0  334.87    6.50
  -8  -3   0  343.37    6.40
  -8  -3   0  342.87    6.40
  -8  -3   0  333.77    8.10
  -8  -3   0  327.67    7.70
  -8  -3   0  348.67    9.30
  -8  -3   0  354.06    7.90
  -8  -3   0  350.36    7.80
  -8  -3   0  339.27    7.90
   8   3   0  336.77    7.70
   8   3   0  342.37    6.80
   8   3   0  347.87    7.70
   8   3   0  349.37    8.20
   8   3   0  340.87    7.70
   8   3   0  340.47    7.60
   8   3   0  363.26    7.70
  -9  -3   0   25.30    2.60
  -9  -3   0   21.60    1.60
  -9  -3   0   22.00    1.30
  -9  -3   0   27.90    2.00
  -9  -3   0   24.10    2.00
   9   3   0   20.90    1.80
   9   3   0   23.30    1.80
   9   3   0   26.10    2.10
   9   3   0   23.00    1.80
 -10  -3   0    2.20    1.10
 -10  -3   0    1.80    0.90
 -10  -3   0    1.50    1.20
 -10  -3   0    1.40    0.60
 -10  -3   0    2.70    1.10
 -10  -3   0    2.40    0.90
 -10  -3   0    3.10    0.90
  10   3   0    3.50    1.10
  10   3   0    3.00    1.20
  10   3   0    1.90    0.80
  10   3   0    1.00    1.00
  10   3   0    2.50    0.90
  10   3   0    2.20    1.10
  10   3   0    3.40    1.30
  10   3   0    3.20    0.90
 -11  -3   0  361.36    7.20
 -11  -3   0  376.76    7.60
 -11  -3   0  360.06    8.50
 -11  -3   0  356.16    8.40
 -11  -3   0  376.16   11.70
 -11  -3   0  357.36    8.70
  11   3   0  364.76    9.00
  11   3   0  371.86    8.40
  11   3   0  371.26    8.50
  11   3   0  374.26    8.30
  11   3   0  366.16    8.20
  11   3   0  377.26    8.50
  11   3   0  362.36    8.10
  11   3   0  373.06    9.70
 -12  -3   0   73.29    4.90
 -12  -3   0   73.39    3.40
 -12  -3   0   69.99    3.50
 -12  -3   0   67.89    2.60
 -12  -3   0   72.69    3.40
 -12  -3   0   68.99    3.20
 -12  -3   0   68.69    2.70
  12   3   0   68.59    3.10
  12   3   0   72.49    3.80
  12   3   0   68.09    4.00
  12   3   0   65.29    3.00
  12   3   0   74.79    3.50
  12   3   0   67.29    3.10
  12   3   0   64.69    3.20
 -13  -3   0    0.40    0.90
 -13  -3   0    0.90    0.80
 -13  -3   0   -0.60    0.80
 -13  -3   0    0.60    0.90
 -13  -3   0    0.60    0.60
 -13  -3   0    1.10    1.00
 -13  -3   0    0.90    1.30
  13   3   0    0.20    1.10
  13   3   0    0.00    0.90
  13   3   0    0.80    0.80
  13   3   0   -0.60    1.20
  13   3   0    1.30    0.80
  13   3   0    0.00    0.80
  13   3   0    0.30    0.80
 -14  -3   0   10.80    1.40
 -14  -3   0   11.00    1.40
 -14  -3   0   14.40    1.80
 -14  -3   0    9.00    2.10
 -14  -3   0    8.70    1.50
 -14  -3   0   12.20    1.70
 -14  -3   0    9.80    1.60
  14   3   0   11.30    1.50
  14   3   0   11.00    1.70
  14   3   0   10.90    1.50
  14   3   0   13.40    2.50
  14   3   0    9.60    1.40
  14   3   0   10.50    2.00
 -15  -3   0    1.40    0.90
 -15  -3   0    1.70    0.70
 -15  -3   0    2.90    1.20
 -15  -3   0    2.60    1.70
 -15  -3   0    3.10    1.10
 -15  -3   0    1.90    0.80
 -15  -3   0    2.40    1.20
  15   3   0    0.50    0.90
  15   3   0    1.50    1.40
  15   3   0    1.20    1.10
  15   3   0    0.50    0.90
  15   3   0    1.30    1.10
  15   3   0    2.00    1.80
 -16  -3   0    1.20    1.10
 -16  -3   0    4.10    1.20
 -16  -3   0    2.20    1.80
 -16  -3   0    5.00    1.10
  16   3   0    0.50    0.90
  16   3   0    1.10    1.00
  16   3   0    2.30    0.80
  16   3   0    2.80    1.90
  16   3   0    0.60    0.80
  16   3   0    1.20    1.70
  15  -4   0    2.60    1.70
  15  -4   0    3.60    1.90
 -15   4   0    3.60    2.30
 -15   4   0    3.50    1.40
 -15   4   0    6.00    2.00
 -15   4   0    3.70    1.60
  14  -4   0    1.70    1.60
  14  -4   0    2.00    1.50
 -14   4   0    0.00    1.00
 -14   4   0    2.00    0.90
 -14   4   0    0.50    1.20
 -14   4   0   -1.20    1.00
 -14   4   0    1.20    1.80
  13  -4   0   43.90    3.80
  13  -4   0   45.90    3.30
 -13   4   0   46.80    4.10
 -13   4   0   44.60    3.90
 -13   4   0   45.10    3.40
 -13   4   0   46.20    2.90
 -13   4   0   48.60    3.00
  12  -4   0    0.90    1.10
  12  -4   0    1.80    1.20
 -12   4   0    2.80    1.80
 -12   4   0    3.30    1.20
 -12   4   0    1.80    0.90
 -12   4   0    1.10    1.10
 -12   4   0    2.60    1.00
  11  -4   0    8.80    1.80
  11  -4   0    9.30    2.00
 -11   4   0    8.90    2.30
 -11   4   0    9.90    1.90
 -11   4   0   10.40    1.80
 -11   4   0    8.10    1.80
 -11   4   0   11.30    1.80
  10  -4   0    0.00    1.00
  10  -4   0    0.50    1.00
 -10   4   0    0.00    0.60
 -10   4   0   -1.40    1.40
 -10   4   0   -0.90    0.70
 -10   4   0    0.10    0.90
   9  -4   0  106.69    3.90
   9  -4   0  109.89    4.70
  -9   4   0  112.39    3.70
  -9   4   0  110.39    4.50
  -9   4   0  102.39    3.70
  -9   4   0  115.49    5.40
  -9   4   0  111.59    4.70
  -9   4   0  107.39    4.10
   8  -4   0    1.40    0.90
   8  -4   0    2.20    1.00
  -8   4   0    0.50    0.60
  -8   4   0    1.60    0.50
  -8   4   0    0.30    0.70
  -8   4   0    0.90    1.20
  -8   4   0    2.10    0.40
  -8   4   0    2.30    0.50
  -8   4   0    1.60    0.90
  -8   4   0    2.50    1.00
  -8   4   0    1.40    0.40
  -8   4   0    2.30    0.90
  -8   4   0    1.70    0.70
   7  -4   0    3.80    1.00
   7  -4   0    3.90    0.90
  -7   4   0    5.20    1.00
  -7   4   0    5.10    0.60
  -7   4   0    3.30    1.00
  -7   4   0    5.50    0.90
  -7   4   0    4.50    0.90
  -7   4   0    5.20    0.60
  -7   4   0    3.90    0.90
  -7   4   0    2.40    1.20
  -7   4   0    5.30    0.70
  -7   4   0    6.50    1.40
  -7   4   0    6.30    0.70
   6  -4   0    7.60    0.70
   6  -4   0    8.70    0.70
   6  -4   0   10.70    0.70
   6  -4   0    8.70    1.10
   6  -4   0    8.50    0.70
   6  -4   0    7.60    1.20
   6  -4   0    9.50    1.50
  -6   4   0    8.90    1.20
  -6   4   0    7.90    1.20
  -6   4   0    9.40    0.80
  -6   4   0    9.00    1.50
  -6   4   0    9.90    1.20
  -6   4   0    9.80    0.80
  -6   4   0   10.40    2.00
  -6   4   0    8.10    1.00
  -6   4   0    7.00    1.20
   5  -4   0   80.19    2.00
   5  -4   0   78.49    2.10
   5  -4   0   78.99    2.50
   5  -4   0   75.89    2.10
   5  -4   0   77.99    3.00
   5  -4   0   77.79    3.30
   5  -4   0   80.49    2.00
  -5   4   0   77.89    3.10
  -5   4   0   80.09    2.10
  -5   4   0   81.59    2.90
  -5   4   0   81.89    2.20
  -5   4   0   80.69    3.70
  -5   4   0   76.49    2.40
  -5   4   0   77.59    2.20
  -5   4   0   78.29    2.30
  -5   4   0   80.99    2.10
  -5   4   0   76.09    3.40
   4  -4   0  404.86    7.10
   4  -4   0  395.56    7.20
   4  -4   0  399.36    8.80
   4  -4   0  416.46    8.00
   4  -4   0  404.96    7.10
   4  -4   0  397.46    6.80
  -4   4   0  413.06    9.00
  -4   4   0  407.46    7.00
  -4   4   0  420.66    7.10
  -4   4   0  415.66    8.40
  -4   4   0  406.56    9.20
  -4   4   0  409.16    7.20
  -4   4   0  408.96    6.90
  -4   4   0  399.76    7.00
  -4   4   0  413.16    7.20
   3  -4   0  332.67    6.20
   3  -4   0  335.17    6.30
   3  -4   0  342.57    5.80
   3  -4   0  337.67    6.00
   3  -4   0  330.47    6.50
   3  -4   0  324.47    7.60
  -3   4   0  341.97    6.30
  -3   4   0  340.97    6.20
  -3   4   0  379.36    9.80
  -3   4   0  335.77    6.10
  -3   4   0  343.77    7.20
  -3   4   0  327.17    5.90
  -3   4   0  345.57    6.30
  -3   4   0  340.07    7.80
  -3   4   0  346.87    6.00
   2  -4   0    2.90    0.60
   2  -4   0    4.00    0.70
   2  -4   0    3.30    0.60
   2  -4   0    3.20    0.90
   2  -4   0    3.20    0.60
   2  -4   0    2.80    0.60
   2  -4   0    4.20    0.60
  -2   4   0    2.80    0.60
  -2   4   0    4.10    1.00
  -2   4   0    3.50    0.60
  -2   4   0    1.70    0.70
  -2   4   0    4.20    0.70
  -2   4   0    3.50    0.50
  -2   4   0    3.60    0.70
  -2   4   0    3.80    0.60
  -2   4   0    3.00    0.40
   1  -4   0  758.92   12.20
   1  -4   0  764.92   12.80
   1  -4   0  759.62   12.40
   1  -4   0  738.23   14.90
   1  -4   0  779.52   11.30
   1  -4   0  793.82   11.70
  -1   4   0  763.12   12.70
  -1   4   0  778.12   12.70
  -1   4   0  760.62   12.50
  -1   4   0  765.12   12.30
  -1   4   0  762.22   13.70
  -1   4   0  775.12   12.50
   0  -4   0  933.81   15.40
   0  -4   0  963.10   15.70
   0  -4   0  940.91   16.60
   0  -4   0  954.40   15.40
   0  -4   0  932.21   15.20
   0  -4   0  974.60   15.60
   0   4   0  939.51   16.20
   0   4   0 1009.90   14.30
   0   4   0  968.50   15.50
   0   4   0  962.10   15.50
   0   4   0  969.20   15.60
   0   4   0  927.61   15.30
  -1  -4   0   11.50    1.20
  -1  -4   0   11.50    1.10
  -1  -4   0    9.70    1.10
  -1  -4   0   11.20    1.20
  -1  -4   0   11.70    0.90
  -1  -4   0   10.80    1.30
  -1  -4   0   12.80    1.40
   1   4   0    8.70    1.10
   1   4   0    7.90    1.20
   1   4   0   11.90    0.90
   1   4   0   11.10    1.20
   1   4   0   10.80    1.10
  -2  -4   0  729.83   12.70
  -2  -4   0  731.83   12.00
  -2  -4   0  738.93   11.00
  -2  -4   0  715.03   12.50
  -2  -4   0  703.33   12.60
  -2  -4   0  690.53   12.50
   2   4   0  737.43   12.60
   2   4   0  708.93   12.50
   2   4   0  751.52   12.20
   2   4   0  692.33   12.50
   2   4   0  735.63   12.70
  -3  -4   0   12.50    1.20
  -3  -4   0   15.60    0.90
  -3  -4   0   16.20    1.30
  -3  -4   0   18.70    1.80
  -3  -4   0   12.30    1.20
  -3  -4   0   14.70    1.30
  -3  -4   0   14.70    1.40
   3   4   0   12.40    1.30
   3   4   0   13.90    1.30
   3   4   0   12.30    1.20
   3   4   0   12.80    1.30
   3   4   0   16.30    1.80
   3   4   0   15.70    0.90
  -4  -4   0  495.25    9.70
  -4  -4   0  475.65    9.20
  -4  -4   0  484.65    9.70
  -4  -4   0  491.75    9.90
  -4  -4   0  515.05    8.90
  -4  -4   0  505.25    9.90
  -4  -4   0  501.15    9.80
   4   4   0  486.85    9.60
   4   4   0  493.15    9.80
   4   4   0  470.25    9.00
   4   4   0  496.35    9.80
   4   4   0  500.85    9.70
   4   4   0  511.65    8.60
   4   4   0  474.75    8.00
  -5  -4   0   42.10    2.40
  -5  -4   0   40.80    1.90
  -5  -4   0   44.60    2.00
  -5  -4   0   45.30    2.40
  -5  -4   0   43.70    2.30
  -5  -4   0   43.60    2.40
   5   4   0   44.00    2.40
   5   4   0   45.40    2.00
   5   4   0   47.80    2.40
   5   4   0   44.30    2.40
   5   4   0   45.70    1.60
   5   4   0   45.10    2.40
   5   4   0   44.90    2.00
  -6  -4   0  117.09    4.50
  -6  -4   0  118.99    3.70
  -6  -4   0  118.59    4.10
  -6  -4   0  112.29    4.00
  -6  -4   0  116.19    3.40
  -6  -4   0  112.39    4.00
  -6  -4   0  113.39    4.00
   6   4   0  117.99    4.00
   6   4   0  118.49    4.00
   6   4   0  114.49    3.00
   6   4   0  117.19    4.10
   6   4   0  117.59    4.00
   6   4   0  110.99    3.50
  -7  -4   0    7.70    1.20
  -7  -4   0    6.00    1.20
  -7  -4   0    8.80    1.40
  -7  -4   0    7.60    1.40
  -7  -4   0    8.10    1.10
  -7  -4   0    8.40    1.40
  -7  -4   0    9.70    1.70
   7   4   0    6.40    1.20
   7   4   0    7.90    1.30
   7   4   0    8.10    1.30
   7   4   0    5.50    1.20
   7   4   0    9.30    1.40
   7   4   0    7.60    1.10
   7   4   0    8.00    0.80
  -8  -4   0  102.09    3.90
  -8  -4   0   96.19    3.80
  -8  -4   0   96.39    2.30
  -8  -4   0   91.89    3.00
  -8  -4   0   97.49    3.90
  -8  -4   0   92.09    3.70
  -8  -4   0   99.19    4.70
  -8  -4   0   94.59    3.80
   8   4   0   89.29    3.90
   8   4   0  102.49    3.80
   8   4   0   99.29    3.60
   8   4   0   99.09    3.80
   8   4   0   94.39    3.80
   8   4   0   95.49    3.80
   8   4   0   94.29    2.80
  -9  -4   0   19.60    2.60
  -9  -4   0   18.10    1.30
  -9  -4   0   17.80    1.70
  -9  -4   0   19.70    1.90
  -9  -4   0   16.70    2.00
  -9  -4   0   18.70    1.10
  -9  -4   0   19.90    1.90
  -9  -4   0   17.20    1.80
   9   4   0   16.60    1.90
   9   4   0   18.40    1.90
   9   4   0   16.10    1.80
   9   4   0   16.10    1.80
   9   4   0   16.80    1.60
   9   4   0   20.90    1.90
   9   4   0   18.20    1.40
   9   4   0   18.20    1.80
 -10  -4   0  166.28    4.00
 -10  -4   0  175.58    3.90
 -10  -4   0  170.38    5.50
 -10  -4   0  170.88    5.50
 -10  -4   0  168.78    6.90
 -10  -4   0  173.68    5.70
 -10  -4   0  174.08    5.60
  10   4   0  175.38    5.50
  10   4   0  167.38    4.90
  10   4   0  167.48    5.40
  10   4   0  176.18    6.30
  10   4   0  168.78    5.40
  10   4   0  170.28    4.60
  10   4   0  167.58    5.70
  10   4   0  171.48    5.40
 -11  -4   0    0.00    0.80
 -11  -4   0   -0.60    0.90
 -11  -4   0    0.90    0.90
 -11  -4   0    0.40    1.30
 -11  -4   0    0.40    0.50
 -11  -4   0    0.50    0.40
 -11  -4   0    1.20    1.00
  11   4   0   -0.20    0.90
  11   4   0   -0.10    0.90
  11   4   0    1.30    0.80
  11   4   0    0.20    1.10
  11   4   0   -0.10    0.90
  11   4   0   -0.70    0.80
  11   4   0    1.20    0.90
  11   4   0    1.60    1.20
 -12  -4   0   29.60    2.50
 -12  -4   0   34.40    3.60
 -12  -4   0   25.30    2.30
 -12  -4   0   31.80    2.50
 -12  -4   0   31.00    4.60
 -12  -4   0   31.20    1.60
  12   4   0   30.50    2.40
  12   4   0   33.90    2.50
  12   4   0   35.10    3.00
  12   4   0   32.00    2.50
  12   4   0   31.40    2.40
  12   4   0   24.80    2.30
  12   4   0   26.50    2.70
  12   4   0   32.70    2.30
 -13  -4   0   62.29    3.50
 -13  -4   0   66.99    3.60
 -13  -4   0   58.49    3.40
 -13  -4   0   67.09    3.50
 -13  -4   0   61.39    4.80
  13   4   0   58.89    3.90
  13   4   0   59.89    3.10
  13   4   0   60.49    3.80
  13   4   0   64.19    3.20
  13   4   0   67.89    3.20
  13   4   0   64.19    3.30
  13   4   0   60.49    3.20
  13   4   0   63.69    3.20
 -14  -4   0    5.70    2.00
 -14  -4   0    4.50    1.30
 -14  -4   0    7.00    1.50
 -14  -4   0    6.40    1.50
 -14  -4   0    5.70    1.40
  14   4   0    4.40    1.20
  14   4   0    2.90    1.20
  14   4   0    3.30    0.80
  14   4   0    6.70    1.80
  14   4   0    6.90    1.40
  14   4   0    2.30    1.40
  14   4   0    2.60    1.10
 -15  -4   0   11.20    1.90
 -15  -4   0    8.30    2.40
 -15  -4   0   10.00    1.70
 -15  -4   0    7.90    1.60
 -15  -4   0   12.70    1.80
  15   4   0    9.70    1.70
  15   4   0   10.20    2.20
  15   4   0   15.00    1.80
  15   4   0   10.40    2.10
  15   4   0    9.80    1.70
  15   4   0    6.30    1.40
 -16  -4   0    2.40    1.10
 -16  -4   0    0.20    1.70
 -16  -4   0    2.00    1.30
 -16  -4   0    3.80    1.20
  16   4   0    2.10    1.70
  16   4   0    0.50    1.10
  16   4   0    2.80    1.50
  14  -5   0   11.40    2.20
  14  -5   0    8.80    2.30
 -14   5   0   11.50    2.90
 -14   5   0   11.10    1.70
 -14   5   0    9.90    1.70
 -14   5   0    7.20    2.10
  13  -5   0   35.50    3.50
  13  -5   0   44.10    3.20
 -13   5   0   44.20    4.20
 -13   5   0   45.30    3.10
 -13   5   0   41.80    3.70
 -13   5   0   43.90    2.80
 -13   5   0   41.80    3.40
  12  -5   0   20.20    2.40
  12  -5   0   14.70    2.40
 -12   5   0   15.10    2.40
 -12   5   0   20.80    2.00
 -12   5   0   24.80    3.70
 -12   5   0   18.70    2.50
 -12   5   0   18.60    2.10
  11  -5   0    5.00    1.50
  11  -5   0    3.10    1.30
 -11   5   0    2.20    1.20
 -11   5   0    3.60    1.30
 -11   5   0    1.50    1.10
 -11   5   0    2.90    1.10
 -11   5   0    1.90    1.80
  10  -5   0   17.10    2.00
  10  -5   0   14.50    2.20
 -10   5   0   14.00    2.10
 -10   5   0   13.20    1.70
 -10   5   0   14.70    2.10
 -10   5   0   13.10    2.70
   9  -5   0   13.20    1.80
   9  -5   0   11.80    2.00
  -9   5   0    9.60    1.50
  -9   5   0   14.40    1.70
  -9   5   0   14.30    2.20
  -9   5   0   15.90    1.50
  -9   5   0   17.40    3.00
   8  -5   0  133.39    4.10
   8  -5   0  130.99    4.90
  -8   5   0  127.59    2.80
  -8   5   0  122.59    3.80
  -8   5   0  128.89    3.00
  -8   5   0  132.09    4.70
  -8   5   0  128.49    5.00
  -8   5   0  124.69    3.60
  -8   5   0  124.99    5.60
  -8   5   0  133.09    3.00
  -8   5   0  132.89    2.90
  -8   5   0  132.59    5.20
   7  -5   0   12.90    1.90
   7  -5   0   10.90    0.70
   7  -5   0   11.40    0.80
   7  -5   0   11.00    1.70
   7  -5   0   12.00    1.50
   7  -5   0   10.00    0.70
   7  -5   0   10.50    0.80
  -7   5   0   13.20    2.00
  -7   5   0   11.80    0.90
  -7   5   0   12.50    1.20
  -7   5   0   11.80    1.30
  -7   5   0   13.90    2.40
  -7   5   0   11.10    1.00
  -7   5   0   11.40    0.90
  -7   5   0   12.60    1.50
  -7   5   0   11.00    1.60
  -7   5   0   12.30    1.00
   6  -5   0   81.79    2.30
   6  -5   0   82.59    2.40
   6  -5   0   79.49    2.10
   6  -5   0   84.99    3.80
   6  -5   0   80.39    2.80
   6  -5   0   81.19    2.10
   6  -5   0   83.89    3.40
  -6   5   0   81.49    2.30
  -6   5   0   79.19    2.40
  -6   5   0   83.59    2.70
  -6   5   0   83.39    3.50
  -6   5   0   85.59    2.50
  -6   5   0   80.19    3.80
  -6   5   0   76.49    4.00
  -6   5   0   83.59    3.70
  -6   5   0   77.89    2.30
  -6   5   0   78.49    2.50
   5  -5   0  142.19    3.40
   5  -5   0  148.99    5.10
   5  -5   0  145.09    3.50
   5  -5   0  150.38    3.60
   5  -5   0  148.69    3.30
   5  -5   0  142.19    4.30
  -5   5   0  140.19    5.10
  -5   5   0  148.09    4.60
  -5   5   0  146.59    3.60
  -5   5   0  146.29    3.50
  -5   5   0  145.19    3.40
  -5   5   0  145.39    3.60
  -5   5   0  146.69    3.60
  -5   5   0  145.19    5.30
  -5   5   0  141.89    3.40
   4  -5   0  235.88    6.60
   4  -5   0  236.98    5.10
   4  -5   0  233.88    5.10
   4  -5   0  239.88    5.50
   4  -5   0  236.98    4.70
   4  -5   0  235.48    4.60
  -4   5   0  237.88    4.90
  -4   5   0  240.18    5.10
  -4   5   0  244.48    6.80
  -4   5   0  235.18    4.80
  -4   5   0  244.18    4.80
  -4   5   0  237.78    5.10
  -4   5   0  237.58    6.90
  -4   5   0  235.38    6.10
  -4   5   0  237.98    4.90
   3  -5   0    0.70    0.50
   3  -5   0    2.80    0.70
   3  -5   0    1.50    0.60
   3  -5   0    0.90    0.70
   3  -5   0    2.00    0.80
   3  -5   0    1.70    0.80
   3  -5   0    1.80    0.70
  -3   5   0    0.60    1.10
  -3   5   0    2.20    0.70
  -3   5   0    0.80    0.60
  -3   5   0    2.50    0.60
  -3   5   0    1.50    0.90
  -3   5   0    0.90    0.60
  -3   5   0    1.10    0.70
  -3   5   0    1.20    0.50
  -3   5   0    1.60    0.60
   2  -5   0   43.20    1.90
   2  -5   0   41.30    1.90
   2  -5   0   40.10    1.70
   2  -5   0   39.90    2.50
   2  -5   0   43.10    2.00
   2  -5   0   46.30    1.60
  -2   5   0   41.80    1.90
  -2   5   0   44.70    1.90
  -2   5   0   43.10    1.20
  -2   5   0   42.20    2.50
  -2   5   0   39.50    1.70
  -2   5   0   41.80    1.90
  -2   5   0   42.20    2.00
  -2   5   0   42.80    2.50
   1  -5   0  272.67    5.60
   1  -5   0  273.67    5.80
   1  -5   0  261.47    6.00
   1  -5   0  273.77    6.00
   1  -5   0  271.47    5.80
   1  -5   0  272.77    4.80
   1  -5   0  274.37    6.90
   1  -5   0  277.97    4.60
  -1   5   0  277.57    5.70
  -1   5   0  269.27    5.80
  -1   5   0  279.07    4.60
  -1   5   0  277.57    6.00
  -1   5   0  280.77    6.10
  -1   5   0  273.07    6.90
  -1   5   0  282.97    6.00
   0  -5   0  447.86    8.60
   0  -5   0  459.45    8.90
   0  -5   0  453.85    7.30
   0  -5   0  451.75    8.90
   0  -5   0  448.36    9.60
   0  -5   0  448.76    8.50
   0  -5   0  446.76    8.70
   0   5   0  465.25    8.90
   0   5   0  477.65    7.60
   0   5   0  468.35    8.80
   0   5   0  467.45    9.00
   0   5   0  432.76    9.50
  -1  -5   0 1930.31   29.70
  -1  -5   0 1896.71   29.70
  -1  -5   0 1943.41   29.90
  -1  -5   0 1901.41   30.50
  -1  -5   0 2024.60   30.40
   1   5   0 1892.91   29.70
   1   5   0 2050.89   28.80
   1   5   0 1800.12   31.60
   1   5   0 1952.60   30.00
   1   5   0 1813.22   29.80
   1   5   0 1986.10   31.50
  -2  -5   0   55.79    2.10
  -2  -5   0   56.59    2.60
  -2  -5   0   51.89    2.60
  -2  -5   0   57.09    3.10
  -2  -5   0   54.89    2.60
  -2  -5   0   53.99    2.50
  -2  -5   0   59.29    1.50
  -2  -5   0   57.29    2.60
   2   5   0   57.69    2.30
   2   5   0   53.49    3.10
   2   5   0   58.69    3.00
   2   5   0   60.49    2.70
   2   5   0   55.59    2.50
  -3  -5   0   17.90    1.60
  -3  -5   0   19.10    1.70
  -3  -5   0   18.30    1.60
  -3  -5   0   17.30    1.60
  -3  -5   0   18.00    1.00
  -3  -5   0   15.40    1.80
   3   5   0   15.90    1.50
   3   5   0   20.50    1.70
   3   5   0   18.60    1.60
  -4  -5   0  133.19    4.40
  -4  -5   0  124.69    4.20
  -4  -5   0  131.99    4.40
  -4  -5   0  129.09    4.30
  -4  -5   0  132.59    4.20
  -4  -5   0  131.89    3.30
  -4  -5   0  133.79    4.30
   4   5   0  127.29    4.20
   4   5   0  128.89    4.40
   4   5   0  128.29    4.00
   4   5   0  133.19    4.40
   4   5   0  130.39    5.10
   4   5   0  141.39    3.20
  -5  -5   0 1109.29   19.20
  -5  -5   0 1095.89   17.70
  -5  -5   0 1091.59   18.50
  -5  -5   0 1088.39   19.20
  -5  -5   0 1125.69   19.40
  -5  -5   0 1112.99   19.40
  -5  -5   0 1097.89   19.10
   5   5   0 1097.39   19.10
   5   5   0 1078.29   18.10
   5   5   0 1104.69   19.20
   5   5   0 1093.79   16.80
   5   5   0 1091.89   19.40
   5   5   0 1098.89   19.30
   5   5   0 1130.59   17.50
  -6  -5   0  401.26    9.20
  -6  -5   0  407.26    9.60
  -6  -5   0  402.36    8.50
  -6  -5   0  392.26    8.20
  -6  -5   0  398.96    9.10
  -6  -5   0  407.36    9.30
  -6  -5   0  400.86    9.20
   6   5   0  398.96    9.10
   6   5   0  400.06    9.10
   6   5   0  399.86    9.20
   6   5   0  424.76    8.10
   6   5   0  405.86    9.10
   6   5   0  401.06    7.10
   6   5   0  386.86    7.90
  -7  -5   0    3.80    1.10
  -7  -5   0    2.20    1.00
  -7  -5   0    2.70    0.90
  -7  -5   0    4.30    1.10
  -7  -5   0    2.50    0.70
  -7  -5   0    3.60    1.10
  -7  -5   0    2.10    0.80
   7   5   0    1.60    0.80
   7   5   0    3.80    0.90
   7   5   0    3.50    1.10
   7   5   0    2.80    1.00
   7   5   0    2.10    0.80
   7   5   0    2.80    0.90
  -8  -5   0   38.00    2.60
  -8  -5   0   43.50    2.70
  -8  -5   0   39.90    2.40
  -8  -5   0   42.70    3.10
  -8  -5   0   43.30    2.80
  -8  -5   0   41.50    2.80
   8   5   0   39.10    2.60
   8   5   0   41.70    1.70
   8   5   0   40.00    2.30
   8   5   0   36.50    2.50
   8   5   0   32.70    2.30
   8   5   0   37.50    2.60
   8   5   0   34.90    2.50
  -9  -5   0  247.38    7.10
  -9  -5   0  244.58    8.10
  -9  -5   0  238.48    5.90
  -9  -5   0  248.78    7.20
  -9  -5   0  235.58    6.70
  -9  -5   0  254.37    7.20
  -9  -5   0  251.17    7.10
   9   5   0  247.88    7.10
   9   5   0  249.97    6.60
   9   5   0  245.58    5.40
   9   5   0  242.38    5.70
   9   5   0  247.28    6.70
   9   5   0  237.98    6.90
   9   5   0  253.67    7.00
 -10  -5   0   53.99    2.40
 -10  -5   0   64.19    4.30
 -10  -5   0   53.09    3.30
 -10  -5   0   57.89    3.30
 -10  -5   0   54.99    3.30
 -10  -5   0   55.49    3.30
  10   5   0   57.99    3.30
  10   5   0   59.49    3.30
  10   5   0   55.99    3.20
  10   5   0   55.09    3.20
  10   5   0   51.99    3.20
  10   5   0   55.49    2.40
  10   5   0   51.59    3.10
  10   5   0   53.59    2.70
 -11  -5   0    4.80    1.40
 -11  -5   0    4.00    0.80
 -11  -5   0    6.00    1.40
 -11  -5   0    3.80    1.40
 -11  -5   0    3.00    1.40
 -11  -5   0    4.30    1.30
  11   5   0    4.50    1.50
  11   5   0    4.00    1.00
  11   5   0    6.30    1.40
  11   5   0    7.20    1.50
  11   5   0    5.00    1.40
  11   5   0    4.20    1.20
  11   5   0    4.80    1.40
  11   5   0    5.70    1.40
 -12  -5   0   49.00    4.20
 -12  -5   0   48.60    3.20
 -12  -5   0   46.50    3.10
 -12  -5   0   47.50    3.40
 -12  -5   0   48.40    3.30
  12   5   0   43.60    2.60
  12   5   0   45.50    3.00
  12   5   0   43.40    3.00
  12   5   0   49.00    2.60
  12   5   0   40.80    3.30
  12   5   0   46.80    3.30
  12   5   0   44.00    2.90
  12   5   0   51.39    3.20
 -13  -5   0    6.50    1.70
 -13  -5   0   14.80    2.90
 -13  -5   0   10.90    1.80
 -13  -5   0    6.80    2.20
 -13  -5   0    8.60    1.70
  13   5   0    8.00    2.00
  13   5   0    7.30    1.60
  13   5   0    9.40    1.60
  13   5   0   10.20    1.80
  13   5   0   10.20    1.50
  13   5   0    8.20    1.40
  13   5   0    9.40    2.20
  13   5   0    8.40    1.50
 -14  -5   0   38.70    4.20
 -14  -5   0   43.40    3.10
 -14  -5   0   42.40    3.00
 -14  -5   0   45.10    3.00
 -14  -5   0   44.00    3.10
  14   5   0   41.60    3.50
  14   5   0   39.00    3.40
  14   5   0   46.80    2.90
  14   5   0   39.60    2.80
  14   5   0   40.20    2.90
  14   5   0   40.90    2.50
  14   5   0   46.00    2.80
 -15  -5   0   11.30    1.90
 -15  -5   0   17.50    2.00
 -15  -5   0   12.70    2.20
 -15  -5   0   14.40    2.10
 -15  -5   0    7.80    2.90
  15   5   0   15.20    2.10
  15   5   0   13.10    2.60
  15   5   0   12.80    1.80
  15   5   0   13.90    1.90
  15   5   0   14.60    2.70
  15   5   0   13.10    2.00
 -16  -5   0    0.60    1.20
 -16  -5   0    2.90    2.30
 -16  -5   0    3.70    1.30
 -16  -5   0    1.50    1.30
 -16  -5   0    4.20    1.40
 -16  -5   0    3.70    2.20
  16   5   0    0.30    1.20
  16   5   0    5.90    2.20
  16   5   0    2.40    1.40
  16   5   0    3.40    1.70
  16   5   0    6.20    1.30
  16   5   0    3.30    1.20
  14  -6   0   -0.30    1.20
  14  -6   0    2.40    1.50
 -14   6   0    0.60    1.30
 -14   6   0   -0.80    1.00
 -14   6   0    1.40    1.20
 -14   6   0    2.30    1.10
 -14   6   0    1.80    1.90
  13  -6   0    1.50    1.50
  13  -6   0    0.30    1.20
 -13   6   0    3.50    1.30
 -13   6   0    1.20    1.20
 -13   6   0    1.50    1.00
 -13   6   0    2.40    1.30
 -13   6   0    3.50    2.10
  12  -6   0   10.00    2.30
  12  -6   0    7.80    1.70
 -12   6   0    9.30    1.90
 -12   6   0    9.70    2.40
 -12   6   0   10.40    1.60
 -12   6   0   10.00    1.90
 -12   6   0    8.80    1.80
  11  -6   0    0.70    1.20
  11  -6   0    1.60    1.40
 -11   6   0    3.80    1.40
 -11   6   0    0.90    1.10
 -11   6   0    1.90    0.70
 -11   6   0    2.10    1.10
 -11   6   0    1.80    1.20
 -11   6   0    3.70    2.00
  10  -6   0   10.00    1.70
  10  -6   0   10.90    2.00
 -10   6   0    9.40    1.50
 -10   6   0   12.00    2.90
 -10   6   0   13.10    2.20
 -10   6   0   11.10    1.80
 -10   6   0   11.60    2.10
   9  -6   0   47.40    3.20
   9  -6   0   48.30    2.70
  -9   6   0   47.40    1.60
  -9   6   0   45.20    1.50
  -9   6   0   48.30    1.70
  -9   6   0   38.00    3.80
  -9   6   0   45.80    3.50
  -9   6   0   46.50    3.40
  -9   6   0   43.70    1.60
  -9   6   0   41.20    2.30
  -9   6   0   49.10    3.30
   8  -6   0   79.69    3.30
   8  -6   0   82.89    4.10
   8  -6   0   83.19    3.90
  -8   6   0   82.39    4.90
  -8   6   0   85.29    4.40
  -8   6   0   84.99    4.20
  -8   6   0   83.49    3.20
  -8   6   0   83.19    2.60
  -8   6   0   85.89    2.50
  -8   6   0   80.59    2.30
  -8   6   0   80.39    2.90
  -8   6   0   84.89    2.40
   7  -6   0   29.80    2.30
   7  -6   0   31.00    1.50
   7  -6   0   34.50    2.70
   7  -6   0   31.70    1.40
   7  -6   0   30.30    1.40
   7  -6   0   31.20    1.30
  -7   6   0   33.00    3.20
  -7   6   0   32.30    2.40
  -7   6   0   32.70    1.60
  -7   6   0   31.90    1.60
  -7   6   0   32.30    2.50
  -7   6   0   28.40    2.60
  -7   6   0   33.80    1.60
  -7   6   0   30.10    1.50
  -7   6   0   31.60    1.80
  -7   6   0   32.10    1.80
   6  -6   0    1.20    0.50
   6  -6   0    1.80    0.60
   6  -6   0    0.90    0.70
   6  -6   0    0.70    1.00
   6  -6   0    0.60    0.50
   6  -6   0    1.80    0.60
  -6   6   0    1.90    0.70
  -6   6   0    1.70    0.60
  -6   6   0    2.30    0.60
  -6   6   0    1.20    0.70
  -6   6   0   -0.30    1.10
  -6   6   0    1.10    0.90
  -6   6   0    0.60    0.50
  -6   6   0    1.20    0.60
  -6   6   0    1.10    0.60
  -6   6   0    1.60    0.70
   5  -6   0   35.40    1.80
   5  -6   0   36.30    1.80
   5  -6   0   35.60    2.70
   5  -6   0   36.10    1.60
   5  -6   0   41.70    2.20
  -5   6   0   36.50    1.70
  -5   6   0   36.70    1.90
  -5   6   0   34.60    2.90
  -5   6   0   36.20    1.70
  -5   6   0   37.30    1.70
  -5   6   0   37.30    1.80
  -5   6   0   35.90    1.80
  -5   6   0   39.80    2.50
  -5   6   0   35.40    2.80
   4  -6   0  273.67    6.00
   4  -6   0  275.87    7.70
   4  -6   0  272.77    5.60
   4  -6   0  275.37    6.10
   4  -6   0  276.07    5.60
   4  -6   0  275.77    5.30
   4  -6   0  277.57    6.00
  -4   6   0  280.27    6.10
  -4   6   0  270.17    7.70
  -4   6   0  272.37    5.70
  -4   6   0  273.97    7.00
  -4   6   0  264.57    7.70
  -4   6   0  276.17    5.10
  -4   6   0  279.57    6.10
  -4   6   0  267.67    5.50
  -4   6   0  275.87    5.80
  -4   6   0  275.67    5.50
   3  -6   0  117.39    3.60
   3  -6   0  110.69    3.20
   3  -6   0  117.99    3.10
   3  -6   0  114.69    4.60
   3  -6   0  120.19    3.30
   3  -6   0  110.19    3.30
   3  -6   0  115.79    3.60
  -3   6   0  120.39    4.10
  -3   6   0  117.49    3.40
  -3   6   0  116.19    3.60
  -3   6   0  117.99    3.00
  -3   6   0  117.49    3.40
  -3   6   0  114.09    4.60
  -3   6   0  118.79    3.60
  -3   6   0  113.89    3.20
  -3   6   0  119.09    2.50
  -3   6   0  114.99    4.60
   2  -6   0  201.58    4.60
   2  -6   0  199.88    4.20
   2  -6   0  193.88    5.00
   2  -6   0  195.38    6.20
   2  -6   0  207.58    4.90
   2  -6   0  193.88    5.10
  -2   6   0  197.68    4.90
  -2   6   0  199.08    5.10
  -2   6   0  205.58    5.20
  -2   6   0  202.48    3.60
  -2   6   0  193.78    4.80
  -2   6   0  191.48    6.10
  -2   6   0  194.98    4.60
   1  -6   0 1101.79   19.90
   1  -6   0 1125.99   16.60
   1  -6   0 1098.59   18.10
   1  -6   0 1115.99   18.60
   1  -6   0 1104.49   18.50
   1  -6   0 1092.49   17.80
   1  -6   0 1111.39   16.30
   1  -6   0 1094.49   18.20
  -1   6   0 1098.79   18.50
  -1   6   0 1097.89   18.00
  -1   6   0 1122.59   16.50
  -1   6   0 1087.49   19.90
  -1   6   0 1102.99   18.20
  -1   6   0 1149.69   18.70
  -1   6   0 1093.09   18.30
   0  -6   0  155.08    5.30
   0  -6   0  158.38    4.60
   0  -6   0  150.98    4.30
   0  -6   0  161.98    3.20
   0  -6   0  163.68    4.80
   0  -6   0  164.08    4.70
   0   6   0  169.88    3.60
   0   6   0  156.48    4.50
   0   6   0  154.98    5.20
   0   6   0  159.88    4.60
   0   6   0  174.88    5.80
   0   6   0  166.78    4.80
  -1  -6   0   -0.70    0.60
  -1  -6   0   -0.40    0.50
  -1  -6   0    0.50    0.40
  -1  -6   0    0.20    0.70
  -1  -6   0    0.00    0.50
  -1  -6   0    0.70    0.70
   1   6   0    0.10    0.60
   1   6   0    0.10    0.60
   1   6   0    0.00    0.50
   1   6   0   -0.40    0.60
   1   6   0   -0.70    0.50
   1   6   0    0.60    0.40
  -2  -6   0   23.40    1.90
  -2  -6   0   27.20    2.10
  -2  -6   0   26.70    1.00
  -2  -6   0   25.10    2.10
  -2  -6   0   23.40    1.90
  -2  -6   0   24.10    1.90
  -2  -6   0   26.20    1.90
  -2  -6   0   27.60    1.60
   2   6   0   29.50    3.20
   2   6   0   25.60    1.90
   2   6   0   27.10    1.70
   2   6   0   22.60    2.00
  -3  -6   0   58.49    1.80
  -3  -6   0   52.69    2.90
  -3  -6   0   57.39    2.90
  -3  -6   0   55.59    2.50
  -3  -6   0   54.59    2.70
  -3  -6   0   56.09    3.00
  -3  -6   0   55.69    2.90
   3   6   0   52.59    2.90
   3   6   0   60.39    2.90
   3   6   0   52.99    2.90
   3   6   0   60.09    3.00
  -4  -6   0   42.70    2.50
  -4  -6   0   43.30    2.60
  -4  -6   0   38.80    2.50
  -4  -6   0   44.60    2.70
  -4  -6   0   43.20    1.70
  -4  -6   0   43.60    2.70
  -4  -6   0   40.20    2.30
   4   6   0   42.50    2.50
   4   6   0   35.50    2.40
   4   6   0   47.00    2.70
   4   6   0   43.60    2.60
   4   6   0   41.10    2.60
  -5  -6   0  232.88    6.40
  -5  -6   0  223.28    6.50
  -5  -6   0  238.28    6.70
  -5  -6   0  221.08    6.10
  -5  -6   0  227.28    6.60
  -5  -6   0  227.98    6.40
  -5  -6   0  238.48    5.20
   5   6   0  234.38    4.90
   5   6   0  220.68    6.30
   5   6   0  232.08    6.50
   5   6   0  225.68    6.50
   5   6   0  217.68    5.90
   5   6   0  233.28    6.70
  -6  -6   0   40.00    2.40
  -6  -6   0   48.70    3.00
  -6  -6   0   41.80    2.80
  -6  -6   0   46.30    2.20
  -6  -6   0   44.10    2.80
  -6  -6   0   43.50    2.70
   6   6   0   42.90    2.70
   6   6   0   44.30    2.80
   6   6   0   46.00    2.80
   6   6   0   46.20    1.80
   6   6   0   42.30    2.40
   6   6   0   43.20    2.80
   6   6   0   45.20    2.00
  -7  -6   0   24.80    2.00
  -7  -6   0   25.70    2.40
  -7  -6   0   23.00    1.70
  -7  -6   0   21.70    2.10
  -7  -6   0   19.80    2.00
  -7  -6   0   20.20    2.10
  -7  -6   0   25.10    2.20
   7   6   0   21.60    1.80
   7   6   0   24.40    2.20
   7   6   0   23.90    2.20
   7   6   0   23.80    1.50
   7   6   0   25.10    1.70
   7   6   0   20.00    2.00
   7   6   0   21.10    2.10
  -8  -6   0  104.99    4.90
  -8  -6   0  106.79    4.60
  -8  -6   0   97.19    4.40
  -8  -6   0   91.89    3.70
  -8  -6   0  102.69    3.80
  -8  -6   0  104.19    4.40
  -8  -6   0  112.49    4.70
   8   6   0  104.99    3.80
   8   6   0  106.89    4.50
   8   6   0  101.19    4.40
   8   6   0  114.89    4.70
   8   6   0  104.99    3.20
   8   6   0   92.69    4.30
  -9  -6   0   54.59    3.80
  -9  -6   0   61.09    3.10
  -9  -6   0   58.19    3.50
  -9  -6   0   62.59    3.50
  -9  -6   0   56.79    3.50
  -9  -6   0   55.59    2.70
  -9  -6   0   51.29    3.30
   9   6   0   52.29    3.30
   9   6   0   57.59    3.40
   9   6   0   57.99    2.60
   9   6   0   56.89    3.30
   9   6   0   60.89    3.00
   9   6   0   55.89    3.10
   9   6   0   54.59    4.70
   9   6   0   56.39    2.20
 -10  -6   0   56.09    2.70
 -10  -6   0   52.79    3.40
 -10  -6   0   57.69    3.60
 -10  -6   0   54.79    3.50
 -10  -6   0   52.69    3.50
 -10  -6   0   54.89    4.20
  10   6   0   55.79    3.10
  10   6   0   52.39    3.40
  10   6   0   53.49    3.40
  10   6   0   52.69    2.70
  10   6   0   55.49    2.30
  10   6   0   55.29    3.40
  10   6   0   52.79    3.20
 -11  -6   0    6.40    1.70
 -11  -6   0    6.70    1.50
 -11  -6   0    5.80    1.60
 -11  -6   0    5.50    1.60
  11   6   0    6.00    2.20
  11   6   0    7.40    1.70
  11   6   0    5.90    1.40
  11   6   0    5.20    1.00
  11   6   0    6.60    1.50
  11   6   0    6.00    1.30
  11   6   0    5.40    1.60
  11   6   0    5.00    1.50
 -12  -6   0   41.80    1.90
 -12  -6   0   42.20    3.20
 -12  -6   0   44.20    3.30
 -12  -6   0   44.60    3.30
 -12  -6   0   47.10    4.20
 -12  -6   0   44.60    3.20
  12   6   0   43.90    3.10
  12   6   0   43.00    3.20
  12   6   0   45.20    3.20
  12   6   0   43.40    2.50
  12   6   0   45.20    2.40
  12   6   0   44.10    3.20
  12   6   0   44.40    3.10
 -13  -6   0  144.69    7.30
 -13  -6   0  142.89    5.70
 -13  -6   0  135.49    5.70
 -13  -6   0  137.19    5.70
 -13  -6   0  140.19    5.70
  13   6   0  131.39    5.70
  13   6   0  136.89    5.50
  13   6   0  140.19    4.30
  13   6   0  141.59    4.60
  13   6   0  144.89    5.50
  13   6   0  142.39    5.50
  13   6   0  137.09    5.60
  13   6   0  146.29    5.80
 -14  -6   0   21.90    2.50
 -14  -6   0   13.20    2.80
 -14  -6   0   20.70    2.40
 -14  -6   0   20.50    2.70
 -14  -6   0   24.60    2.60
  14   6   0   23.80    2.40
  14   6   0   19.20    2.30
  14   6   0   22.40    3.20
  14   6   0   17.70    2.40
  14   6   0   21.70    1.80
  14   6   0   23.50    3.40
  14   6   0   18.20    2.00
  14   6   0   17.50    2.40
 -15  -6   0    2.50    1.70
 -15  -6   0    4.60    2.20
 -15  -6   0    5.00    1.40
 -15  -6   0    3.50    1.60
 -15  -6   0    6.00    1.40
  15   6   0    3.50    1.20
  15   6   0    7.00    2.50
  15   6   0    6.00    1.80
  15   6   0    7.30    1.50
  15   6   0    1.00    1.30
  15   6   0    5.00    1.90
  15   6   0    2.30    1.40
 -16  -6   0    1.80    2.00
  14  -7   0   13.70    2.80
 -14   7   0   12.60    2.40
 -14   7   0   13.30    3.10
 -14   7   0   20.60    2.50
  13  -7   0   -0.40    1.20
 -13   7   0    0.90    1.20
 -13   7   0   -1.00    1.10
 -13   7   0    3.70    1.30
 -13   7   0    2.60    1.80
  12  -7   0   10.60    2.40
 -12   7   0   10.60    2.00
 -12   7   0   11.20    2.70
 -12   7   0    6.10    1.60
 -12   7   0    8.80    1.10
 -12   7   0   12.20    2.30
  11  -7   0    0.30    0.90
 -11   7   0    1.40    1.10
 -11   7   0    4.70    1.60
 -11   7   0    1.30    1.70
 -11   7   0    1.30    0.90
  10  -7   0    1.00    1.10
 -10   7   0   -0.20    1.20
 -10   7   0    0.70    0.80
 -10   7   0    0.70    0.70
 -10   7   0    0.80    0.90
 -10   7   0   -0.10    1.40
   9  -7   0    1.90    2.00
  -9   7   0    0.90    0.60
  -9   7   0    1.50    0.70
  -9   7   0    2.50    0.70
  -9   7   0    2.30    1.20
  -9   7   0   -0.60    1.50
  -9   7   0    1.30    0.90
  -9   7   0    1.10    0.90
   8  -7   0   31.90    2.90
   8  -7   0   27.70    1.30
   8  -7   0   27.70    1.30
   8  -7   0   29.80    1.30
   8  -7   0   27.40    1.40
   8  -7   0   33.10    2.50
  -8   7   0   26.70    2.40
  -8   7   0   28.90    1.70
  -8   7   0   27.10    2.90
  -8   7   0   30.40    1.70
  -8   7   0   29.20    1.60
  -8   7   0   27.40    1.80
  -8   7   0   26.50    2.10
  -8   7   0   24.70    3.30
  -8   7   0   30.30    1.60
   7  -7   0   32.30    1.70
   7  -7   0   32.20    1.70
   7  -7   0   31.00    2.40
   7  -7   0   33.10    1.50
   7  -7   0   32.10    2.90
   7  -7   0   28.10    1.60
  -7   7   0   31.50    1.90
  -7   7   0   30.50    3.30
  -7   7   0   31.00    1.80
  -7   7   0   36.30    1.80
  -7   7   0   32.90    2.60
  -7   7   0   33.20    1.90
  -7   7   0   27.90    1.80
  -7   7   0   30.80    1.70
  -7   7   0   29.40    2.80
   6  -7   0    1.10    0.70
   6  -7   0    0.20    1.00
   6  -7   0    2.10    0.70
   6  -7   0    2.40    0.70
   6  -7   0    1.80    1.10
  -6   7   0    1.80    0.70
  -6   7   0    2.10    0.80
  -6   7   0    0.90    0.80
  -6   7   0    0.60    0.70
  -6   7   0    1.60    0.80
  -6   7   0    0.90    1.10
  -6   7   0    2.20    0.70
  -6   7   0    0.70    0.60
  -6   7   0    2.00    0.60
  -6   7   0    1.90    1.30
   5  -7   0   49.40    3.30
   5  -7   0   44.20    2.20
   5  -7   0   45.00    1.80
   5  -7   0   42.10    1.90
   5  -7   0   46.50    2.20
   5  -7   0   44.40    2.00
   5  -7   0   47.60    2.40
  -5   7   0   43.60    2.10
  -5   7   0   45.20    2.60
  -5   7   0   42.00    3.30
  -5   7   0   40.20    1.80
  -5   7   0   45.10    2.30
  -5   7   0   43.60    2.80
  -5   7   0   44.70    3.20
  -5   7   0   46.80    2.80
  -5   7   0   43.70    2.10
  -5   7   0   43.40    2.20
  -5   7   0   45.70    2.00
   4  -7   0   43.40    1.80
   4  -7   0   43.60    2.20
   4  -7   0   43.90    2.10
   4  -7   0   43.70    2.30
   4  -7   0   42.70    2.00
   4  -7   0   45.10    2.10
   4  -7   0   41.70    3.10
  -4   7   0   44.90    2.30
  -4   7   0   43.60    2.10
  -4   7   0   39.80    3.00
  -4   7   0   44.60    1.50
  -4   7   0   42.00    3.20
  -4   7   0   44.20    2.10
  -4   7   0   43.60    2.60
  -4   7   0   43.30    2.30
  -4   7   0   42.20    1.90
  -4   7   0   45.00    1.90
   3  -7   0   43.50    2.00
   3  -7   0   45.30    2.40
   3  -7   0   42.40    2.10
   3  -7   0   44.20    2.20
   3  -7   0   48.90    2.40
   3  -7   0   51.29    2.10
   3  -7   0   45.50    3.10
  -3   7   0   44.50    2.00
  -3   7   0   49.40    2.70
  -3   7   0   48.30    1.90
  -3   7   0   45.20    3.10
  -3   7   0   44.90    2.20
  -3   7   0   47.90    2.50
  -3   7   0   49.30    2.40
  -3   7   0   46.40    1.40
  -3   7   0   45.30    3.10
  -3   7   0   42.90    2.20
   2  -7   0   57.29    2.70
   2  -7   0   55.39    2.50
   2  -7   0   57.49    3.40
   2  -7   0   54.29    1.90
   2  -7   0   53.19    2.60
  -2   7   0   55.79    2.70
  -2   7   0   57.29    2.80
  -2   7   0   53.69    2.50
  -2   7   0   55.39    3.40
  -2   7   0   57.99    2.40
  -2   7   0   53.09    2.50
  -2   7   0   52.99    3.30
  -2   7   0   57.49    1.60
   1  -7   0  193.48    5.50
   1  -7   0  195.58    5.50
   1  -7   0  181.08    4.90
   1  -7   0  197.78    3.60
   1  -7   0  194.28    5.20
   1  -7   0  189.48    6.30
   1  -7   0  188.08    5.10
  -1   7   0  193.78    5.30
  -1   7   0  197.78    3.90
  -1   7   0  183.28    6.30
  -1   7   0  190.28    5.20
  -1   7   0  202.08    5.50
   0  -7   0  120.39    4.20
   0  -7   0  119.49    4.20
   0  -7   0  115.79    2.70
   0  -7   0  115.69    3.90
   0  -7   0  111.99    3.90
   0  -7   0  112.49    4.70
   0   7   0  118.09    4.10
   0   7   0  113.09    4.00
   0   7   0  121.49    4.30
   0   7   0  120.59    3.00
   0   7   0  106.79    4.60
   0   7   0  125.39    4.30
  -1  -7   0    7.40    1.30
  -1  -7   0   10.20    1.50
  -1  -7   0   11.70    1.70
  -1  -7   0   10.30    1.00
  -1  -7   0   11.00    1.60
  -1  -7   0    7.30    1.30
  -1  -7   0   11.70    1.90
   1   7   0   12.30    1.70
   1   7   0   10.30    1.70
   1   7   0    9.00    1.30
   1   7   0   11.10    1.60
   1   7   0   10.50    1.00
   1   7   0   12.30    1.80
  -2  -7   0   78.89    3.80
  -2  -7   0   82.09    3.60
  -2  -7   0   80.99    3.60
  -2  -7   0   85.49    3.70
  -2  -7   0   78.39    3.50
  -2  -7   0   80.39    3.60
  -2  -7   0   83.09    1.90
   2   7   0   85.39    3.60
   2   7   0   83.39    3.60
   2   7   0   87.19    3.10
   2   7   0   80.39    3.80
   2   7   0   85.59    3.60
  -3  -7   0   69.99    3.40
  -3  -7   0   69.09    2.80
  -3  -7   0   67.59    3.50
  -3  -7   0   62.59    3.30
  -3  -7   0   68.29    3.40
  -3  -7   0   64.29    3.20
  -3  -7   0   65.79    3.40
  -3  -7   0   68.79    2.00
   3   7   0   66.09    3.30
   3   7   0   71.59    3.50
   3   7   0   63.39    3.20
   3   7   0   64.69    3.40
   3   7   0   67.69    1.90
  -4  -7   0   50.79    3.00
  -4  -7   0   53.29    3.10
  -4  -7   0   55.59    3.10
  -4  -7   0   55.39    3.20
  -4  -7   0   50.59    3.00
  -4  -7   0   53.09    3.20
  -4  -7   0   54.39    2.80
  -4  -7   0   53.59    1.90
   4   7   0   54.09    3.10
   4   7   0   55.09    3.00
   4   7   0   53.59    3.10
   4   7   0   53.89    3.10
   4   7   0   63.89    3.90
  -5  -7   0  280.37    7.90
  -5  -7   0  277.67    5.90
  -5  -7   0  295.97    8.00
  -5  -7   0  274.77    7.30
  -5  -7   0  279.37    7.60
  -5  -7   0  286.67    7.80
  -5  -7   0  279.57    7.50
   5   7   0  283.47    7.90
   5   7   0  290.57    7.90
   5   7   0  271.97    7.50
   5   7   0  291.67    7.80
   5   7   0  274.57    7.30
  -6  -7   0   60.59    3.40
  -6  -7   0   63.99    3.50
  -6  -7   0   65.49    3.40
  -6  -7   0   64.49    2.60
  -6  -7   0   60.99    3.40
  -6  -7   0   59.99    3.50
  -6  -7   0   63.59    3.70
   6   7   0   59.49    2.30
   6   7   0   62.29    3.10
   6   7   0   58.39    3.40
   6   7   0   64.39    3.50
   6   7   0   59.09    3.50
   6   7   0   60.79    3.50
  -7  -7   0  270.27    8.00
  -7  -7   0  291.77    7.60
  -7  -7   0  283.47    6.80
  -7  -7   0  310.17    8.50
  -7  -7   0  277.97    8.10
  -7  -7   0  286.97    8.20
  -7  -7   0  284.27    8.00
   7   7   0  286.17    8.00
   7   7   0  278.97    7.00
   7   7   0  282.57    8.00
   7   7   0  299.07    6.50
   7   7   0  284.97    8.10
   7   7   0  282.67    5.80
   7   7   0  279.77    8.20
  -8  -7   0    0.30    0.80
  -8  -7   0   -0.60    0.80
  -8  -7   0    0.40    1.00
  -8  -7   0    0.80    0.90
  -8  -7   0   -0.30    0.80
  -8  -7   0    0.50    0.70
  -8  -7   0    0.20    0.50
   8   7   0    0.50    0.60
   8   7   0    0.50    0.70
   8   7   0   -0.10    0.80
   8   7   0    0.70    0.90
   8   7   0    1.40    1.10
   8   7   0    0.80    0.70
  -9  -7   0  169.68    6.20
  -9  -7   0  147.49    6.30
  -9  -7   0  137.59    5.60
  -9  -7   0  150.98    5.00
  -9  -7   0  145.59    5.70
  -9  -7   0  152.38    5.90
  -9  -7   0  140.99    4.90
   9   7   0  140.39    4.10
   9   7   0  134.49    5.50
   9   7   0  148.59    3.80
   9   7   0  143.29    5.70
   9   7   0  146.99    5.80
   9   7   0  154.08    4.90
   9   7   0  153.08    5.80
 -10  -7   0   22.20    2.60
 -10  -7   0   20.60    2.30
 -10  -7   0   20.20    2.30
 -10  -7   0   19.60    1.90
 -10  -7   0   17.00    2.40
  10   7   0   20.90    2.50
  10   7   0   18.80    2.50
  10   7   0   22.50    2.00
  10   7   0   22.70    2.00
  10   7   0   22.50    2.40
  10   7   0   21.60    2.50
  10   7   0   19.90    2.40
  10   7   0   22.10    1.50
 -11  -7   0   21.70    2.40
 -11  -7   0   26.50    2.60
 -11  -7   0   29.60    2.80
 -11  -7   0   20.10    1.70
 -11  -7   0   15.10    2.40
 -11  -7   0   21.10    2.80
  11   7   0   22.30    1.60
  11   7   0   21.20    1.90
  11   7   0   16.30    2.30
  11   7   0   20.50    2.10
  11   7   0   20.50    2.30
  11   7   0   21.60    2.60
  11   7   0   18.00    2.50
  11   7   0   22.80    2.60
 -12  -7   0   10.70    1.90
 -12  -7   0   10.60    2.40
 -12  -7   0    7.70    1.80
 -12  -7   0    8.70    1.90
 -12  -7   0    9.30    1.30
 -12  -7   0    7.90    1.90
  12   7   0    9.10    1.90
  12   7   0    9.00    1.90
  12   7   0   13.40    1.80
  12   7   0    9.10    1.80
  12   7   0    9.60    1.40
  12   7   0    9.70    1.90
  12   7   0   10.20    1.80
 -13  -7   0   34.70    3.10
 -13  -7   0   30.30    1.50
 -13  -7   0   25.60    2.70
 -13  -7   0   31.20    3.00
 -13  -7   0   29.60    3.10
  13   7   0   35.90    2.20
  13   7   0   30.90    2.20
  13   7   0   34.50    2.90
  13   7   0   33.00    3.00
  13   7   0   32.00    2.80
  13   7   0   30.60    3.20
  13   7   0   35.90    3.00
  13   7   0   33.00    3.00
 -14  -7   0    8.20    1.70
 -14  -7   0    5.10    1.60
 -14  -7   0    4.20    1.80
 -14  -7   0    5.10    1.60
 -14  -7   0    7.30    1.70
  14   7   0    7.90    1.50
  14   7   0    3.00    1.40
  14   7   0   10.70    1.90
  14   7   0    5.10    1.20
  14   7   0    5.70    2.10
  14   7   0    8.20    1.40
  14   7   0    6.60    1.90
  14   7   0    5.30    1.50
 -15  -7   0    4.80    1.80
 -15  -7   0    8.00    1.80
 -15  -7   0    8.50    2.00
 -15  -7   0    7.20    2.40
 -15  -7   0   12.80    3.00
 -15  -7   0    7.20    1.90
  15   7   0    6.60    2.00
  15   7   0   11.60    2.30
  15   7   0    5.00    1.90
  15   7   0    5.20    1.80
  15   7   0    4.90    1.30
  13  -8   0    5.80    1.80
 -13   8   0    7.40    3.40
 -13   8   0    2.50    1.30
 -13   8   0    7.70    2.30
 -13   8   0    4.30    1.60
  12  -8   0   28.70    3.10
 -12   8   0   29.90    3.80
 -12   8   0   27.20    2.80
 -12   8   0   23.90    2.80
 -12   8   0   28.70    3.00
  11  -8   0    3.20    1.50
 -11   8   0    0.40    1.60
 -11   8   0    1.30    0.90
 -11   8   0    2.30    1.30
 -11   8   0    2.10    1.30
  10  -8   0    1.40    1.30
 -10   8   0    1.00    1.30
 -10   8   0    2.00    1.90
 -10   8   0    1.60    1.00
 -10   8   0    1.60    0.60
 -10   8   0    1.10    1.00
 -10   8   0    1.60    0.50
   9  -8   0  149.88    5.70
  -9   8   0  142.69    4.00
  -9   8   0  141.79    6.40
  -9   8   0  139.49    6.10
  -9   8   0  144.09    4.00
  -9   8   0  134.39    6.90
  -9   8   0  140.59    5.10
  -9   8   0  143.49    3.60
   8  -8   0   31.40    1.60
   8  -8   0   30.40    2.60
   8  -8   0   29.70    2.90
   8  -8   0   29.30    1.50
   8  -8   0   29.20    1.50
   8  -8   0   29.60    1.70
  -8   8   0   35.80    7.10
  -8   8   0   31.70    1.80
  -8   8   0   26.60    1.80
  -8   8   0   27.50    2.70
  -8   8   0   29.10    1.90
  -8   8   0   28.20    1.80
  -8   8   0   28.90    3.10
   7  -8   0   39.40    2.10
   7  -8   0   35.80    3.20
   7  -8   0   35.80    2.60
   7  -8   0   38.10    1.90
   7  -8   0   39.20    1.90
   7  -8   0   34.60    2.40
  -7   8   0   39.40    3.00
  -7   8   0   34.50    2.10
  -7   8   0   40.20    3.50
  -7   8   0   40.10    2.10
  -7   8   0   37.10    2.40
  -7   8   0   38.80    2.20
  -7   8   0   38.60    2.20
  -7   8   0   33.30    1.80
  -7   8   0   37.50    2.10
  -7   8   0   36.20    3.80
   6  -8   0   17.60    2.70
   6  -8   0   12.00    1.40
   6  -8   0   12.40    1.70
   6  -8   0   12.40    1.40
  -6   8   0   15.10    2.50
  -6   8   0   12.40    1.40
  -6   8   0   13.80    1.20
  -6   8   0   15.30    1.60
  -6   8   0   13.60    1.20
  -6   8   0   14.50    1.30
  -6   8   0   13.10    1.50
  -6   8   0   13.70    1.40
  -6   8   0   15.10    2.90
  -6   8   0   15.70    2.20
   5  -8   0   28.00    2.70
   5  -8   0   29.00    2.00
   5  -8   0   31.20    2.00
   5  -8   0   28.90    2.00
   5  -8   0   29.60    1.80
   5  -8   0   31.50    1.60
   5  -8   0   32.30    1.90
  -5   8   0   31.70    2.40
  -5   8   0   33.40    1.70
  -5   8   0   30.20    3.10
  -5   8   0   33.30    2.00
  -5   8   0   31.10    1.70
  -5   8   0   30.30    1.40
  -5   8   0   30.50    3.00
  -5   8   0   31.40    2.50
  -5   8   0   34.30    2.20
  -5   8   0   30.70    2.00
  -5   8   0   32.90    2.00
   4  -8   0   16.00    1.60
   4  -8   0   17.70    1.60
   4  -8   0   18.00    1.50
   4  -8   0   21.00    1.60
   4  -8   0   22.80    2.50
   4  -8   0   17.10    1.70
   4  -8   0   17.20    1.50
  -4   8   0   16.50    1.80
  -4   8   0   17.00    0.90
  -4   8   0   18.50    1.70
  -4   8   0   17.40    1.60
  -4   8   0   17.60    1.60
  -4   8   0   18.90    1.70
  -4   8   0   17.40    1.30
  -4   8   0   21.30    3.00
  -4   8   0   19.30    2.40
  -4   8   0   18.70    1.40
   3  -8   0   79.89    3.40
   3  -8   0   78.89    3.40
   3  -8   0   81.19    2.70
   3  -8   0   82.99    3.20
   3  -8   0   78.29    4.30
   3  -8   0   79.39    2.80
  -3   8   0   78.09    2.50
  -3   8   0   78.29    3.40
  -3   8   0   76.59    4.30
  -3   8   0   73.39    3.00
  -3   8   0   74.89    4.20
  -3   8   0   78.39    2.90
  -3   8   0   81.19    3.40
  -3   8   0   79.99    2.00
  -3   8   0   84.19    3.30
  -3   8   0   71.39    4.10
   2  -8   0    2.90    1.10
   2  -8   0    1.80    0.90
   2  -8   0    3.20    1.00
   2  -8   0    2.70    0.90
   2  -8   0    1.70    0.50
   2  -8   0    2.80    0.80
   2  -8   0    2.10    0.90
  -2   8   0    2.90    1.20
  -2   8   0    2.30    0.90
  -2   8   0    1.70    1.20
  -2   8   0    2.30    0.90
  -2   8   0    3.10    0.50
  -2   8   0    1.20    0.80
   1  -8   0  348.67    8.50
   1  -8   0  378.56    9.40
   1  -8   0  368.46    8.70
   1  -8   0  369.76    6.40
   1  -8   0  358.36    8.10
   1  -8   0  361.66    6.10
   1  -8   0  352.66    7.90
   1  -8   0  355.76    9.80
  -1   8   0  355.56    8.60
  -1   8   0  345.87    9.70
  -1   8   0  370.06    8.70
  -1   8   0  349.37    8.20
  -1   8   0  368.26    6.50
  -1   8   0  359.36    8.20
   0  -8   0   97.19    4.00
   0  -8   0   91.29    4.50
   0  -8   0   97.09    3.80
   0  -8   0   91.59    3.60
   0  -8   0   96.69    4.00
   0  -8   0  100.29    2.50
   0  -8   0   95.89    3.90
   0   8   0   94.29    3.80
   0   8   0  102.89    2.90
   0   8   0   93.99    4.50
   0   8   0   93.89    4.00
   0   8   0  101.59    3.90
   0   8   0   98.29    4.10
  -1  -8   0  659.53   13.60
  -1  -8   0  633.84   13.30
  -1  -8   0  635.44   12.90
  -1  -8   0  649.14   13.10
  -1  -8   0  663.73   13.00
  -1  -8   0  669.83   11.00
  -1  -8   0  672.23   14.50
   1   8   0  634.64   13.00
   1   8   0  644.64   14.20
   1   8   0  645.84   13.10
   1   8   0  684.03   14.00
   1   8   0  711.93   13.00
  -2  -8   0   54.09    3.10
  -2  -8   0   56.89    3.20
  -2  -8   0   58.49    3.50
  -2  -8   0   56.59    3.10
  -2  -8   0   58.69    1.50
  -2  -8   0   57.39    3.20
  -2  -8   0   55.39    3.20
  -2  -8   0   61.09    2.40
   2   8   0   58.09    2.60
   2   8   0   56.09    3.20
   2   8   0   62.59    3.40
   2   8   0   55.49    3.10
   2   8   0   55.29    3.40
   2   8   0   63.09    3.40
  -3  -8   0    4.20    1.00
  -3  -8   0    4.60    0.60
  -3  -8   0    2.30    1.00
  -3  -8   0    3.40    1.20
  -3  -8   0    2.20    1.20
  -3  -8   0    4.50    1.30
  -3  -8   0    2.70    1.10
  -3  -8   0    2.40    1.00
   3   8   0    2.80    1.00
   3   8   0    3.10    1.20
   3   8   0    3.50    1.40
   3   8   0    2.90    0.60
   3   8   0    1.90    0.90
  -4  -8   0   95.69    4.30
  -4  -8   0   90.79    2.60
  -4  -8   0   97.09    3.70
  -4  -8   0   93.79    4.10
  -4  -8   0   95.49    4.40
  -4  -8   0   87.29    4.10
  -4  -8   0   91.89    4.30
  -4  -8   0   91.19    4.30
   4   8   0   94.19    4.40
   4   8   0   96.59    4.30
   4   8   0   96.99    4.20
   4   8   0   86.99    4.20
   4   8   0   97.09    2.30
  -5  -8   0    0.40    0.90
  -5  -8   0    2.40    1.20
  -5  -8   0    3.10    1.10
  -5  -8   0    3.40    0.70
  -5  -8   0    2.60    1.00
  -5  -8   0    1.60    1.00
  -5  -8   0    2.10    1.20
  -5  -8   0    2.00    1.10
   5   8   0    3.20    1.10
   5   8   0    2.40    1.10
   5   8   0    1.90    1.00
   5   8   0    2.50    1.00
   5   8   0    2.40    1.20
  -6  -8   0   86.89    4.40
  -6  -8   0   86.39    3.00
  -6  -8   0   88.59    4.10
  -6  -8   0   88.39    4.30
  -6  -8   0   89.59    4.40
  -6  -8   0   85.99    4.20
  -6  -8   0   89.19    4.20
   6   8   0   84.39    4.40
   6   8   0   93.59    4.50
   6   8   0   82.99    4.40
   6   8   0   78.69    3.80
   6   8   0   86.39    4.20
  -7  -8   0   46.90    2.30
  -7  -8   0   48.40    3.40
  -7  -8   0   44.20    3.20
  -7  -8   0   47.80    3.10
  -7  -8   0   49.00    3.30
  -7  -8   0   50.69    3.40
  -7  -8   0   50.39    3.40
   7   8   0   46.50    3.30
   7   8   0   49.40    3.00
   7   8   0   47.70    3.30
   7   8   0   48.10    3.40
   7   8   0   47.30    2.10
   7   8   0   45.10    3.20
  -8  -8   0   70.99    4.00
  -8  -8   0   69.49    4.10
  -8  -8   0   68.59    4.10
  -8  -8   0   69.29    3.10
  -8  -8   0   64.69    3.50
  -8  -8   0   66.59    4.00
   8   8   0   67.69    4.10
   8   8   0   69.19    4.00
   8   8   0   70.99    3.50
   8   8   0   69.29    4.00
   8   8   0   67.39    2.60
   8   8   0   57.89    4.60
  -9  -8   0    0.80    1.10
  -9  -8   0    0.00    0.90
  -9  -8   0    1.70    1.20
  -9  -8   0    0.50    0.70
  -9  -8   0    1.30    1.10
  -9  -8   0   -0.90    0.70
  -9  -8   0   -0.20    0.90
   9   8   0   -0.20    0.60
   9   8   0    3.60    1.40
   9   8   0    0.20    1.10
   9   8   0    1.30    1.00
   9   8   0   -0.30    0.90
   9   8   0   -0.40    1.10
 -10  -8   0   12.50    2.20
 -10  -8   0   19.20    2.80
 -10  -8   0   15.70    1.90
 -10  -8   0   11.30    2.10
 -10  -8   0   15.10    2.50
 -10  -8   0   11.50    2.10
  10   8   0   10.60    2.00
  10   8   0   14.90    2.50
  10   8   0   12.90    2.30
  10   8   0   14.80    2.40
  10   8   0   14.40    1.40
  10   8   0   11.90    2.10
  10   8   0   15.30    2.10
  10   8   0   13.30    1.70
 -11  -8   0  142.79    6.90
 -11  -8   0  155.18    5.20
 -11  -8   0  161.38    6.40
 -11  -8   0  164.68    6.70
 -11  -8   0  160.58    6.50
 -11  -8   0  156.28    6.50
  11   8   0  153.58    6.30
  11   8   0  166.48    5.60
  11   8   0  158.28    6.30
  11   8   0  156.28    6.30
  11   8   0  161.18    5.90
  11   8   0  162.48    4.40
  11   8   0  161.38    6.60
  11   8   0  158.28    4.70
 -12  -8   0   56.79    2.90
 -12  -8   0   55.89    4.00
 -12  -8   0   58.49    4.00
 -12  -8   0   55.29    3.90
 -12  -8   0   55.59    4.60
 -12  -8   0   56.69    4.10
  12   8   0   54.19    2.60
  12   8   0   58.99    3.90
  12   8   0   58.59    3.50
  12   8   0   60.79    3.80
  12   8   0   50.09    3.60
  12   8   0   60.69    4.00
  12   8   0   49.40    3.80
  12   8   0   54.49    2.70
 -13  -8   0   22.40    1.70
 -13  -8   0   21.40    3.90
 -13  -8   0   21.50    3.00
 -13  -8   0   22.30    2.60
 -13  -8   0   28.80    4.00
 -13  -8   0   19.00    2.90
 -13  -8   0   22.30    2.70
  13   8   0   20.80    2.40
  13   8   0   21.80    3.00
  13   8   0   22.80    2.70
  13   8   0   25.30    2.80
  13   8   0   16.30    2.50
  13   8   0   17.60    1.70
 -14  -8   0    4.10    1.50
 -14  -8   0    2.70    1.90
 -14  -8   0    1.70    1.40
 -14  -8   0    2.90    1.40
 -14  -8   0    3.30    2.00
 -14  -8   0    3.30    1.60
  14   8   0    1.60    0.90
  14   8   0    3.60    1.50
  14   8   0    5.90    1.50
  14   8   0    1.20    1.50
  14   8   0    1.30    1.20
  14   8   0    1.30    1.20
  14   8   0    3.00    1.70
 -15  -8   0   14.20    2.50
 -15  -8   0    8.20    2.40
 -15  -8   0   14.80    3.80
 -15  -8   0   11.90    2.20
 -15  -8   0    8.30    2.20
  15   8   0    9.50    1.50
  15   8   0   13.70    2.10
  15   8   0   13.10    2.40
  15   8   0   13.10    2.70
  15   8   0    8.50    2.10
  15   8   0   10.30    2.30
  13  -9   0   23.50    3.50
 -13   9   0   20.20    3.60
 -13   9   0   14.70    1.70
 -13   9   0   15.50    3.80
  12  -9   0    0.50    1.30
 -12   9   0   -1.20    0.80
 -12   9   0    3.40    1.40
 -12   9   0    4.30    2.00
 -12   9   0   -0.70    0.90
  11  -9   0    2.10    1.40
 -11   9   0    0.80    1.50
 -11   9   0    3.10    1.60
 -11   9   0    2.30    1.10
 -11   9   0    2.60    1.50
  10  -9   0   20.20    2.80
 -10   9   0   19.90    1.30
 -10   9   0   20.80    2.50
 -10   9   0   19.60    2.00
 -10   9   0   18.60    3.70
 -10   9   0   20.20    1.40
 -10   9   0   16.10    1.20
 -10   9   0   18.40    1.80
 -10   9   0   15.60    1.30
 -10   9   0   19.60    5.20
   9  -9   0    1.20    0.50
   9  -9   0    0.30    0.90
   9  -9   0   -0.30    1.30
   9  -9   0    1.60    0.60
  -9   9   0    0.30    0.80
  -9   9   0    0.60    0.70
  -9   9   0    0.50    1.20
  -9   9   0   -0.20    0.50
  -9   9   0   -0.80    1.20
  -9   9   0    0.60    0.80
  -9   9   0   -0.60    0.80
  -9   9   0   -0.30    0.60
  -9   9   0    0.40    0.70
   8  -9   0   -0.10    0.60
   8  -9   0    1.10    0.70
   8  -9   0    0.50    0.70
   8  -9   0    0.50    0.60
   8  -9   0    0.30    1.20
   8  -9   0    0.80    0.90
  -8   9   0    0.60    0.70
  -8   9   0    0.30    1.70
  -8   9   0   -1.00    0.70
  -8   9   0   -0.90    1.00
  -8   9   0   -0.30    0.80
  -8   9   0    0.10    0.60
  -8   9   0    0.00    0.80
   7  -9   0   43.40    2.20
   7  -9   0   41.20    2.70
   7  -9   0   36.70    2.30
   7  -9   0   45.40    3.90
   7  -9   0   41.00    2.10
   7  -9   0   44.60    2.40
  -7   9   0   41.50    2.50
  -7   9   0   36.90    3.50
  -7   9   0   44.80    4.30
  -7   9   0   40.60    2.30
  -7   9   0   40.30    3.10
  -7   9   0   39.20    1.80
   6  -9   0    3.50    1.60
   6  -9   0    2.50    1.00
   6  -9   0    1.50    0.90
   6  -9   0    3.70    1.10
   6  -9   0    2.60    1.20
   6  -9   0    2.80    1.00
  -6   9   0    2.80    1.20
  -6   9   0    3.30    1.00
  -6   9   0    4.30    1.90
  -6   9   0    0.80    1.20
  -6   9   0    1.30    1.00
  -6   9   0    3.20    0.90
  -6   9   0    2.90    0.90
  -6   9   0    1.80    0.60
  -6   9   0    2.40    1.20
  -6   9   0    1.30    0.90
   5  -9   0  100.29    5.30
   5  -9   0  101.19    3.90
   5  -9   0   99.99    4.30
   5  -9   0  107.19    4.30
   5  -9   0  105.69    3.80
   5  -9   0  105.29    3.60
   5  -9   0  104.09    3.60
  -5   9   0  100.59    3.70
  -5   9   0  102.99    4.10
  -5   9   0  104.59    2.60
  -5   9   0   93.09    4.40
  -5   9   0  119.59    5.80
  -5   9   0  100.69    3.30
  -5   9   0  114.69    5.80
  -5   9   0  109.59    3.80
  -5   9   0  112.99    4.20
  -5   9   0  105.99    3.40
   4  -9   0  105.19    3.60
   4  -9   0  102.09    5.30
   4  -9   0  101.89    4.10
   4  -9   0   99.39    3.40
   4  -9   0  102.89    4.00
   4  -9   0  100.09    3.20
   4  -9   0  108.19    3.70
  -4   9   0  100.49    3.80
  -4   9   0  108.29    4.20
  -4   9   0   98.69    4.40
  -4   9   0  103.39    3.80
  -4   9   0  101.99    2.40
  -4   9   0  101.09    4.10
  -4   9   0   98.59    3.10
  -4   9   0   97.79    5.20
  -4   9   0   95.09    5.20
   3  -9   0    5.70    1.20
   3  -9   0    9.80    2.00
   3  -9   0    7.40    1.40
   3  -9   0    4.10    1.00
   3  -9   0    6.40    1.30
  -3   9   0    6.70    1.30
  -3   9   0    4.20    1.10
  -3   9   0    6.70    1.30
  -3   9   0    4.60    0.60
  -3   9   0    4.50    1.10
  -3   9   0    9.20    1.50
  -3   9   0    6.70    1.90
  -3   9   0    3.90    0.80
  -3   9   0    5.30    1.70
   2  -9   0   13.40    1.70
   2  -9   0   16.20    2.10
   2  -9   0   13.90    1.60
   2  -9   0   15.10    1.80
   2  -9   0   15.30    1.10
   2  -9   0   17.10    1.80
   2  -9   0   16.60    2.70
  -2   9   0   13.90    1.70
  -2   9   0   13.50    1.60
  -2   9   0   15.50    1.70
  -2   9   0   15.60    1.80
  -2   9   0   17.30    2.20
  -2   9   0   16.40    1.00
  -2   9   0   14.20    2.50
  -2   9   0   15.90    2.40
   1  -9   0    1.30    1.10
   1  -9   0    0.10    0.70
   1  -9   0    0.00    0.80
   1  -9   0    0.60    0.70
   1  -9   0    0.60    0.40
   1  -9   0    1.20    0.80
   1  -9   0    1.00    0.40
   1  -9   0   -0.20    0.50
  -1   9   0   -0.60    0.60
  -1   9   0    0.70    0.80
  -1   9   0    1.20    0.90
  -1   9   0    0.60    0.40
  -1   9   0    0.30    0.70
  -1   9   0    0.00    0.90
   0  -9   0    8.70    1.60
   0  -9   0   11.00    1.80
   0  -9   0   11.40    1.90
   0  -9   0    7.40    0.80
   0  -9   0    5.30    1.20
   0  -9   0   10.20    2.00
   0  -9   0    7.50    1.50
   0   9   0    8.90    1.00
   0   9   0    7.80    1.50
   0   9   0    7.30    1.40
   0   9   0    9.80    1.60
   0   9   0    7.70    1.80
   0   9   0    5.50    1.30
  -1  -9   0   60.39    3.30
  -1  -9   0   68.79    3.50
  -1  -9   0   60.89    2.30
  -1  -9   0   59.59    3.40
  -1  -9   0   58.29    3.80
  -1  -9   0   59.49    3.20
  -1  -9   0   59.89    3.40
   1   9   0   59.49    3.30
   1   9   0   59.49    3.80
   1   9   0   60.39    2.60
   1   9   0   60.09    3.30
   1   9   0   61.09    3.50
   1   9   0   64.09    2.60
  -2  -9   0   47.40    2.20
  -2  -9   0   50.69    3.20
  -2  -9   0   51.59    3.10
  -2  -9   0   45.20    3.10
  -2  -9   0   46.20    3.10
  -2  -9   0   52.39    3.20
  -2  -9   0   47.30    3.40
   2   9   0   53.09    2.20
   2   9   0   49.00    3.10
   2   9   0   49.50    3.20
   2   9   0   52.79    3.50
   2   9   0   51.29    2.60
   2   9   0   49.99    3.10
   2   9   0   48.40    3.20
  -3  -9   0   22.10    2.40
  -3  -9   0   19.90    1.00
  -3  -9   0   20.50    2.20
  -3  -9   0   21.00    1.70
  -3  -9   0   19.50    2.20
  -3  -9   0   16.60    2.10
  -3  -9   0   19.70    2.30
  -3  -9   0   19.20    2.20
   3   9   0   22.10    2.30
   3   9   0   20.00    2.80
   3   9   0   22.70    1.30
   3   9   0   17.00    2.00
   3   9   0   20.70    2.10
   3   9   0   20.70    2.20
  -4  -9   0   73.39    4.00
  -4  -9   0   75.39    3.90
  -4  -9   0   77.59    2.30
  -4  -9   0   68.69    3.80
  -4  -9   0   73.79    4.10
  -4  -9   0   69.49    3.90
  -4  -9   0   73.09    3.20
  -4  -9   0   73.29    4.10
   4   9   0   69.99    3.80
   4   9   0   72.09    3.90
   4   9   0   72.09    4.00
   4   9   0   72.89    4.00
   4   9   0   77.79    4.10
   4   9   0   71.29    2.10
  -5  -9   0    8.30    1.80
  -5  -9   0   11.10    1.00
  -5  -9   0    7.70    1.90
  -5  -9   0   10.70    1.90
  -5  -9   0    9.60    1.90
  -5  -9   0   10.00    1.90
  -5  -9   0   10.30    1.70
  -5  -9   0   11.10    2.20
   5   9   0    9.50    1.80
   5   9   0    7.40    1.70
   5   9   0   13.20    2.30
   5   9   0    7.50    1.60
   5   9   0   12.00    2.20
  -6  -9   0  175.18    6.00
  -6  -9   0  184.68    6.80
  -6  -9   0  179.98    6.50
  -6  -9   0  176.98    6.50
  -6  -9   0  186.98    7.00
  -6  -9   0  170.58    4.60
  -6  -9   0  174.38    6.40
  -6  -9   0  175.68    6.60
   6   9   0  176.58    6.20
   6   9   0  167.88    6.50
   6   9   0  180.58    6.50
   6   9   0  179.98    6.80
   6   9   0  172.88    6.30
  -7  -9   0    7.90    1.90
  -7  -9   0    7.80    1.70
  -7  -9   0    7.00    1.50
  -7  -9   0    9.80    2.00
  -7  -9   0    7.80    1.20
  -7  -9   0    8.40    1.90
  -7  -9   0   11.30    2.10
   7   9   0    5.80    1.50
   7   9   0   10.20    1.40
   7   9   0    6.10    1.80
   7   9   0    8.40    1.90
   7   9   0    6.50    1.60
  -8  -9   0   49.20    3.50
  -8  -9   0   51.99    3.80
  -8  -9   0   52.39    3.70
  -8  -9   0   52.09    3.40
  -8  -9   0   53.59    4.10
  -8  -9   0   51.59    3.70
  -8  -9   0   49.30    2.60
  -8  -9   0   54.29    3.90
   8   9   0   48.60    3.60
   8   9   0   49.00    3.60
   8   9   0   47.40    3.20
   8   9   0   48.90    2.40
   8   9   0   50.29    3.70
   8   9   0   49.60    3.80
  -9  -9   0   68.09    5.40
  -9  -9   0   71.89    4.30
  -9  -9   0   69.19    3.80
  -9  -9   0   64.99    3.20
  -9  -9   0   76.79    4.60
  -9  -9   0   63.69    4.20
  -9  -9   0   73.99    4.90
   9   9   0   71.89    4.40
   9   9   0   68.29    3.60
   9   9   0   63.19    4.20
   9   9   0   61.29    4.10
   9   9   0   65.79    2.80
   9   9   0   67.69    4.10
 -10  -9   0  210.18    7.80
 -10  -9   0  216.18    9.40
 -10  -9   0  216.48    8.20
 -10  -9   0  216.38    8.70
 -10  -9   0  215.38    7.70
 -10  -9   0  208.08    6.80
 -10  -9   0  194.28    7.50
  10   9   0  200.68    7.70
  10   9   0  209.98    7.70
  10   9   0  205.28    5.40
  10   9   0  217.38    7.70
  10   9   0  199.58    7.40
 -11  -9   0   33.20    2.50
 -11  -9   0   34.80    3.40
 -11  -9   0   34.20    3.80
 -11  -9   0   29.70    3.10
 -11  -9   0   28.90    3.50
 -11  -9   0   28.40    3.00
 -11  -9   0   33.10    3.20
  11   9   0   35.40    3.10
  11   9   0   32.80    3.10
  11   9   0   34.30    3.20
  11   9   0   35.30    2.30
  11   9   0   36.90    2.10
  11   9   0   31.50    3.20
  11   9   0   34.20    3.20
 -12  -9   0   21.70    3.00
 -12  -9   0   18.70    2.00
 -12  -9   0   23.70    3.60
 -12  -9   0   18.10    3.10
 -12  -9   0   22.60    3.10
 -12  -9   0   17.90    2.60
 -12  -9   0   22.50    2.70
  12   9   0   24.00    1.90
  12   9   0   22.10    2.90
  12   9   0   22.00    3.00
  12   9   0   16.20    1.60
  12   9   0   22.90    3.30
  12   9   0   25.10    2.80
  12   9   0   19.60    2.70
 -13  -9   0    6.10    1.90
 -13  -9   0    7.50    2.20
 -13  -9   0    5.20    1.60
 -13  -9   0    5.80    1.70
 -13  -9   0    9.40    2.10
 -13  -9   0    2.00    1.80
 -13  -9   0    8.90    1.40
  13   9   0   10.80    2.10
  13   9   0    8.70    2.80
  13   9   0    8.20    2.00
  13   9   0    6.00    1.20
  13   9   0    8.70    1.90
  13   9   0    7.70    1.90
 -14  -9   0    9.00    3.30
 -14  -9   0   18.00    2.70
 -14  -9   0   15.10    3.70
 -14  -9   0   16.90    2.60
 -14  -9   0   27.40    4.30
 -14  -9   0   15.80    2.70
  14   9   0   18.80    2.70
  14   9   0   16.10    1.80
  14   9   0   14.70    2.50
  14   9   0   18.00    3.00
 -15  -9   0    2.80    1.50
 -15  -9   0   -0.70    1.50
 -15  -9   0    0.20    1.50
 -15  -9   0   -1.20    1.70
  15   9   0    1.50    1.60
  15   9   0    4.30    1.50
  15   9   0   -1.50    1.20
  15   9   0    1.60    1.10
  12 -10   0    3.40    1.60
 -12  10   0    3.60    1.30
 -12  10   0    6.00    2.20
 -12  10   0    8.10    2.50
 -12  10   0    3.80    1.20
  11 -10   0   19.20    2.80
 -11  10   0   20.30    2.10
 -11  10   0   24.00    3.60
 -11  10   0   17.20    1.70
 -11  10   0   21.30    3.70
 -11  10   0   14.80    2.40
  10 -10   0   25.90    2.60
 -10  10   0   12.40    3.30
 -10  10   0   23.70    2.10
 -10  10   0   29.80    3.80
 -10  10   0   21.30    1.50
 -10  10   0   21.10    3.40
 -10  10   0   22.40    1.50
 -10  10   0   22.30    1.50
 -10  10   0   22.60    1.60
 -10  10   0   23.10    1.80
   9 -10   0    1.10    0.60
   9 -10   0    2.20    0.70
   9 -10   0   -1.60    1.20
   9 -10   0    0.90    1.10
   9 -10   0    2.60    0.70
  -9  10   0    0.30    0.70
  -9  10   0    0.90    0.90
  -9  10   0    0.70    0.90
  -9  10   0    1.80    0.70
  -9  10   0    0.90    1.60
  -9  10   0    2.70    1.50
  -9  10   0    1.10    0.80
  -9  10   0    2.00    0.80
  -9  10   0    1.70    0.80
   8 -10   0   54.89    3.30
   8 -10   0   56.69    2.30
   8 -10   0   55.89    4.30
   8 -10   0   55.79    2.60
   8 -10   0   52.99    2.50
   8 -10   0   53.19    2.40
  -8  10   0   53.89    2.70
  -8  10   0   54.29    3.90
  -8  10   0   52.49    4.30
  -8  10   0   54.99    2.20
  -8  10   0   55.29    2.90
  -8  10   0   53.89    2.60
  -8  10   0   59.89    5.00
  -8  10   0   54.69    2.60
   7 -10   0    5.30    1.20
   7 -10   0    4.70    1.30
   7 -10   0    3.90    1.10
   7 -10   0    8.40    1.50
   7 -10   0    4.80    2.00
  -7  10   0    7.40    2.50
  -7  10   0    6.20    1.30
  -7  10   0    5.90    1.30
  -7  10   0    4.50    1.50
  -7  10   0    5.40    2.00
  -7  10   0    5.60    1.10
  -7  10   0    5.70    0.80
   6 -10   0  219.78    6.40
   6 -10   0  231.18    6.30
   6 -10   0  217.08    8.40
   6 -10   0  217.08    5.60
   6 -10   0  222.68    6.30
   6 -10   0  207.68    5.50
  -6  10   0  211.68    6.10
  -6  10   0  225.18    5.90
  -6  10   0  216.98    7.40
  -6  10   0  210.98    8.60
  -6  10   0  223.38    6.00
  -6  10   0  212.98    6.40
  -6  10   0  219.18    8.60
   5 -10   0   63.69    2.50
   5 -10   0   60.19    3.30
   5 -10   0   58.69    2.80
   5 -10   0   65.49    4.80
   5 -10   0   63.69    3.00
   5 -10   0   62.59    3.00
   5 -10   0   61.19    3.30
  -5  10   0   60.29    2.60
  -5  10   0   60.99    1.90
  -5  10   0   57.39    3.30
  -5  10   0   57.79    3.30
  -5  10   0   61.59    4.60
  -5  10   0   65.89    3.30
  -5  10   0   59.89    3.70
  -5  10   0   61.89    4.80
  -5  10   0   63.99    3.20
   4 -10   0   21.10    1.90
   4 -10   0   25.20    3.20
   4 -10   0   21.80    1.70
   4 -10   0   22.50    2.20
   4 -10   0   21.90    2.10
   4 -10   0   26.50    2.10
   4 -10   0   25.90    2.30
  -4  10   0   25.90    2.50
  -4  10   0   27.10    2.30
  -4  10   0   22.60    1.70
  -4  10   0   23.30    2.20
  -4  10   0   23.40    2.30
  -4  10   0   25.80    1.20
  -4  10   0   24.20    3.60
  -4  10   0   25.70    3.20
   3 -10   0  127.49    3.60
   3 -10   0  129.69    4.60
   3 -10   0  124.59    6.10
   3 -10   0  128.69    4.20
   3 -10   0  137.79    5.20
   3 -10   0  124.79    4.90
  -3  10   0  128.79    4.60
  -3  10   0  132.09    5.10
  -3  10   0  130.99    2.90
  -3  10   0  128.69    3.70
  -3  10   0  125.69    4.90
  -3  10   0  121.29    4.90
  -3  10   0  127.19    4.60
  -3  10   0  118.79    5.90
  -3  10   0  120.79    6.00
   2 -10   0  282.67    7.20
   2 -10   0  271.07    7.80
   2 -10   0  266.77    7.70
   2 -10   0  267.97    5.50
   2 -10   0  276.87    6.90
   2 -10   0  268.27    9.20
   2 -10   0  264.47    7.20
  -2  10   0  284.07    7.60
  -2  10   0  270.97    7.30
  -2  10   0  290.07    9.40
  -2  10   0  269.27    7.90
  -2  10   0  260.57    8.80
  -2  10   0  275.27    5.30
  -2  10   0  268.07    7.30
  -2  10   0  270.97    7.90
   1 -10   0   12.90    1.90
   1 -10   0   12.30    1.00
   1 -10   0   14.80    2.00
   1 -10   0   14.30    2.00
   1 -10   0   17.60    2.90
   1 -10   0   12.70    0.90
   1 -10   0   12.60    2.00
   1 -10   0    9.50    1.60
  -1  10   0   12.80    1.80
  -1  10   0   11.50    1.00
  -1  10   0   12.60    1.90
  -1  10   0   10.70    2.30
  -1  10   0   12.70    2.10
  -1  10   0   13.20    1.60
   0 -10   0  126.69    4.80
   0 -10   0  132.59    5.40
   0 -10   0  122.49    5.10
   0 -10   0  124.19    3.10
   0 -10   0  109.99    4.50
   0 -10   0  128.19    4.90
   0 -10   0  129.39    6.00
   0  10   0  130.19    6.00
   0  10   0  128.09    4.40
   0  10   0  141.99    5.50
   0  10   0  132.69    5.30
   0  10   0  123.09    4.90
   0  10   0  120.29    4.80
  -1 -10   0  192.48    6.40
  -1 -10   0  203.98    6.90
  -1 -10   0  200.78    7.50
  -1 -10   0  196.38    6.70
  -1 -10   0  206.08    4.60
  -1 -10   0  213.98    6.60
   1  10   0  208.08    7.00
   1  10   0  203.58    7.00
   1  10   0  193.18    7.40
   1  10   0  213.08    5.60
   1  10   0  198.68    6.50
   1  10   0  209.18    5.30
   1  10   0  195.58    6.50
  -2 -10   0   70.99    2.70
  -2 -10   0   69.49    4.30
  -2 -10   0   69.99    4.00
  -2 -10   0   69.29    3.80
  -2 -10   0   69.09    3.90
  -2 -10   0   73.99    4.00
  -2 -10   0   69.69    3.70
   2  10   0   76.59    3.90
   2  10   0   73.79    4.40
   2  10   0   72.99    4.10
   2  10   0   71.69    2.80
   2  10   0   77.79    4.00
  -3 -10   0   47.10    1.50
  -3 -10   0   44.90    2.40
  -3 -10   0   45.50    3.30
  -3 -10   0   46.00    3.30
  -3 -10   0   49.80    3.50
  -3 -10   0   53.49    3.80
  -3 -10   0   46.20    3.10
  -3 -10   0   39.30    3.20
   3  10   0   48.70    3.50
   3  10   0   42.20    3.20
   3  10   0   44.60    3.20
   3  10   0   47.20    3.20
   3  10   0   48.40    2.10
   3  10   0   54.69    3.80
  -4 -10   0   92.09    4.70
  -4 -10   0   93.79    4.90
  -4 -10   0   96.39    3.80
  -4 -10   0  101.89    5.00
  -4 -10   0  100.99    4.90
  -4 -10   0   87.89    4.60
  -4 -10   0   95.39    4.60
  -4 -10   0   98.19    2.70
   4  10   0   96.79    4.90
   4  10   0   95.19    4.80
   4  10   0   90.39    4.70
   4  10   0  101.09    2.70
   4  10   0   90.69    4.60
   4  10   0   95.59    4.60
  -5 -10   0   89.39    2.80
  -5 -10   0   94.59    4.80
  -5 -10   0  100.69    5.10
  -5 -10   0   88.39    3.90
  -5 -10   0   92.79    4.60
  -5 -10   0   88.99    4.80
  -5 -10   0   90.09    4.80
  -5 -10   0   91.99    4.80
   5  10   0   92.79    4.80
   5  10   0   92.09    4.70
   5  10   0   95.09    5.00
   5  10   0   93.69    4.90
   5  10   0   93.39    4.60
  -6 -10   0  741.63   15.00
  -6 -10   0  744.63   16.60
  -6 -10   0  714.73   16.00
  -6 -10   0  736.93   16.30
  -6 -10   0  737.53   16.00
  -6 -10   0  714.33   12.80
  -6 -10   0  752.02   16.70
   6  10   0  706.03   16.30
   6  10   0  734.33   16.10
   6  10   0  742.23   23.30
   6  10   0  731.73   15.80
   6  10   0  716.73   15.90
  -7 -10   0   25.60    2.80
  -7 -10   0   23.80    3.10
  -7 -10   0   23.90    3.30
  -7 -10   0   23.30    2.90
  -7 -10   0   25.30    3.30
  -7 -10   0   23.30    2.60
  -7 -10   0   23.00    2.60
  -7 -10   0   20.00    1.60
   7  10   0   22.20    2.60
   7  10   0   23.30    2.60
   7  10   0   16.10    2.40
   7  10   0   23.40    3.20
   7  10   0   22.60    1.80
   7  10   0   24.30    2.70
  -8 -10   0   23.80    2.90
  -8 -10   0   26.70    2.60
  -8 -10   0   25.00    2.90
  -8 -10   0   22.50    2.70
  -8 -10   0   24.50    1.90
  -8 -10   0   23.80    3.10
  -8 -10   0   26.60    3.50
  -8 -10   0   22.70    2.60
   8  10   0   27.50    3.50
   8  10   0   23.40    2.80
   8  10   0   19.10    2.60
   8  10   0   24.10    1.90
   8  10   0   24.20    2.70
   8  10   0   24.90    3.00
  -9 -10   0   67.39    4.50
  -9 -10   0   59.49    4.70
  -9 -10   0   57.69    3.70
  -9 -10   0   66.89    4.50
  -9 -10   0   59.79    4.20
  -9 -10   0   59.89    3.10
  -9 -10   0   60.79    4.20
  -9 -10   0   57.99    4.10
   9  10   0   54.99    4.10
   9  10   0   59.89    3.60
   9  10   0   64.09    4.20
   9  10   0   61.29    4.20
   9  10   0   58.49    4.20
   9  10   0   56.69    2.70
 -10 -10   0    2.30    1.50
 -10 -10   0    5.10    1.80
 -10 -10   0    6.40    1.70
 -10 -10   0    1.30    1.10
 -10 -10   0    3.40    1.70
 -10 -10   0    0.70    1.20
 -10 -10   0    6.50    1.80
  10  10   0    3.50    1.50
  10  10   0    3.10    1.20
  10  10   0    2.90    1.30
  10  10   0    1.60    1.50
  10  10   0    1.90    1.30
 -11 -10   0   15.10    3.10
 -11 -10   0    8.30    2.00
 -11 -10   0   12.60    2.60
 -11 -10   0    8.40    2.00
 -11 -10   0   11.50    2.40
 -11 -10   0   13.10    2.70
 -11 -10   0   12.70    2.20
  11  10   0   10.30    2.30
  11  10   0   13.10    1.80
  11  10   0   11.80    2.40
  11  10   0   10.80    2.30
  11  10   0   10.80    2.40
  11  10   0   11.20    1.40
  11  10   0   15.40    2.50
 -12 -10   0   20.10    3.00
 -12 -10   0   24.20    3.30
 -12 -10   0   18.30    2.80
 -12 -10   0   21.10    2.30
 -12 -10   0   23.80    4.20
 -12 -10   0   16.80    4.70
  12  10   0   18.90    2.90
  12  10   0   16.70    2.80
  12  10   0   21.00    1.80
  12  10   0   24.10    3.10
  12  10   0   20.20    2.00
  12  10   0   22.50    5.60
 -13 -10   0   20.20    3.70
 -13 -10   0   22.80    3.30
 -13 -10   0   20.50    3.00
 -13 -10   0   17.90    3.00
 -13 -10   0   19.90    2.10
 -13 -10   0   26.90    4.20
 -13 -10   0   20.50    3.10
  13  10   0   17.40    1.70
  13  10   0   22.90    1.80
  13  10   0   26.50    2.60
  13  10   0   17.30    3.00
  13  10   0   16.10    2.80
  13  10   0   23.30    3.20
  13  10   0   18.50    2.80
 -14 -10   0    2.80    1.40
 -14 -10   0   -1.60    1.20
 -14 -10   0    0.30    0.90
 -14 -10   0   -0.80    1.40
 -14 -10   0    3.20    1.40
 -14 -10   0    0.00    1.70
  14  10   0    0.10    1.70
  14  10   0    3.80    1.50
  14  10   0   -0.20    0.90
  14  10   0   -1.10    1.40
  11 -11   0    9.30    2.00
 -11  11   0   10.10    3.10
 -11  11   0    4.30    1.10
 -11  11   0    5.00    1.00
 -11  11   0    8.90    2.20
  10 -11   0    1.30    1.00
 -10  11   0    4.80    2.00
 -10  11   0    1.40    0.80
 -10  11   0    0.80    0.80
 -10  11   0    0.40    1.00
 -10  11   0    1.20    0.70
 -10  11   0    0.40    0.90
 -10  11   0    2.00    1.40
 -10  11   0    0.70    0.60
 -10  11   0    0.90    0.70
   9 -11   0   13.90    1.60
   9 -11   0    9.80    2.00
   9 -11   0   12.70    1.30
   9 -11   0   11.50    1.30
   9 -11   0   16.40    3.00
   9 -11   0   10.20    1.80
  -9  11   0   12.70    1.60
  -9  11   0   10.60    1.50
  -9  11   0   10.10    2.70
  -9  11   0   10.30    2.30
  -9  11   0   14.00    3.40
  -9  11   0    9.50    1.10
  -9  11   0   10.10    1.50
  -9  11   0   10.10    1.50
  -9  11   0   10.20    1.30
   8 -11   0    0.20    0.70
   8 -11   0    0.30    1.50
   8 -11   0    1.90    0.80
   8 -11   0   -0.90    0.60
  -8  11   0    0.20    0.90
  -8  11   0    2.40    1.70
  -8  11   0    0.10    0.90
  -8  11   0    1.70    2.00
  -8  11   0    0.70    0.60
  -8  11   0    0.30    0.50
  -8  11   0    0.60    0.70
  -8  11   0   -0.30    0.70
  -8  11   0   -0.40    0.70
   7 -11   0   66.79    3.40
   7 -11   0   65.29    3.30
   7 -11   0   64.69    3.30
   7 -11   0   61.69    2.90
   7 -11   0   70.19    5.10
  -7  11   0   61.29    3.40
  -7  11   0   62.79    5.10
  -7  11   0   65.39    3.20
  -7  11   0   59.99    4.80
  -7  11   0   64.49    4.20
  -7  11   0   61.99    2.70
  -7  11   0   64.89    3.20
   6 -11   0   99.19    3.70
   6 -11   0   98.59    3.90
   6 -11   0   95.79    4.30
   6 -11   0   93.29    3.70
   6 -11   0   95.39    3.00
   6 -11   0   93.99    5.80
   6 -11   0   89.99    4.10
  -6  11   0   91.89    5.90
  -6  11   0  106.69    5.20
  -6  11   0   94.19    3.40
  -6  11   0  103.79    6.20
  -6  11   0  101.49    4.50
  -6  11   0   96.49    5.90
  -6  11   0   95.69    2.40
  -6  11   0   97.29    4.00
   5 -11   0    4.40    1.20
   5 -11   0    4.20    1.90
   5 -11   0    3.90    1.30
   5 -11   0    1.40    1.00
   5 -11   0    4.20    1.10
   5 -11   0    4.30    1.10
   5 -11   0    3.60    1.20
  -5  11   0    3.90    0.60
  -5  11   0    7.30    2.50
  -5  11   0    2.90    2.20
  -5  11   0    2.80    1.20
  -5  11   0    1.80    1.50
  -5  11   0    2.40    1.00
  -5  11   0    5.10    1.40
  -5  11   0    3.70    1.30
   4 -11   0   28.80    3.50
   4 -11   0   34.50    2.80
   4 -11   0   34.00    2.00
   4 -11   0   34.80    2.50
   4 -11   0   34.60    2.30
   4 -11   0   38.60    2.90
   4 -11   0   40.50    2.60
  -4  11   0   38.90    2.80
  -4  11   0   30.80    3.70
  -4  11   0   34.40    2.70
  -4  11   0   31.90    2.80
  -4  11   0   36.90    1.40
  -4  11   0   33.20    2.60
  -4  11   0   33.60    3.60
  -4  11   0   34.90    2.00
   3 -11   0    6.80    2.00
   3 -11   0    4.80    1.40
   3 -11   0    9.40    1.90
   3 -11   0    6.60    1.50
   3 -11   0    5.50    0.90
   3 -11   0    6.10    1.60
  -3  11   0    4.70    1.30
  -3  11   0    6.40    1.10
  -3  11   0    8.20    2.40
  -3  11   0    6.10    2.00
  -3  11   0    4.30    1.40
  -3  11   0    6.50    0.80
  -3  11   0    6.10    1.60
  -3  11   0    5.70    1.50
   2 -11   0  782.32   16.50
   2 -11   0  789.82   12.90
   2 -11   0  796.52   15.00
   2 -11   0  825.82   18.70
   2 -11   0  787.12   18.50
   2 -11   0  779.32   15.50
   2 -11   0  804.82   15.40
  -2  11   0  780.02   18.40
  -2  11   0  775.12   12.70
  -2  11   0  779.72   15.50
  -2  11   0  764.52   16.40
  -2  11   0  798.22   15.80
  -2  11   0  806.12   15.80
  -2  11   0  786.12   18.00
   1 -11   0   21.60    1.30
   1 -11   0   18.20    2.20
   1 -11   0   24.40    4.80
   1 -11   0   16.60    4.80
   1 -11   0   20.50    1.10
   1 -11   0   20.60    2.40
   1 -11   0   20.30    2.20
   1 -11   0   20.50    2.30
  -1  11   0   20.50    2.30
  -1  11   0   20.90    2.20
  -1  11   0   22.20    2.80
  -1  11   0   20.70    3.10
  -1  11   0   21.80    2.30
  -1  11   0   20.80    1.40
  -1  11   0   20.80    2.00
   0 -11   0  357.46    9.10
   0 -11   0  357.86    9.20
   0 -11   0  361.76   10.00
   0 -11   0  366.66   11.50
   0 -11   0  349.57    9.30
   0 -11   0  335.17    9.80
   0 -11   0  359.46    6.60
   0  11   0  361.46   10.10
   0  11   0  366.06    8.60
   0  11   0  372.86   10.40
   0  11   0  359.86   11.00
   0  11   0  354.36    9.30
   0  11   0  360.26    7.40
   0  11   0  349.77    9.40
  -1 -11   0  194.38    6.50
  -1 -11   0  192.48    7.00
  -1 -11   0  187.68    7.00
  -1 -11   0  186.78    6.50
  -1 -11   0  197.18    4.50
  -1 -11   0  195.28    6.50
  -1 -11   0  191.28    7.70
   1  11   0  184.08    6.50
   1  11   0  192.28    6.70
   1  11   0  199.58    5.60
   1  11   0  185.38    7.00
   1  11   0  197.78    7.80
  -2 -11   0  126.39    5.30
  -2 -11   0  126.09    5.60
  -2 -11   0  131.59    5.50
  -2 -11   0  122.89    5.60
  -2 -11   0  124.69    5.40
  -2 -11   0  130.09    3.80
  -2 -11   0  130.59    6.30
   2  11   0  131.89    5.80
   2  11   0  124.29    6.10
   2  11   0  133.09    5.90
   2  11   0  119.09    5.30
   2  11   0  135.69    4.20
   2  11   0  133.49    5.60
  -3 -11   0    7.60    1.80
  -3 -11   0   13.80    2.30
  -3 -11   0   14.80    2.50
  -3 -11   0   12.00    1.60
  -3 -11   0   15.00    2.30
  -3 -11   0    8.60    1.80
  -3 -11   0   15.60    2.70
   3  11   0   12.00    2.40
   3  11   0   11.40    1.20
   3  11   0   14.20    2.30
   3  11   0   14.30    2.50
   3  11   0   11.10    2.30
   3  11   0   12.40    2.20
  -4 -11   0   38.90    2.50
  -4 -11   0   36.70    3.30
  -4 -11   0   40.00    3.50
  -4 -11   0   37.60    1.50
  -4 -11   0   34.60    3.20
  -4 -11   0   36.30    3.00
  -4 -11   0   35.20    3.20
  -4 -11   0   36.40    3.30
   4  11   0   35.10    3.30
   4  11   0   39.30    3.30
   4  11   0   39.80    3.40
   4  11   0   38.10    2.50
   4  11   0   39.80    3.30
   4  11   0   36.90    3.30
  -5 -11   0   14.20    1.90
  -5 -11   0   17.90    2.90
  -5 -11   0   17.70    2.80
  -5 -11   0   20.00    3.00
  -5 -11   0   18.70    2.80
  -5 -11   0   16.50    2.60
  -5 -11   0   14.50    1.10
  -5 -11   0   11.50    4.10
   5  11   0   15.90    0.90
   5  11   0   12.80    2.10
   5  11   0   15.50    2.50
   5  11   0   16.70    2.60
   5  11   0   16.20    2.70
  -6 -11   0    1.20    1.30
  -6 -11   0    1.90    1.50
  -6 -11   0    1.50    1.10
  -6 -11   0    3.50    1.50
  -6 -11   0    3.10    1.50
  -6 -11   0    3.30    1.40
  -6 -11   0    3.50    1.70
  -6 -11   0    2.50    0.70
   6  11   0    2.50    1.50
   6  11   0    1.70    1.40
   6  11   0    2.40    1.40
   6  11   0    1.20    1.10
   6  11   0    3.60    1.60
  -7 -11   0   28.20    3.50
  -7 -11   0   25.40    1.80
  -7 -11   0   26.90    3.00
  -7 -11   0   27.30    2.80
  -7 -11   0   30.10    3.20
  -7 -11   0   26.10    3.00
  -7 -11   0   29.30    3.10
  -7 -11   0   25.80    3.20
   7  11   0   26.70    3.00
   7  11   0   27.20    3.00
   7  11   0   27.90    3.00
   7  11   0   25.60    2.90
   7  11   0   30.30    3.50
  -8 -11   0  163.08    9.80
  -8 -11   0  156.28    6.90
  -8 -11   0  157.58    7.40
  -8 -11   0  136.19    6.20
  -8 -11   0  137.79    4.50
  -8 -11   0  151.28    6.90
  -8 -11   0  150.88    6.70
  -8 -11   0  141.29    6.10
   8  11   0  141.89    5.90
   8  11   0  142.59    6.60
   8  11   0  145.29    4.50
   8  11   0  143.39    6.80
   8  11   0  147.79    6.60
   8  11   0  145.19    6.50
  -9 -11   0    0.50    1.00
  -9 -11   0    0.60    1.30
  -9 -11   0    1.60    0.80
  -9 -11   0    1.90    1.40
  -9 -11   0    1.20    1.20
  -9 -11   0    1.30    0.90
  -9 -11   0    0.20    1.20
  -9 -11   0    1.70    1.50
   9  11   0    2.70    1.40
   9  11   0    1.80    1.00
   9  11   0    2.30    1.40
   9  11   0    1.30    1.50
   9  11   0    1.20    1.40
   9  11   0    3.30    1.50
 -10 -11   0   20.40    3.10
 -10 -11   0   18.50    3.40
 -10 -11   0   17.30    2.90
 -10 -11   0   14.90    2.70
 -10 -11   0   19.90    2.50
 -10 -11   0   21.00    3.30
  10  11   0   18.00    3.00
  10  11   0   18.70    2.90
  10  11   0   17.90    2.90
  10  11   0   20.00    3.20
  10  11   0   17.70    1.90
 -11 -11   0    5.00    2.10
 -11 -11   0    7.20    2.20
 -11 -11   0    8.60    1.80
 -11 -11   0    6.00    2.00
 -11 -11   0    6.10    1.90
 -11 -11   0    8.00    2.20
 -11 -11   0    8.20    2.80
  11  11   0    7.40    1.80
  11  11   0    9.40    2.20
  11  11   0    8.50    2.10
  11  11   0    8.20    1.60
  11  11   0    8.30    2.00
  11  11   0    7.30    2.30
 -12 -11   0   26.40    3.20
 -12 -11   0   29.60    4.60
 -12 -11   0   25.90    3.80
 -12 -11   0   26.60    2.60
 -12 -11   0   24.40    3.60
 -12 -11   0   20.80    3.10
 -12 -11   0   27.60    3.80
  12  11   0   30.30    4.30
  12  11   0   25.60    1.90
  12  11   0   29.70    3.40
  12  11   0   27.40    3.40
  12  11   0   28.40    3.20
  12  11   0   29.00    3.20
  12  11   0   24.50    2.20
 -13 -11   0    6.80    1.60
 -13 -11   0    6.60    1.80
 -13 -11   0    4.40    2.00
 -13 -11   0    5.00    1.70
 -13 -11   0    7.10    3.20
  13  11   0    7.30    1.20
  13  11   0    9.50    2.10
  13  11   0    7.50    2.30
  13  11   0    5.20    2.20
 -14 -11   0    2.60    1.80
 -14 -11   0   -1.30    1.40
 -14 -11   0   -1.40    1.70
 -14 -11   0    1.10    1.10
 -14 -11   0    4.20    1.80
  14  11   0    2.70    1.90
  14  11   0   -0.20    0.90
  14  11   0   -2.00    1.40
  14  11   0    5.10    1.50
  10 -12   0    4.80    1.50
 -10  12   0    5.40    0.90
 -10  12   0    6.60    2.30
 -10  12   0   12.20    5.30
 -10  12   0    6.30    1.20
 -10  12   0    4.40    1.20
 -10  12   0    6.00    1.00
 -10  12   0    4.70    1.20
   9 -12   0   84.09    4.20
   9 -12   0   76.79    3.00
   9 -12   0   77.39    2.80
   9 -12   0   75.29    2.80
   9 -12   0   75.69    5.50
   9 -12   0   83.29    3.40
  -9  12   0   76.89    5.60
  -9  12   0   77.79    5.00
  -9  12   0   74.69    3.20
  -9  12   0   85.09    6.20
  -9  12   0   76.99    2.30
  -9  12   0   82.89    3.70
  -9  12   0   80.99    4.00
  -9  12   0   86.59    3.90
  -9  12   0   76.19    3.30
   8 -12   0    6.60    2.50
   8 -12   0    4.20    1.20
   8 -12   0    7.40    1.30
   8 -12   0    6.80    1.30
   8 -12   0    6.40    1.50
   8 -12   0    7.60    1.40
  -8  12   0    5.90    0.90
  -8  12   0    5.70    0.90
  -8  12   0   12.10    3.30
  -8  12   0    7.00    1.50
  -8  12   0    9.80    1.70
  -8  12   0    5.50    1.40
  -8  12   0    7.20    1.60
  -8  12   0    6.20    2.20
   7 -12   0    2.20    1.00
   7 -12   0    2.70    1.10
   7 -12   0    1.30    0.80
   7 -12   0   -0.20    1.50
   7 -12   0    1.30    1.00
   7 -12   0    1.10    0.90
  -7  12   0    0.90    0.80
  -7  12   0    1.30    1.60
  -7  12   0    3.70    1.50
  -7  12   0    0.70    0.90
  -7  12   0    1.70    1.80
  -7  12   0    0.20    1.00
  -7  12   0    1.40    1.70
   6 -12   0   64.09    3.20
   6 -12   0   64.99    5.10
   6 -12   0   59.69    3.50
   6 -12   0   63.59    3.10
   6 -12   0   67.39    3.20
   6 -12   0   62.99    3.60
   6 -12   0   60.29    2.40
  -6  12   0   57.69    4.00
  -6  12   0   61.59    3.70
  -6  12   0   65.89    3.50
  -6  12   0   63.49    5.00
  -6  12   0   59.19    4.90
  -6  12   0   58.89    3.30
  -6  12   0   64.79    3.70
  -6  12   0   59.09    2.70
   5 -12   0   51.29    3.00
   5 -12   0   54.09    3.10
   5 -12   0   53.69    2.60
   5 -12   0   50.49    3.40
   5 -12   0   54.59    2.50
   5 -12   0   48.00    4.40
   5 -12   0   53.99    3.40
  -5  12   0   46.30    4.50
  -5  12   0   48.70    2.50
  -5  12   0   50.19    3.30
  -5  12   0   54.59    3.20
  -5  12   0   49.99    3.60
  -5  12   0   52.79    3.20
  -5  12   0   50.89    4.50
   4 -12   0   85.69    3.90
   4 -12   0   86.09    3.10
   4 -12   0   88.29    4.50
   4 -12   0   96.19    4.70
   4 -12   0   88.99    4.00
   4 -12   0   89.19    5.80
   4 -12   0   85.49    3.40
  -4  12   0   89.89    5.80
  -4  12   0   85.19    4.50
  -4  12   0   85.69    4.50
  -4  12   0   90.49    4.20
  -4  12   0   85.79    5.70
  -4  12   0   88.09    4.20
  -4  12   0   84.09    3.20
   3 -12   0  290.77   10.50
   3 -12   0  275.87    8.50
   3 -12   0  282.97    8.70
   3 -12   0  292.47    7.30
   3 -12   0  285.47    6.10
   3 -12   0  283.07    7.70
   3 -12   0  288.27    7.90
  -3  12   0  283.37    8.80
  -3  12   0  292.57    8.20
  -3  12   0  293.97   10.50
  -3  12   0  283.67    8.40
  -3  12   0  288.27   10.20
  -3  12   0  285.87    8.10
   2 -12   0   18.50    2.30
   2 -12   0   17.90    3.10
   2 -12   0   21.00    2.70
   2 -12   0   19.30    2.20
   2 -12   0   16.30    2.10
   2 -12   0   25.20    2.60
   2 -12   0   19.10    1.20
  -2  12   0   20.80    2.80
  -2  12   0   19.80    2.40
  -2  12   0   24.20    3.40
  -2  12   0   17.90    3.20
  -2  12   0   21.30    1.20
  -2  12   0   20.70    3.60
  -2  12   0   22.50    2.70
   1 -12   0   -0.10    1.00
   1 -12   0    2.70    1.40
   1 -12   0    1.70    1.30
   1 -12   0    2.40    1.50
   1 -12   0    3.20    1.60
   1 -12   0    2.20    1.30
  -1  12   0    0.50    1.20
  -1  12   0    0.90    0.90
  -1  12   0    1.20    1.50
  -1  12   0    1.20    1.20
  -1  12   0    1.60    0.90
   0 -12   0   11.60    2.30
   0 -12   0   20.40    3.20
   0 -12   0   12.40    2.10
   0 -12   0   13.50    2.30
   0 -12   0   12.40    2.10
   0 -12   0   13.20    2.30
   0  12   0   16.10    2.50
   0  12   0   15.70    1.80
   0  12   0   10.40    2.00
   0  12   0   11.60    2.60
   0  12   0   14.90    2.50
  -1 -12   0  397.36   11.10
  -1 -12   0  383.36   10.30
  -1 -12   0  392.16   10.30
  -1 -12   0  397.06    7.60
  -1 -12   0  409.16   12.30
  -1 -12   0  396.26   10.50
   1  12   0  393.76    9.00
   1  12   0  400.86   10.60
   1  12   0  400.86   12.20
   1  12   0  384.96   10.40
   1  12   0  411.26   11.40
   1  12   0  405.96   11.40
  -2 -12   0  190.68    7.00
  -2 -12   0  192.98    7.00
  -2 -12   0  206.38    8.30
  -2 -12   0  204.28    5.00
  -2 -12   0  184.78    7.00
  -2 -12   0  208.98    7.70
  -2 -12   0  200.38    7.50
   2  12   0  202.98    8.20
   2  12   0  205.68    7.70
   2  12   0  210.48    7.90
   2  12   0  199.28    5.50
   2  12   0  200.98    7.30
   2  12   0  199.78    7.20
  -3 -12   0    7.90    1.90
  -3 -12   0    9.20    1.40
  -3 -12   0    9.40    2.30
  -3 -12   0    7.70    2.00
  -3 -12   0   12.90    2.70
  -3 -12   0   11.10    2.40
   3  12   0    9.00    2.10
   3  12   0    8.20    1.20
   3  12   0    6.00    1.70
   3  12   0   10.70    2.30
   3  12   0   10.60    2.60
   3  12   0    8.80    2.00
  -4 -12   0   36.10    3.40
  -4 -12   0   33.20    2.40
  -4 -12   0   42.40    3.80
  -4 -12   0   34.40    3.50
  -4 -12   0   39.50    3.30
  -4 -12   0   29.00    3.20
  -4 -12   0   40.30    3.60
   4  12   0   36.60    3.40
   4  12   0   40.30    4.90
   4  12   0   36.80    3.60
   4  12   0   33.90    3.30
   4  12   0   37.70    3.40
   4  12   0   35.30    1.80
  -5 -12   0   41.20    2.80
  -5 -12   0   38.20    3.60
  -5 -12   0   40.40    2.20
  -5 -12   0   45.90    4.00
  -5 -12   0   40.00    3.60
  -5 -12   0   40.50    3.60
  -5 -12   0   38.80    3.60
  -5 -12   0   36.10    3.40
   5  12   0   34.80    3.40
   5  12   0   42.50    3.80
   5  12   0   45.00    3.60
   5  12   0   40.10    3.50
   5  12   0   37.30    1.50
   5  12   0   39.50    3.60
  -6 -12   0    5.10    1.40
  -6 -12   0    4.00    1.50
  -6 -12   0    4.90    0.80
  -6 -12   0    7.50    1.90
  -6 -12   0    6.10    1.80
  -6 -12   0    6.90    2.00
  -6 -12   0    8.60    2.50
  -6 -12   0    4.40    1.70
   6  12   0    5.70    1.80
   6  12   0    6.00    1.70
   6  12   0    5.00    1.80
   6  12   0    5.40    1.80
   6  12   0    6.60    1.90
  -7 -12   0    4.80    1.60
  -7 -12   0    4.90    3.10
  -7 -12   0    3.90    1.90
  -7 -12   0    4.20    1.80
  -7 -12   0    3.60    1.60
  -7 -12   0    6.50    1.90
  -7 -12   0    4.10    1.70
  -7 -12   0    4.50    0.90
   7  12   0    4.90    1.80
   7  12   0    5.20    1.40
   7  12   0    4.10    1.70
   7  12   0    5.20    1.90
   7  12   0    4.50    1.60
  -8 -12   0   64.09    4.10
  -8 -12   0   57.59    4.40
  -8 -12   0   57.99    2.80
  -8 -12   0   56.09    4.40
  -8 -12   0   64.29    4.90
  -8 -12   0   58.69    4.20
  -8 -12   0   65.09    4.80
   8  12   0   56.69    4.20
   8  12   0   66.49    4.50
   8  12   0   61.49    3.00
   8  12   0   53.79    3.90
   8  12   0   60.89    4.60
   8  12   0   60.19    4.60
  -9 -12   0   19.20    3.10
  -9 -12   0   32.50    4.30
  -9 -12   0   29.30    3.20
  -9 -12   0   29.40    3.40
  -9 -12   0   31.80    4.40
  -9 -12   0   29.10    3.60
  -9 -12   0   25.90    3.20
  -9 -12   0   24.90    2.10
   9  12   0   20.70    3.10
   9  12   0   28.60    3.30
   9  12   0   25.70    2.10
   9  12   0   30.80    4.00
   9  12   0   28.90    3.80
   9  12   0   23.40    2.90
 -10 -12   0   30.50    4.50
 -10 -12   0   24.40    3.20
 -10 -12   0   17.20    2.80
 -10 -12   0   24.30    2.90
 -10 -12   0   24.20    3.50
 -10 -12   0   31.40    4.20
 -10 -12   0   27.80    3.40
  10  12   0   23.90    2.10
  10  12   0   21.80    3.20
  10  12   0   30.00    3.60
  10  12   0   26.90    3.20
  10  12   0   26.40    3.90
  10  12   0   23.90    2.90
 -11 -12   0    6.40    2.10
 -11 -12   0    7.90    1.90
 -11 -12   0    4.80    1.50
 -11 -12   0    8.60    2.80
 -11 -12   0    3.70    1.60
 -11 -12   0    6.20    2.20
 -11 -12   0   11.80    2.50
  11  12   0    4.10    1.40
  11  12   0   10.40    2.20
  11  12   0    3.90    1.80
  11  12   0    5.70    2.10
 -12 -12   0    7.10    2.00
 -12 -12   0   11.40    2.50
 -12 -12   0   11.00    3.00
 -12 -12   0    5.30    2.00
 -12 -12   0    8.10    2.00
 -12 -12   0    9.30    2.90
 -12 -12   0    7.00    2.40
  12  12   0    5.40    2.10
  12  12   0    4.10    1.70
  12  12   0    4.30    2.00
  12  12   0    5.50    1.10
  12  12   0   11.10    2.20
  12  12   0    9.90    2.00
  12  12   0    7.30    1.60
 -13 -12   0   22.90    2.80
 -13 -12   0   34.50    3.60
 -13 -12   0   29.50    3.40
 -13 -12   0   34.40    4.40
 -13 -12   0   28.90    3.40
 -13 -12   0   32.50    3.90
  13  12   0   25.80    2.10
  13  12   0   40.00    4.20
  13  12   0   29.80    3.40
  13  12   0   32.40    2.20
  13  12   0   29.80    3.50
   9 -13   0   87.19    3.40
   9 -13   0   73.49    2.90
   9 -13   0   72.39    5.60
   9 -13   0   78.59    4.10
   9 -13   0   73.49    3.20
   9 -13   0   79.49    3.10
  -9  13   0   77.49    3.60
  -9  13   0   78.49    3.90
  -9  13   0   80.09    4.00
  -9  13   0   77.79    5.70
  -9  13   0   80.99    3.60
  -9  13   0   83.79    6.30
   8 -13   0    5.40    1.30
   8 -13   0    5.50    1.50
   8 -13   0    5.30    1.50
   8 -13   0    5.20    1.30
   8 -13   0    4.50    2.40
   8 -13   0    5.80    1.30
  -8  13   0    9.80    1.60
  -8  13   0    5.50    1.80
  -8  13   0    3.70    1.40
  -8  13   0    4.50    1.90
  -8  13   0    7.70    1.60
  -8  13   0    3.20    1.30
  -8  13   0    9.50    2.80
   7 -13   0   -1.40    0.90
   7 -13   0    0.20    0.80
   7 -13   0   -0.20    0.80
   7 -13   0    1.20    0.80
   7 -13   0    0.90    1.30
   7 -13   0    1.50    1.80
  -7  13   0   -0.80    1.00
  -7  13   0   -0.60    0.70
  -7  13   0    1.80    1.80
  -7  13   0    0.20    1.00
  -7  13   0    0.50    1.30
  -7  13   0    0.30    0.90
   6 -13   0   14.90    3.10
   6 -13   0   17.10    2.50
   6 -13   0   16.40    2.10
   6 -13   0   14.10    1.40
   6 -13   0   14.80    2.30
   6 -13   0   13.70    2.00
   6 -13   0   16.80    2.10
  -6  13   0   16.00    3.40
  -6  13   0   18.10    2.30
  -6  13   0   16.30    3.40
  -6  13   0   15.80    2.50
  -6  13   0   18.40    2.40
  -6  13   0   17.60    2.60
  -6  13   0   10.80    1.80
   5 -13   0    7.90    1.30
   5 -13   0    9.60    1.70
   5 -13   0    9.80    2.00
   5 -13   0   11.10    2.00
   5 -13   0   13.50    3.00
   5 -13   0   11.80    2.10
   5 -13   0    9.80    1.50
  -5  13   0    9.30    1.80
  -5  13   0    9.30    1.40
  -5  13   0    9.40    1.90
  -5  13   0    5.30    1.40
  -5  13   0    7.80    2.60
  -5  13   0    8.20    1.70
  -5  13   0   11.40    2.10
  -5  13   0   11.80    3.00
   4 -13   0    7.10    2.40
   4 -13   0    6.20    1.50
   4 -13   0    5.50    1.10
   4 -13   0    4.30    1.50
   4 -13   0    4.80    1.30
   4 -13   0    5.60    1.60
   4 -13   0    7.90    1.70
  -4  13   0    6.10    2.30
  -4  13   0    6.50    1.20
  -4  13   0    5.20    1.50
  -4  13   0    5.00    1.60
  -4  13   0    4.30    1.40
  -4  13   0    3.30    2.00
  -4  13   0    2.80    1.20
  -4  13   0    5.20    1.60
   3 -13   0   17.00    2.30
   3 -13   0   14.40    2.20
   3 -13   0   13.90    2.10
   3 -13   0   11.90    2.80
   3 -13   0   13.10    1.10
   3 -13   0   13.70    2.30
   3 -13   0   12.20    2.10
  -3  13   0   12.10    2.10
  -3  13   0   15.60    3.20
  -3  13   0   12.70    2.20
  -3  13   0   15.20    2.60
  -3  13   0    8.70    2.50
  -3  13   0   14.30    2.30
  -3  13   0   13.70    1.70
   2 -13   0   97.69    6.10
   2 -13   0   99.29    4.40
   2 -13   0   92.89    5.00
   2 -13   0  100.39    4.80
   2 -13   0   92.99    5.00
   2 -13   0  100.49    4.70
  -2  13   0   98.79    6.20
  -2  13   0  103.49    6.10
  -2  13   0   94.99    4.80
  -2  13   0  100.19    4.70
  -2  13   0  104.79    5.40
  -2  13   0  102.29    4.80
   1 -13   0   31.50    3.20
   1 -13   0   32.80    3.20
   1 -13   0   28.30    2.80
   1 -13   0   35.70    3.00
   1 -13   0   29.60    2.70
   1 -13   0   33.20    3.70
  -1  13   0   28.10    2.80
  -1  13   0   28.70    3.50
  -1  13   0   28.60    3.60
  -1  13   0   33.90    3.00
  -1  13   0   27.00    3.00
  -1  13   0   28.80    2.50
   0 -13   0   61.29    3.80
   0 -13   0   72.59    4.50
   0 -13   0   58.19    3.90
   0 -13   0   63.29    4.00
   0 -13   0   69.39    5.10
   0 -13   0   65.99    4.40
   0 -13   0   60.69    2.40
   0  13   0   66.79    4.30
   0  13   0   61.09    4.30
   0  13   0   55.99    3.90
   0  13   0   61.39    4.90
   0  13   0   54.49    4.40
   0  13   0   58.59    3.30
   0  13   0   58.19    3.90
  -1 -13   0    6.80    2.10
  -1 -13   0    8.60    2.00
  -1 -13   0    9.60    2.10
  -1 -13   0    8.60    2.10
  -1 -13   0    8.00    1.10
  -1 -13   0    6.30    1.70
  -1 -13   0    5.50    1.70
   1  13   0    6.60    2.10
   1  13   0    5.90    1.60
   1  13   0    6.70    1.30
   1  13   0    8.70    2.30
   1  13   0    9.30    2.00
   1  13   0    4.90    2.00
  -2 -13   0    7.60    1.20
  -2 -13   0    6.50    1.80
  -2 -13   0   10.30    2.50
  -2 -13   0    8.60    2.50
  -2 -13   0    9.70    2.10
  -2 -13   0    7.70    1.90
  -2 -13   0    9.60    2.00
   2  13   0   11.20    1.60
   2  13   0   12.10    2.60
   2  13   0    7.40    2.00
   2  13   0    9.10    2.30
   2  13   0   11.00    2.50
   2  13   0    9.30    1.90
  -3 -13   0   46.80    3.90
  -3 -13   0   44.90    2.50
  -3 -13   0   44.70    3.60
  -3 -13   0   42.80    3.80
  -3 -13   0   44.90    3.80
  -3 -13   0   46.70    3.80
  -3 -13   0   41.80    4.10
   3  13   0   44.70    4.10
   3  13   0   41.70    3.60
   3  13   0   43.10    3.90
   3  13   0   47.80    4.00
   3  13   0   44.20    3.50
   3  13   0   41.70    2.30
  -4 -13   0   23.10    3.10
  -4 -13   0   20.10    2.10
  -4 -13   0   24.80    3.60
  -4 -13   0   20.90    4.80
  -4 -13   0   24.00    3.60
  -4 -13   0   20.00    3.30
  -4 -13   0   22.00    3.10
   4  13   0   20.60    1.50
   4  13   0   18.70    2.70
   4  13   0   31.80    3.40
   4  13   0   23.50    3.40
   4  13   0   20.70    3.20
   4  13   0   24.10    3.10
  -5 -13   0    4.00    1.20
  -5 -13   0    5.40    1.70
  -5 -13   0    7.60    2.00
  -5 -13   0    3.40    1.80
  -5 -13   0    4.20    1.50
  -5 -13   0    2.80    1.30
  -5 -13   0    2.80    1.70
   5  13   0    3.20    1.40
   5  13   0    4.20    1.80
   5  13   0    5.30    1.90
   5  13   0    2.60    1.50
   5  13   0    5.10    2.30
  -6 -13   0    5.20    0.90
  -6 -13   0    4.30    1.40
  -6 -13   0    4.10    1.60
  -6 -13   0    5.30    2.20
  -6 -13   0    4.80    1.90
  -6 -13   0    3.40    1.60
  -6 -13   0    4.50    1.60
  -6 -13   0    3.50    1.70
   6  13   0    6.60    2.00
   6  13   0    3.10    1.70
   6  13   0    4.00    1.50
   6  13   0    5.40    3.10
   6  13   0    3.20    1.60
  -7 -13   0    0.90    1.50
  -7 -13   0    2.60    1.50
  -7 -13   0   -0.10    1.20
  -7 -13   0   -0.80    1.10
  -7 -13   0    1.00    1.30
  -7 -13   0    0.90    0.60
  -7 -13   0    0.60    1.10
   7  13   0    0.10    1.10
   7  13   0    1.10    1.50
   7  13   0   -0.30    1.20
   7  13   0    0.50    1.20
  -8 -13   0   71.69    5.30
  -8 -13   0   79.99    5.20
  -8 -13   0   74.79    5.00
  -8 -13   0   70.99    3.00
  -8 -13   0   75.39    4.50
  -8 -13   0   70.29    4.90
  -8 -13   0   80.19    5.10
  -8 -13   0   79.09    5.30
   8  13   0   75.39    5.30
   8  13   0   77.19    7.30
   8  13   0   76.59    5.10
   8  13   0   73.19    3.40
   8  13   0   76.19    5.00
   8  13   0   76.29    5.20
  -9 -13   0  113.59    5.80
  -9 -13   0  116.49    6.20
  -9 -13   0  105.99    4.00
  -9 -13   0  111.09    6.20
  -9 -13   0  113.99    6.90
  -9 -13   0  111.79    6.00
  -9 -13   0  115.29    6.60
  -9 -13   0  115.89    6.60
   9  13   0  109.59    6.90
   9  13   0  115.19    4.20
   9  13   0  110.79    6.40
   9  13   0  113.09    6.30
   9  13   0  116.29    6.20
   9  13   0  113.09    6.40
 -10 -13   0   12.00    3.10
 -10 -13   0   10.00    2.30
 -10 -13   0   10.10    2.50
 -10 -13   0    9.10    2.40
 -10 -13   0   12.40    2.60
 -10 -13   0    9.50    2.40
 -10 -13   0    9.70    2.50
  10  13   0    7.90    2.30
  10  13   0   12.50    1.90
  10  13   0   12.50    2.30
  10  13   0    8.10    2.30
  10  13   0   10.60    2.50
  10  13   0   10.10    2.50
 -11 -13   0    2.00    1.60
 -11 -13   0    6.70    2.50
 -11 -13   0    5.40    1.90
 -11 -13   0    2.80    1.80
 -11 -13   0    1.90    1.90
 -11 -13   0    1.70    1.40
 -11 -13   0    4.70    1.70
  11  13   0    1.50    1.70
  11  13   0    4.30    2.00
  11  13   0    2.10    1.50
  11  13   0    0.00    1.20
  11  13   0    2.60    1.70
 -12 -13   0   92.59    6.40
 -12 -13   0  102.99    6.40
 -12 -13   0   89.49    5.80
 -12 -13   0   97.49    5.30
 -12 -13   0  105.89    6.20
  12  13   0   92.09    3.90
  12  13   0  102.89    5.90
  12  13   0  103.29    5.40
  12  13   0   92.29    6.00
   8 -14   0   39.00    2.60
   8 -14   0   41.10    2.70
   8 -14   0   44.90    5.70
   8 -14   0   32.50    2.70
  -8  14   0   41.00    4.40
  -8  14   0   41.40    3.20
  -8  14   0   33.70    2.90
  -8  14   0   36.10    2.90
  -8  14   0   39.10    2.90
  -8  14   0   50.89    4.70
   7 -14   0   22.70    2.40
   7 -14   0   22.10    2.30
   7 -14   0   20.10    1.90
   7 -14   0   22.40    2.50
   7 -14   0   20.70    2.10
   7 -14   0   27.00    4.50
  -7  14   0   23.20    2.40
  -7  14   0   20.90    2.50
  -7  14   0   31.10    4.60
  -7  14   0   17.50    2.40
  -7  14   0   28.40    3.90
  -7  14   0   29.70    5.10
   6 -14   0    2.60    4.10
   6 -14   0    0.80    0.80
   6 -14   0   -1.30    1.20
   6 -14   0   -0.20    0.90
   6 -14   0    0.10    0.90
   6 -14   0    0.20    1.00
  -6  14   0    0.70    1.00
  -6  14   0    0.50    1.00
  -6  14   0    0.00    1.30
  -6  14   0    0.80    1.10
  -6  14   0    1.00    1.60
  -6  14   0    0.10    1.10
  -6  14   0   -0.20    0.90
   5 -14   0   21.90    2.40
   5 -14   0   23.90    3.80
   5 -14   0   23.90    2.50
   5 -14   0   23.50    1.70
   5 -14   0   20.70    2.60
   5 -14   0   23.00    3.90
   5 -14   0   22.60    1.90
  -5  14   0   22.90    2.50
  -5  14   0   24.70    2.80
  -5  14   0   19.60    3.60
  -5  14   0   23.20    2.60
  -5  14   0   22.80    2.50
  -5  14   0   30.20    4.80
  -5  14   0   21.10    2.70
   4 -14   0   18.60    2.70
   4 -14   0   17.60    1.40
   4 -14   0   17.20    1.90
   4 -14   0   19.80    3.40
   4 -14   0   15.30    2.50
   4 -14   0   17.60    2.40
  -4  14   0   19.50    2.90
  -4  14   0   16.50    2.40
  -4  14   0   21.60    3.70
  -4  14   0   15.60    3.10
  -4  14   0   16.40    2.20
  -4  14   0   20.20    2.70
  -4  14   0   18.80    2.80
   3 -14   0   13.80    2.20
   3 -14   0   19.40    2.60
   3 -14   0   20.70    3.80
   3 -14   0   21.90    3.00
   3 -14   0   18.40    2.20
   3 -14   0   18.00    2.80
  -3  14   0   16.60    2.80
  -3  14   0   22.70    4.00
  -3  14   0   17.80    2.60
  -3  14   0   16.20    2.40
  -3  14   0   15.90    2.70
  -3  14   0   21.30    3.90
  -3  14   0   19.20    2.60
   2 -14   0   13.00    2.50
   2 -14   0    7.70    1.80
   2 -14   0    8.30    2.10
   2 -14   0    9.80    2.60
   2 -14   0    9.30    2.00
  -2  14   0   10.20    2.30
  -2  14   0    9.90    2.20
  -2  14   0    6.80    1.40
  -2  14   0    9.50    2.50
  -2  14   0    8.60    2.00
  -2  14   0    5.60    1.70
  -2  14   0    8.00    2.50
   1 -14   0    6.40    1.80
   1 -14   0    4.60    1.40
   1 -14   0    6.10    1.70
   1 -14   0    3.00    1.50
   1 -14   0    6.00    2.40
   1 -14   0    3.90    1.70
  -1  14   0    3.30    2.00
  -1  14   0    4.40    1.70
  -1  14   0    1.80    1.00
  -1  14   0    4.20    1.40
  -1  14   0    4.30    1.70
  -1  14   0    2.50    1.30
  -1  14   0    3.20    2.00
   0 -14   0    7.40    2.00
   0 -14   0    6.90    1.00
   0 -14   0    5.90    1.80
   0 -14   0    7.80    1.90
   0 -14   0    7.50    2.30
   0 -14   0   10.10    2.10
   0 -14   0    8.10    1.90
   0  14   0    5.30    1.60
   0  14   0    8.40    2.40
   0  14   0    6.40    1.40
   0  14   0    7.70    2.30
   0  14   0    8.40    1.90
   0  14   0    7.80    2.00
   0  14   0    6.90    1.60
  -1 -14   0  104.99    6.50
  -1 -14   0  109.99    5.90
  -1 -14   0  103.19    5.20
  -1 -14   0  113.29    3.30
  -1 -14   0  116.89    6.10
  -1 -14   0  105.09    6.50
  -1 -14   0  104.19    5.40
   1  14   0  109.49    5.50
   1  14   0  111.49    5.90
   1  14   0  109.29    6.20
   1  14   0  105.99    6.50
   1  14   0  109.79    6.00
   1  14   0  110.69    4.40
   1  14   0  111.49    5.60
  -2 -14   0   19.60    3.20
  -2 -14   0   25.30    3.40
  -2 -14   0   19.60    3.00
  -2 -14   0   19.40    1.60
  -2 -14   0   28.50    4.30
  -2 -14   0   18.50    2.80
  -2 -14   0   22.50    3.40
   2  14   0   22.40    3.20
   2  14   0   23.30    2.00
   2  14   0   19.50    3.20
   2  14   0   26.50    3.10
   2  14   0   26.50    4.10
   2  14   0   21.20    3.10
  -3 -14   0   93.89    5.40
  -3 -14   0  105.59    5.50
  -3 -14   0   96.99    5.70
  -3 -14   0   94.19    5.40
  -3 -14   0   93.49    6.10
  -3 -14   0  101.59    3.60
  -3 -14   0  101.49    5.80
   3  14   0   97.89    5.70
   3  14   0   97.59    3.60
   3  14   0   96.69    6.40
   3  14   0   87.49    5.50
   3  14   0   97.59    5.30
   3  14   0  110.89    6.40
  -4 -14   0  305.07   10.60
  -4 -14   0  299.87   10.20
  -4 -14   0  307.27   11.10
  -4 -14   0  308.37   10.00
  -4 -14   0  305.47    7.50
  -4 -14   0  306.37    9.90
  -4 -14   0  286.07   10.30
   4  14   0  297.97   10.80
   4  14   0  307.87   10.20
   4  14   0  299.77    6.70
   4  14   0  297.47    9.90
   4  14   0  301.97   10.60
   4  14   0  303.57   10.70
  -5 -14   0    4.90    1.30
  -5 -14   0    7.70    2.30
  -5 -14   0    9.60    2.50
  -5 -14   0    5.30    1.90
  -5 -14   0    8.90    2.10
  -5 -14   0    8.90    2.40
  -5 -14   0    6.50    2.20
   5  14   0    3.40    1.60
   5  14   0    6.10    0.80
   5  14   0    8.00    2.40
   5  14   0    8.20    2.60
   5  14   0    6.90    1.90
   5  14   0    4.90    1.90
  -6 -14   0    6.20    1.90
  -6 -14   0    4.00    1.80
  -6 -14   0    9.60    2.60
  -6 -14   0    7.80    2.20
  -6 -14   0    4.80    1.70
  -6 -14   0    4.70    1.40
  -6 -14   0    7.70    2.20
   6  14   0    9.20    2.50
   6  14   0    6.80    2.10
   6  14   0    6.30    2.10
   6  14   0    6.80    1.90
   6  14   0    8.50    2.30
  -7 -14   0   36.60    3.80
  -7 -14   0   30.90    5.10
  -7 -14   0   32.30    3.00
  -7 -14   0   29.00    3.50
  -7 -14   0   29.50    3.20
  -7 -14   0   35.30    3.80
  -7 -14   0   36.80    4.00
  -7 -14   0   29.50    1.80
   7  14   0   35.40    3.70
   7  14   0   30.80    3.30
   7  14   0   31.00    3.60
   7  14   0   33.40    4.60
   7  14   0   30.40    3.50
  -8 -14   0    1.00    1.30
  -8 -14   0   -0.70    1.30
  -8 -14   0   -0.30    0.70
  -8 -14   0    0.50    1.20
  -8 -14   0    0.60    1.60
  -8 -14   0    1.80    1.60
  -8 -14   0    1.10    1.60
  -8 -14   0    0.10    1.10
   8  14   0    1.50    1.40
   8  14   0    0.80    1.30
   8  14   0    1.10    1.20
   8  14   0    0.60    1.30
   8  14   0   -0.10    1.00
   8  14   0    0.10    1.40
  -9 -14   0   36.90    3.80
  -9 -14   0   46.90    4.70
  -9 -14   0   37.70    3.90
  -9 -14   0   28.20    4.00
  -9 -14   0   34.00    3.50
  -9 -14   0   30.10    3.50
  -9 -14   0   34.50    3.90
   9  14   0   29.90    3.50
   9  14   0   32.50    3.40
   9  14   0   31.40    4.40
   9  14   0   36.10    4.00
   9  14   0   39.80    3.80
   9  14   0   32.10    2.50
 -10 -14   0   10.20    2.20
 -10 -14   0    8.80    2.30
 -10 -14   0   12.20    3.00
 -10 -14   0    8.40    2.70
 -10 -14   0    5.00    1.90
 -10 -14   0    9.40    2.30
 -10 -14   0    7.10    2.00
 -10 -14   0    4.50    1.80
  10  14   0    6.40    2.20
  10  14   0    6.90    2.00
  10  14   0    4.60    2.00
  10  14   0    8.00    2.30
  10  14   0    5.90    1.50
  10  14   0    6.80    2.20
 -11 -14   0   12.10    2.50
 -11 -14   0    8.60    2.70
 -11 -14   0    7.20    2.00
 -11 -14   0    9.20    2.30
 -11 -14   0    7.50    2.60
 -11 -14   0    5.20    2.20
  11  14   0    6.60    1.80
  11  14   0    7.10    2.10
  11  14   0    5.80    2.40
  11  14   0    8.70    2.20
 -12 -14   0    0.10    1.80
 -12 -14   0    0.80    1.70
 -12 -14   0    7.50    2.20
 -12 -14   0    2.20    1.70
 -12 -14   0    1.40    1.80
 -12 -14   0   -1.50    1.90
  12  14   0    0.60    1.80
  12  14   0   -0.60    1.30
  12  14   0    1.40    1.50
  12  14   0    3.70    1.60
   7 -15   0   17.10    2.30
   7 -15   0   11.20    2.00
   7 -15   0   16.30    1.70
   7 -15   0   15.30    2.50
  -7  15   0   12.10    2.30
  -7  15   0   15.20    2.30
  -7  15   0   19.10    3.70
  -7  15   0   12.30    2.10
   6 -15   0    0.30    1.00
   6 -15   0    2.40    1.20
   6 -15   0    1.60    2.30
   6 -15   0    2.10    0.80
  -6  15   0    2.90    1.30
  -6  15   0    0.60    1.10
  -6  15   0    2.20    1.20
  -6  15   0    5.50    2.40
  -6  15   0    1.90    1.40
  -6  15   0    0.50    1.40
  -6  15   0    2.00    1.40
   5 -15   0   23.70    2.60
   5 -15   0   23.60    2.70
   5 -15   0   22.30    1.70
   5 -15   0   29.90    5.10
   5 -15   0   25.50    4.20
   5 -15   0   21.20    1.90
   5 -15   0   20.50    2.70
  -5  15   0   23.10    3.90
  -5  15   0   20.90    2.50
  -5  15   0   36.10    5.20
  -5  15   0   25.60    3.40
  -5  15   0   28.60    3.90
  -5  15   0   23.60    3.00
  -5  15   0   23.80    3.30
   4 -15   0    0.20    1.40
   4 -15   0    2.00    1.20
   4 -15   0    0.80    1.30
   4 -15   0    0.10    1.20
   4 -15   0    0.70    1.10
   4 -15   0    0.80    0.60
  -4  15   0   -0.40    1.00
  -4  15   0    3.00    1.20
  -4  15   0    1.40    1.10
  -4  15   0    2.30    1.40
  -4  15   0    4.00    1.60
  -4  15   0    1.20    1.60
  -4  15   0    1.30    1.20
   3 -15   0    0.10    0.90
   3 -15   0    1.90    2.20
   3 -15   0    3.50    1.40
   3 -15   0    1.70    1.20
   3 -15   0    1.30    1.30
   3 -15   0    0.30    1.10
  -3  15   0   -0.30    0.90
  -3  15   0    0.40    1.40
  -3  15   0    0.70    1.10
  -3  15   0    1.00    0.90
  -3  15   0    0.60    1.00
  -3  15   0    1.20    1.50
  -3  15   0   -0.90    1.00
   2 -15   0    3.70    1.60
   2 -15   0    0.40    1.10
   2 -15   0    0.50    1.50
   2 -15   0   -0.20    1.00
   2 -15   0   -0.30    1.70
   2 -15   0    0.20    1.00
  -2  15   0    1.90    1.50
  -2  15   0    1.80    1.50
  -2  15   0    0.50    1.30
  -2  15   0    0.20    1.10
  -2  15   0    1.00    1.20
  -2  15   0    1.40    1.40
  -2  15   0    0.50    0.80
   1 -15   0    1.70    1.30
   1 -15   0    3.40    1.50
   1 -15   0    4.40    2.10
   1 -15   0    2.70    1.70
   1 -15   0    4.60    1.60
   1 -15   0    2.70    1.40
  -1  15   0    1.80    1.20
  -1  15   0    3.30    1.20
  -1  15   0    4.30    1.80
  -1  15   0    3.10    1.70
  -1  15   0    2.70    1.20
  -1  15   0    3.50    2.00
  -1  15   0    2.90    1.50
   0 -15   0   -0.20    1.10
   0 -15   0    1.70    1.40
   0 -15   0    0.50    1.70
   0 -15   0    0.70    1.20
   0 -15   0    1.30    1.20
   0 -15   0    1.40    1.30
   0  15   0    0.80    0.90
   0  15   0    1.40    1.60
   0  15   0    0.50    1.00
   0  15   0    3.50    1.60
   0  15   0    2.70    1.50
   0  15   0    1.40    1.30
  -1 -15   0    7.50    2.10
  -1 -15   0    7.30    2.30
  -1 -15   0    8.10    1.10
  -1 -15   0    7.30    1.90
  -1 -15   0    9.20    2.30
  -1 -15   0    7.80    2.20
  -1 -15   0   11.00    2.60
   1  15   0    5.50    1.90
   1  15   0    5.10    2.30
   1  15   0    7.30    2.20
   1  15   0    7.50    1.50
   1  15   0    7.90    2.60
   1  15   0    4.70    1.80
   1  15   0    5.50    2.10
  -2 -15   0   57.59    4.30
  -2 -15   0   62.59    2.60
  -2 -15   0   56.59    4.00
  -2 -15   0   56.39    4.70
  -2 -15   0   65.19    4.90
  -2 -15   0   59.69    5.00
  -2 -15   0   56.59    5.20
   2  15   0   55.59    4.70
   2  15   0   59.29    4.30
   2  15   0   68.09    4.60
   2  15   0   68.39    5.00
   2  15   0   57.29    4.90
   2  15   0   55.69    3.00
   2  15   0   55.89    4.50
  -3 -15   0   14.00    1.60
  -3 -15   0   17.60    2.90
  -3 -15   0   17.60    2.90
  -3 -15   0   13.60    2.90
  -3 -15   0   19.50    3.10
  -3 -15   0   16.60    3.10
  -3 -15   0   21.10    3.50
   3  15   0   15.10    2.90
   3  15   0   18.50    3.10
   3  15   0   14.20    1.60
   3  15   0   22.60    3.50
   3  15   0   14.40    3.00
   3  15   0   19.40    3.40
  -4 -15   0   29.60    4.00
  -4 -15   0   36.20    4.80
  -4 -15   0   26.90    3.40
  -4 -15   0   29.70    3.30
  -4 -15   0   37.90    5.10
  -4 -15   0   26.10    2.10
  -4 -15   0   29.40    3.80
   4  15   0   26.80    3.60
   4  15   0   22.40    3.20
   4  15   0   29.80    4.20
   4  15   0   19.60    3.20
   4  15   0   30.10    3.40
   4  15   0   24.40    1.70
  -5 -15   0    4.30    1.80
  -5 -15   0    6.30    2.30
  -5 -15   0    5.10    1.90
  -5 -15   0    7.70    1.50
  -5 -15   0    6.30    2.10
  -5 -15   0    3.60    1.90
  -5 -15   0    8.50    2.40
   5  15   0    2.70    1.50
   5  15   0    6.00    2.20
   5  15   0    4.20    0.70
   5  15   0    4.50    1.70
   5  15   0    4.20    1.80
   5  15   0    4.60    1.90
  -6 -15   0    4.10    2.10
  -6 -15   0    0.90    1.60
  -6 -15   0    5.20    1.70
  -6 -15   0    3.00    1.80
  -6 -15   0    7.30    2.10
  -6 -15   0    5.10    2.10
  -6 -15   0    4.50    1.40
   6  15   0    3.80    1.60
   6  15   0    4.70    1.60
   6  15   0    4.30    2.00
   6  15   0    3.80    1.60
   6  15   0    5.00    1.90
  -7 -15   0   49.00    3.50
  -7 -15   0   51.59    4.70
  -7 -15   0   53.29    4.40
  -7 -15   0   40.00    4.30
  -7 -15   0   52.39    5.40
  -7 -15   0   47.60    4.30
  -7 -15   0   45.30    4.50
   7  15   0   45.10    4.20
   7  15   0   61.19    8.30
   7  15   0   54.79    4.60
   7  15   0   47.50    5.90
   7  15   0   52.39    4.70
  -8 -15   0   -0.20    1.20
  -8 -15   0    5.30    2.00
  -8 -15   0    3.20    1.60
  -8 -15   0    0.40    1.40
  -8 -15   0    0.10    1.50
  -8 -15   0    1.10    1.90
  -8 -15   0    1.80    1.50
   8  15   0    3.60    1.50
   8  15   0    3.20    1.90
   8  15   0    2.50    1.90
   8  15   0    4.30    1.60
   8  15   0    1.10    1.50
  -9 -15   0    0.60    1.60
  -9 -15   0    2.60    1.30
  -9 -15   0    1.60    1.50
  -9 -15   0   -1.00    1.10
  -9 -15   0    4.50    1.80
  -9 -15   0    4.10    2.10
  -9 -15   0    0.00    1.30
   9  15   0    2.10    1.30
   9  15   0    2.00    1.70
   9  15   0    0.10    1.40
   9  15   0   -0.30    1.00
   9  15   0    1.40    1.40
   9  15   0    1.00    2.30
 -10 -15   0   15.80    4.10
 -10 -15   0   15.10    2.80
 -10 -15   0   15.40    3.20
 -10 -15   0   10.70    3.00
 -10 -15   0    9.40    2.30
 -10 -15   0   16.80    3.20
  10  15   0   14.40    3.10
  10  15   0   16.60    2.20
  10  15   0   17.90    2.80
  10  15   0   12.70    2.90
  10  15   0   16.80    3.50
 -11 -15   0   13.30    2.80
 -11 -15   0   11.00    2.60
 -11 -15   0   16.20    4.00
 -11 -15   0   16.30    3.00
 -11 -15   0   19.80    3.40
 -11 -15   0   10.20    3.00
  11  15   0   18.40    2.90
  11  15   0   15.10    3.20
  11  15   0   14.50    2.30
  11  15   0   17.20    3.40
   6 -16   0   -1.40    1.40
   6 -16   0    0.80    1.40
   6 -16   0    1.00    0.70
   6 -16   0    3.50    1.30
  -6  16   0    1.30    1.20
  -6  16   0   -0.60    1.40
  -6  16   0    2.10    1.40
  -6  16   0    3.90    2.10
  -6  16   0    3.10    1.50
  -6  16   0    3.10    1.80
   5 -16   0   31.20    2.20
   5 -16   0   31.20    2.90
   5 -16   0   27.50    3.30
   5 -16   0   26.50    3.00
   5 -16   0   31.30    1.80
  -5  16   0   31.30    3.30
  -5  16   0   34.10    3.50
  -5  16   0   39.90    4.60
  -5  16   0   27.90    3.40
  -5  16   0   35.00    3.50
  -5  16   0   30.10    3.60
  -5  16   0   36.00    4.30
   4 -16   0   95.69    5.60
   4 -16   0   83.79    4.60
   4 -16   0   83.59    3.80
  -4  16   0   80.29    5.20
  -4  16   0   89.89    4.80
  -4  16   0   93.89    5.50
  -4  16   0   89.69    5.70
  -4  16   0   74.39    7.00
  -4  16   0  109.49   10.90
  -4  16   0   76.59    7.00
   3 -16   0   25.60    2.90
   3 -16   0   30.40    5.00
   3 -16   0   25.70    2.80
   3 -16   0   27.50    3.40
   3 -16   0   28.90    2.60
   3 -16   0   29.40    3.40
  -3  16   0   31.20    4.20
  -3  16   0   25.60    2.90
  -3  16   0   28.20    3.80
  -3  16   0   26.70    3.10
  -3  16   0   30.00    4.10
  -3  16   0   25.50    2.70
  -3  16   0   31.20    4.60
   2 -16   0   11.20    2.10
   2 -16   0    8.80    2.20
   2 -16   0   12.90    2.50
   2 -16   0    9.80    3.00
   2 -16   0    7.40    2.00
   2 -16   0   13.50    2.60
  -2  16   0    9.90    3.00
  -2  16   0    9.50    2.80
  -2  16   0    9.70    2.80
  -2  16   0    8.50    2.20
  -2  16   0   10.90    1.90
  -2  16   0   10.80    2.10
  -2  16   0    8.90    2.10
   1 -16   0   -0.30    1.50
   1 -16   0    2.60    1.60
   1 -16   0    1.80    1.30
   1 -16   0    2.30    1.30
   1 -16   0    0.50    1.30
   1 -16   0    0.50    1.20
  -1  16   0    1.10    1.20
  -1  16   0   -0.40    1.30
  -1  16   0    0.70    1.40
  -1  16   0   -0.40    0.70
  -1  16   0   -0.30    0.80
  -1  16   0    2.10    1.50
  -1  16   0   -0.30    1.10
   0 -16   0   18.20    2.90
   0 -16   0   17.50    4.40
   0 -16   0   19.40    3.40
   0 -16   0   12.40    2.30
   0 -16   0   21.30    3.80
   0 -16   0   16.70    2.80
   0  16   0   21.20    3.80
   0  16   0   16.70    2.30
   0  16   0   12.40    3.20
   0  16   0   17.20    2.80
   0  16   0   20.30    3.50
   0  16   0   16.30    3.00
   0  16   0   12.00    2.20
  -1 -16   0   37.70    4.50
  -1 -16   0   42.80    2.00
  -1 -16   0   46.70    4.10
  -1 -16   0   44.10    4.10
  -1 -16   0   38.50    3.60
  -1 -16   0   43.30    3.70
   1  16   0   43.90    4.10
   1  16   0   46.50    4.20
   1  16   0   43.10    3.90
   1  16   0   45.80    4.50
   1  16   0   37.50    2.80
   1  16   0   38.00    4.10
   1  16   0   45.20    3.70
  -2 -16   0   46.10    3.90
  -2 -16   0   60.49    9.40
  -2 -16   0   41.00    4.00
  -2 -16   0   39.60    2.10
  -2 -16   0   44.10    3.90
  -2 -16   0   44.30    4.40
  -2 -16   0   44.70    3.80
   2  16   0   43.90    4.60
   2  16   0   44.20    4.10
   2  16   0   44.40    3.80
   2  16   0   40.40    4.30
   2  16   0   46.40    2.90
   2  16   0   44.10    3.90
   2  16   0   38.60    4.00
  -3 -16   0   75.49    5.00
  -3 -16   0   71.19    4.90
  -3 -16   0   68.49    3.00
  -3 -16   0   72.99    5.40
  -3 -16   0   71.09    5.30
  -3 -16   0   65.59    8.40
  -3 -16   0   74.79    5.10
   3  16   0   66.99    5.20
   3  16   0   71.69    5.50
   3  16   0   68.09    5.20
   3  16   0   63.79    3.10
   3  16   0   63.09    4.60
   3  16   0   64.89    5.10
   3  16   0   69.19    4.90
  -4 -16   0    0.10    1.40
  -4 -16   0    0.30    1.80
  -4 -16   0    1.80    1.40
  -4 -16   0    3.20    1.70
  -4 -16   0    1.50    1.30
  -4 -16   0   -0.80    1.40
  -4 -16   0    0.90    0.90
   4  16   0    1.00    1.30
   4  16   0    2.10    1.30
   4  16   0    1.30    1.60
   4  16   0    2.00    1.80
   4  16   0    0.10    1.30
  -5 -16   0   20.80    3.40
  -5 -16   0   27.10    3.90
  -5 -16   0   26.10    3.70
  -5 -16   0   25.90    3.80
  -5 -16   0   24.10    2.40
  -5 -16   0   37.00    5.20
  -5 -16   0   30.00    3.80
   5  16   0   25.90    3.10
   5  16   0   23.00    1.50
   5  16   0   28.60    4.00
   5  16   0   29.90    3.60
   5  16   0   25.60    3.80
   5  16   0   20.80    3.30
  -6 -16   0   20.60    5.00
  -6 -16   0   14.00    3.00
  -6 -16   0   17.10    3.20
  -6 -16   0    8.80    2.70
  -6 -16   0    9.40    3.00
  -6 -16   0   13.80    2.90
  -6 -16   0   13.20    2.00
   6  16   0   16.10    2.80
   6  16   0   13.10    2.80
   6  16   0   15.00    3.20
   6  16   0   13.00    2.80
   6  16   0   20.80    3.60
  -7 -16   0   41.60    4.00
  -7 -16   0   35.60    4.30
  -7 -16   0   40.60    4.50
  -7 -16   0   36.50    3.20
  -7 -16   0   34.90    4.10
  -7 -16   0   34.60    4.00
   7  16   0   34.30    4.10
   7  16   0   42.80    4.20
   7  16   0   35.00    5.00
   7  16   0   38.40    3.80
   7  16   0   34.80    4.20
  -8 -16   0   33.80    4.30
  -8 -16   0   43.30    4.10
  -8 -16   0   52.19    4.90
  -8 -16   0   40.70    5.50
  -8 -16   0   40.90    4.10
  -8 -16   0   57.59    6.40
  -8 -16   0   38.00    3.40
   8  16   0   49.10    4.70
   8  16   0   44.40    4.20
   8  16   0   41.70    4.10
   8  16   0   33.70    4.10
  -9 -16   0   17.60    2.80
  -9 -16   0   16.00    3.20
  -9 -16   0   25.60    3.70
  -9 -16   0   16.40    2.90
  -9 -16   0   16.00    3.20
  -9 -16   0   23.60    4.00
   9  16   0   19.50    3.30
   9  16   0   20.30    3.60
   9  16   0   26.50    4.40
   9  16   0   21.20    3.50
   9  16   0   16.50    2.30
   4 -17   0    2.80    1.30
   4 -17   0    2.70    1.40
  -4  17   0    1.10    1.80
  -4  17   0    3.00    1.40
  -4  17   0   -1.80    1.40
  -4  17   0    5.50    2.30
  -4  17   0    2.20    1.10
  -4  17   0    5.60    1.60
  -4  17   0    6.80    2.40
   3 -17   0    9.90    2.00
   3 -17   0    7.40    2.10
   3 -17   0    9.80    2.00
  -3  17   0    7.60    1.90
  -3  17   0   11.50    3.20
  -3  17   0    9.30    1.80
  -3  17   0   10.30    2.20
  -3  17   0    9.90    3.00
  -3  17   0    8.50    2.50
  -3  17   0    7.20    2.10
   2 -17   0   -1.90    1.30
   2 -17   0    2.30    1.30
   2 -17   0    1.10    1.20
  -2  17   0    1.20    1.00
  -2  17   0   -1.90    1.20
  -2  17   0    0.80    1.10
  -2  17   0   -1.70    1.20
  -2  17   0    2.60    1.70
  -2  17   0    4.40    1.90
  -2  17   0    2.80    2.00
   1 -17   0   46.20    3.90
   1 -17   0   46.50    3.60
   1 -17   0   39.70    3.70
  -1  17   0   42.70    5.20
  -1  17   0   41.50    3.30
  -1  17   0   40.00    4.40
  -1  17   0   42.40    4.60
  -1  17   0   44.40    4.20
  -1  17   0   46.50    4.40
  -1  17   0   55.59    5.00
   0 -17   0    3.00    1.70
   0 -17   0    3.00    2.80
   0 -17   0    5.10    1.70
   0 -17   0    2.10    1.60
   0 -17   0    6.10    1.60
   0  17   0    2.00    1.60
   0  17   0    3.10    1.80
   0  17   0    5.40    3.10
   0  17   0    6.80    2.30
   0  17   0    5.00    1.90
   0  17   0    1.90    1.50
   0  17   0    2.40    1.10
  -1 -17   0    0.20    0.60
  -1 -17   0    1.60    1.70
  -1 -17   0    2.00    1.50
  -1 -17   0    1.90    1.70
  -1 -17   0    3.40    1.40
  -1 -17   0    1.50    1.70
  -1 -17   0    0.70    2.10
   1  17   0    0.80    1.40
   1  17   0    3.90    1.70
   1  17   0    2.90    1.40
   1  17   0    1.00    1.40
   1  17   0    2.90    1.80
   1  17   0    3.00    1.80
   1  17   0    1.70    0.90
  -2 -17   0    5.00    1.70
  -2 -17   0    6.70    2.00
  -2 -17   0    6.40    1.10
  -2 -17   0    8.70    2.20
  -2 -17   0    3.30    2.10
  -2 -17   0    8.70    2.80
  -2 -17   0    7.60    2.30
   2  17   0    3.50    1.70
   2  17   0    8.10    2.20
   2  17   0    5.00    1.20
   2  17   0    6.70    2.00
   2  17   0    6.10    2.10
   2  17   0    5.30    2.10
   2  17   0    5.70    2.20
  -3 -17   0   32.60    4.90
  -3 -17   0   31.90    3.40
  -3 -17   0   27.90    4.30
  -3 -17   0   28.70    3.90
  -3 -17   0   30.90    4.80
  -3 -17   0   28.10    3.90
  -3 -17   0   23.90    1.90
   3  17   0   29.30    3.40
   3  17   0   25.30    4.50
   3  17   0   28.20    3.80
   3  17   0   30.00    2.30
   3  17   0   36.80    4.20
   3  17   0   28.60    3.50
   3  17   0   31.30    4.40
  -4 -17   0   22.00    2.10
  -4 -17   0   18.80    3.40
  -4 -17   0   27.80    4.00
  -4 -17   0   34.70    5.20
  -4 -17   0   31.30    4.30
  -4 -17   0   32.10    6.60
   4  17   0   17.10    3.20
   4  17   0   18.70    1.80
   4  17   0   28.20    3.90
   4  17   0   25.10    4.20
   4  17   0   28.10    3.50
   4  17   0   23.90    3.60
   4  17   0   23.30    3.70
  -5 -17   0    1.50    1.80
  -5 -17   0    3.20    1.20
  -5 -17   0    7.70    2.70
  -5 -17   0    3.20    1.70
  -5 -17   0    6.70    2.50
  -5 -17   0    9.00    2.70
   5  17   0    6.90    2.00
   5  17   0    2.90    1.70
   5  17   0    5.40    1.80
   5  17   0    5.90    2.40
   5  17   0    4.40    1.60
   5  17   0    3.50    0.80
   5  17   0    5.50    2.20
  -6 -17   0    4.70    1.90
  -6 -17   0    9.20    2.30
  -6 -17   0    8.90    2.40
  -6 -17   0    1.60    1.90
  -6 -17   0    4.70    2.30
  -6 -17   0    4.30    2.20
   6  17   0    7.70    2.40
   6  17   0    4.60    1.70
   6  17   0    6.50    2.00
   6  17   0    5.70    1.90
   6  17   0    0.90    1.50
   6  17   0    3.90    2.20
  -7 -17   0   43.90    4.60
  -7 -17   0   49.70    5.30
  -7 -17   0   44.40    4.90
  -7 -17   0   50.49    5.10
   7  17   0   47.00    4.40
   7  17   0   46.00    4.20
   7  17   0   51.09    5.20
   7  17   0   42.10    4.40
   7  17   0   54.59    4.70
  -8 -17   0   41.00    5.10
  -8 -17   0   38.70    4.90
  -8 -17   0   44.40    4.20
  -8 -17   0   33.90    3.30
  -8 -17   0   39.20    4.80
   8  17   0   40.80    3.80
   8  17   0   35.00    4.20
   8  17   0   45.50    4.70
   8  17   0   38.60    5.70
   8  17   0   52.59    4.60
   1 -18   0    1.10    1.80
   1 -18   0    3.60    1.60
   1 -18   0    1.40    1.40
  -1  18   0    2.90    1.30
  -1  18   0    5.70    2.20
  -1  18   0    3.10    1.80
  -1  18   0    2.90    2.00
  -1  18   0    4.70    1.90
  -1  18   0    0.60    1.50
  -1  18   0    1.20    1.10
   0 -18   0    3.60    1.60
   0 -18   0    2.40    1.50
   0  18   0    2.90    1.80
   0  18   0    1.70    1.70
   0  18   0   -0.40    1.60
   0  18   0    4.00    1.90
  -1 -18   0    7.70    2.00
  -1 -18   0    5.50    2.00
  -1 -18   0    8.50    2.40
   1  18   0    4.00    2.30
   1  18   0    5.20    1.40
   1  18   0    7.90    2.50
   1  18   0    6.90    1.90
   1  18   0    7.20    4.10
   1  18   0    5.10    2.30
   1  18   0    6.20    2.10
  -2 -18   0   31.20    4.10
  -2 -18   0   28.80    1.90
  -2 -18   0   35.00    3.50
  -2 -18   0   30.90    3.60
   2  18   0   30.60    4.90
   2  18   0   32.30    4.80
   2  18   0   26.30    2.40
   2  18   0   35.00    3.70
   2  18   0   35.20    6.20
   2  18   0   31.20    4.70
   2  18   0   30.50    4.00
  -3 -18   0   15.80    1.60
  -3 -18   0   21.50    3.40
  -3 -18   0   12.50    2.70
  -3 -18   0   23.60    4.60
   3  18   0   17.30    3.90
   3  18   0   17.40    3.40
   3  18   0   16.70    3.40
   3  18   0   17.80    3.30
   3  18   0   20.70    3.70
   3  18   0   20.00    3.30
  -4 -18   0    6.00    2.10
  -4 -18   0    1.50    2.10
  -4 -18   0   11.50    2.90
  -4 -18   0    9.50    2.50
  -4 -18   0    5.60    1.20
   4  18   0    4.80    2.00
   4  18   0    7.50    1.90
   4  18   0    5.20    2.20
   4  18   0    5.80    2.40
   4  18   0    6.00    2.20
   4  18   0    6.70    2.50
  -5 -18   0   41.10    4.70
  -5 -18   0   43.60    4.30
  -5 -18   0   39.00    4.20
  -5 -18   0   32.60    4.20
   5  18   0   31.20    1.90
   5  18   0   24.10    4.30
   5  18   0   30.80    4.30
   5  18   0   39.80    4.60
   5  18   0   33.50    4.00
   5  18   0   39.30    4.40
   4  18  -1   14.20    3.30
   4  18  -1    3.30    2.30
   4  18  -1    6.40    2.50
   4  18  -1    6.70    2.00
   4  18  -1    8.30    2.40
   4  18  -1   10.20    2.70
  -4 -18   1    9.20    2.60
  -4 -18   1    9.00    2.50
  -4 -18   1    6.60    2.00
   3  18  -1   25.10    4.00
   3  18  -1   23.40    2.60
   3  18  -1   28.00    3.80
   3  18  -1   26.70    4.50
   3  18  -1   26.20    3.90
   3  18  -1   35.10    5.20
   3  18  -1   24.40    3.90
  -3 -18   1   25.40    3.90
  -3 -18   1   24.40    2.00
  -3 -18   1   30.90    6.30
  -3 -18   1   31.70    3.60
   2  18  -1   31.40    3.80
   2  18  -1   28.60    4.50
   2  18  -1   29.50    3.40
   2  18  -1   23.20    2.30
   2  18  -1   32.80    7.10
   2  18  -1   21.70    5.50
  -2 -18   1   33.80    3.50
  -2 -18   1   24.10    3.70
  -2 -18   1   28.40    3.80
  -2 -18   1   23.00    1.80
   1  18  -1   10.80    2.90
   1  18  -1   13.70    2.10
   1  18  -1   15.10    2.60
   1  18  -1   15.10    4.50
   1  18  -1   14.30    3.30
   1  18  -1   19.80    3.60
   1  18  -1   20.80    3.90
  -1 -18   1   16.00    2.90
  -1 -18   1   14.90    3.00
   0  18  -1    0.50    1.90
   0  18  -1    4.00    1.90
   0  18  -1    4.90    2.60
   0  18  -1    3.60    1.40
   0  18  -1    2.60    1.70
   0  18  -1    4.10    1.90
   0 -18   1    5.50    1.70
   0 -18   1    4.20    1.60
   0 -18   1   -0.80    1.60
   7  17  -1   60.99    4.70
   7  17  -1   81.79    6.40
   7  17  -1   67.19    5.40
   7  17  -1   65.79    5.20
   7  17  -1   62.29    7.60
  -7 -17   1   57.49    3.90
  -7 -17   1   60.29    5.60
  -7 -17   1   62.49    5.10
  -7 -17   1   65.29    5.90
  -7 -17   1   51.79    4.80
   6  17  -1    4.80    1.80
   6  17  -1    2.00    1.80
   6  17  -1    1.20    2.10
   6  17  -1    2.30    1.80
   6  17  -1    2.40    1.50
   6  17  -1    2.20    1.90
  -6 -17   1    5.60    1.90
  -6 -17   1   -1.00    1.80
  -6 -17   1    1.20    1.30
  -6 -17   1    6.30    2.30
  -6 -17   1    1.30    2.10
  -6 -17   1    3.70    1.80
   5  17  -1   18.10    3.30
   5  17  -1   14.30    1.40
   5  17  -1   15.40    2.70
   5  17  -1   18.50    3.70
   5  17  -1   14.70    3.10
   5  17  -1   22.80    3.80
   5  17  -1   17.60    3.60
  -5 -17   1   14.00    3.40
  -5 -17   1   15.00    3.10
  -5 -17   1   15.80    3.40
  -5 -17   1   15.20    2.90
  -5 -17   1   13.40    2.00
   4  17  -1   18.10    3.30
   4  17  -1   13.40    1.60
   4  17  -1   21.50    3.50
   4  17  -1   13.80    3.00
   4  17  -1   19.70    3.70
   4  17  -1   18.40    3.00
   4  17  -1   19.80    4.60
  -4 -17   1   25.90    3.80
  -4 -17   1   18.50    3.80
  -4 -17   1   18.10    3.90
  -4 -17   1   15.40    1.90
   3  17  -1   29.00    4.30
   3  17  -1   27.10    3.50
   3  17  -1   20.60    3.20
   3  17  -1   25.70    2.20
   3  17  -1   27.80    4.40
   3  17  -1   23.00    3.60
   3  17  -1   33.10    4.10
  -3 -17   1   26.00    2.00
  -3 -17   1   29.50    4.50
  -3 -17   1   32.30    3.50
  -3 -17   1   34.50    4.90
  -3 -17   1   19.20    3.20
  -3 -17   1   34.00    3.60
  -3 -17   1   21.70    4.40
   2  17  -1   42.60    2.80
   2  17  -1   38.60    5.10
   2  17  -1   51.79    5.10
   2  17  -1   35.20    4.10
   2  17  -1   38.20    4.20
   2  17  -1   41.80    4.40
   2  17  -1   35.10    3.80
  -2 -17   1   36.90    2.20
  -2 -17   1   34.20    3.80
  -2 -17   1   44.90    4.00
  -2 -17   1   42.20    4.30
  -2 -17   1   38.30    5.70
  -2 -17   1   38.20    3.70
   1  17  -1  128.29    7.40
   1  17  -1  142.09    7.50
   1  17  -1  142.09    7.90
   1  17  -1  140.19    7.00
   1  17  -1  146.49   10.40
   1  17  -1  164.08   11.30
   1  17  -1  134.49    5.50
  -1 -17   1  144.99    7.60
  -1 -17   1  140.19    6.90
  -1 -17   1  140.89    4.10
  -1 -17   1  139.79    6.90
  -1 -17   1  140.99    6.50
   0  17  -1    3.30    1.70
   0  17  -1    0.10    1.30
   0  17  -1    1.60    1.80
   0  17  -1    3.30    1.60
   0  17  -1    1.40    1.60
   0  17  -1    2.00    1.60
   0  17  -1    2.20    1.20
   0 -17   1    0.50    1.40
   0 -17   1    4.80    1.70
   0 -17   1    0.50    1.90
   0 -17   1    3.30    1.50
  -1  17  -1    4.50    1.40
  -1  17  -1    1.90    2.50
  -1  17  -1    2.20    1.60
  -1  17  -1    5.40    2.00
  -1  17  -1    1.50    1.40
  -1  17  -1    2.20    1.20
  -1  17  -1    3.00    2.00
   1 -17   1    5.00    1.80
   1 -17   1   -1.10    1.60
  -2  17  -1    2.70    1.40
  -2  17  -1   -1.50    1.50
  -2  17  -1    3.50    1.50
  -2  17  -1    1.00    1.50
  -2  17  -1   -1.70    1.20
  -2  17  -1    2.90    1.70
  -2  17  -1    1.40    1.70
   2 -17   1   -0.50    1.50
   2 -17   1    2.70    1.40
   2 -17   1    1.30    1.50
  -3  17  -1   43.90    3.70
  -3  17  -1   45.30    4.30
  -3  17  -1   41.50    3.80
  -3  17  -1   47.90    3.80
  -3  17  -1   37.90    4.00
  -3  17  -1   44.10    4.90
  -3  17  -1   49.20    5.00
   3 -17   1   43.00    3.90
   3 -17   1   42.20    3.00
   3 -17   1   43.50    3.80
  -4  17  -1   54.59    5.20
  -4  17  -1   52.49    5.20
  -4  17  -1   42.20    3.60
  -4  17  -1   38.70    3.80
  -4  17  -1   40.70    4.00
  -4  17  -1   38.00    3.80
  -4  17  -1   46.90    3.80
   4 -17   1   40.30    3.60
   4 -17   1   31.30    3.30
   4 -17   1   39.70    2.80
   9  16  -1    3.20    1.40
   9  16  -1   -1.70    1.60
   9  16  -1    3.70    1.80
   9  16  -1    2.10    1.70
   9  16  -1    1.40    1.20
   9  16  -1    5.20    2.20
  -9 -16   1   -0.70    2.50
  -9 -16   1    1.50    1.60
  -9 -16   1    2.60    1.70
  -9 -16   1   -0.90    1.70
  -9 -16   1    2.70    1.60
  -9 -16   1   -0.80    1.60
   8  16  -1    3.20    1.50
   8  16  -1    3.10    1.30
   8  16  -1    4.20    2.10
   8  16  -1    5.00    1.80
  -8 -16   1    2.50    3.30
  -8 -16   1    1.60    2.20
  -8 -16   1    7.20    2.20
  -8 -16   1    0.60    1.60
  -8 -16   1    7.90    3.50
   7  16  -1   15.90    2.90
   7  16  -1   22.70    4.30
   7  16  -1   16.70    3.40
   7  16  -1   19.10    3.40
   7  16  -1   18.10    3.10
   7  16  -1   21.70    3.90
  -7 -16   1   26.20    4.30
  -7 -16   1   13.00    2.30
  -7 -16   1   15.40    3.20
  -7 -16   1   13.00    2.70
  -7 -16   1   18.20    3.00
  -7 -16   1   14.80    3.00
   6  16  -1    7.50    2.30
   6  16  -1    5.10    1.80
   6  16  -1    3.50    2.00
   6  16  -1    9.20    2.60
   6  16  -1    8.50    2.20
   6  16  -1    5.40    1.70
  -6 -16   1   13.90    3.20
  -6 -16   1    4.70    1.80
  -6 -16   1    5.30    1.80
  -6 -16   1    5.40    1.60
  -6 -16   1    9.40    2.40
  -6 -16   1    6.90    2.10
   5  16  -1   24.30    3.90
   5  16  -1   25.00    3.20
   5  16  -1   24.80    3.20
   5  16  -1   23.10    3.50
   5  16  -1   24.00    3.90
   5  16  -1   19.80    1.50
   5  16  -1   17.50    2.80
  -5 -16   1   25.20    4.10
  -5 -16   1   25.50    4.00
  -5 -16   1   30.20    3.90
  -5 -16   1   29.00    4.00
  -5 -16   1   26.50    6.60
  -5 -16   1   19.20    2.20
  -5 -16   1   24.50    4.40
   4  16  -1    1.30    1.60
   4  16  -1    2.80    1.40
   4  16  -1    0.20    1.40
   4  16  -1    1.10    1.20
   4  16  -1    0.80    0.60
   4  16  -1    1.20    1.40
   4  16  -1    0.40    1.30
  -4 -16   1    2.40    1.30
  -4 -16   1    1.20    1.70
  -4 -16   1   -0.30    0.70
  -4 -16   1    0.70    1.60
  -4 -16   1    2.90    1.60
  -4 -16   1   -1.10    1.30
  -4 -16   1   -2.50    1.90
   3  16  -1   31.40    3.80
   3  16  -1   22.30    2.00
   3  16  -1   27.10    3.80
   3  16  -1   28.20    3.20
   3  16  -1   29.50    4.40
   3  16  -1   25.60    4.00
   3  16  -1   30.00    4.20
  -3 -16   1   30.20    4.30
  -3 -16   1   21.30    2.00
  -3 -16   1   25.70    4.50
  -3 -16   1   29.60    4.00
  -3 -16   1   24.10    3.50
  -3 -16   1   36.70    4.90
  -3 -16   1   27.30    3.20
   2  16  -1   93.79    6.20
   2  16  -1   90.49    4.10
   2  16  -1   98.29    6.20
   2  16  -1  104.69    6.00
   2  16  -1   99.59    6.30
   2  16  -1   94.29    5.40
   2  16  -1   92.29    6.40
  -2 -16   1   97.69    6.80
  -2 -16   1  103.39    6.10
  -2 -16   1   96.69    5.40
  -2 -16   1  100.79    5.60
  -2 -16   1   91.39    5.90
  -2 -16   1   96.59    5.60
  -2 -16   1   96.99    3.50
   1  16  -1   21.20    3.70
   1  16  -1   21.60    3.60
   1  16  -1   24.40    4.00
   1  16  -1   20.90    2.30
   1  16  -1   23.90    3.60
   1  16  -1   23.50    3.30
   1  16  -1   24.50    3.70
  -1 -16   1   30.90    4.90
  -1 -16   1   19.50    2.90
  -1 -16   1   24.80    3.90
  -1 -16   1   19.40    3.30
  -1 -16   1   28.70    3.20
  -1 -16   1   21.50    1.70
  -1 -16   1   19.40    3.10
   0  16  -1    7.30    2.20
   0  16  -1    6.80    1.80
   0  16  -1    6.50    1.30
   0  16  -1    7.30    2.10
   0  16  -1   12.60    3.00
   0  16  -1    4.60    1.80
   0  16  -1    7.70    2.40
   0 -16   1    8.10    2.10
   0 -16   1    6.60    2.40
   0 -16   1    4.50    2.00
   0 -16   1    7.20    2.00
   0 -16   1    7.90    2.00
   0 -16   1    8.80    2.60
  -1  16  -1    1.20    0.90
  -1  16  -1    1.20    1.10
  -1  16  -1    1.50    1.40
  -1  16  -1    0.80    1.20
  -1  16  -1    1.50    1.50
  -1  16  -1   -0.60    1.20
  -1  16  -1    0.70    1.40
   1 -16   1    1.60    1.30
   1 -16   1   -0.50    1.30
   1 -16   1    2.60    1.30
   1 -16   1    0.20    1.40
   1 -16   1   -0.20    1.70
   1 -16   1    1.50    1.40
  -2  16  -1   24.20    3.80
  -2  16  -1   22.70    3.30
  -2  16  -1   24.40    2.90
  -2  16  -1   26.20    4.40
  -2  16  -1   17.60    2.90
  -2  16  -1   16.30    2.40
   2 -16   1   23.50    2.90
   2 -16   1   23.20    3.20
   2 -16   1   23.10    4.40
   2 -16   1   19.60    3.30
   2 -16   1   28.60    2.70
   2 -16   1   24.40    3.30
  -3  16  -1    0.90    1.40
  -3  16  -1    0.40    1.60
  -3  16  -1    1.20    1.00
  -3  16  -1    0.80    1.30
  -3  16  -1   -0.80    0.80
  -3  16  -1    1.90    1.80
  -3  16  -1    1.50    1.30
   3 -16   1   -0.80    1.20
   3 -16   1    1.10    1.40
   3 -16   1    0.00    2.10
   3 -16   1   -1.10    1.00
   3 -16   1    1.20    1.10
   3 -16   1    0.90    1.50
  -4  16  -1   46.90    4.10
  -4  16  -1   41.10    3.70
  -4  16  -1   47.90    5.40
  -4  16  -1   38.10    3.70
  -4  16  -1   47.60    3.80
  -4  16  -1   45.30    4.60
   4 -16   1   48.30    3.70
   4 -16   1   44.00    4.10
   4 -16   1   32.80    3.10
   4 -16   1   43.70    2.70
  -5  16  -1    2.10    1.80
  -5  16  -1    0.90    1.20
  -5  16  -1    1.60    1.40
  -5  16  -1    1.00    1.10
  -5  16  -1    2.20    1.50
  -5  16  -1   -1.40    1.40
  -5  16  -1   -0.10    1.30
   5 -16   1    0.00    1.40
   5 -16   1   -0.90    1.30
   5 -16   1    2.60    1.40
   5 -16   1    0.20    0.90
   5 -16   1    0.50    0.70
  -6  16  -1  119.19    5.50
  -6  16  -1  103.29    5.90
  -6  16  -1  100.69    5.70
  -6  16  -1  107.79    5.30
  -6  16  -1  114.89    7.50
  -6  16  -1  108.79    7.30
   6 -16   1  108.69    5.00
   6 -16   1  101.19    3.70
  10  15  -1   12.70    2.00
  10  15  -1    6.90    2.60
  10  15  -1    9.30    2.70
  10  15  -1    9.30    2.00
  10  15  -1    6.90    1.60
  10  15  -1    9.10    2.60
 -10 -15   1    5.40    2.50
 -10 -15   1   10.30    2.80
 -10 -15   1    8.10    2.60
 -10 -15   1    9.00    2.10
 -10 -15   1    6.00    2.10
   9  15  -1    1.30    1.10
   9  15  -1    0.90    1.60
   9  15  -1    5.40    1.90
   9  15  -1    1.90    1.20
   9  15  -1    1.90    1.50
   9  15  -1   -0.90    1.60
  -9 -15   1   -1.40    1.40
  -9 -15   1    0.30    1.80
  -9 -15   1   -0.30    1.20
  -9 -15   1    2.20    2.30
  -9 -15   1   -0.80    1.60
  -9 -15   1    2.70    2.30
  -9 -15   1    3.60    1.90
  -9 -15   1    0.80    1.10
   8  15  -1   26.00    3.30
   8  15  -1   26.80    2.90
   8  15  -1   24.80    3.90
   8  15  -1   23.90    3.70
   8  15  -1   34.10    4.00
   8  15  -1   26.50    3.90
  -8 -15   1   28.90    4.40
  -8 -15   1   31.60    4.70
  -8 -15   1   23.50    3.70
  -8 -15   1   28.60    3.50
  -8 -15   1   27.10    3.00
  -8 -15   1   20.10    3.20
  -8 -15   1   30.60    4.40
  -8 -15   1   20.40    1.80
   7  15  -1   -0.80    1.20
   7  15  -1    3.00    1.60
   7  15  -1    1.50    1.60
   7  15  -1   -0.20    2.00
   7  15  -1    0.70    1.20
  -7 -15   1    6.10    1.80
  -7 -15   1    2.50    1.80
  -7 -15   1   -1.30    1.40
  -7 -15   1    5.20    3.10
  -7 -15   1    1.60    0.70
  -7 -15   1    1.00    1.50
  -7 -15   1    0.80    1.40
  -7 -15   1    2.30    1.30
   6  15  -1    2.00    1.60
   6  15  -1    3.60    1.70
   6  15  -1    4.60    2.00
   6  15  -1    4.10    2.20
   6  15  -1    2.00    1.80
   6  15  -1    4.60    2.00
  -6 -15   1    1.20    1.50
  -6 -15   1    0.20    1.40
  -6 -15   1    3.20    1.20
  -6 -15   1    6.40    2.20
  -6 -15   1    5.90    1.90
  -6 -15   1    4.10    2.00
  -6 -15   1    4.20    2.10
   5  15  -1   70.59    2.60
   5  15  -1   71.79    5.00
   5  15  -1   76.39    5.00
   5  15  -1   69.99    5.40
   5  15  -1   74.49    5.40
   5  15  -1   77.79    5.20
   5  15  -1   84.29    5.70
  -5 -15   1   88.19    5.90
  -5 -15   1   74.99    5.60
  -5 -15   1   77.29    3.80
  -5 -15   1   73.69    4.90
  -5 -15   1   78.39    5.50
  -5 -15   1   69.89    5.30
  -5 -15   1   74.19    5.10
   4  15  -1   43.50    3.90
   4  15  -1   42.30    3.90
   4  15  -1   39.20    3.70
   4  15  -1   43.60    4.20
   4  15  -1   40.00    2.20
   4  15  -1   35.30    6.60
   4  15  -1   42.60    4.20
  -4 -15   1   39.90    2.60
  -4 -15   1   47.30    4.30
  -4 -15   1   50.19    4.10
  -4 -15   1   44.10    4.50
  -4 -15   1   47.60    4.20
  -4 -15   1   48.50    4.50
  -4 -15   1   43.80    4.20
   3  15  -1    4.90    2.00
   3  15  -1    1.10    1.20
   3  15  -1    3.10    1.90
   3  15  -1    3.70    1.90
   3  15  -1    5.00    2.10
   3  15  -1    3.70    1.60
   3  15  -1    3.90    1.00
  -3 -15   1    6.00    2.30
  -3 -15   1    5.10    2.10
  -3 -15   1    4.60    1.60
  -3 -15   1    5.10    1.70
  -3 -15   1    4.60    1.60
  -3 -15   1    6.00    2.10
   2  15  -1   58.89    4.60
   2  15  -1   59.69    4.60
   2  15  -1   57.29    4.70
   2  15  -1   61.09    5.10
   2  15  -1   60.39    4.30
   2  15  -1   56.49    4.30
   2  15  -1   50.79    3.00
  -2 -15   1   55.59    4.20
  -2 -15   1   58.79    2.70
  -2 -15   1   56.89    4.60
  -2 -15   1   67.19    5.60
  -2 -15   1   60.19    4.30
  -2 -15   1   61.19    4.90
  -2 -15   1   65.59    4.50
   1  15  -1    4.20    1.90
   1  15  -1    1.10    0.90
   1  15  -1    6.00    2.00
   1  15  -1    3.70    1.90
   1  15  -1    5.00    2.00
   1  15  -1    0.20    1.30
   1  15  -1    2.80    0.90
  -1 -15   1    2.40    0.80
  -1 -15   1    4.80    1.60
  -1 -15   1    4.50    1.80
  -1 -15   1    4.10    1.80
  -1 -15   1    7.40    1.90
  -1 -15   1    5.00    2.20
  -1 -15   1    1.70    1.60
   0  15  -1   28.00    3.10
   0  15  -1   32.90    2.70
   0  15  -1   29.00    3.40
   0  15  -1   37.40    3.80
   0  15  -1   28.70    3.70
   0  15  -1   34.20    4.00
   0  15  -1   28.00    3.10
   0 -15   1   29.90    3.70
   0 -15   1   45.70    6.50
   0 -15   1   30.90    1.80
   0 -15   1   33.60    4.30
   0 -15   1   33.90    3.50
   0 -15   1   32.10    3.20
   0 -15   1   32.50    3.30
  -1  15  -1    0.80    1.10
  -1  15  -1    0.00    1.30
  -1  15  -1   -0.60    0.70
  -1  15  -1    1.00    0.90
  -1  15  -1   -1.20    0.90
  -1  15  -1    0.40    1.60
  -1  15  -1    0.00    1.30
   1 -15   1    0.50    1.20
   1 -15   1    2.30    2.00
   1 -15   1    2.20    1.40
   1 -15   1    0.40    1.20
   1 -15   1    0.60    1.10
   1 -15   1    0.70    1.20
  -2  15  -1   27.70    2.90
  -2  15  -1   32.30    3.10
  -2  15  -1   25.20    3.70
  -2  15  -1   29.80    2.80
  -2  15  -1   22.50    3.20
  -2  15  -1   29.00    3.70
  -2  15  -1   31.10    4.80
   2 -15   1   28.80    2.70
   2 -15   1   25.80    3.00
   2 -15   1   31.70    6.30
   2 -15   1   28.60    4.00
   2 -15   1   29.60    3.40
  -3  15  -1    5.20    1.60
  -3  15  -1    5.90    1.80
  -3  15  -1    4.30    1.50
  -3  15  -1    8.40    2.50
  -3  15  -1    6.40    1.40
  -3  15  -1    5.70    1.70
  -3  15  -1    5.10    2.40
   3 -15   1    3.60    1.50
   3 -15   1    4.10    1.40
   3 -15   1    7.60    1.80
   3 -15   1    6.30    2.40
   3 -15   1    6.20    2.80
   3 -15   1    4.90    1.40
  -4  15  -1   -1.00    1.20
  -4  15  -1   -0.70    0.90
  -4  15  -1    2.00    1.10
  -4  15  -1    0.80    1.50
  -4  15  -1    0.50    0.90
  -4  15  -1    0.30    1.10
  -4  15  -1    0.70    1.70
   4 -15   1   -0.10    0.50
   4 -15   1   -0.20    1.00
   4 -15   1    1.40    1.40
   4 -15   1    1.20    1.10
   4 -15   1    1.80    1.20
   4 -15   1    1.20    1.40
   4 -15   1   -0.40    0.80
  -5  15  -1    4.10    1.50
  -5  15  -1    3.00    2.20
  -5  15  -1    3.60    1.50
  -5  15  -1    2.90    1.50
  -5  15  -1    5.30    2.20
  -5  15  -1    8.40    2.80
  -5  15  -1    2.20    1.50
   5 -15   1    1.80    2.00
   5 -15   1    3.10    1.40
   5 -15   1    4.70    1.10
   5 -15   1    3.40    1.50
   5 -15   1    3.60    1.50
   5 -15   1    6.50    1.90
   5 -15   1    5.20    1.10
  -6  15  -1   -0.30    0.90
  -6  15  -1    0.80    1.50
  -6  15  -1    1.00    1.20
  -6  15  -1   -0.30    1.70
  -6  15  -1   -0.30    1.20
  -6  15  -1    0.70    1.30
  -6  15  -1    0.10    1.00
   6 -15   1   -0.20    0.90
   6 -15   1   -1.00    1.30
   6 -15   1   -0.60    2.00
   6 -15   1   -0.90    1.10
   6 -15   1   -0.20    0.60
  -7  15  -1   20.70    5.20
  -7  15  -1   18.30    2.60
  -7  15  -1   30.70    4.00
  -7  15  -1   25.00    2.90
  -7  15  -1   17.00    2.70
  -7  15  -1   21.70    2.80
   7 -15   1   19.40    2.70
   7 -15   1   19.50    2.50
   7 -15   1   21.00    2.00
   7 -15   1   19.60    2.60
  11  14  -1   37.50    2.50
  11  14  -1   39.30    4.30
  11  14  -1   49.30    3.90
  11  14  -1   52.69    4.50
  11  14  -1   44.70    3.10
 -11 -14   1   47.10    5.00
 -11 -14   1   49.30    4.30
 -11 -14   1   48.20    4.60
 -11 -14   1   44.00    4.30
 -11 -14   1   46.40    4.30
 -11 -14   1   41.10    4.90
  10  14  -1   13.50    2.80
  10  14  -1   13.60    2.90
  10  14  -1   20.30    3.20
  10  14  -1   15.10    2.90
  10  14  -1   15.40    2.00
 -10 -14   1    8.70    2.80
 -10 -14   1   22.40    5.10
 -10 -14   1   14.20    3.00
 -10 -14   1    9.10    2.50
 -10 -14   1   18.30    3.30
 -10 -14   1   20.70    3.60
 -10 -14   1   11.60    2.50
   9  14  -1    0.10    1.50
   9  14  -1    0.80    1.50
   9  14  -1    0.80    1.40
   9  14  -1    2.00    1.20
   9  14  -1    2.90    1.60
   9  14  -1   -0.20    1.00
  -9 -14   1    1.80    1.60
  -9 -14   1   -1.10    1.30
  -9 -14   1   -0.10    0.90
  -9 -14   1   -0.20    1.50
  -9 -14   1   -1.80    1.10
  -9 -14   1   -0.10    1.20
  -9 -14   1   -0.80    1.10
  -9 -14   1    1.30    1.50
   8  14  -1   17.80    3.00
   8  14  -1   15.00    3.00
   8  14  -1   25.40    5.70
   8  14  -1   16.40    3.10
   8  14  -1   12.40    2.80
  -8 -14   1   16.30    3.10
  -8 -14   1   17.10    3.10
  -8 -14   1   13.10    2.90
  -8 -14   1   11.80    2.90
  -8 -14   1   11.90    3.50
  -8 -14   1   17.70    3.20
  -8 -14   1   16.70    2.70
  -8 -14   1   14.30    1.60
   7  14  -1   14.30    2.70
   7  14  -1   16.40    3.20
   7  14  -1   13.40    2.60
   7  14  -1   17.40    3.10
  -7 -14   1   16.40    3.40
  -7 -14   1   12.10    1.40
  -7 -14   1   15.70    2.90
  -7 -14   1   13.30    2.40
  -7 -14   1   14.30    2.50
  -7 -14   1   16.10    3.00
  -7 -14   1   22.40    3.50
  -7 -14   1   13.70    2.30
   6  14  -1   17.10    3.10
   6  14  -1   13.80    2.90
   6  14  -1   18.60    3.50
   6  14  -1   12.80    2.80
   6  14  -1   15.10    2.80
  -6 -14   1   14.10    1.20
  -6 -14   1   12.90    2.50
  -6 -14   1   20.70    3.70
  -6 -14   1   24.50    3.80
  -6 -14   1   22.50    3.60
  -6 -14   1   16.30    3.20
  -6 -14   1   15.70    2.30
   5  14  -1    3.00    1.80
   5  14  -1    1.30    1.60
   5  14  -1    0.90    1.40
   5  14  -1    3.50    1.70
   5  14  -1    2.70    1.50
   5  14  -1    2.20    0.70
  -5 -14   1    1.10    0.90
  -5 -14   1    1.50    1.70
  -5 -14   1    1.30    1.50
  -5 -14   1    3.40    1.80
  -5 -14   1   -0.50    1.50
  -5 -14   1    4.70    1.60
  -5 -14   1    3.40    2.00
   4  14  -1    9.70    2.40
   4  14  -1   10.70    1.30
   4  14  -1   11.80    2.80
   4  14  -1   11.40    2.20
   4  14  -1   13.70    2.90
   4  14  -1   14.10    3.10
  -4 -14   1   13.30    3.10
  -4 -14   1   13.90    2.60
  -4 -14   1   10.30    2.30
  -4 -14   1   11.60    1.70
  -4 -14   1   11.50    2.60
  -4 -14   1   12.80    2.80
  -4 -14   1   10.30    2.50
   3  14  -1   31.20    3.30
   3  14  -1   31.50    3.60
   3  14  -1   31.50    3.70
   3  14  -1   35.30    2.30
   3  14  -1   30.80    3.50
   3  14  -1   34.20    3.40
   3  14  -1   32.00    4.30
  -3 -14   1   23.70    4.50
  -3 -14   1   31.20    3.60
  -3 -14   1   31.30    3.20
  -3 -14   1   32.10    2.20
  -3 -14   1   28.40    3.70
  -3 -14   1   32.60    3.30
  -3 -14   1   36.30    3.60
   2  14  -1   18.00    3.00
   2  14  -1   28.80    4.20
   2  14  -1   24.30    3.70
   2  14  -1   20.90    1.90
   2  14  -1   22.00    3.10
   2  14  -1   22.20    3.50
   2  14  -1   21.10    3.00
  -2 -14   1   20.80    3.10
  -2 -14   1   18.90    3.20
  -2 -14   1   20.30    1.70
  -2 -14   1   21.50    3.30
  -2 -14   1   21.90    2.90
  -2 -14   1   28.80    3.90
  -2 -14   1   24.20    4.10
   1  14  -1   21.20    3.70
   1  14  -1   17.70    2.50
   1  14  -1   25.00    3.70
   1  14  -1   30.50    4.90
   1  14  -1   26.60    3.50
   1  14  -1   20.00    2.10
   1  14  -1   29.90    4.30
  -1 -14   1   23.80    3.20
  -1 -14   1   26.80    3.50
  -1 -14   1   23.70    3.70
  -1 -14   1   23.00    3.30
  -1 -14   1   22.00    1.60
  -1 -14   1   24.00    3.20
  -1 -14   1   26.40    3.10
   0  14  -1   86.89    5.90
   0  14  -1   95.79    6.00
   0  14  -1   90.19    4.90
   0  14  -1   86.89    4.20
   0  14  -1   87.19    5.40
   0  14  -1   84.49    4.90
   0 -14   1   88.89    6.20
   0 -14   1   85.79    5.20
   0 -14   1   88.79    4.90
   0 -14   1   86.89    4.60
   0 -14   1   91.79    4.90
   0 -14   1   84.99    5.10
   0 -14   1   89.19    3.00
  -1  14  -1   35.60    3.20
  -1  14  -1   30.70    2.70
  -1  14  -1   34.20    3.50
  -1  14  -1   35.10    4.00
  -1  14  -1   35.70    3.30
  -1  14  -1   30.60    3.80
   1 -14   1   27.60    3.20
   1 -14   1   37.20    2.90
   1 -14   1   33.10    3.40
   1 -14   1   35.80    3.70
   1 -14   1   32.70    4.10
   1 -14   1   34.40    3.20
  -2  14  -1    9.40    2.90
  -2  14  -1   10.50    2.20
  -2  14  -1    7.50    1.70
  -2  14  -1    7.50    2.00
  -2  14  -1    6.00    1.60
  -2  14  -1    8.50    2.70
   2 -14   1    9.80    2.80
   2 -14   1   10.20    1.90
   2 -14   1    8.80    1.90
   2 -14   1   12.90    2.60
   2 -14   1    6.90    1.80
   2 -14   1    5.20    1.70
  -3  14  -1   10.40    2.10
  -3  14  -1   10.40    2.80
  -3  14  -1    7.80    1.60
  -3  14  -1    9.80    1.40
  -3  14  -1   10.90    2.40
  -3  14  -1    7.30    1.70
  -3  14  -1   12.20    2.70
   3 -14   1   11.80    2.10
   3 -14   1   15.60    3.20
   3 -14   1   11.10    2.30
   3 -14   1   10.30    1.10
   3 -14   1   13.80    2.10
   3 -14   1   10.30    2.00
   3 -14   1   11.10    2.30
  -4  14  -1   15.80    1.60
  -4  14  -1   14.20    2.30
  -4  14  -1   17.70    3.50
  -4  14  -1   18.20    2.90
  -4  14  -1   17.70    2.70
  -4  14  -1   19.70    2.70
  -4  14  -1   17.10    3.70
   4 -14   1   14.40    1.40
   4 -14   1   18.30    2.40
   4 -14   1   18.50    2.90
   4 -14   1   18.40    3.60
   4 -14   1   16.20    2.60
   4 -14   1   16.70    1.80
  -5  14  -1    5.90    1.80
  -5  14  -1   10.00    2.90
  -5  14  -1    4.40    1.40
  -5  14  -1    8.30    1.90
  -5  14  -1    7.10    1.30
  -5  14  -1    6.00    1.60
   5 -14   1    6.40    1.60
   5 -14   1    7.80    1.90
   5 -14   1    7.10    2.50
   5 -14   1    7.80    1.40
   5 -14   1    6.70    1.20
   5 -14   1    7.80    1.80
   5 -14   1    4.70    1.60
  -6  14  -1    7.30    1.80
  -6  14  -1    6.10    2.20
  -6  14  -1    7.20    2.10
  -6  14  -1    4.50    1.60
  -6  14  -1    7.00    2.50
  -6  14  -1    7.20    1.70
  -6  14  -1    4.60    1.50
   6 -14   1    7.90    1.70
   6 -14   1    6.30    1.30
   6 -14   1    4.50    1.60
   6 -14   1    6.80    1.90
   6 -14   1    6.10    2.70
  -7  14  -1    4.20    2.50
  -7  14  -1    1.60    1.20
  -7  14  -1    2.30    1.40
  -7  14  -1   -0.50    1.00
  -7  14  -1    2.70    1.80
  -7  14  -1    0.10    1.20
  -7  14  -1    0.30    1.00
   7 -14   1    0.10    0.90
   7 -14   1    2.70    1.20
   7 -14   1    1.60    1.20
   7 -14   1    1.00    1.00
   7 -14   1    0.50    1.90
   7 -14   1    0.20    0.80
  -8  14  -1    0.90    1.80
  -8  14  -1    0.90    1.20
  -8  14  -1    3.90    1.60
  -8  14  -1    0.10    1.20
  -8  14  -1    0.20    1.10
  -8  14  -1    1.70    1.20
   8 -14   1   -1.60    1.80
   8 -14   1    0.20    0.70
   8 -14   1   -0.70    1.20
   8 -14   1    0.90    1.00
   8 -14   1    0.60    1.10
  12  13  -1   -0.10    1.40
  12  13  -1    4.00    1.10
  12  13  -1    2.20    2.10
  12  13  -1    4.20    1.60
  12  13  -1   -0.40    1.10
 -12 -13   1    1.70    1.60
 -12 -13   1    1.80    1.40
 -12 -13   1    1.50    1.70
 -12 -13   1    4.00    2.10
 -12 -13   1    2.70    1.60
  11  13  -1    2.70    1.20
  11  13  -1    5.60    2.20
  11  13  -1    4.30    1.70
  11  13  -1    5.80    2.30
  11  13  -1    4.80    1.80
 -11 -13   1    4.50    2.40
 -11 -13   1    5.50    2.00
 -11 -13   1    4.60    2.20
 -11 -13   1    5.50    2.10
 -11 -13   1    2.00    1.80
 -11 -13   1    5.00    1.90
  10  13  -1   18.10    3.00
  10  13  -1   29.50    3.30
  10  13  -1   24.70    3.60
  10  13  -1   18.70    1.90
  10  13  -1   28.70    6.50
  10  13  -1   17.90    3.00
 -10 -13   1   21.10    3.30
 -10 -13   1   22.80    3.50
 -10 -13   1   23.00    3.90
 -10 -13   1   26.60    3.90
 -10 -13   1   20.90    3.30
 -10 -13   1   19.60    3.10
 -10 -13   1   19.90    3.30
   9  13  -1   31.10    3.40
   9  13  -1   31.90    3.30
   9  13  -1   31.10    3.30
   9  13  -1   28.90    2.20
   9  13  -1   31.90    3.50
  -9 -13   1   28.60    4.00
  -9 -13   1   30.60    3.40
  -9 -13   1   34.00    5.90
  -9 -13   1   36.50    4.80
  -9 -13   1   33.80    4.20
  -9 -13   1   32.50    3.40
  -9 -13   1   30.00    3.40
   8  13  -1   17.80    3.00
   8  13  -1   17.60    3.00
   8  13  -1   15.40    2.90
   8  13  -1   15.60    2.80
   8  13  -1   16.30    1.80
   8  13  -1   21.50    3.10
  -8 -13   1   15.20    2.40
  -8 -13   1   14.00    1.60
  -8 -13   1   12.50    2.80
  -8 -13   1   15.00    2.70
  -8 -13   1   16.10    2.70
  -8 -13   1   21.70    3.40
  -8 -13   1   12.20    2.80
  -8 -13   1   16.90    3.10
   7  13  -1   34.30    3.60
   7  13  -1   39.90    3.80
   7  13  -1   37.40    3.60
   7  13  -1   32.50    3.80
   7  13  -1   36.10    3.40
  -7 -13   1   37.70    3.60
  -7 -13   1   38.20    3.70
  -7 -13   1   37.40    2.10
  -7 -13   1   29.90    3.60
  -7 -13   1   34.90    3.20
  -7 -13   1   39.60    3.90
  -7 -13   1   37.10    3.60
  -7 -13   1   32.90    3.60
   6  13  -1  123.89    6.60
   6  13  -1  122.59    6.10
   6  13  -1  116.79    6.00
   6  13  -1  110.59    6.20
   6  13  -1  119.79    6.20
  -6 -13   1  121.69    6.20
  -6 -13   1  111.89    5.90
  -6 -13   1  121.09    6.50
  -6 -13   1  126.69    6.60
  -6 -13   1  113.09    3.50
  -6 -13   1  118.49    5.00
  -6 -13   1  116.99    6.40
  -6 -13   1  111.99    6.20
   5  13  -1   87.59    5.10
   5  13  -1   92.19    5.50
   5  13  -1   94.09    5.60
   5  13  -1   90.59    2.80
   5  13  -1   87.89    5.60
   5  13  -1   78.49    4.90
  -5 -13   1   89.89    5.60
  -5 -13   1   86.69    5.40
  -5 -13   1   92.69    5.60
  -5 -13   1   95.99    5.20
  -5 -13   1   87.19    2.80
  -5 -13   1   79.09    5.00
  -5 -13   1   92.39    5.50
  -5 -13   1   93.19    4.10
   4  13  -1   13.50    2.60
   4  13  -1   15.30    2.70
   4  13  -1    9.50    2.40
   4  13  -1   13.00    2.50
   4  13  -1   14.70    2.80
   4  13  -1   15.20    1.40
  -4 -13   1   19.80    3.50
  -4 -13   1   16.40    3.00
  -4 -13   1   12.70    1.70
  -4 -13   1   16.20    2.60
  -4 -13   1   14.40    4.20
  -4 -13   1   14.00    3.10
  -4 -13   1   18.30    3.20
   3  13  -1    0.30    1.30
   3  13  -1    2.80    1.40
   3  13  -1    0.00    1.10
   3  13  -1    0.50    0.60
   3  13  -1    0.00    1.20
   3  13  -1   -0.60    1.00
  -3 -13   1    1.30    1.20
  -3 -13   1   -0.10    0.70
  -3 -13   1    1.40    1.10
  -3 -13   1   -0.80    1.00
  -3 -13   1   -0.30    1.00
  -3 -13   1   -0.40    1.30
  -3 -13   1   -0.80    1.10
   2  13  -1   55.69    5.00
   2  13  -1   64.99    4.90
   2  13  -1   60.39    4.40
   2  13  -1   60.39    4.10
   2  13  -1   62.79    3.00
   2  13  -1   59.69    4.10
  -2 -13   1   59.89    4.40
  -2 -13   1   59.49    4.00
  -2 -13   1   55.99    4.60
  -2 -13   1   60.29    4.30
  -2 -13   1   57.99    2.60
  -2 -13   1   56.49    4.00
  -2 -13   1   56.19    4.00
   1  13  -1   25.00    3.90
   1  13  -1   28.70    4.10
   1  13  -1   23.30    2.10
   1  13  -1   19.40    2.60
   1  13  -1   22.70    3.20
   1  13  -1   24.50    3.80
  -1 -13   1   22.00    1.60
  -1 -13   1   21.70    2.80
  -1 -13   1   22.80    2.70
  -1 -13   1   28.10    3.60
  -1 -13   1   24.40    2.80
  -1 -13   1   30.50    3.50
  -1 -13   1   20.70    3.00
   0  13  -1  148.09    6.20
   0  13  -1  145.59    7.00
   0  13  -1  154.48    7.60
   0  13  -1  138.39    5.90
   0  13  -1  140.69    5.30
   0  13  -1  151.28    6.60
   0  13  -1  150.08    6.70
   0  13  -1  148.99    4.60
   0 -13   1  150.88    6.00
   0 -13   1  157.88    7.70
   0 -13   1  149.69    6.60
   0 -13   1  153.78    6.70
   0 -13   1  144.19    6.00
   0 -13   1  142.69    5.70
   0 -13   1  144.89    3.90
  -1  13  -1  106.09    5.10
  -1  13  -1  102.99    3.50
  -1  13  -1   95.89    4.80
  -1  13  -1  103.59    6.30
  -1  13  -1  105.89    6.10
  -1  13  -1  102.09    4.60
  -1  13  -1   95.09    5.30
   1 -13   1  100.69    6.20
   1 -13   1  101.19    4.60
   1 -13   1  104.79    5.40
   1 -13   1  105.69    4.90
   1 -13   1   97.79    5.30
   1 -13   1  100.19    4.90
  -2  13  -1   16.40    2.60
  -2  13  -1   11.40    2.10
  -2  13  -1    7.50    1.50
  -2  13  -1   10.70    2.80
  -2  13  -1    9.70    2.10
  -2  13  -1   11.30    1.50
  -2  13  -1   16.80    3.60
   2 -13   1   11.10    2.00
   2 -13   1   12.50    2.30
   2 -13   1   14.00    2.50
   2 -13   1   13.50    3.10
   2 -13   1   11.10    2.20
   2 -13   1   14.80    2.30
   2 -13   1   10.00    1.00
  -3  13  -1   43.10    3.20
  -3  13  -1   38.70    3.00
  -3  13  -1   40.70    3.40
  -3  13  -1   35.60    1.70
  -3  13  -1   32.00    3.90
  -3  13  -1   37.40    3.10
  -3  13  -1   38.70    2.20
  -3  13  -1   39.80    4.20
   3 -13   1   35.60    3.20
   3 -13   1   38.80    1.90
   3 -13   1   34.70    2.90
   3 -13   1   40.30    3.40
   3 -13   1   42.40    4.40
   3 -13   1   38.40    3.00
   3 -13   1   40.90    2.70
  -4  13  -1    8.40    1.90
  -4  13  -1    5.10    2.00
  -4  13  -1    6.30    2.10
  -4  13  -1    5.90    1.50
  -4  13  -1    9.20    1.30
  -4  13  -1    8.60    1.90
  -4  13  -1    8.50    2.00
   4 -13   1    8.80    1.80
   4 -13   1    8.70    1.90
   4 -13   1    8.80    2.70
   4 -13   1    8.70    1.30
   4 -13   1   11.30    2.20
   4 -13   1   10.40    1.70
  -5  13  -1   70.59    3.90
  -5  13  -1   71.09    2.90
  -5  13  -1   67.69    5.40
  -5  13  -1   64.69    4.10
  -5  13  -1   72.39    4.00
  -5  13  -1   71.29    4.30
  -5  13  -1   68.29    5.40
   5 -13   1   67.49    4.10
   5 -13   1   72.09    2.80
   5 -13   1   70.99    3.70
   5 -13   1   67.59    4.10
   5 -13   1   70.39    3.70
   5 -13   1   69.39    5.40
   5 -13   1   67.19    3.10
  -6  13  -1   48.50    3.80
  -6  13  -1   48.20    2.40
  -6  13  -1   54.69    4.90
  -6  13  -1   47.10    3.20
  -6  13  -1   46.70    4.60
  -6  13  -1   51.79    3.40
  -6  13  -1   53.19    3.70
   6 -13   1   54.49    3.60
   6 -13   1   45.90    3.00
   6 -13   1   49.70    3.10
   6 -13   1   46.00    2.70
   6 -13   1   50.09    4.60
   6 -13   1   46.80    3.50
  -7  13  -1    1.50    1.10
  -7  13  -1    3.70    1.40
  -7  13  -1    3.70    1.80
  -7  13  -1    3.00    1.80
  -7  13  -1    1.50    1.20
   7 -13   1    2.80    1.20
   7 -13   1    2.80    1.20
   7 -13   1    1.40    1.20
   7 -13   1    0.00    1.50
   7 -13   1    4.60    1.50
   7 -13   1    2.40    1.10
  -8  13  -1   -1.00    0.80
  -8  13  -1    1.00    1.00
  -8  13  -1    0.70    1.50
  -8  13  -1   -0.60    1.10
  -8  13  -1    2.30    1.20
  -8  13  -1    1.80    1.50
  -8  13  -1   -0.30    0.90
   8 -13   1    0.50    1.00
   8 -13   1    0.00    0.80
   8 -13   1    0.10    1.00
   8 -13   1    1.00    0.90
   8 -13   1    0.40    1.00
   8 -13   1   -1.10    1.60
  -9  13  -1   86.69    6.00
  -9  13  -1  100.79    4.60
  -9  13  -1   86.79    4.40
  -9  13  -1  105.39    7.10
  -9  13  -1   97.39    4.10
  -9  13  -1   91.49    4.10
   9 -13   1   93.59    4.00
   9 -13   1   91.69    3.90
   9 -13   1   94.69    4.60
   9 -13   1   92.39    3.50
   9 -13   1   91.29    6.30
   9 -13   1   87.79    3.50
  13  12  -1   11.40    2.50
  13  12  -1   11.50    2.60
  13  12  -1   10.90    1.90
  13  12  -1    9.50    2.40
 -13 -12   1    9.90    2.70
 -13 -12   1    6.80    2.10
 -13 -12   1   15.50    2.80
 -13 -12   1   11.30    2.30
 -13 -12   1   13.00    2.50
 -13 -12   1    9.90    2.60
  12  12  -1   15.60    2.60
  12  12  -1   17.30    3.20
  12  12  -1   12.00    1.60
  12  12  -1   15.90    3.20
  12  12  -1   14.00    2.10
  12  12  -1   12.90    2.60
 -12 -12   1   13.10    2.90
 -12 -12   1   17.80    3.90
 -12 -12   1   17.30    3.20
 -12 -12   1   16.70    4.40
 -12 -12   1   14.70    2.90
 -12 -12   1    8.50    2.40
  11  12  -1    3.70    1.70
  11  12  -1    5.90    1.40
  11  12  -1    8.20    2.30
  11  12  -1    4.70    1.60
  11  12  -1    4.70    1.80
  11  12  -1    3.50    1.80
 -11 -12   1    6.10    1.70
 -11 -12   1    5.90    2.10
 -11 -12   1    6.00    2.30
 -11 -12   1    7.30    2.10
 -11 -12   1    6.40    2.20
 -11 -12   1    7.60    2.30
 -11 -12   1    5.00    1.90
  10  12  -1   29.10    3.50
  10  12  -1   33.60    3.40
  10  12  -1   25.60    5.60
  10  12  -1   28.20    2.10
  10  12  -1   28.20    3.40
 -10 -12   1   31.70    3.50
 -10 -12   1   32.30    3.70
 -10 -12   1   31.40    3.50
 -10 -12   1   28.60    3.20
 -10 -12   1   52.19    9.80
 -10 -12   1   33.70    3.60
 -10 -12   1   33.00    3.60
   9  12  -1   66.09    4.60
   9  12  -1   62.29    4.80
   9  12  -1   61.49    4.20
   9  12  -1   61.39    4.70
   9  12  -1   63.39    2.90
   9  12  -1   59.49    4.50
  -9 -12   1   58.29    3.10
  -9 -12   1   65.39    4.40
  -9 -12   1   63.89    4.60
  -9 -12   1   59.09    4.60
  -9 -12   1   62.49    4.70
  -9 -12   1   65.99    4.60
  -9 -12   1   66.09    5.30
  -9 -12   1   55.99    4.60
   8  12  -1   10.40    2.20
   8  12  -1   17.90    3.30
   8  12  -1   11.90    1.50
   8  12  -1   11.00    2.60
   8  12  -1   12.10    2.70
   8  12  -1   11.40    2.40
  -8 -12   1   13.30    1.50
  -8 -12   1   13.60    2.30
  -8 -12   1   10.50    2.30
  -8 -12   1   12.00    2.30
  -8 -12   1   10.20    2.30
  -8 -12   1    9.90    2.30
  -8 -12   1   15.40    2.90
  -8 -12   1   13.60    2.70
   7  12  -1   37.30    3.60
   7  12  -1   30.90    3.50
   7  12  -1   34.70    3.50
   7  12  -1   35.30    3.50
   7  12  -1   38.50    3.40
  -7 -12   1   31.90    2.00
  -7 -12   1   32.70    3.30
  -7 -12   1   30.30    3.30
  -7 -12   1   33.10    3.40
  -7 -12   1   42.40    4.10
  -7 -12   1   37.40    3.80
  -7 -12   1   36.00    3.20
  -7 -12   1   36.00    3.50
   6  12  -1   49.70    3.90
   6  12  -1   51.99    3.90
   6  12  -1   54.69    6.20
   6  12  -1   50.59    4.00
   6  12  -1   46.90    4.00
  -6 -12   1   52.69    3.90
  -6 -12   1   46.50    4.00
  -6 -12   1   49.90    3.30
  -6 -12   1   49.40    4.20
  -6 -12   1   47.80    4.00
  -6 -12   1   46.70    2.20
  -6 -12   1   43.00    3.80
  -6 -12   1   64.79    5.40
   5  12  -1  185.58    7.20
   5  12  -1  181.48    7.70
   5  12  -1  187.08    7.80
   5  12  -1  193.48    4.20
   5  12  -1  186.18    7.60
   5  12  -1  180.08    7.20
  -5 -12   1  174.88    7.60
  -5 -12   1  184.08    5.90
  -5 -12   1  186.38    7.70
  -5 -12   1  184.98    7.90
  -5 -12   1  181.78    7.20
  -5 -12   1  184.78    7.60
  -5 -12   1  183.28    7.50
  -5 -12   1  185.88    4.50
   4  12  -1    0.60    0.50
   4  12  -1    1.50    1.30
   4  12  -1    0.60    1.20
   4  12  -1    0.40    1.20
   4  12  -1    0.00    1.10
   4  12  -1    0.90    1.20
  -4 -12   1    3.30    1.50
  -4 -12   1    0.50    1.20
  -4 -12   1    0.70    1.20
  -4 -12   1    1.60    0.90
  -4 -12   1    2.60    1.30
  -4 -12   1    0.30    0.90
  -4 -12   1    0.30    1.00
   3  12  -1  363.66   11.00
   3  12  -1  353.56    7.70
   3  12  -1  354.36   10.10
   3  12  -1  363.26   10.30
   3  12  -1  361.86   11.30
  -3 -12   1  347.47   10.10
  -3 -12   1  348.67    7.90
  -3 -12   1  340.97    6.30
  -3 -12   1  349.77   10.80
  -3 -12   1  366.66   10.20
  -3 -12   1  354.56   10.30
  -3 -12   1  354.06   10.70
  -3 -12   1  347.37   11.30
   2  12  -1  202.28    7.30
   2  12  -1  200.18    5.70
   2  12  -1  211.08    8.00
   2  12  -1  208.58    8.30
   2  12  -1  196.98    7.10
  -2 -12   1  203.68    8.40
  -2 -12   1  198.78    7.20
  -2 -12   1  196.78    7.70
  -2 -12   1  197.88    7.60
  -2 -12   1  216.78    7.30
  -2 -12   1  207.78    7.30
  -2 -12   1  197.58    5.20
   1  12  -1  178.28    7.70
   1  12  -1  177.08    6.70
   1  12  -1  181.78    7.20
   1  12  -1  176.08    5.30
   1  12  -1  178.38    5.50
   1  12  -1  167.18    6.50
   1  12  -1  170.08    7.10
  -1 -12   1  178.58    4.50
  -1 -12   1  169.18    6.30
  -1 -12   1  183.48    7.10
  -1 -12   1  179.98    6.70
  -1 -12   1  185.08   10.30
  -1 -12   1  166.68    7.60
  -1 -12   1  171.78    6.40
   0  12  -1  121.09    6.80
   0  12  -1  111.99    5.50
   0  12  -1  110.99    7.40
   0  12  -1  118.09    5.20
   0  12  -1  115.69    6.00
   0  12  -1  117.89    3.90
   0  12  -1  119.39    4.60
   0 -12   1  116.39    5.60
   0 -12   1  114.59    5.20
   0 -12   1  116.69    5.60
   0 -12   1  111.39    5.00
   0 -12   1  118.29    5.00
   0 -12   1  121.09    3.40
   0 -12   1  116.79    6.40
  -1  12  -1   18.50    4.60
  -1  12  -1   12.60    3.00
  -1  12  -1   13.20    1.40
  -1  12  -1    8.40    2.10
  -1  12  -1   13.00    2.80
  -1  12  -1   13.60    2.00
  -1  12  -1   11.40    2.20
   1 -12   1   11.30    1.00
   1 -12   1   10.90    1.20
   1 -12   1   15.40    2.30
   1 -12   1   14.50    2.40
   1 -12   1   10.50    1.90
   1 -12   1   15.00    2.90
   1 -12   1   10.30    2.00
   1 -12   1   10.70    2.10
  -2  12  -1  109.99    5.40
  -2  12  -1  102.99    4.70
  -2  12  -1  101.49    6.00
  -2  12  -1   99.19    4.70
  -2  12  -1  106.29    5.20
  -2  12  -1  111.59    3.50
  -2  12  -1  102.09    4.70
  -2  12  -1  101.59    6.00
   2 -12   1  105.89    6.20
   2 -12   1  104.69    3.10
   2 -12   1  102.59    5.10
   2 -12   1   99.99    4.50
   2 -12   1  105.99    4.30
   2 -12   1  105.59    5.10
   2 -12   1  105.19    4.70
  -3  12  -1   25.60    1.50
  -3  12  -1   26.30    2.70
  -3  12  -1   27.10    2.60
  -3  12  -1   29.50    2.70
  -3  12  -1   25.40    3.70
  -3  12  -1   26.50    3.50
  -3  12  -1   24.50    1.80
  -3  12  -1   27.60    2.70
  -3  12  -1   27.70    2.60
   3 -12   1   21.40    2.50
   3 -12   1   26.20    2.50
   3 -12   1   28.70    3.50
   3 -12   1   27.30    2.30
   3 -12   1   25.80    2.70
   3 -12   1   27.10    1.70
   3 -12   1   23.00    2.50
  -4  12  -1   37.30    4.10
  -4  12  -1   48.00    4.30
  -4  12  -1   38.20    3.10
  -4  12  -1   42.40    2.20
  -4  12  -1   37.80    3.10
  -4  12  -1   42.20    3.00
  -4  12  -1   38.50    1.70
  -4  12  -1   41.50    3.00
  -4  12  -1   43.70    3.30
   4 -12   1   36.80    4.00
   4 -12   1   38.90    2.80
   4 -12   1   40.80    2.40
   4 -12   1   31.70    2.90
   4 -12   1   37.50    2.20
   4 -12   1   39.30    3.20
  -5  12  -1   14.20    2.20
  -5  12  -1   13.60    2.10
  -5  12  -1   15.00    3.10
  -5  12  -1   14.60    2.60
  -5  12  -1   18.20    3.60
  -5  12  -1   10.10    1.00
  -5  12  -1   11.20    2.10
  -5  12  -1   14.50    2.30
   5 -12   1   10.20    1.50
   5 -12   1   11.70    2.80
   5 -12   1   11.20    1.90
   5 -12   1   10.60    2.00
   5 -12   1    9.00    1.70
   5 -12   1   11.30    2.10
   5 -12   1   11.50    1.40
  -6  12  -1   -0.40    0.60
  -6  12  -1    0.80    0.70
  -6  12  -1    0.30    1.20
  -6  12  -1    0.50    1.10
  -6  12  -1    0.30    1.60
  -6  12  -1    2.10    1.10
  -6  12  -1    0.50    0.70
  -6  12  -1    0.40    1.00
   6 -12   1    0.00    1.00
   6 -12   1    0.40    0.80
   6 -12   1    0.40    0.90
   6 -12   1    0.50    0.90
   6 -12   1    0.90    1.50
   6 -12   1    0.40    1.00
  -7  12  -1    6.70    2.30
  -7  12  -1    6.50    1.60
  -7  12  -1    5.90    2.30
  -7  12  -1    5.70    1.10
  -7  12  -1    4.50    0.80
  -7  12  -1    5.90    1.60
  -7  12  -1    5.10    1.40
  -7  12  -1    6.90    1.60
   7 -12   1    5.40    2.20
   7 -12   1    5.50    1.40
   7 -12   1    4.90    1.20
   7 -12   1    4.10    1.40
   7 -12   1    4.90    1.30
   7 -12   1    7.10    1.60
  -8  12  -1   29.80    3.70
  -8  12  -1   35.10    2.60
  -8  12  -1   34.10    2.60
  -8  12  -1   28.70    1.50
  -8  12  -1   29.90    3.90
  -8  12  -1   29.60    2.60
  -8  12  -1   28.40    3.20
   8 -12   1   31.80    2.50
   8 -12   1   34.70    4.10
   8 -12   1   31.70    2.30
   8 -12   1   31.70    2.60
   8 -12   1   34.70    2.60
  -9  12  -1   30.90    2.50
  -9  12  -1   35.70    2.60
  -9  12  -1   36.30    2.70
  -9  12  -1   32.00    3.40
  -9  12  -1   36.70    4.00
  -9  12  -1   35.10    2.10
  -9  12  -1   40.10    4.50
  -9  12  -1   33.40    2.50
  -9  12  -1   33.00    1.70
   9 -12   1   41.00    2.60
   9 -12   1   35.70    4.60
   9 -12   1   35.90    2.30
   9 -12   1   36.30    2.90
   9 -12   1   32.50    2.00
   9 -12   1   34.00    2.20
 -10  12  -1    3.60    1.20
 -10  12  -1    4.70    0.80
 -10  12  -1    5.90    2.00
 -10  12  -1    4.00    1.20
 -10  12  -1    6.90    2.70
 -10  12  -1    4.10    1.30
 -10  12  -1    4.60    1.10
 -10  12  -1    6.40    1.30
  10 -12   1    1.60    1.70
  10 -12   1    7.10    1.00
  10 -12   1    2.20    0.80
  10 -12   1    3.30    0.90
  10 -12   1    6.40    1.00
  10 -12   1    2.30    1.30
  14  11  -1   -2.60    1.00
  14  11  -1    4.50    1.50
  14  11  -1    1.50    1.60
  14  11  -1   -0.30    1.70
 -14 -11   1    0.20    1.20
 -14 -11   1    2.50    1.30
 -14 -11   1    3.00    1.50
 -14 -11   1   -1.50    1.40
 -14 -11   1    0.60    1.80
 -14 -11   1   -3.70    1.50
  13  11  -1   -0.70    0.70
  13  11  -1    2.40    1.10
  13  11  -1    4.50    1.60
  13  11  -1    0.40    1.50
 -13 -11   1    0.90    1.40
 -13 -11   1    3.40    1.40
 -13 -11   1    1.10    1.50
 -13 -11   1    0.20    2.10
 -13 -11   1   -0.60    1.50
 -13 -11   1    2.30    1.30
  12  11  -1    2.90    1.80
  12  11  -1    2.00    1.10
  12  11  -1    6.30    1.60
  12  11  -1    4.70    1.20
  12  11  -1    1.30    1.60
  12  11  -1    6.40    1.80
 -12 -11   1    6.40    1.90
 -12 -11   1    4.20    1.90
 -12 -11   1    6.90    1.60
 -12 -11   1    3.30    1.80
 -12 -11   1    3.30    1.70
 -12 -11   1    5.70    2.00
 -12 -11   1    3.30    1.40
  11  11  -1  101.99    6.00
  11  11  -1   86.49    3.30
  11  11  -1   90.29    5.30
  11  11  -1   87.39    5.20
  11  11  -1   87.69    4.70
 -11 -11   1   88.99    5.30
 -11 -11   1   90.69    6.20
 -11 -11   1   87.09    4.80
 -11 -11   1   90.59    5.20
 -11 -11   1   83.19    5.40
 -11 -11   1   85.69    7.90
 -11 -11   1   88.99    5.50
  10  11  -1   16.40    2.90
  10  11  -1   15.70    2.50
  10  11  -1   15.40    2.80
  10  11  -1   13.00    2.40
  10  11  -1   14.30    1.60
  10  11  -1   11.50    2.40
 -10 -11   1   17.20    3.10
 -10 -11   1   14.60    3.10
 -10 -11   1   10.10    2.30
 -10 -11   1   17.80    2.70
 -10 -11   1   19.00    3.00
 -10 -11   1   15.30    2.90
   9  11  -1    8.20    2.10
   9  11  -1   11.50    1.60
   9  11  -1    8.90    2.30
   9  11  -1   10.90    2.30
   9  11  -1    9.90    2.20
   9  11  -1   13.50    2.30
  -9 -11   1    9.30    1.40
  -9 -11   1    7.40    2.20
  -9 -11   1   11.20    2.70
  -9 -11   1   11.50    2.30
  -9 -11   1    9.90    2.30
  -9 -11   1    8.40    2.20
  -9 -11   1    8.20    2.00
   8  11  -1  108.49    5.50
   8  11  -1  103.49    5.50
   8  11  -1   98.89    5.70
   8  11  -1  101.99    5.70
   8  11  -1  102.89    5.20
   8  11  -1  101.89    3.60
  -8 -11   1  102.29    6.00
  -8 -11   1  107.69    5.50
  -8 -11   1  104.79    5.70
  -8 -11   1   92.09    4.30
  -8 -11   1  105.39    5.50
  -8 -11   1   97.89    5.20
  -8 -11   1  105.29    5.60
  -8 -11   1   96.39    5.80
   7  11  -1  111.89    5.40
   7  11  -1  110.39    5.80
   7  11  -1  123.39    5.80
   7  11  -1  114.19    6.00
   7  11  -1  124.69    5.90
  -7 -11   1  120.49    6.30
  -7 -11   1  121.99    5.90
  -7 -11   1  115.29    5.90
  -7 -11   1  120.29    5.90
  -7 -11   1  112.49    3.90
  -7 -11   1  118.59    5.30
  -7 -11   1  111.59    5.90
  -7 -11   1  111.49    5.50
   6  11  -1    4.90    1.50
   6  11  -1    5.20    1.80
   6  11  -1    5.40    1.70
   6  11  -1    5.90    1.90
   6  11  -1    3.00    1.70
  -6 -11   1   10.30    2.10
  -6 -11   1    4.40    1.80
  -6 -11   1    7.30    1.70
  -6 -11   1    4.00    0.90
  -6 -11   1    3.80    1.40
  -6 -11   1    6.10    2.10
  -6 -11   1    6.80    1.90
  -6 -11   1    4.10    1.80
   5  11  -1   86.29    4.90
   5  11  -1   84.69    4.70
   5  11  -1   91.79    5.10
   5  11  -1   87.59    5.00
   5  11  -1   91.39    2.50
   5  11  -1   88.89    4.80
  -5 -11   1   87.79    5.10
  -5 -11   1   87.59    5.00
  -5 -11   1   85.39    5.00
  -5 -11   1   83.89    5.00
  -5 -11   1   94.49    4.80
  -5 -11   1   87.19    4.90
  -5 -11   1   93.79    4.10
  -5 -11   1   90.69    3.00
   4  11  -1  112.29    5.50
   4  11  -1  115.99    5.40
   4  11  -1  117.69    5.80
   4  11  -1  114.09    3.30
   4  11  -1  107.59    5.20
   4  11  -1  113.99    5.70
  -4 -11   1  117.49    5.60
  -4 -11   1  121.19    5.80
  -4 -11   1  113.29    3.10
  -4 -11   1  117.69    5.40
  -4 -11   1  111.79    4.20
  -4 -11   1  115.09    5.80
  -4 -11   1  125.19    5.80
  -4 -11   1  108.49    5.30
   3  11  -1   77.89    4.80
   3  11  -1   84.19    4.50
   3  11  -1   84.49    4.50
   3  11  -1   77.89    2.90
   3  11  -1   87.29    4.90
  -3 -11   1   83.29    3.30
  -3 -11   1   78.99    2.30
  -3 -11   1   80.69    4.60
  -3 -11   1   80.49    4.40
  -3 -11   1   77.99    4.90
  -3 -11   1   78.39    4.40
  -3 -11   1   78.79    4.40
  -3 -11   1   80.49    4.60
   2  11  -1  593.44   14.70
   2  11  -1  583.74   13.50
   2  11  -1  590.84   14.10
   2  11  -1  582.94   12.00
   2  11  -1  567.64   13.20
  -2 -11   1  556.64   13.90
  -2 -11   1  585.34   13.40
  -2 -11   1  591.54   13.30
  -2 -11   1  597.84   15.10
  -2 -11   1  588.94   13.40
  -2 -11   1  579.54   13.90
  -2 -11   1  577.64    9.40
  -2 -11   1  582.44   10.80
   1  11  -1   32.70    2.80
   1  11  -1   33.10    2.20
   1  11  -1   30.40    2.80
   1  11  -1   32.90    3.40
   1  11  -1   28.90    2.70
  -1 -11   1   27.50    2.50
  -1 -11   1   30.40    3.30
  -1 -11   1   29.80    1.70
  -1 -11   1   33.90    3.10
  -1 -11   1   34.50    2.80
  -1 -11   1   31.50    3.30
  -1 -11   1   35.10    3.00
   0  11  -1    0.50    1.30
   0  11  -1    0.70    1.00
   0  11  -1    1.40    1.30
   0  11  -1    2.10    1.00
   0  11  -1    1.50    1.20
   0  11  -1    2.90    0.80
   0  11  -1    0.50    1.00
   0 -11   1    3.40    1.30
   0 -11   1    2.10    1.00
   0 -11   1    0.50    1.10
   0 -11   1    2.50    0.70
   0 -11   1    1.10    1.10
  -1  11  -1   51.09    3.50
  -1  11  -1   52.09    2.30
  -1  11  -1   55.79    3.70
  -1  11  -1   51.99    3.30
  -1  11  -1   56.69    4.30
  -1  11  -1   50.39    3.30
  -1  11  -1   55.99    4.10
   1 -11   1   48.60    4.20
   1 -11   1   56.39    4.50
   1 -11   1   51.29    3.10
   1 -11   1   58.59    4.10
   1 -11   1   52.69    3.40
   1 -11   1   50.29    1.90
   1 -11   1   56.39    3.30
  -2  11  -1   33.60    3.00
  -2  11  -1   37.10    3.60
  -2  11  -1   31.20    3.50
  -2  11  -1   36.40    3.00
  -2  11  -1   37.60    2.90
  -2  11  -1   35.70    2.80
  -2  11  -1   43.10    3.00
   2 -11   1   36.70    2.90
   2 -11   1   34.20    2.90
   2 -11   1   44.10    3.90
   2 -11   1   32.40    1.70
   2 -11   1   38.00    2.80
   2 -11   1   33.30    2.60
   2 -11   1   40.80    3.20
  -3  11  -1   31.30    2.70
  -3  11  -1   29.00    2.50
  -3  11  -1   29.40    2.70
  -3  11  -1   31.50    1.90
  -3  11  -1   26.80    2.60
  -3  11  -1   33.70    3.60
  -3  11  -1   27.70    2.70
  -3  11  -1   25.70    3.40
  -3  11  -1   30.50    1.60
   3 -11   1   33.30    2.60
   3 -11   1   30.40    2.30
   3 -11   1   31.50    2.80
   3 -11   1   28.60    1.80
   3 -11   1   29.70    2.70
   3 -11   1   36.40    3.70
   3 -11   1   33.30    2.70
  -4  11  -1   13.70    2.90
  -4  11  -1   13.50    3.00
  -4  11  -1    9.50    1.60
  -4  11  -1   11.60    1.10
  -4  11  -1   14.30    2.20
  -4  11  -1   15.50    2.20
  -4  11  -1   15.00    2.10
  -4  11  -1   13.20    1.50
  -4  11  -1   14.00    2.20
   4 -11   1   16.50    2.30
   4 -11   1   12.90    1.60
   4 -11   1   14.60    3.00
   4 -11   1   12.50    1.40
   4 -11   1   12.20    2.10
   4 -11   1   14.10    2.20
  -5  11  -1   21.30    2.20
  -5  11  -1   21.10    2.80
  -5  11  -1   18.80    1.60
  -5  11  -1   22.30    3.70
  -5  11  -1   19.00    2.10
  -5  11  -1   25.20    3.90
  -5  11  -1   21.80    2.30
   5 -11   1   20.10    2.50
   5 -11   1   18.40    1.70
   5 -11   1   17.10    1.50
   5 -11   1   20.70    3.50
   5 -11   1   23.10    2.20
   5 -11   1   17.20    2.10
   5 -11   1   16.50    1.90
  -6  11  -1  120.89    6.80
  -6  11  -1  132.79    3.30
  -6  11  -1  139.99    7.00
  -6  11  -1  137.29    4.80
  -6  11  -1  135.09    4.80
  -6  11  -1  142.29    5.40
  -6  11  -1  129.59    3.90
  -6  11  -1  133.29    5.30
   6 -11   1  133.89    4.70
   6 -11   1  135.79    6.90
   6 -11   1  135.69    4.60
   6 -11   1  137.79    4.70
   6 -11   1  122.99    5.00
   6 -11   1  128.19    5.00
  -7  11  -1    5.90    1.50
  -7  11  -1    4.60    1.40
  -7  11  -1    4.70    2.10
  -7  11  -1    6.30    1.10
  -7  11  -1    4.30    1.30
  -7  11  -1    4.30    0.80
  -7  11  -1    5.80    1.40
  -7  11  -1    8.70    2.50
  -7  11  -1    3.60    1.30
   7 -11   1    5.40    1.30
   7 -11   1    6.30    1.40
   7 -11   1    4.40    1.30
   7 -11   1    3.30    1.20
   7 -11   1    3.90    1.10
   7 -11   1    6.50    2.10
  -8  11  -1    6.90    1.50
  -8  11  -1    8.80    1.60
  -8  11  -1    9.50    2.40
  -8  11  -1    7.00    1.10
  -8  11  -1    8.00    1.00
  -8  11  -1   10.00    3.00
  -8  11  -1    6.30    1.50
   8 -11   1    6.70    1.80
   8 -11   1    7.20    1.30
   8 -11   1    8.90    2.60
   8 -11   1    8.00    1.40
   8 -11   1    7.80    1.50
  -9  11  -1    3.20    1.20
  -9  11  -1    2.60    1.20
  -9  11  -1    1.90    0.90
  -9  11  -1    3.10    1.70
  -9  11  -1    3.00    0.70
  -9  11  -1    4.10    2.20
  -9  11  -1    0.30    0.80
   9 -11   1    4.30    1.00
   9 -11   1    2.00    0.90
   9 -11   1    4.50    1.40
   9 -11   1    0.40    1.50
   9 -11   1    4.70    1.00
   9 -11   1    2.10    0.80
 -10  11  -1   -0.60    1.50
 -10  11  -1    0.90    1.20
 -10  11  -1    1.60    0.90
 -10  11  -1    0.90    0.60
 -10  11  -1    1.20    0.80
 -10  11  -1    0.90    0.90
 -10  11  -1    1.40    1.50
 -10  11  -1    1.20    1.00
 -10  11  -1    0.50    0.80
  10 -11   1    0.70    0.60
  10 -11   1    0.10    1.10
  10 -11   1    1.90    1.90
  10 -11   1    1.00    0.80
 -11  11  -1    5.70    1.20
 -11  11  -1    4.60    0.90
 -11  11  -1    3.00    0.90
 -11  11  -1    2.00    1.10
 -11  11  -1    1.80    0.90
 -11  11  -1    4.20    1.70
  11 -11   1    1.20    1.10
  14  10  -1   21.70    3.30
  14  10  -1   21.40    2.10
  14  10  -1   17.50    3.00
  14  10  -1   24.90    3.00
 -14 -10   1   15.40    3.10
 -14 -10   1   24.40    3.00
 -14 -10   1   25.00    3.00
 -14 -10   1   21.80    3.40
 -14 -10   1   17.20    2.70
 -14 -10   1   23.60    2.30
  13  10  -1    9.60    2.30
  13  10  -1    6.50    1.90
  13  10  -1    4.00    1.10
  13  10  -1    9.40    1.90
  13  10  -1    4.50    1.80
  13  10  -1    5.00    1.90
 -13 -10   1    6.00    1.90
 -13 -10   1    4.00    1.80
 -13 -10   1    7.70    1.50
 -13 -10   1    3.10    1.90
 -13 -10   1    4.70    1.80
 -13 -10   1    4.30    2.20
 -13 -10   1    7.80    1.90
  12  10  -1    7.80    1.30
  12  10  -1   10.40    2.20
  12  10  -1    8.80    2.10
  12  10  -1    7.40    2.00
  12  10  -1    9.10    2.00
 -12 -10   1    5.70    1.90
 -12 -10   1    8.20    2.60
 -12 -10   1    6.40    2.10
 -12 -10   1    6.10    1.60
 -12 -10   1    7.10    1.80
 -12 -10   1    9.70    3.30
 -12 -10   1    3.40    1.70
  11  10  -1   43.80    3.60
  11  10  -1   39.20    2.30
  11  10  -1   43.90    3.30
  11  10  -1   38.40    3.40
  11  10  -1   31.30    3.40
  11  10  -1   35.40    3.50
  11  10  -1   39.30    2.30
 -11 -10   1   39.00    3.70
 -11 -10   1   41.40    3.80
 -11 -10   1   38.10    4.00
 -11 -10   1   35.60    3.40
 -11 -10   1   35.90    3.00
 -11 -10   1   43.50    4.10
 -11 -10   1   35.20    3.50
  10  10  -1    2.10    1.10
  10  10  -1    1.40    1.30
  10  10  -1    3.50    1.40
  10  10  -1    2.30    2.40
  10  10  -1    0.70    1.30
  10  10  -1    1.60    1.30
 -10 -10   1    2.80    1.50
 -10 -10   1    2.30    1.40
 -10 -10   1    2.30    1.40
 -10 -10   1    3.50    1.60
 -10 -10   1    1.30    1.10
 -10 -10   1    0.80    1.30
   9  10  -1   38.40    2.10
   9  10  -1   44.30    3.60
   9  10  -1   36.40    3.30
   9  10  -1   40.50    3.60
   9  10  -1   43.50    3.30
   9  10  -1   32.80    3.20
  -9 -10   1   42.90    3.70
  -9 -10   1   40.40    3.60
  -9 -10   1   42.00    3.50
  -9 -10   1   38.00    3.60
  -9 -10   1   34.30    3.10
  -9 -10   1   33.90    3.40
  -9 -10   1   36.20    2.40
   8  10  -1   48.70    3.70
   8  10  -1   54.49    3.70
   8  10  -1   53.49    4.10
   8  10  -1   50.89    3.70
   8  10  -1   57.19    2.50
   8  10  -1   62.79    4.30
  -8 -10   1   50.69    3.20
  -8 -10   1   50.69    3.80
  -8 -10   1   52.49    4.30
  -8 -10   1   47.90    3.80
  -8 -10   1   52.19    3.70
  -8 -10   1   58.29    4.00
  -8 -10   1   54.59    4.10
  -8 -10   1   57.19    4.20
   7  10  -1  386.46   10.30
   7  10  -1  395.86   10.80
   7  10  -1  387.56   10.70
   7  10  -1  381.26   11.20
  -7 -10   1  387.66   11.20
  -7 -10   1  394.26   11.20
  -7 -10   1  397.06   11.20
  -7 -10   1  391.96   10.70
  -7 -10   1  385.26   11.50
  -7 -10   1  382.36   10.10
  -7 -10   1  370.46    8.30
  -7 -10   1  391.86   10.90
   6  10  -1   28.00    2.70
   6  10  -1   28.10    3.10
   6  10  -1   31.90    3.00
   6  10  -1   32.00    3.00
   6  10  -1   27.20    3.00
  -6 -10   1   34.70    3.20
  -6 -10   1   35.40    1.90
  -6 -10   1   28.60    3.20
  -6 -10   1   30.70    3.10
  -6 -10   1   28.10    2.70
  -6 -10   1   29.90    2.90
  -6 -10   1   28.20    3.00
  -6 -10   1   28.50    3.00
   5  10  -1   28.40    2.90
   5  10  -1   26.00    2.80
   5  10  -1   26.00    2.60
   5  10  -1   21.80    2.60
   5  10  -1   25.10    2.70
  -5 -10   1   26.40    2.80
  -5 -10   1   29.30    2.90
  -5 -10   1   24.00    2.70
  -5 -10   1   22.10    2.70
  -5 -10   1   24.00    1.50
  -5 -10   1   23.40    2.50
  -5 -10   1   25.10    2.40
  -5 -10   1   20.30    2.40
   4  10  -1    1.90    1.10
   4  10  -1    1.40    0.50
   4  10  -1    2.00    1.20
   4  10  -1    0.20    0.90
   4  10  -1    0.10    0.90
  -4 -10   1   -0.10    0.90
  -4 -10   1    0.00    1.00
  -4 -10   1    1.30    0.80
  -4 -10   1    0.90    1.10
  -4 -10   1    1.30    1.10
  -4 -10   1    0.80    1.00
  -4 -10   1    1.10    1.10
  -4 -10   1    0.90    0.40
   3  10  -1   56.89    3.80
   3  10  -1   51.49    3.40
   3  10  -1   60.49    4.00
   3  10  -1   61.49    3.20
   3  10  -1   55.89    3.50
   3  10  -1   55.69    3.70
  -3 -10   1   59.49    1.90
  -3 -10   1   60.99    3.70
  -3 -10   1   59.59    3.80
  -3 -10   1   57.19    2.70
  -3 -10   1   60.39    3.80
  -3 -10   1   61.59    3.50
  -3 -10   1   55.49    3.90
  -3 -10   1   58.19    3.70
   2  10  -1   56.09    3.90
   2  10  -1   58.59    3.50
   2  10  -1   59.59    3.60
   2  10  -1   60.79    3.80
   2  10  -1   57.99    2.90
  -2 -10   1   59.99    3.70
  -2 -10   1   63.59    3.80
  -2 -10   1   60.09    3.50
  -2 -10   1   59.69    2.50
  -2 -10   1   60.29    3.60
  -2 -10   1   57.59    3.50
  -2 -10   1   57.69    1.70
  -2 -10   1   61.69    4.20
   1  10  -1   39.60    2.30
   1  10  -1   44.70    3.10
   1  10  -1   40.20    3.50
   1  10  -1   40.00    2.90
   1  10  -1   39.80    3.10
   1  10  -1   35.50    2.90
  -1 -10   1   39.50    2.90
  -1 -10   1   36.80    3.30
  -1 -10   1   41.60    3.10
  -1 -10   1   40.10    1.90
  -1 -10   1   38.80    2.90
  -1 -10   1   43.70    3.10
  -1 -10   1   39.20    2.70
   0  10  -1  454.45   11.40
   0  10  -1  467.45   10.80
   0  10  -1  445.86   10.60
   0  10  -1  430.66   12.10
   0  10  -1  473.85    9.10
   0  10  -1  477.05   11.90
   0  10  -1  463.85   11.40
   0 -10   1  462.05    8.20
   0 -10   1  454.05   10.30
   0 -10   1  470.35   10.60
   0 -10   1  462.45   12.50
   0 -10   1  456.35   11.20
   0 -10   1  454.65   10.70
   0 -10   1  458.65   11.30
  -1  10  -1   97.39    3.10
  -1  10  -1   90.19    4.10
  -1  10  -1   92.29    4.50
  -1  10  -1   97.09    4.20
  -1  10  -1   93.29    5.20
  -1  10  -1   93.69    4.50
  -1  10  -1   99.49    5.10
   1 -10   1   98.59    4.20
   1 -10   1  100.49    2.80
   1 -10   1   99.89    4.10
   1 -10   1   89.19    3.80
   1 -10   1   92.39    2.70
   1 -10   1   98.69    4.50
   1 -10   1   89.69    5.10
   1 -10   1   93.79    4.50
  -2  10  -1   71.79    4.60
  -2  10  -1   76.59    3.70
  -2  10  -1   76.39    3.90
  -2  10  -1   77.89    4.70
  -2  10  -1   76.09    2.70
  -2  10  -1   79.49    3.70
  -2  10  -1   81.29    4.10
   2 -10   1   74.69    3.90
   2 -10   1   78.69    3.40
   2 -10   1   72.49    3.90
   2 -10   1   76.49    2.60
   2 -10   1   78.29    3.70
   2 -10   1   79.79    3.60
   2 -10   1   77.79    4.80
  -3  10  -1   15.90    2.20
  -3  10  -1   12.40    1.10
  -3  10  -1   14.10    2.80
  -3  10  -1   14.20    2.70
  -3  10  -1   11.90    1.80
  -3  10  -1   14.10    1.30
  -3  10  -1   19.50    2.50
  -3  10  -1   15.10    2.00
   3 -10   1   13.20    2.50
   3 -10   1   11.10    1.70
   3 -10   1   12.90    1.80
   3 -10   1   14.30    2.60
   3 -10   1   11.60    2.00
   3 -10   1   11.20    1.20
   3 -10   1   11.90    1.50
  -4  10  -1  114.09    4.80
  -4  10  -1  114.39    3.10
  -4  10  -1  114.19    6.00
  -4  10  -1  113.69    4.40
  -4  10  -1  110.19    3.30
  -4  10  -1  107.49    4.60
  -4  10  -1  113.99    5.90
  -4  10  -1  108.49    4.30
   4 -10   1  114.89    3.50
   4 -10   1  107.89    4.60
   4 -10   1  109.69    6.80
   4 -10   1  105.59    4.50
   4 -10   1  112.49    4.20
   4 -10   1  112.39    3.80
   4 -10   1  111.99    4.80
  -5  10  -1   67.49    2.20
  -5  10  -1   66.49    3.60
  -5  10  -1   67.19    3.30
  -5  10  -1   68.09    3.60
  -5  10  -1   64.39    6.60
  -5  10  -1   74.89    4.20
  -5  10  -1   60.79    4.50
  -5  10  -1   61.89    2.50
  -5  10  -1   67.19    4.00
   5 -10   1   64.79    3.10
   5 -10   1   67.69    2.40
   5 -10   1   65.99    3.10
   5 -10   1   66.09    3.20
   5 -10   1   69.89    4.80
   5 -10   1   67.19    3.50
   5 -10   1   74.79    3.70
  -6  10  -1   54.99    3.00
  -6  10  -1   53.79    3.00
  -6  10  -1   54.39    4.50
  -6  10  -1   48.40    3.00
  -6  10  -1   53.39    3.10
  -6  10  -1   54.09    2.40
  -6  10  -1   50.69    4.20
  -6  10  -1   47.50    3.50
  -6  10  -1   51.69    2.00
   6 -10   1   53.39    2.90
   6 -10   1   51.89    3.00
   6 -10   1   59.89    2.90
   6 -10   1   49.00    4.20
   6 -10   1   59.39    2.90
  -7  10  -1   43.90    2.60
  -7  10  -1   44.40    2.70
  -7  10  -1   47.60    3.00
  -7  10  -1   40.00    3.80
  -7  10  -1   45.70    2.00
  -7  10  -1   47.20    2.70
  -7  10  -1   52.19    4.60
  -7  10  -1   43.80    2.80
  -7  10  -1   47.90    3.60
   7 -10   1   48.50    3.00
   7 -10   1   42.50    2.40
   7 -10   1   42.80    2.50
   7 -10   1   45.20    2.80
   7 -10   1   46.30    3.90
   7 -10   1   47.30    2.90
  -8  10  -1    6.50    1.40
  -8  10  -1    4.40    1.80
  -8  10  -1    4.30    2.00
  -8  10  -1    6.60    1.30
  -8  10  -1    5.40    1.30
  -8  10  -1    8.10    2.00
  -8  10  -1    6.50    1.30
  -8  10  -1    6.10    1.00
  -8  10  -1    8.20    1.20
   8 -10   1    6.00    1.20
   8 -10   1    7.30    1.30
   8 -10   1    7.90    1.40
   8 -10   1   11.60    2.50
   8 -10   1    5.80    1.50
   8 -10   1    6.90    1.20
  -9  10  -1   24.10    3.60
  -9  10  -1   17.20    1.50
  -9  10  -1   12.20    2.80
  -9  10  -1   15.40    1.80
  -9  10  -1   18.50    3.10
   9 -10   1   17.60    1.50
   9 -10   1   15.40    1.40
   9 -10   1   17.80    2.90
   9 -10   1   18.50    2.40
   9 -10   1   16.50    1.60
 -10  10  -1   13.40    1.50
 -10  10  -1   13.50    3.10
 -10  10  -1   15.40    1.50
 -10  10  -1   14.80    1.90
 -10  10  -1   16.70    3.00
 -10  10  -1   17.90    1.70
 -10  10  -1   13.30    3.10
 -10  10  -1   13.10    1.50
  10 -10   1   14.10    2.80
  10 -10   1   15.40    2.60
  10 -10   1   16.50    1.10
 -11  10  -1    9.60    2.20
 -11  10  -1   12.00    2.40
 -11  10  -1   10.00    1.80
 -11  10  -1   10.10    3.10
 -11  10  -1   10.60    1.20
 -11  10  -1   10.10    1.40
 -11  10  -1   11.20    1.20
  11 -10   1    9.30    2.00
 -12  10  -1   25.00    2.30
 -12  10  -1   28.90    3.50
 -12  10  -1   33.20    6.40
 -12  10  -1   26.80    2.70
  12 -10   1   23.00    3.40
  14   9  -1    2.40    1.80
  14   9  -1    2.60    1.10
  14   9  -1    3.30    1.70
 -14  -9   1    3.50    1.50
 -14  -9   1    5.60    2.50
 -14  -9   1    1.70    1.50
 -14  -9   1    6.00    1.70
 -14  -9   1    4.10    1.20
 -14  -9   1    4.20    1.80
  13   9  -1    0.60    0.80
  13   9  -1    1.60    1.60
  13   9  -1    3.10    1.40
  13   9  -1   -0.40    1.40
  13   9  -1   -1.10    1.00
  13   9  -1    3.10    1.30
 -13  -9   1    2.40    1.30
 -13  -9   1   -1.00    1.20
 -13  -9   1   -2.30    1.00
 -13  -9   1   -0.20    0.90
 -13  -9   1    1.90    1.30
 -13  -9   1    2.90    1.40
  12   9  -1   12.80    2.10
  12   9  -1   16.70    1.40
  12   9  -1   15.30    2.70
  12   9  -1   14.40    1.60
  12   9  -1   13.10    2.30
  12   9  -1   14.50    2.40
  12   9  -1   16.70    2.80
 -12  -9   1   11.60    2.30
 -12  -9   1   13.20    2.40
 -12  -9   1   17.00    3.30
 -12  -9   1   15.00    2.10
 -12  -9   1   13.20    2.40
 -12  -9   1   16.30    2.70
  11   9  -1   32.70    2.00
  11   9  -1   35.00    3.40
  11   9  -1   34.30    2.10
  11   9  -1   36.60    3.10
  11   9  -1   39.40    3.30
  11   9  -1   35.20    3.20
  11   9  -1   33.00    3.10
 -11  -9   1   31.10    3.20
 -11  -9   1   29.80    3.10
 -11  -9   1   32.90    3.60
 -11  -9   1   31.60    2.70
 -11  -9   1   34.00    3.30
 -11  -9   1   37.20    3.40
  10   9  -1    5.90    1.80
  10   9  -1    6.00    1.80
  10   9  -1    5.20    1.40
  10   9  -1    7.20    1.30
  10   9  -1    6.00    1.60
  10   9  -1    8.20    2.00
 -10  -9   1    4.80    1.60
 -10  -9   1    6.10    1.70
 -10  -9   1    6.40    1.50
 -10  -9   1    4.40    1.80
 -10  -9   1    6.20    2.10
 -10  -9   1    5.40    1.50
   9   9  -1    0.30    1.20
   9   9  -1    1.30    1.20
   9   9  -1    1.40    0.90
   9   9  -1    2.00    1.40
   9   9  -1    3.10    1.40
  -9  -9   1    2.40    1.20
  -9  -9   1    4.90    1.10
  -9  -9   1    0.30    1.40
  -9  -9   1    2.70    1.40
  -9  -9   1    5.00    1.70
  -9  -9   1    1.60    1.20
  -9  -9   1    0.10    1.10
   8   9  -1   11.60    2.10
   8   9  -1    4.90    1.60
   8   9  -1    8.60    2.10
   8   9  -1   10.10    2.40
   8   9  -1    6.60    1.20
   8   9  -1    8.90    2.00
  -8  -9   1    5.00    1.50
  -8  -9   1   11.60    2.30
  -8  -9   1    6.40    1.40
  -8  -9   1    8.60    2.10
  -8  -9   1    6.20    1.60
  -8  -9   1    4.90    1.80
  -8  -9   1    5.70    1.50
   7   9  -1  509.25   11.70
   7   9  -1  501.35   12.90
   7   9  -1  513.75   12.40
   7   9  -1  509.95    9.40
   7   9  -1  494.35   12.20
   7   9  -1  525.45   12.90
  -7  -9   1  515.85   12.50
  -7  -9   1  495.05   12.80
  -7  -9   1  519.45   12.20
  -7  -9   1  504.35   10.30
  -7  -9   1  508.95   12.30
  -7  -9   1  512.55   12.30
  -7  -9   1  508.45   12.70
   6   9  -1   10.20    1.90
   6   9  -1   14.90    2.50
   6   9  -1   10.90    2.10
   6   9  -1   10.60    2.00
   6   9  -1   10.70    2.00
  -6  -9   1   11.10    2.00
  -6  -9   1   13.00    2.30
  -6  -9   1   11.60    1.90
  -6  -9   1   10.80    1.70
  -6  -9   1   11.50    2.10
  -6  -9   1   11.60    2.10
  -6  -9   1   11.60    1.20
   5   9  -1  302.17    8.60
   5   9  -1  305.67    9.00
   5   9  -1  303.57    8.60
   5   9  -1  303.87    8.70
   5   9  -1  302.17    9.10
  -5  -9   1  310.77    9.10
  -5  -9   1  306.27    6.50
  -5  -9   1  298.67    8.60
  -5  -9   1  297.57    8.80
  -5  -9   1  309.57    7.90
  -5  -9   1  313.17    8.70
  -5  -9   1  294.07    9.00
  -5  -9   1  305.57    9.10
   4   9  -1   98.59    4.70
   4   9  -1   93.39    4.60
   4   9  -1   97.89    4.50
   4   9  -1   90.59    4.30
  -4  -9   1   95.39    4.60
  -4  -9   1   95.59    4.50
  -4  -9   1   93.39    3.70
  -4  -9   1   98.59    4.40
  -4  -9   1   99.99    4.90
  -4  -9   1   99.49    4.70
  -4  -9   1   92.29    2.80
  -4  -9   1   88.69    4.50
   3   9  -1    3.40    1.30
   3   9  -1    3.40    1.20
   3   9  -1    1.70    0.70
   3   9  -1    0.80    0.90
   3   9  -1    2.00    1.10
  -3  -9   1    0.50    1.00
  -3  -9   1    1.60    1.10
  -3  -9   1    5.40    1.40
  -3  -9   1    3.90    1.20
  -3  -9   1    4.70    1.40
  -3  -9   1    3.30    0.60
  -3  -9   1    2.10    1.20
  -3  -9   1    1.90    0.80
   2   9  -1   26.70    2.40
   2   9  -1   29.40    2.70
   2   9  -1   31.70    2.70
   2   9  -1   26.10    2.40
   2   9  -1   27.10    2.50
   2   9  -1   28.10    2.00
  -2  -9   1   27.40    1.80
  -2  -9   1   25.50    2.60
  -2  -9   1   37.60    3.50
  -2  -9   1   26.40    2.40
  -2  -9   1   26.60    2.30
  -2  -9   1   26.60    1.10
  -2  -9   1   28.90    2.60
  -2  -9   1   25.50    2.40
   1   9  -1   79.19    3.80
   1   9  -1   94.79    4.80
   1   9  -1   85.39    3.90
   1   9  -1   88.09    3.20
   1   9  -1   89.59    4.30
   1   9  -1   85.89    4.10
  -1  -9   1   84.49    4.60
  -1  -9   1   90.39    2.80
  -1  -9   1   87.19    4.20
  -1  -9   1   85.59    3.90
  -1  -9   1   83.29    3.90
  -1  -9   1   84.09    4.10
   0   9  -1   96.29    4.40
   0   9  -1   98.19    4.10
   0   9  -1   96.39    4.90
   0   9  -1   94.09    3.10
   0   9  -1   96.69    4.10
   0   9  -1   90.19    4.20
   0  -9   1   94.19    3.90
   0  -9   1   98.79    4.30
   0  -9   1   98.79    4.00
   0  -9   1   95.59    4.10
   0  -9   1   91.09    4.90
   0  -9   1   92.49    4.20
   0  -9   1   98.49    2.90
  -1   9  -1    3.80    1.30
  -1   9  -1    4.90    1.30
  -1   9  -1    8.60    1.70
  -1   9  -1    4.80    1.30
  -1   9  -1    6.50    1.30
  -1   9  -1    3.20    1.30
  -1   9  -1    5.20    1.20
   1  -9   1    3.20    1.30
   1  -9   1    6.40    1.40
   1  -9   1    4.60    1.20
   1  -9   1    4.50    0.70
   1  -9   1    4.90    1.20
   1  -9   1    5.40    1.30
   1  -9   1    4.60    1.30
  -2   9  -1   69.99    3.60
  -2   9  -1   72.89    2.30
  -2   9  -1   72.79    3.30
  -2   9  -1   70.19    4.20
  -2   9  -1   72.69    3.40
  -2   9  -1   70.69    4.30
  -2   9  -1   69.09    3.50
   2  -9   1   72.49    3.30
   2  -9   1   67.29    3.00
   2  -9   1   67.79    3.20
   2  -9   1   65.29    3.40
   2  -9   1   69.49    4.30
   2  -9   1   72.99    3.60
   2  -9   1   70.69    2.40
  -3   9  -1   70.29    2.20
  -3   9  -1   71.69    4.40
  -3   9  -1   73.79    4.40
  -3   9  -1   71.29    3.30
  -3   9  -1   70.59    3.50
  -3   9  -1   67.19    3.50
  -3   9  -1   71.39    2.40
  -3   9  -1   71.49    3.30
   3  -9   1   64.59    2.50
   3  -9   1   68.39    3.50
   3  -9   1   72.39    2.80
   3  -9   1   69.69    3.50
   3  -9   1   66.79    3.20
   3  -9   1   71.49    4.40
  -4   9  -1   21.90    1.40
  -4   9  -1   24.20    2.10
  -4   9  -1   24.50    1.50
  -4   9  -1   26.10    2.10
  -4   9  -1   24.10    2.10
  -4   9  -1   26.20    2.10
  -4   9  -1   22.60    2.90
  -4   9  -1   24.50    2.80
   4  -9   1   22.70    1.80
   4  -9   1   21.20    1.70
   4  -9   1   22.80    1.90
   4  -9   1   24.50    2.00
   4  -9   1   23.50    2.10
   4  -9   1   22.70    2.00
   4  -9   1   25.90    2.90
  -5   9  -1  161.08    4.20
  -5   9  -1  175.88    5.60
  -5   9  -1  177.18    5.10
  -5   9  -1  170.08    3.80
  -5   9  -1  177.98    7.10
  -5   9  -1  167.48    7.10
  -5   9  -1  173.68    5.10
  -5   9  -1  168.48    5.50
   5  -9   1  175.38    4.90
   5  -9   1  167.48    6.90
   5  -9   1  167.88    4.90
   5  -9   1  175.18    5.50
   5  -9   1  168.08    3.90
   5  -9   1  167.38    5.00
  -6   9  -1    1.70    1.10
  -6   9  -1    0.80    0.60
  -6   9  -1    2.30    1.20
  -6   9  -1    0.20    0.90
  -6   9  -1    1.20    0.80
  -6   9  -1    0.70    0.80
  -6   9  -1    1.00    1.70
  -6   9  -1    0.40    0.80
   6  -9   1   -0.10    0.70
   6  -9   1    2.40    1.10
   6  -9   1    1.90    1.40
   6  -9   1    0.10    0.70
   6  -9   1    0.20    0.80
   6  -9   1    2.90    1.10
  -7   9  -1    1.70    1.00
  -7   9  -1    1.70    1.40
  -7   9  -1    1.10    1.00
  -7   9  -1    0.90    0.90
  -7   9  -1    1.60    1.80
  -7   9  -1    1.20    0.80
  -7   9  -1    2.30    0.80
  -7   9  -1    3.30    0.80
  -7   9  -1    1.90    0.70
   7  -9   1    3.50    1.20
   7  -9   1    2.00    0.80
   7  -9   1    2.90    1.60
   7  -9   1    1.10    0.90
   7  -9   1    2.40    1.00
  -8   9  -1   16.40    1.70
  -8   9  -1   16.70    3.20
  -8   9  -1   16.00    1.60
  -8   9  -1   17.10    1.80
  -8   9  -1   16.40    1.50
  -8   9  -1   19.20    3.00
  -8   9  -1   14.20    2.20
  -8   9  -1   15.10    1.40
  -8   9  -1   13.80    1.70
   8  -9   1   13.10    1.40
   8  -9   1   16.30    1.60
   8  -9   1   15.20    1.60
   8  -9   1   14.40    2.00
   8  -9   1   20.80    3.10
   8  -9   1   17.30    1.60
  -9   9  -1   40.50    2.20
  -9   9  -1   46.10    4.40
  -9   9  -1   41.80    2.40
  -9   9  -1   38.00    2.20
  -9   9  -1   38.30    2.20
  -9   9  -1   38.60    2.20
  -9   9  -1   39.90    3.60
  -9   9  -1   41.90    2.40
   9  -9   1   38.20    1.80
   9  -9   1   37.70    3.50
   9  -9   1   40.00    1.90
   9  -9   1   39.80    2.10
   9  -9   1   37.80    2.00
   9  -9   1   40.20    3.10
 -10   9  -1    5.50    2.30
 -10   9  -1    1.40    0.80
 -10   9  -1    2.30    1.00
 -10   9  -1    2.70    0.90
 -10   9  -1    2.50    1.80
 -10   9  -1    3.10    1.00
  10  -9   1    4.30    1.50
 -11   9  -1   14.30    3.40
 -11   9  -1   13.30    2.60
 -11   9  -1   10.50    1.60
 -11   9  -1   10.60    1.20
 -11   9  -1    7.80    2.70
 -11   9  -1   11.00    1.00
 -11   9  -1   10.40    1.20
 -11   9  -1    9.20    1.80
 -11   9  -1   13.30    1.10
  11  -9   1   10.50    2.10
 -12   9  -1    0.10    0.80
 -12   9  -1    1.20    1.20
 -12   9  -1    2.30    1.00
 -12   9  -1    3.90    1.60
 -12   9  -1    0.80    0.90
 -12   9  -1    3.50    2.10
  12  -9   1   -0.40    1.10
 -13   9  -1   -0.50    1.10
 -13   9  -1   -1.80    1.10
 -13   9  -1    0.10    1.00
 -13   9  -1    3.40    1.40
 -13   9  -1    2.00    2.50
  13  -9   1    0.60    1.50
  15   8  -1   -2.60    1.30
  15   8  -1    0.90    1.70
  15   8  -1   -0.30    0.90
  15   8  -1   -0.10    1.30
 -15  -8   1    2.10    1.30
 -15  -8   1   -1.00    1.40
 -15  -8   1   -0.90    2.00
 -15  -8   1   -2.10    1.10
  14   8  -1    3.50    1.00
  14   8  -1    4.60    1.50
  14   8  -1    3.20    1.80
  14   8  -1    6.10    1.50
  14   8  -1    2.70    1.60
  14   8  -1    7.90    2.70
 -14  -8   1    0.90    1.70
 -14  -8   1    4.80    1.70
 -14  -8   1    3.80    2.30
 -14  -8   1    3.90    1.60
 -14  -8   1    4.90    1.60
 -14  -8   1    4.30    1.60
  13   8  -1   25.60    2.10
  13   8  -1   26.20    2.80
  13   8  -1   22.90    3.00
  13   8  -1   27.60    4.30
  13   8  -1   24.70    3.00
  13   8  -1   34.70    3.10
 -13  -8   1   25.60    2.90
 -13  -8   1   22.80    2.60
 -13  -8   1   24.10    3.30
 -13  -8   1   25.60    2.90
 -13  -8   1   24.60    3.70
 -13  -8   1   27.00    2.00
  12   8  -1   32.30    2.90
  12   8  -1   35.10    3.10
  12   8  -1   36.00    3.30
  12   8  -1   35.90    2.30
  12   8  -1   39.50    3.50
  12   8  -1   41.40    1.90
  12   8  -1   34.50    3.40
 -12  -8   1   39.40    4.00
 -12  -8   1   32.70    3.10
 -12  -8   1   30.80    3.10
 -12  -8   1   38.10    3.20
 -12  -8   1   40.60    3.50
 -12  -8   1   35.80    2.60
  11   8  -1    5.10    1.00
  11   8  -1    3.60    1.50
  11   8  -1    4.70    1.40
  11   8  -1    4.10    1.40
  11   8  -1    4.90    1.50
  11   8  -1    4.80    1.60
 -11  -8   1    4.20    1.60
 -11  -8   1    4.80    1.40
 -11  -8   1    5.70    1.70
 -11  -8   1    2.00    1.30
 -11  -8   1    5.30    1.60
 -11  -8   1    5.20    1.30
  10   8  -1   12.70    2.20
  10   8  -1   12.60    2.00
  10   8  -1   12.90    2.30
  10   8  -1   16.20    1.50
  10   8  -1   15.80    2.40
  10   8  -1   13.60    1.60
  10   8  -1   12.60    2.30
 -10  -8   1   14.90    2.10
 -10  -8   1   14.70    2.30
 -10  -8   1   15.40    2.50
 -10  -8   1   12.10    2.10
 -10  -8   1   12.20    2.20
 -10  -8   1   12.90    2.40
   9   8  -1  112.39    5.40
   9   8  -1  112.39    5.10
   9   8  -1  108.69    5.20
   9   8  -1  114.69    5.20
   9   8  -1  111.79    3.40
   9   8  -1  103.69    4.40
  -9  -8   1  124.59    8.50
  -9  -8   1  116.49    5.40
  -9  -8   1  116.69    5.50
  -9  -8   1  110.09    4.70
  -9  -8   1  112.19    5.40
  -9  -8   1  111.59    4.40
  -9  -8   1  110.99    5.60
   8   8  -1  100.79    3.10
   8   8  -1  103.29    5.10
   8   8  -1  108.39    4.90
   8   8  -1  112.19    5.00
   8   8  -1  100.79    7.40
   8   8  -1  110.79    4.40
  -8  -8   1  106.79    5.10
  -8  -8   1  100.29    5.20
  -8  -8   1  104.79    5.00
  -8  -8   1  100.09    4.70
  -8  -8   1  108.49    4.70
  -8  -8   1   99.29    4.80
  -8  -8   1  107.09    4.70
   7   8  -1   41.60    3.00
   7   8  -1   33.70    2.90
   7   8  -1   36.10    1.80
   7   8  -1   35.10    2.80
   7   8  -1   39.30    3.20
   7   8  -1   39.60    2.80
  -7  -8   1   34.20    2.80
  -7  -8   1   36.40    3.00
  -7  -8   1   35.50    2.90
  -7  -8   1   34.70    3.00
  -7  -8   1   41.90    2.30
  -7  -8   1   36.40    3.10
  -7  -8   1   36.80    2.90
   6   8  -1   78.39    6.10
   6   8  -1   71.59    3.60
   6   8  -1   72.59    3.90
   6   8  -1   72.79    4.10
   6   8  -1   70.59    3.90
  -6  -8   1   76.69    4.00
  -6  -8   1   71.59    3.80
  -6  -8   1   71.29    4.00
  -6  -8   1   72.09    4.10
  -6  -8   1   73.99    3.90
  -6  -8   1   74.49    2.90
  -6  -8   1   70.79    3.80
   5   8  -1   30.90    2.60
   5   8  -1   29.10    2.60
   5   8  -1   30.40    2.50
   5   8  -1   36.40    2.80
   5   8  -1   28.30    2.50
  -5  -8   1   30.10    2.70
  -5  -8   1   27.30    2.50
  -5  -8   1   31.10    2.60
  -5  -8   1   28.60    2.30
  -5  -8   1   31.30    1.70
  -5  -8   1   31.10    2.50
  -5  -8   1   31.00    2.70
   4   8  -1  186.08    6.30
   4   8  -1  178.68    6.00
   4   8  -1  181.28    6.30
   4   8  -1  194.08    6.20
   4   8  -1  183.48    6.20
  -4  -8   1  173.58    6.20
  -4  -8   1  184.28    6.30
  -4  -8   1  184.08    4.20
  -4  -8   1  185.88    6.30
  -4  -8   1  169.78    5.80
  -4  -8   1  185.38    6.10
  -4  -8   1  184.38    5.40
   3   8  -1   59.59    3.50
   3   8  -1   65.29    3.40
   3   8  -1   69.09    3.60
   3   8  -1   60.49    3.30
   3   8  -1   65.29    3.10
  -3  -8   1   62.39    2.00
  -3  -8   1   66.69    3.60
  -3  -8   1   66.39    3.50
  -3  -8   1   67.09    3.50
  -3  -8   1   67.89    3.80
  -3  -8   1   69.09    3.50
  -3  -8   1   66.69    3.60
  -3  -8   1   62.79    2.80
   2   8  -1  200.78    6.10
   2   8  -1  196.18    6.10
   2   8  -1  201.88    5.40
   2   8  -1  193.78    6.60
   2   8  -1  195.88    6.30
   2   8  -1  204.98    6.40
  -2  -8   1  191.48    6.60
  -2  -8   1  189.48    6.00
  -2  -8   1  190.18    5.90
  -2  -8   1  198.38    3.80
  -2  -8   1  196.48    6.10
  -2  -8   1  194.98    6.30
  -2  -8   1  202.18    4.90
  -2  -8   1  194.18    6.20
   1   8  -1   13.50    1.80
   1   8  -1   13.00    2.10
   1   8  -1   10.50    1.60
   1   8  -1   13.30    1.30
   1   8  -1   10.40    1.80
   1   8  -1    8.90    1.40
  -1  -8   1   12.30    1.20
  -1  -8   1   13.50    2.00
  -1  -8   1   14.00    2.00
  -1  -8   1   10.90    1.70
  -1  -8   1   10.30    1.60
  -1  -8   1   11.10    1.80
  -1  -8   1   11.30    1.90
   0   8  -1   24.10    2.00
   0   8  -1   21.70    2.00
   0   8  -1   22.60    2.00
   0   8  -1   23.00    1.80
   0   8  -1   21.70    2.10
   0   8  -1   25.40    2.50
   0  -8   1   19.30    2.30
   0  -8   1   18.50    1.90
   0  -8   1   23.20    2.00
   0  -8   1   21.30    1.20
   0  -8   1   21.10    1.80
   0  -8   1   20.80    1.90
   0  -8   1   18.80    1.90
  -1   8  -1    4.70    1.50
  -1   8  -1    5.10    1.30
  -1   8  -1    2.80    1.00
  -1   8  -1    5.40    0.80
  -1   8  -1    3.70    1.00
  -1   8  -1    4.30    1.10
  -1   8  -1    4.20    1.40
   1  -8   1    2.00    0.90
   1  -8   1    3.20    1.10
   1  -8   1    2.80    1.00
   1  -8   1    2.20    1.20
   1  -8   1    3.10    1.00
   1  -8   1    2.80    1.10
   1  -8   1    3.90    0.60
  -2   8  -1   25.50    1.30
  -2   8  -1   22.90    1.80
  -2   8  -1   22.00    1.90
  -2   8  -1   22.60    2.40
  -2   8  -1   22.80    1.80
  -2   8  -1   21.70    2.00
  -2   8  -1   20.90    2.30
   2  -8   1   23.20    2.00
   2  -8   1   21.60    1.90
   2  -8   1   19.40    1.70
   2  -8   1   22.90    1.90
   2  -8   1   20.80    1.70
   2  -8   1   23.40    2.40
   2  -8   1   26.00    1.40
  -3   8  -1    0.10    0.40
  -3   8  -1   -0.20    0.80
  -3   8  -1    0.30    0.50
  -3   8  -1    1.30    1.10
  -3   8  -1   -0.10    0.60
  -3   8  -1    0.20    0.60
  -3   8  -1    0.60    0.70
  -3   8  -1   -0.20    0.60
   3  -8   1   -0.60    0.40
   3  -8   1   -0.40    0.80
   3  -8   1    0.90    0.80
   3  -8   1   -0.80    0.60
   3  -8   1    1.00    0.70
   3  -8   1   -0.30    0.70
  -4   8  -1   16.40    1.80
  -4   8  -1   15.80    1.60
  -4   8  -1   17.20    2.50
  -4   8  -1   19.10    2.50
  -4   8  -1   19.40    1.70
  -4   8  -1   18.40    1.70
  -4   8  -1   18.20    1.70
  -4   8  -1   17.90    1.10
  -4   8  -1   18.40    1.20
   4  -8   1   19.20    1.60
   4  -8   1   16.70    1.60
   4  -8   1   17.80    1.30
   4  -8   1   19.60    1.70
   4  -8   1   19.70    2.70
   4  -8   1   19.10    1.50
   4  -8   1   17.40    1.70
  -5   8  -1   -0.60    0.70
  -5   8  -1    0.30    0.40
  -5   8  -1    0.10    0.60
  -5   8  -1    0.10    1.00
  -5   8  -1    0.00    0.50
  -5   8  -1    0.50    0.80
  -5   8  -1   -0.60    0.50
  -5   8  -1    0.40    0.60
  -5   8  -1    0.10    1.10
   5  -8   1   -0.10    0.70
   5  -8   1   -0.60    0.60
   5  -8   1   -0.60    0.60
   5  -8   1    0.40    0.60
   5  -8   1    0.50    0.90
   5  -8   1    0.20    0.50
   5  -8   1   -1.10    0.50
  -6   8  -1    5.70    2.10
  -6   8  -1    4.80    1.10
  -6   8  -1    3.70    1.40
  -6   8  -1    3.70    1.10
  -6   8  -1    3.90    0.80
  -6   8  -1    4.60    0.80
  -6   8  -1    4.20    1.10
  -6   8  -1    4.70    1.10
   6  -8   1    3.00    1.00
   6  -8   1    4.80    1.50
   6  -8   1    5.20    1.10
   6  -8   1    4.50    1.00
   6  -8   1    2.70    0.90
   6  -8   1    3.40    0.90
  -7   8  -1   22.50    1.80
  -7   8  -1   25.20    1.70
  -7   8  -1   28.20    2.00
  -7   8  -1   23.10    1.90
  -7   8  -1   21.90    2.40
  -7   8  -1   23.10    1.90
  -7   8  -1   27.40    3.70
  -7   8  -1   26.30    1.70
  -7   8  -1   23.30    2.80
   7  -8   1   24.70    1.80
   7  -8   1   22.90    1.80
   7  -8   1   23.00    2.10
   7  -8   1   22.20    1.80
   7  -8   1   26.60    2.90
  -8   8  -1  101.79    7.10
  -8   8  -1  104.89    5.00
  -8   8  -1   99.89    3.50
  -8   8  -1  100.59    5.30
  -8   8  -1  102.69    3.70
  -8   8  -1  104.79    3.70
  -8   8  -1  103.79    4.00
  -8   8  -1  108.59    3.40
  -8   8  -1  101.59    3.50
   8  -8   1  106.59    3.40
   8  -8   1  108.29    5.30
   8  -8   1  103.59    3.10
   8  -8   1  104.59    4.60
   8  -8   1  102.29    3.10
   8  -8   1  103.09    3.50
  -9   8  -1  256.77    6.30
  -9   8  -1  265.17    8.70
  -9   8  -1  263.57    6.30
  -9   8  -1  274.37    5.80
  -9   8  -1  266.07    6.30
  -9   8  -1  286.37    9.20
  -9   8  -1  267.87    9.80
  -9   8  -1  269.77    5.80
   9  -8   1  262.27    8.60
   9  -8   1  267.57    5.70
   9  -8   1  270.07    5.60
   9  -8   1  275.07    5.40
   9  -8   1  269.47    8.00
   9  -8   1  272.37    5.30
 -10   8  -1   14.90    1.40
 -10   8  -1   17.20    3.30
 -10   8  -1   11.10    2.20
 -10   8  -1   16.50    1.40
 -10   8  -1   15.30    1.40
 -10   8  -1   19.20    3.00
  10  -8   1   18.90    2.50
 -11   8  -1    1.90    1.30
 -11   8  -1    1.20    1.60
 -11   8  -1    2.10    1.40
  11  -8   1    2.00    1.30
 -12   8  -1    0.40    1.00
 -12   8  -1    1.30    1.10
 -12   8  -1    0.30    0.90
 -12   8  -1    1.80    2.10
 -12   8  -1    1.00    0.90
  12  -8   1   -0.90    1.00
 -13   8  -1   76.89    4.50
 -13   8  -1   71.09    4.90
 -13   8  -1   81.59    6.00
 -13   8  -1   71.19    4.50
  13  -8   1   70.29    4.70
  15   7  -1   52.19    3.20
  15   7  -1   50.09    3.70
  15   7  -1   56.89    4.30
  15   7  -1   60.19    3.50
  15   7  -1   53.39    3.70
 -15  -7   1   58.59    4.00
 -15  -7   1   55.99    3.70
 -15  -7   1   52.39    3.90
 -15  -7   1   56.59    5.20
 -15  -7   1   50.89    4.00
  14   7  -1    3.50    1.30
  14   7  -1    3.70    1.20
  14   7  -1   -0.30    1.00
  14   7  -1    0.10    1.10
  14   7  -1   -0.30    1.20
  14   7  -1    1.40    1.50
  14   7  -1    0.30    0.90
 -14  -7   1    3.60    1.40
 -14  -7   1    0.60    1.60
 -14  -7   1    1.10    1.10
 -14  -7   1   -1.50    1.10
 -14  -7   1    3.40    1.40
  13   7  -1    1.40    1.30
  13   7  -1    2.70    1.00
  13   7  -1    2.80    1.40
  13   7  -1    2.60    1.70
  13   7  -1    3.10    1.30
  13   7  -1    3.20    1.30
 -13  -7   1    4.90    1.70
 -13  -7   1    2.60    1.30
 -13  -7   1    2.00    1.30
 -13  -7   1    0.70    1.20
 -13  -7   1    3.00    1.20
 -13  -7   1    2.30    0.80
  12   7  -1   64.19    3.90
  12   7  -1   57.69    2.80
  12   7  -1   56.09    3.60
  12   7  -1   59.99    3.80
  12   7  -1   49.20    3.60
  12   7  -1   54.79    2.20
  12   7  -1   56.29    3.40
  12   7  -1   58.89    3.70
 -12  -7   1   55.19    4.50
 -12  -7   1   56.69    3.80
 -12  -7   1   53.49    3.70
 -12  -7   1   57.39    3.90
 -12  -7   1   51.79    2.80
 -12  -7   1   56.09    3.80
  11   7  -1    2.10    1.20
  11   7  -1    3.30    1.00
  11   7  -1    4.50    1.00
  11   7  -1    2.80    1.30
  11   7  -1    3.90    1.40
  11   7  -1    4.50    1.50
  11   7  -1    3.60    1.40
 -11  -7   1    0.90    1.20
 -11  -7   1    4.90    1.40
 -11  -7   1    1.20    1.20
 -11  -7   1    2.70    1.20
 -11  -7   1    2.20    1.00
 -11  -7   1    7.00    2.10
  10   7  -1    1.60    0.80
  10   7  -1    0.40    1.00
  10   7  -1   -0.50    0.80
  10   7  -1   -0.50    0.70
  10   7  -1    0.60    0.80
  10   7  -1    1.10    0.90
  10   7  -1    0.20    0.90
  10   7  -1    1.00    1.10
 -10  -7   1    1.30    1.10
 -10  -7   1    0.10    1.00
 -10  -7   1    0.90    1.10
 -10  -7   1    0.20    0.80
 -10  -7   1    0.60    1.10
 -10  -7   1    1.20    1.10
   9   7  -1   54.39    3.20
   9   7  -1   54.59    3.60
   9   7  -1   54.59    2.80
   9   7  -1   51.39    3.40
   9   7  -1   49.10    3.30
   9   7  -1   47.50    3.20
   9   7  -1   54.49    2.30
  -9  -7   1   47.60    3.70
  -9  -7   1   49.20    3.00
  -9  -7   1   50.59    3.40
  -9  -7   1   47.70    3.40
  -9  -7   1   47.10    3.30
  -9  -7   1   43.60    2.70
  -9  -7   1   46.70    3.30
   8   7  -1   48.80    3.20
   8   7  -1   36.90    2.90
   8   7  -1   44.30    3.20
   8   7  -1   42.60    3.00
   8   7  -1   44.10    2.10
  -8  -7   1   39.20    2.70
  -8  -7   1   43.10    2.80
  -8  -7   1   46.50    3.20
  -8  -7   1   39.40    3.20
  -8  -7   1   41.30    3.10
  -8  -7   1   45.10    3.10
  -8  -7   1   42.90    3.00
   7   7  -1   92.49    3.80
   7   7  -1   93.49    2.70
   7   7  -1   98.79    4.40
   7   7  -1   96.29    4.50
   7   7  -1   98.89    4.40
   7   7  -1   96.29    4.60
  -7  -7   1   94.59    4.20
  -7  -7   1  100.09    4.60
  -7  -7   1   99.79    4.60
  -7  -7   1   97.49    4.50
  -7  -7   1   97.49    3.60
  -7  -7   1   92.89    4.10
  -7  -7   1   96.39    4.40
   6   7  -1  836.92   16.90
   6   7  -1  869.21   16.70
   6   7  -1  831.32   17.00
   6   7  -1  821.92   15.80
   6   7  -1  844.52   13.80
   6   7  -1  855.81   16.50
  -6  -7   1  883.51   16.70
  -6  -7   1  847.22   16.70
  -6  -7   1  861.21   16.50
  -6  -7   1  856.91   17.10
  -6  -7   1  878.51   16.70
  -6  -7   1  866.11   17.00
  -6  -7   1  864.91   14.90
   5   7  -1    1.00    0.80
   5   7  -1   -0.70    0.70
   5   7  -1    0.20    0.70
   5   7  -1   -0.10    0.70
   5   7  -1   -0.10    0.60
  -5  -7   1    0.20    0.60
  -5  -7   1    0.60    0.80
  -5  -7   1    1.70    0.90
  -5  -7   1    0.10    0.80
  -5  -7   1    1.30    0.60
  -5  -7   1    0.60    0.90
  -5  -7   1    1.20    0.90
   4   7  -1   33.00    2.50
   4   7  -1   32.60    2.50
   4   7  -1   35.30    2.40
   4   7  -1   31.50    2.50
   4   7  -1   32.40    2.50
  -4  -7   1   31.40    2.40
  -4  -7   1   35.40    1.60
  -4  -7   1   34.50    2.50
  -4  -7   1   32.20    2.50
  -4  -7   1   33.10    2.60
  -4  -7   1   32.90    2.50
  -4  -7   1   32.60    2.20
   3   7  -1   55.99    3.20
   3   7  -1   56.29    3.20
   3   7  -1   55.59    3.00
   3   7  -1   60.39    3.10
   3   7  -1   60.49    2.90
   3   7  -1   59.79    3.20
  -3  -7   1   60.39    3.20
  -3  -7   1   60.39    2.70
  -3  -7   1   57.89    1.90
  -3  -7   1   62.99    3.40
  -3  -7   1   61.19    3.20
  -3  -7   1   57.19    3.20
  -3  -7   1   56.89    3.00
   2   7  -1  121.59    4.40
   2   7  -1  124.09    4.60
   2   7  -1  127.09    4.00
   2   7  -1  128.29    4.70
   2   7  -1  121.19    4.40
   2   7  -1  115.49    4.70
  -2  -7   1  118.99    4.30
  -2  -7   1  119.59    4.40
  -2  -7   1  119.39    4.80
  -2  -7   1  120.69    4.50
  -2  -7   1  124.49    3.60
  -2  -7   1  129.89    4.50
  -2  -7   1  129.49    4.70
   1   7  -1   47.70    2.60
   1   7  -1   45.40    3.00
   1   7  -1   56.09    3.00
   1   7  -1   51.39    2.20
   1   7  -1   47.30    2.70
   1   7  -1   47.40    2.80
  -1  -7   1   51.09    2.70
  -1  -7   1   47.00    2.80
  -1  -7   1   46.40    2.70
  -1  -7   1   49.70    2.00
  -1  -7   1   48.50    3.10
  -1  -7   1   49.60    2.80
  -1  -7   1   45.60    2.50
   0   7  -1  371.06    8.50
   0   7  -1  368.46    6.90
   0   7  -1  352.76    8.10
   0   7  -1  366.46    9.20
   0   7  -1  361.96    8.40
   0   7  -1  349.57    8.00
   0  -7   1  341.37    7.80
   0  -7   1  343.67    9.10
   0  -7   1  345.07    8.30
   0  -7   1  344.47    7.90
   0  -7   1  347.17    8.20
   0  -7   1  353.26    7.80
   0  -7   1  359.86    6.40
  -1   7  -1  158.78    5.70
  -1   7  -1  167.98    3.70
  -1   7  -1  154.28    5.50
  -1   7  -1  162.48    5.00
  -1   7  -1  171.28    5.10
  -1   7  -1  156.08    4.70
  -1   7  -1  159.58    4.80
   1  -7   1  157.58    4.90
   1  -7   1  165.08    3.40
   1  -7   1  160.68    4.40
   1  -7   1  155.08    4.70
   1  -7   1  166.58    5.90
   1  -7   1  154.48    4.90
   1  -7   1  162.58    4.70
  -2   7  -1   93.69    3.50
  -2   7  -1   96.99    3.70
  -2   7  -1   90.29    3.30
  -2   7  -1   96.49    2.40
  -2   7  -1   91.29    4.30
  -2   7  -1   92.29    3.40
  -2   7  -1   88.09    4.30
   2  -7   1   90.69    3.20
   2  -7   1   91.09    3.30
   2  -7   1   91.29    3.60
   2  -7   1   90.99    3.60
   2  -7   1   92.49    4.40
   2  -7   1   95.99    2.70
   2  -7   1   90.69    3.00
  -3   7  -1   21.20    2.40
  -3   7  -1   24.30    1.10
  -3   7  -1   24.90    1.80
  -3   7  -1   21.20    1.70
  -3   7  -1   22.40    1.80
  -3   7  -1   21.70    2.30
  -3   7  -1   22.50    1.30
  -3   7  -1   22.10    1.80
   3  -7   1   21.60    1.70
   3  -7   1   23.20    1.80
   3  -7   1   23.40    1.80
   3  -7   1   22.80    2.30
   3  -7   1   22.40    1.40
   3  -7   1   20.30    1.40
  -4   7  -1  143.39    4.40
  -4   7  -1  142.99    3.20
  -4   7  -1  134.89    5.50
  -4   7  -1  143.29    3.40
  -4   7  -1  145.29    4.50
  -4   7  -1  133.59    4.00
  -4   7  -1  141.59    4.10
  -4   7  -1  141.49    4.90
  -4   7  -1  142.99    5.70
   4  -7   1  144.99    4.10
   4  -7   1  140.79    4.40
   4  -7   1  141.89    3.20
   4  -7   1  140.89    4.00
   4  -7   1  135.79    3.90
   4  -7   1  141.89    4.40
   4  -7   1  145.59    5.70
  -5   7  -1   80.39    3.10
  -5   7  -1   78.99    4.40
  -5   7  -1   78.29    2.50
  -5   7  -1   83.49    3.20
  -5   7  -1   77.99    2.30
  -5   7  -1   81.39    2.50
  -5   7  -1   82.59    3.00
  -5   7  -1   83.69    3.00
  -5   7  -1   77.99    3.70
  -5   7  -1   76.99    4.20
   5  -7   1   81.39    2.80
   5  -7   1   75.79    2.80
   5  -7   1   74.79    3.00
   5  -7   1   81.69    4.20
   5  -7   1   84.39    3.30
   5  -7   1   77.39    3.10
  -6   7  -1    0.50    0.60
  -6   7  -1    1.30    0.60
  -6   7  -1    1.60    0.80
  -6   7  -1    1.60    0.70
  -6   7  -1    1.40    0.50
  -6   7  -1    0.10    1.10
  -6   7  -1    0.80    1.00
  -6   7  -1   -0.30    0.40
  -6   7  -1    1.60    0.70
   6  -7   1    0.60    0.70
   6  -7   1    1.40    1.00
   6  -7   1    0.90    0.70
   6  -7   1    0.60    0.50
   6  -7   1   -0.20    0.60
   6  -7   1    0.50    0.60
  -7   7  -1   19.40    2.90
  -7   7  -1   22.20    2.30
  -7   7  -1   24.00    1.60
  -7   7  -1   21.80    1.70
  -7   7  -1   19.20    1.50
  -7   7  -1   19.90    1.60
  -7   7  -1   19.40    1.60
  -7   7  -1   22.00    2.50
   7  -7   1   21.70    1.50
   7  -7   1   17.90    2.30
   7  -7   1   18.10    1.50
   7  -7   1   19.70    1.50
   7  -7   1   19.90    2.00
   7  -7   1   20.10    1.50
  -8   7  -1   51.89    2.40
  -8   7  -1   47.50    3.60
  -8   7  -1   48.70    4.30
  -8   7  -1   52.59    2.40
  -8   7  -1   53.69    2.30
  -8   7  -1   58.09    2.40
  -8   7  -1   50.39    3.40
  -8   7  -1   55.49    2.30
   8  -7   1   58.59    3.30
   8  -7   1   53.29    2.00
   8  -7   1   59.69    3.80
   8  -7   1   50.99    2.20
   8  -7   1   55.69    2.20
   8  -7   1   52.89    2.10
  -9   7  -1   37.10    3.00
  -9   7  -1   31.20    1.80
  -9   7  -1   36.60    6.40
  -9   7  -1   35.30    1.90
  -9   7  -1   36.10    3.10
  -9   7  -1   34.90    1.80
  -9   7  -1   31.90    1.80
  -9   7  -1   33.20    2.00
   9  -7   1   34.20    1.50
   9  -7   1   37.70    1.50
   9  -7   1   35.30    1.50
   9  -7   1   34.20    3.00
   9  -7   1   36.60    3.70
   9  -7   1   34.80    1.80
 -10   7  -1    0.00    0.50
 -10   7  -1    0.60    0.60
 -10   7  -1   -0.20    0.70
 -10   7  -1    0.90    0.60
 -10   7  -1    1.00    0.60
 -10   7  -1    2.00    1.30
 -10   7  -1    0.70    1.40
  10  -7   1   -0.40    1.00
 -11   7  -1   75.59    4.60
 -11   7  -1   83.59    4.60
 -11   7  -1   72.89    5.30
  11  -7   1   79.99    4.50
 -12   7  -1    3.30    1.70
 -12   7  -1    9.40    2.00
 -12   7  -1    8.20    1.90
 -12   7  -1    8.20    2.50
 -12   7  -1    4.70    1.30
  12  -7   1    3.70    1.60
 -13   7  -1    3.10    1.30
 -13   7  -1   -0.20    0.90
 -13   7  -1    2.00    1.20
 -13   7  -1    3.20    1.80
  13  -7   1    0.60    1.40
 -14   7  -1   10.50    3.20
 -14   7  -1   14.40    3.30
 -14   7  -1   11.40    2.40
  14  -7   1   11.60    2.40
  15   6  -1    5.00    1.20
  15   6  -1    8.40    1.40
  15   6  -1    4.40    1.60
  15   6  -1    5.20    2.00
  15   6  -1    3.60    1.50
  15   6  -1    2.70    1.40
 -15  -6   1    4.60    1.40
 -15  -6   1    4.30    1.60
 -15  -6   1    5.50    1.90
 -15  -6   1    4.90    2.10
  14   6  -1    8.50    1.90
  14   6  -1    9.30    2.00
  14   6  -1   11.90    2.50
  14   6  -1    8.60    1.60
  14   6  -1   10.40    1.80
  14   6  -1    8.00    1.80
 -14  -6   1    8.20    1.60
 -14  -6   1    8.80    2.40
 -14  -6   1   10.10    2.00
 -14  -6   1    9.80    1.70
 -14  -6   1    6.80    1.80
  13   6  -1    6.00    1.50
  13   6  -1    3.80    1.60
  13   6  -1    5.20    1.60
  13   6  -1    4.60    1.30
  13   6  -1    8.00    1.60
  13   6  -1    3.50    1.20
  13   6  -1    5.00    1.40
 -13  -6   1    3.90    1.90
 -13  -6   1    2.70    1.50
 -13  -6   1    4.20    1.60
 -13  -6   1    5.50    1.50
 -13  -6   1    4.60    0.90
 -13  -6   1    5.40    1.50
  12   6  -1   14.00    1.70
  12   6  -1   11.10    2.00
  12   6  -1   15.90    1.90
  12   6  -1   12.20    2.00
  12   6  -1   19.30    2.60
  12   6  -1   19.40    2.30
  12   6  -1   16.60    1.40
  12   6  -1   13.00    2.10
 -12  -6   1   14.90    2.20
 -12  -6   1   15.40    2.30
 -12  -6   1   17.60    2.40
 -12  -6   1   14.00    1.50
 -12  -6   1   11.30    2.00
 -12  -6   1   11.00    2.40
  11   6  -1   26.10    1.70
  11   6  -1   30.90    2.70
  11   6  -1   31.20    4.30
  11   6  -1   27.80    2.70
  11   6  -1   26.30    2.40
  11   6  -1   25.30    1.90
  11   6  -1   23.50    2.50
  11   6  -1   27.30    2.50
 -11  -6   1   25.80    2.50
 -11  -6   1   28.20    2.00
 -11  -6   1   29.70    2.70
 -11  -6   1   25.90    2.60
 -11  -6   1   22.60    2.50
 -11  -6   1   29.30    3.30
  10   6  -1    9.80    1.40
  10   6  -1    6.00    1.40
  10   6  -1   11.00    2.00
  10   6  -1    8.70    1.70
  10   6  -1    8.20    1.80
  10   6  -1    9.10    1.80
  10   6  -1    8.80    1.20
 -10  -6   1    8.30    1.70
 -10  -6   1    8.40    1.80
 -10  -6   1    9.20    2.40
 -10  -6   1    5.80    1.80
 -10  -6   1   11.60    1.70
 -10  -6   1    9.10    1.80
   9   6  -1    5.80    1.50
   9   6  -1    7.30    1.50
   9   6  -1    9.00    1.90
   9   6  -1    6.90    1.40
   9   6  -1    6.70    1.40
   9   6  -1    5.80    1.20
   9   6  -1    7.30    1.00
   9   6  -1    8.80    1.30
  -9  -6   1    6.40    1.40
  -9  -6   1    8.70    1.50
  -9  -6   1    9.00    1.50
  -9  -6   1    8.80    1.80
  -9  -6   1    6.10    1.60
  -9  -6   1   10.10    1.80
  -9  -6   1    9.90    1.80
   8   6  -1    3.40    1.20
   8   6  -1    3.30    1.10
   8   6  -1    3.50    1.10
   8   6  -1    2.30    1.10
   8   6  -1    4.30    1.00
   8   6  -1    5.80    1.40
   8   6  -1    3.40    0.90
  -8  -6   1    3.30    1.10
  -8  -6   1    2.90    1.00
  -8  -6   1    4.70    1.30
  -8  -6   1    3.90    1.20
  -8  -6   1    4.60    1.40
  -8  -6   1    3.90    1.10
  -8  -6   1    2.90    1.20
   7   6  -1   17.00    1.90
   7   6  -1   16.80    1.90
   7   6  -1   18.20    2.00
   7   6  -1   20.00    1.30
   7   6  -1   17.80    1.50
   7   6  -1   14.80    1.80
  -7  -6   1   17.40    2.00
  -7  -6   1   17.00    1.80
  -7  -6   1   18.50    1.50
  -7  -6   1   16.30    1.90
  -7  -6   1   17.60    2.10
  -7  -6   1   15.50    1.90
  -7  -6   1   18.90    2.10
   6   6  -1   -0.10    0.70
   6   6  -1   -0.80    0.60
   6   6  -1   -0.10    0.70
   6   6  -1    0.10    0.70
   6   6  -1    0.10    0.50
   6   6  -1    0.20    0.60
  -6  -6   1   -0.10    0.40
  -6  -6   1   -0.30    0.60
  -6  -6   1    0.00    0.60
  -6  -6   1    1.30    0.80
  -6  -6   1   -0.40    0.80
  -6  -6   1    0.10    0.70
  -6  -6   1   -0.70    0.50
   5   6  -1  296.77    7.60
   5   6  -1  303.87    8.00
   5   6  -1  309.17    7.80
   5   6  -1  304.27    7.90
   5   6  -1  297.37    7.20
  -5  -6   1  313.47    7.90
  -5  -6   1  312.57    7.70
  -5  -6   1  303.67    7.70
  -5  -6   1  305.47    7.70
  -5  -6   1  296.77    7.60
  -5  -6   1  312.17    6.50
  -5  -6   1  295.67    7.90
   4   6  -1   38.70    2.40
   4   6  -1   36.20    2.40
   4   6  -1   36.90    2.50
   4   6  -1   31.00    2.30
   4   6  -1   33.00    2.30
   4   6  -1   36.80    2.50
  -4  -6   1   28.00    2.20
  -4  -6   1   30.70    2.30
  -4  -6   1   34.00    2.40
  -4  -6   1   36.00    1.60
  -4  -6   1   36.70    2.50
  -4  -6   1   33.40    2.20
  -4  -6   1   35.00    2.20
   3   6  -1 1448.96   24.20
   3   6  -1 1436.86   24.10
   3   6  -1 1517.25   24.00
   3   6  -1 1515.75   24.70
   3   6  -1 1453.35   24.40
   3   6  -1 1451.85   24.60
  -3  -6   1 1426.16   24.20
  -3  -6   1 1495.05   23.40
  -3  -6   1 1417.96   24.90
  -3  -6   1 1479.75   22.00
  -3  -6   1 1474.75   24.50
  -3  -6   1 1441.46   24.10
  -3  -6   1 1467.35   24.70
   2   6  -1   94.89    3.70
   2   6  -1   89.49    3.80
   2   6  -1   92.19    3.70
   2   6  -1   88.69    3.50
   2   6  -1   96.59    3.30
  -2  -6   1   93.79    3.60
  -2  -6   1   91.29    3.60
  -2  -6   1   92.49    3.60
  -2  -6   1   82.99    3.30
  -2  -6   1   87.09    3.80
   1   6  -1  145.99    4.70
   1   6  -1  141.89    5.00
   1   6  -1  146.69    4.50
   1   6  -1  155.98    4.60
   1   6  -1  149.99    3.90
   1   6  -1  151.98    4.70
  -1  -6   1  150.98    4.50
  -1  -6   1  138.69    5.00
  -1  -6   1  149.29    3.60
  -1  -6   1  148.09    4.70
  -1  -6   1  149.09    4.50
  -1  -6   1  148.99    4.50
  -1  -6   1  147.49    4.60
   0   6  -1 1066.29   16.20
   0   6  -1 1020.90   17.50
   0   6  -1 1025.20   17.50
   0   6  -1 1042.40   17.80
   0   6  -1 1051.59   17.90
   0   6  -1 1018.40   18.70
   0  -6   1  998.20   17.20
   0  -6   1 1042.30   17.50
   0  -6   1 1012.70   18.80
   0  -6   1 1024.20   17.80
   0  -6   1 1051.19   17.50
   0  -6   1 1061.69   17.90
   0  -6   1 1056.39   15.80
  -1   6  -1  624.54   11.80
  -1   6  -1  608.54   12.80
  -1   6  -1  630.14   11.70
  -1   6  -1  595.24   11.30
  -1   6  -1  627.34   11.50
  -1   6  -1  614.84   12.50
  -1   6  -1  649.43   10.10
   1  -6   1  604.74   11.60
   1  -6   1  610.14   11.30
   1  -6   1  625.34   13.00
   1  -6   1  638.84   11.80
   1  -6   1  620.04   11.30
   1  -6   1  616.44   10.90
   1  -6   1  619.44    9.80
  -2   6  -1  670.13   11.90
  -2   6  -1  671.93   13.60
  -2   6  -1  681.63   13.80
  -2   6  -1  685.93   12.30
  -2   6  -1  682.43   10.50
  -2   6  -1  686.73   12.40
  -2   6  -1  673.63   12.00
   2  -6   1  640.94   11.70
   2  -6   1  652.13   12.20
   2  -6   1  663.03   11.80
   2  -6   1  651.83   13.70
   2  -6   1  665.53   12.30
   2  -6   1  670.13   11.20
  -3   6  -1    4.70    0.60
  -3   6  -1    4.00    1.50
  -3   6  -1    4.90    1.20
  -3   6  -1    4.80    1.00
  -3   6  -1    5.60    1.00
  -3   6  -1    5.40    1.00
  -3   6  -1    3.50    0.90
   3  -6   1    3.40    0.90
   3  -6   1    2.70    0.80
   3  -6   1    7.10    1.00
   3  -6   1    3.00    1.10
   3  -6   1    4.60    0.90
   3  -6   1    4.70    1.00
  -4   6  -1  188.38    6.30
  -4   6  -1  177.68    3.80
  -4   6  -1  177.28    4.40
  -4   6  -1  175.48    4.70
  -4   6  -1  171.08    5.90
  -4   6  -1  172.98    4.40
  -4   6  -1  180.18    4.70
  -4   6  -1  178.38    3.90
  -4   6  -1  177.48    5.40
  -4   6  -1  174.18    3.70
   4  -6   1  177.38    4.70
   4  -6   1  168.68    4.20
   4  -6   1  175.88    4.60
   4  -6   1  181.28    4.70
   4  -6   1  175.18    3.50
   4  -6   1  171.58    5.90
   4  -6   1  174.88    4.30
  -5   6  -1  207.48    5.10
  -5   6  -1  203.58    4.70
  -5   6  -1  196.18    4.90
  -5   6  -1  199.68    4.50
  -5   6  -1  196.98    6.70
  -5   6  -1  200.28    6.60
  -5   6  -1  198.38    4.30
  -5   6  -1  199.08    5.90
  -5   6  -1  201.48    4.70
   5  -6   1  196.78    5.30
   5  -6   1  199.08    4.90
   5  -6   1  199.08    6.50
   5  -6   1  203.48    4.60
   5  -6   1  198.18    4.50
   5  -6   1  200.88    4.90
  -6   6  -1   12.40    1.10
  -6   6  -1   14.80    2.10
  -6   6  -1   13.10    1.30
  -6   6  -1   13.30    1.30
  -6   6  -1   14.20    1.20
  -6   6  -1   14.10    2.50
  -6   6  -1   12.80    1.20
  -6   6  -1   13.00    1.70
   6  -6   1   15.80    1.30
   6  -6   1   14.10    2.10
   6  -6   1   13.80    1.50
   6  -6   1   14.10    1.20
   6  -6   1   14.70    1.30
  -7   6  -1   67.29    2.50
  -7   6  -1   60.39    2.30
  -7   6  -1   59.19    2.30
  -7   6  -1   57.49    3.10
  -7   6  -1   59.59    4.00
  -7   6  -1   58.29    2.30
  -7   6  -1   62.09    2.40
  -7   6  -1   65.29    3.70
   7  -6   1   62.59    2.10
   7  -6   1   61.29    2.10
   7  -6   1   62.39    3.20
   7  -6   1   58.99    2.30
   7  -6   1   61.69    2.30
   7  -6   1   62.69    3.60
  -8   6  -1   39.90    2.10
  -8   6  -1   38.60    3.00
  -8   6  -1   39.50    1.80
  -8   6  -1   40.70    1.90
  -8   6  -1   42.60    2.00
  -8   6  -1   41.60    3.80
  -8   6  -1   40.00    1.90
  -8   6  -1   36.90    2.80
   8  -6   1   40.50    1.70
   8  -6   1   41.50    1.60
   8  -6   1   38.60    1.70
   8  -6   1   47.60    2.40
   8  -6   1   42.10    2.80
   8  -6   1   40.30    2.90
   8  -6   1   40.40    1.70
  -9   6  -1   29.40    2.70
  -9   6  -1   33.00    1.70
  -9   6  -1   30.20    1.60
  -9   6  -1   32.20    1.60
  -9   6  -1   27.80    2.60
  -9   6  -1   34.10    1.90
  -9   6  -1   32.80    1.70
  -9   6  -1   27.00    3.40
   9  -6   1   35.00    2.30
   9  -6   1   29.80    2.70
   9  -6   1   31.70    1.30
   9  -6   1   32.30    1.30
 -10   6  -1  265.37    5.40
 -10   6  -1  268.87    5.30
 -10   6  -1  268.47    5.30
 -10   6  -1  265.97   10.80
 -10   6  -1  262.07    6.60
 -10   6  -1  258.77    8.40
 -10   6  -1  266.07    5.10
 -10   6  -1  263.27    8.20
  10  -6   1  265.37    8.20
  10  -6   1  266.27    6.70
 -11   6  -1   16.30    1.50
 -11   6  -1   16.40    1.40
 -11   6  -1   16.00    2.90
 -11   6  -1   15.50    2.40
 -11   6  -1   17.40    2.20
  11  -6   1   18.90    2.80
  11  -6   1   13.40    1.90
 -12   6  -1   10.20    1.90
 -12   6  -1    9.80    2.10
 -12   6  -1    6.60    1.60
 -12   6  -1    8.70    2.60
  12  -6   1    8.00    1.70
  12  -6   1    9.40    2.00
 -13   6  -1    0.10    0.90
 -13   6  -1    0.80    1.10
 -13   6  -1    0.50    1.70
 -13   6  -1    0.60    0.90
  13  -6   1   -1.10    1.20
  13  -6   1   -0.40    1.10
 -14   6  -1   49.99    3.20
 -14   6  -1   50.09    4.20
 -14   6  -1   54.39    4.90
 -14   6  -1   42.60    3.70
  14  -6   1   45.00    4.00
  14  -6   1   50.19    3.40
  15   5  -1   11.00    2.20
  15   5  -1   13.50    2.20
  15   5  -1   11.70    2.30
  15   5  -1    9.30    1.80
  15   5  -1   11.20    1.80
 -15  -5   1    8.70    1.70
 -15  -5   1   17.30    4.30
 -15  -5   1   14.20    2.10
 -15  -5   1   11.40    2.10
  14   5  -1   -0.40    1.20
  14   5  -1    0.20    1.00
  14   5  -1    4.60    1.10
  14   5  -1    2.20    1.00
  14   5  -1    2.10    1.10
 -14  -5   1    1.80    1.10
 -14  -5   1    0.00    1.30
 -14  -5   1    1.70    1.00
 -14  -5   1    2.70    1.70
 -14  -5   1    0.40    1.10
  13   5  -1   29.60    3.00
  13   5  -1   30.20    2.50
  13   5  -1   27.30    2.30
  13   5  -1   27.80    2.50
  13   5  -1   30.50    2.40
  13   5  -1   26.00    2.80
  13   5  -1   31.50    4.40
 -13  -5   1   29.40    2.60
 -13  -5   1   31.70    3.50
 -13  -5   1   27.00    2.50
 -13  -5   1   27.10    2.60
 -13  -5   1   28.10    2.60
  12   5  -1    2.20    1.10
  12   5  -1    2.60    1.10
  12   5  -1    6.90    1.50
  12   5  -1    2.50    1.20
  12   5  -1    3.00    0.90
  12   5  -1    2.60    1.50
  12   5  -1    4.70    1.70
 -12  -5   1    4.20    0.90
 -12  -5   1    4.00    2.00
 -12  -5   1    3.90    1.40
 -12  -5   1    3.90    1.70
 -12  -5   1    3.20    1.20
 -12  -5   1    2.70    1.20
  11   5  -1  104.29    4.60
  11   5  -1   97.69    4.20
  11   5  -1  107.69    4.40
  11   5  -1  102.09    3.70
  11   5  -1   95.79    4.40
  11   5  -1   93.19    3.50
  11   5  -1   91.39    4.20
  11   5  -1   99.09    4.40
 -11  -5   1  107.69    5.70
 -11  -5   1   99.29    4.50
 -11  -5   1  106.69    4.50
 -11  -5   1  110.69    5.50
 -11  -5   1  103.19    4.50
 -11  -5   1  100.19    3.60
  10   5  -1  110.29    4.50
  10   5  -1  111.39    4.80
  10   5  -1   99.79    4.30
  10   5  -1  108.59    3.40
  10   5  -1  112.09    3.60
  10   5  -1  119.39    4.60
  10   5  -1  111.99    4.60
  10   5  -1  108.79    4.40
 -10  -5   1  112.19    4.70
 -10  -5   1  108.99    3.80
 -10  -5   1  108.29    4.70
 -10  -5   1  105.79    4.40
 -10  -5   1  105.09    5.50
 -10  -5   1  113.99    4.80
   9   5  -1   27.00    2.30
   9   5  -1   23.50    2.20
   9   5  -1   24.90    1.70
   9   5  -1   22.20    2.00
   9   5  -1   27.80    2.30
   9   5  -1   26.00    2.30
   9   5  -1   25.30    1.60
  -9  -5   1   27.10    2.80
  -9  -5   1   23.90    2.30
  -9  -5   1   21.70    2.00
  -9  -5   1   24.70    2.30
  -9  -5   1   29.30    2.00
  -9  -5   1   25.30    2.30
  -9  -5   1   23.90    2.20
   8   5  -1  113.39    4.50
   8   5  -1  111.39    4.00
   8   5  -1  108.29    3.10
   8   5  -1  105.69    3.00
   8   5  -1  108.19    4.30
   8   5  -1  111.49    4.30
   8   5  -1  100.39    3.80
  -8  -5   1  106.49    4.40
  -8  -5   1  108.89    4.30
  -8  -5   1  104.49    4.90
  -8  -5   1  110.39    4.40
  -8  -5   1  104.89    4.30
  -8  -5   1  102.09    4.50
  -8  -5   1  112.29    3.80
   7   5  -1    2.60    0.80
   7   5  -1    3.00    0.90
   7   5  -1    1.60    0.80
   7   5  -1    0.10    0.70
   7   5  -1    2.30    0.90
   7   5  -1    0.50    0.70
   7   5  -1    2.70    0.90
  -7  -5   1    1.90    0.80
  -7  -5   1    2.00    0.90
  -7  -5   1    0.70    0.90
  -7  -5   1    1.40    0.80
  -7  -5   1    1.50    0.80
  -7  -5   1    2.20    1.00
  -7  -5   1    2.60    0.70
   6   5  -1  394.96    8.90
   6   5  -1  394.16    8.80
   6   5  -1  398.66    9.20
   6   5  -1  389.36    6.70
   6   5  -1  383.06    9.00
   6   5  -1  384.16    7.80
  -6  -5   1  392.86    9.10
  -6  -5   1  396.16    9.40
  -6  -5   1  391.66    8.90
  -6  -5   1  390.06    9.10
  -6  -5   1  388.96    8.50
  -6  -5   1  398.86    8.20
  -6  -5   1  385.56    8.90
   5   5  -1  614.84   12.20
   5   5  -1  616.04   10.50
   5   5  -1  616.64   12.30
   5   5  -1  597.94   11.30
   5   5  -1  583.64   12.00
   5   5  -1  588.14    9.70
   5   5  -1  618.34   12.00
  -5  -5   1  619.74   11.70
  -5  -5   1  620.24   10.90
  -5  -5   1  582.14   11.90
  -5  -5   1  590.54   11.80
  -5  -5   1  599.94   12.10
  -5  -5   1  595.94   12.10
  -5  -5   1  619.64   12.30
   4   5  -1  492.65   10.30
   4   5  -1  481.65   10.10
   4   5  -1  460.65   11.10
   4   5  -1  486.15    9.70
   4   5  -1  495.75   10.30
   4   5  -1  493.45   10.00
  -4  -5   1  486.75    8.60
  -4  -5   1  482.85   10.20
  -4  -5   1  474.05    9.90
  -4  -5   1  483.95   10.10
  -4  -5   1  477.15    9.80
  -4  -5   1  472.75    9.80
  -4  -5   1  487.75    9.90
   3   5  -1  172.68    4.90
   3   5  -1  171.78    7.00
   3   5  -1  172.48    4.80
   3   5  -1  174.98    5.10
   3   5  -1  163.68    4.80
  -3  -5   1  166.58    4.50
  -3  -5   1  171.38    5.00
  -3  -5   1  168.68    5.00
  -3  -5   1  161.58    4.80
  -3  -5   1  167.38    4.80
  -3  -5   1  169.88    3.70
  -3  -5   1  170.38    5.00
   2   5  -1  179.18    5.10
   2   5  -1  187.88    5.00
   2   5  -1  194.38    5.30
   2   5  -1  188.08    5.20
   2   5  -1  193.68    4.80
  -2  -5   1  185.78    5.10
  -2  -5   1  198.18    4.50
  -2  -5   1  185.98    5.10
  -2  -5   1  194.58    5.00
  -2  -5   1  190.58    3.60
  -2  -5   1  188.38    5.10
  -2  -5   1  188.78    5.40
   1   5  -1   83.19    3.40
   1   5  -1   83.59    3.00
   1   5  -1   85.19    2.60
   1   5  -1   89.19    3.10
   1   5  -1   85.19    3.10
   1   5  -1   78.09    3.00
  -1  -5   1   86.39    2.40
  -1  -5   1   84.09    3.10
  -1  -5   1   84.29    3.30
  -1  -5   1   81.29    3.40
  -1  -5   1   78.69    3.00
  -1  -5   1   80.19    2.90
   0   5  -1  477.65   11.20
   0   5  -1  435.46    8.50
   0   5  -1  444.06    8.70
   0   5  -1  423.46    9.30
   0   5  -1  448.16    7.50
   0   5  -1  425.46    8.70
   0  -5   1  417.86    8.60
   0  -5   1  435.36    8.30
   0  -5   1  429.16    7.20
   0  -5   1  443.16    8.50
   0  -5   1  431.66    8.40
   0  -5   1  436.26    8.70
   0  -5   1  437.16    9.50
  -1   5  -1   12.50    1.70
  -1   5  -1    7.60    1.20
  -1   5  -1    8.40    1.10
  -1   5  -1   10.10    1.10
  -1   5  -1    9.60    1.10
  -1   5  -1    9.70    0.70
  -1   5  -1    8.00    1.10
   1  -5   1   11.00    1.10
   1  -5   1   12.30    1.40
   1  -5   1   13.40    1.90
   1  -5   1   10.30    0.70
   1  -5   1    9.20    1.10
   1  -5   1    9.60    1.10
   1  -5   1    8.10    0.90
  -2   5  -1    3.30    1.20
  -2   5  -1    2.00    0.90
  -2   5  -1    2.30    0.40
  -2   5  -1    2.10    0.70
  -2   5  -1    2.60    0.80
  -2   5  -1    2.60    0.70
  -2   5  -1    2.30    0.70
   2  -5   1    2.00    1.00
   2  -5   1    3.00    0.80
   2  -5   1    1.60    0.60
   2  -5   1    2.10    0.70
   2  -5   1    2.50    0.70
  -3   5  -1  275.27    5.00
  -3   5  -1  265.77    7.20
  -3   5  -1  272.07    5.90
  -3   5  -1  268.67    5.00
  -3   5  -1  278.67    7.20
  -3   5  -1  272.77    5.70
  -3   5  -1  267.17    5.70
  -3   5  -1  274.97    5.00
  -3   5  -1  282.67    5.90
   3  -5   1  275.47    5.60
   3  -5   1  271.67    4.90
   3  -5   1  263.57    5.80
   3  -5   1  277.47    5.70
   3  -5   1  273.47    5.50
   3  -5   1  271.27    5.90
   3  -5   1  271.77    7.20
  -4   5  -1  245.78    5.10
  -4   5  -1  254.27    5.20
  -4   5  -1  240.88    5.10
  -4   5  -1  248.78    7.00
  -4   5  -1  239.28    6.20
  -4   5  -1  233.98    4.40
  -4   5  -1  243.68    5.30
  -4   5  -1  245.58    5.30
  -4   5  -1  240.38    6.70
   4  -5   1  237.38    5.00
   4  -5   1  240.08    5.60
   4  -5   1  241.78    5.30
   4  -5   1  235.48    6.70
   4  -5   1  232.38    4.20
   4  -5   1  232.28    4.90
   4  -5   1  233.98    5.20
  -5   5  -1  119.49    3.30
  -5   5  -1  121.39    4.20
  -5   5  -1  117.89    3.00
  -5   5  -1  119.59    3.20
  -5   5  -1  117.99    4.90
  -5   5  -1  123.89    3.20
  -5   5  -1  121.69    3.30
  -5   5  -1  117.49    4.60
   5  -5   1  124.39    3.90
   5  -5   1  121.49    3.30
   5  -5   1  114.49    3.20
   5  -5   1  115.59    3.00
   5  -5   1  118.09    4.50
  -6   5  -1   64.09    2.20
  -6   5  -1   61.39    3.70
  -6   5  -1   63.49    2.20
  -6   5  -1   65.79    3.10
  -6   5  -1   64.89    2.20
  -6   5  -1   67.29    3.40
  -6   5  -1   66.29    2.30
  -6   5  -1   65.19    2.30
   6  -5   1   67.89    3.00
   6  -5   1   66.99    2.10
   6  -5   1   67.79    2.30
   6  -5   1   63.69    3.30
   6  -5   1   62.09    2.60
   6  -5   1   65.59    2.40
   6  -5   1   65.49    2.20
  -7   5  -1   71.39    2.40
  -7   5  -1   73.39    2.30
  -7   5  -1   72.39    2.30
  -7   5  -1   75.59    2.40
  -7   5  -1   74.19    4.20
  -7   5  -1   72.19    2.50
  -7   5  -1   74.19    3.70
  -7   5  -1   72.59    2.20
   7  -5   1   71.89    2.20
   7  -5   1   74.39    2.70
   7  -5   1   71.99    3.50
   7  -5   1   68.79    2.30
   7  -5   1   72.19    2.10
   7  -5   1   75.69    3.50
   7  -5   1   74.79    2.30
  -8   5  -1    1.00    0.50
  -8   5  -1    1.20    0.90
  -8   5  -1   -0.10    1.20
  -8   5  -1   -0.10    0.60
  -8   5  -1    0.30    0.70
  -8   5  -1    0.50    0.60
  -8   5  -1    0.30    0.60
  -8   5  -1    0.90    0.60
  -8   5  -1    0.20    0.50
  -8   5  -1    0.40    0.70
   8  -5   1    0.40    0.80
   8  -5   1    0.40    0.40
   8  -5   1    1.50    0.90
   8  -5   1    0.80    0.50
   8  -5   1    1.60    1.00
   8  -5   1    0.70    0.50
   8  -5   1   -0.40    0.40
  -9   5  -1   54.79    1.90
  -9   5  -1   51.29    2.00
  -9   5  -1   53.29    4.30
  -9   5  -1   49.20    2.80
  -9   5  -1   51.29    2.00
  -9   5  -1   52.89    2.30
  -9   5  -1   57.39    3.50
  -9   5  -1   51.79    3.30
  -9   5  -1   53.39    2.00
   9  -5   1   51.79    2.80
   9  -5   1   56.89    3.40
 -10   5  -1  127.59    6.20
 -10   5  -1  130.39    5.10
 -10   5  -1  125.59    3.00
 -10   5  -1  132.39    3.20
 -10   5  -1  127.69    3.00
 -10   5  -1  123.29    5.40
 -10   5  -1  121.19    4.00
 -10   5  -1  127.89    2.90
 -10   5  -1  132.09    3.10
  10  -5   1  129.89    4.40
  10  -5   1  127.69    5.50
 -11   5  -1   29.50    2.60
 -11   5  -1   27.80    3.60
 -11   5  -1   30.00    2.80
 -11   5  -1   30.20    2.00
  11  -5   1   29.00    2.50
  11  -5   1   23.50    2.70
 -12   5  -1    1.20    1.70
 -12   5  -1    1.80    1.10
 -12   5  -1    1.40    1.00
 -12   5  -1    1.50    1.10
 -12   5  -1    5.40    1.70
  12  -5   1    2.50    1.50
  12  -5   1    1.50    1.20
 -13   5  -1   21.60    2.50
 -13   5  -1   19.30    3.00
 -13   5  -1   24.50    3.90
 -13   5  -1   22.80    2.20
 -13   5  -1   23.90    2.00
  13  -5   1   26.30    3.10
  13  -5   1   22.50    2.50
 -14   5  -1    0.20    1.20
 -14   5  -1    4.40    1.10
 -14   5  -1    3.90    1.20
 -14   5  -1    1.80    1.90
 -14   5  -1    2.90    1.20
 -14   5  -1    4.10    2.30
  14  -5   1    3.50    1.90
  14  -5   1    5.60    1.70
 -15   5  -1   52.09    2.70
 -15   5  -1   45.10    2.70
 -15   5  -1   44.90    2.70
 -15   5  -1   37.00    3.60
 -15   5  -1   44.00    4.70
 -15   5  -1   42.00    4.20
  15  -5   1   42.10    3.50
  15  -5   1   41.20    4.00
  16   4  -1   39.50    4.00
  16   4  -1   40.90    3.80
  16   4  -1   32.60    2.10
  16   4  -1   27.40    2.70
 -16  -4   1   39.40    2.70
 -16  -4   1   38.30    4.40
 -16  -4   1   38.50    2.70
 -16  -4   1   33.80    2.60
 -16  -4   1   31.00    2.60
  15   4  -1    6.60    1.30
  15   4  -1    7.50    2.00
  15   4  -1    6.20    1.40
  15   4  -1    7.90    2.30
  15   4  -1    8.70    1.30
 -15  -4   1    8.80    1.50
 -15  -4   1    4.10    2.10
 -15  -4   1    6.20    1.50
 -15  -4   1    7.30    1.60
 -15  -4   1    9.10    1.60
  14   4  -1   20.50    2.00
  14   4  -1   31.20    2.20
  14   4  -1   23.10    2.30
  14   4  -1   29.20    3.00
  14   4  -1   23.70    2.10
  14   4  -1   28.10    3.10
 -14  -4   1   24.40    2.20
 -14  -4   1   22.90    3.60
 -14  -4   1   22.00    2.30
 -14  -4   1   27.40    2.40
 -14  -4   1   25.10    2.40
  13   4  -1   30.70    2.90
  13   4  -1   33.50    2.30
  13   4  -1   31.70    2.40
  13   4  -1   26.70    2.30
  13   4  -1   31.20    2.50
  13   4  -1   29.50    2.20
  13   4  -1   27.20    2.90
 -13  -4   1   23.10    3.10
 -13  -4   1   28.90    2.50
 -13  -4   1   33.80    2.60
 -13  -4   1   30.10    2.50
 -13  -4   1   30.40    2.80
  12   4  -1    0.50    0.90
  12   4  -1   -0.50    0.80
  12   4  -1    0.90    0.90
  12   4  -1    1.80    0.80
  12   4  -1    0.20    1.20
  12   4  -1   -0.60    0.90
  12   4  -1    0.20    0.70
 -12  -4   1    4.70    2.20
 -12  -4   1    0.20    0.90
 -12  -4   1    0.50    0.60
 -12  -4   1    0.60    0.90
 -12  -4   1   -0.30    0.80
 -12  -4   1    1.40    1.20
  11   4  -1  478.45    9.40
  11   4  -1  481.55   10.30
  11   4  -1  463.35   11.10
  11   4  -1  460.15   10.20
  11   4  -1  485.15   10.40
  11   4  -1  467.25   10.70
  11   4  -1  470.85    9.80
 -11  -4   1  470.05    8.90
 -11  -4   1  496.75   13.20
 -11  -4   1  465.25   10.60
 -11  -4   1  466.05   10.60
 -11  -4   1  483.95   10.70
 -11  -4   1  479.35   10.60
  10   4  -1   23.40    1.80
  10   4  -1   22.60    2.10
  10   4  -1   24.70    2.20
  10   4  -1   21.50    2.00
  10   4  -1   21.90    2.40
  10   4  -1   23.50    2.20
  10   4  -1   23.40    2.00
  10   4  -1   24.00    2.10
 -10  -4   1   20.20    1.80
 -10  -4   1   22.50    2.10
 -10  -4   1   21.50    2.20
 -10  -4   1   25.30    2.30
 -10  -4   1   20.50    2.10
 -10  -4   1   24.30    2.90
   9   4  -1    8.40    1.30
   9   4  -1    7.90    1.40
   9   4  -1    7.60    1.40
   9   4  -1    7.90    1.10
   9   4  -1    6.90    1.40
   9   4  -1    7.40    1.50
   9   4  -1    8.30    1.40
   9   4  -1    8.40    1.50
  -9  -4   1    8.60    1.40
  -9  -4   1    9.70    1.60
  -9  -4   1    7.40    1.40
  -9  -4   1    6.50    1.30
  -9  -4   1    9.90    1.50
  -9  -4   1    8.20    1.90
   8   4  -1  103.19    3.00
   8   4  -1  101.99    3.80
   8   4  -1   96.89    3.80
   8   4  -1  100.89    3.80
   8   4  -1  103.89    3.00
   8   4  -1  105.29    4.00
   8   4  -1  106.19    3.90
   8   4  -1  103.29    4.00
  -8  -4   1   97.29    4.50
  -8  -4   1   93.69    3.80
  -8  -4   1  107.49    4.00
  -8  -4   1   98.89    3.90
  -8  -4   1  100.49    4.00
  -8  -4   1  100.79    4.70
   7   4  -1   14.90    1.40
   7   4  -1   15.90    1.20
   7   4  -1   14.70    1.60
   7   4  -1   16.60    1.70
   7   4  -1   17.50    1.20
   7   4  -1   15.30    1.60
   7   4  -1   14.30    1.60
  -7  -4   1   15.90    1.60
  -7  -4   1   16.40    2.00
  -7  -4   1   16.30    1.70
  -7  -4   1   16.80    1.70
  -7  -4   1   13.10    1.60
  -7  -4   1   15.50    1.40
   6   4  -1   32.30    2.20
   6   4  -1   34.30    2.10
   6   4  -1   35.60    2.20
   6   4  -1   35.20    2.20
   6   4  -1   33.00    1.50
   6   4  -1   31.70    1.90
   6   4  -1   34.00    1.90
  -6  -4   1   34.40    2.20
  -6  -4   1   32.70    2.30
  -6  -4   1   34.10    2.20
  -6  -4   1   36.70    2.20
  -6  -4   1   36.30    2.00
  -6  -4   1   35.20    2.50
   5   4  -1  379.46    8.10
   5   4  -1  380.46    7.30
   5   4  -1  381.96    7.40
   5   4  -1  366.26    8.20
   5   4  -1  379.86    8.30
   5   4  -1  373.26    6.20
   5   4  -1  372.96    8.00
  -5  -4   1  370.76    8.20
  -5  -4   1  375.56    8.10
  -5  -4   1  353.36    7.40
  -5  -4   1  370.46    8.30
  -5  -4   1  363.76    8.10
  -5  -4   1  395.96    8.10
  -5  -4   1  363.66    8.50
   4   4  -1   18.90    1.10
   4   4  -1   18.00    1.50
   4   4  -1   21.60    1.70
   4   4  -1   19.50    1.60
   4   4  -1   22.20    1.60
  -4  -4   1   21.80    1.70
  -4  -4   1   17.90    1.60
  -4  -4   1   17.80    1.60
  -4  -4   1   18.30    1.50
  -4  -4   1   18.60    1.60
  -4  -4   1   18.50    1.50
  -4  -4   1   19.50    1.20
   3   4  -1    9.10    1.20
   3   4  -1    8.90    1.10
   3   4  -1   10.10    1.20
   3   4  -1    7.40    1.10
   3   4  -1   10.00    1.20
   3   4  -1    9.10    1.10
  -3  -4   1    9.80    1.20
  -3  -4   1    8.10    1.60
  -3  -4   1    9.00    0.80
  -3  -4   1    9.40    1.20
  -3  -4   1   10.40    1.20
  -3  -4   1   10.70    1.20
   2   4  -1  252.17    5.80
   2   4  -1  249.68    5.50
   2   4  -1  247.28    5.60
   2   4  -1  243.88    5.80
   2   4  -1  248.38    5.60
   2   4  -1  249.48    5.80
  -2  -4   1  256.27    5.80
  -2  -4   1  243.58    5.60
  -2  -4   1  232.68    5.50
  -2  -4   1  242.88    6.00
  -2  -4   1  249.88    5.30
  -2  -4   1  248.78    4.40
  -2  -4   1  244.68    5.70
   1   4  -1  681.83   12.30
   1   4  -1  694.43   11.20
   1   4  -1  673.83   11.70
   1   4  -1  699.43   12.00
   1   4  -1  685.93   11.80
   1   4  -1  693.33   11.90
  -1  -4   1  694.93   10.90
  -1  -4   1  647.34   12.70
  -1  -4   1  682.43   11.90
  -1  -4   1  673.93   13.50
  -1  -4   1  644.24   11.70
  -1  -4   1  662.63   11.60
   0   4  -1 1081.89   16.90
   0   4  -1 1082.99   15.80
   0   4  -1 1033.60   17.50
   0   4  -1 1037.80   16.70
   0   4  -1 1068.09   16.80
   0   4  -1 1034.20   16.60
   0  -4   1 1031.30   16.80
   0  -4   1 1032.90   16.60
   0  -4   1 1013.50   16.60
   0  -4   1 1069.89   19.00
   0  -4   1  961.80   17.80
   0  -4   1 1075.79   15.60
   0  -4   1 1033.30   16.50
  -1   4  -1 1042.40   17.50
  -1   4  -1 1047.30   17.80
  -1   4  -1 1049.49   16.60
  -1   4  -1 1058.49   16.70
  -1   4  -1 1068.59   16.80
   1  -4   1 1044.70   16.40
   1  -4   1 1044.30   16.50
   1  -4   1 1055.89   16.80
   1  -4   1 1054.29   17.90
   1  -4   1 1065.89   15.50
   1  -4   1 1029.20   16.10
   1  -4   1 1026.20   16.70
  -2   4  -1  221.08    5.30
  -2   4  -1  200.98    5.40
  -2   4  -1  204.78    3.70
  -2   4  -1  203.38    4.40
  -2   4  -1  200.48    5.40
  -2   4  -1  207.68    3.70
  -2   4  -1  198.58    4.50
  -2   4  -1  198.48    3.80
  -2   4  -1  204.48    4.50
   2  -4   1  200.48    4.30
   2  -4   1  205.38    5.50
   2  -4   1  202.18    4.50
   2  -4   1  198.48    3.80
   2  -4   1  201.38    4.50
  -3   4  -1   32.90    1.20
  -3   4  -1   32.40    1.50
  -3   4  -1   33.10    1.50
  -3   4  -1   33.20    1.50
  -3   4  -1   33.10    1.50
  -3   4  -1   31.80    2.20
  -3   4  -1   36.00    2.60
   3  -4   1   33.20    1.60
   3  -4   1   35.80    1.50
   3  -4   1   33.70    2.10
   3  -4   1   36.00    1.60
   3  -4   1   33.00    1.50
   3  -4   1   34.80    1.50
   3  -4   1   34.00    1.10
  -4   4  -1   38.20    2.30
  -4   4  -1   36.20    1.70
  -4   4  -1   38.50    1.70
  -4   4  -1   38.50    1.50
  -4   4  -1   43.50    1.70
  -4   4  -1   38.90    2.10
  -4   4  -1   43.10    1.70
  -4   4  -1   35.70    2.70
   4  -4   1   39.20    1.70
   4  -4   1   42.00    1.70
   4  -4   1   35.90    1.60
   4  -4   1   38.40    1.60
   4  -4   1   38.80    1.90
   4  -4   1   40.80    2.40
  -5   4  -1   75.59    2.30
  -5   4  -1   75.79    2.20
  -5   4  -1   70.99    3.60
  -5   4  -1   74.99    3.00
  -5   4  -1   73.89    3.30
  -5   4  -1   69.59    2.20
  -5   4  -1   71.69    2.00
  -5   4  -1   74.29    2.20
  -5   4  -1   72.89    2.20
   5  -4   1   73.59    2.10
   5  -4   1   69.29    2.20
   5  -4   1   77.89    2.30
   5  -4   1   75.09    2.90
   5  -4   1   71.79    2.20
   5  -4   1   74.99    3.30
  -6   4  -1    7.20    0.90
  -6   4  -1    7.50    0.90
  -6   4  -1    5.30    1.40
  -6   4  -1    4.80    1.20
  -6   4  -1    6.50    1.10
  -6   4  -1    5.00    0.70
  -6   4  -1    5.70    0.80
  -6   4  -1    5.70    0.80
  -6   4  -1    6.10    0.90
   6  -4   1    6.90    0.80
   6  -4   1    5.90    1.20
   6  -4   1    5.20    0.90
   6  -4   1    6.30    1.30
   6  -4   1    6.40    0.80
   6  -4   1    7.20    0.80
   6  -4   1    5.60    0.80
  -7   4  -1   22.00    1.30
  -7   4  -1   21.30    2.00
  -7   4  -1   22.90    1.40
  -7   4  -1   23.40    1.20
  -7   4  -1   20.00    1.20
  -7   4  -1   23.90    1.80
  -7   4  -1   23.80    1.30
  -7   4  -1   18.00    2.40
  -7   4  -1   22.50    1.20
   7  -4   1   22.30    1.60
   7  -4   1   25.00    1.20
   7  -4   1   25.10    2.00
   7  -4   1   23.20    1.20
   7  -4   1   21.80    1.10
   7  -4   1   21.00    1.80
   7  -4   1   23.60    1.20
  -8   4  -1  416.06    7.30
  -8   4  -1  408.66    8.10
  -8   4  -1  417.46    7.20
  -8   4  -1  410.86   10.90
  -8   4  -1  404.16    7.60
  -8   4  -1  406.56    9.50
  -8   4  -1  402.86    9.80
  -8   4  -1  414.96    7.20
  -8   4  -1  414.66    7.20
  -8   4  -1  413.16   10.60
   8  -4   1  411.06    9.70
   8  -4   1  408.86    6.80
   8  -4   1  410.16    6.90
   8  -4   1  410.46    6.90
   8  -4   1  411.96    8.20
   8  -4   1  405.96    6.90
  -9   4  -1    5.20    0.80
  -9   4  -1    6.30    2.10
  -9   4  -1    4.90    0.70
  -9   4  -1    3.90    1.20
  -9   4  -1    5.30    0.80
  -9   4  -1    4.50    0.70
  -9   4  -1    6.10    1.50
  -9   4  -1    3.80    0.70
  -9   4  -1    4.80    1.10
   9  -4   1    4.80    1.30
   9  -4   1    3.60    1.30
 -10   4  -1   25.90    3.20
 -10   4  -1   25.30    1.30
 -10   4  -1   25.40    1.20
 -10   4  -1   25.90    1.30
 -10   4  -1   26.30    1.90
 -10   4  -1   28.90    3.20
 -10   4  -1   27.00    2.30
 -10   4  -1   27.00    1.40
  10  -4   1   28.50    2.70
  10  -4   1   20.70    2.20
 -11   4  -1    9.70    1.80
 -11   4  -1    9.90    1.80
 -11   4  -1   11.00    1.60
 -11   4  -1    7.10    2.30
  11  -4   1   10.80    1.90
  11  -4   1    8.20    1.60
 -12   4  -1    0.80    1.10
 -12   4  -1    1.50    1.10
 -12   4  -1    0.40    1.00
 -12   4  -1    1.20    0.70
 -12   4  -1   -0.80    1.40
  12  -4   1   -0.50    1.00
  12  -4   1    0.70    1.20
 -13   4  -1   58.19    4.40
 -13   4  -1   66.59    4.10
 -13   4  -1   61.59    4.70
 -13   4  -1   59.39    3.00
 -13   4  -1   63.59    3.20
  13  -4   1   58.29    3.50
  13  -4   1   59.99    4.30
 -14   4  -1    1.50    1.90
 -14   4  -1    1.50    1.20
 -14   4  -1    0.80    1.10
 -14   4  -1    3.20    0.90
 -14   4  -1    0.40    1.20
  14  -4   1    1.00    1.40
  14  -4   1    1.50    1.60
 -15   4  -1   -0.60    1.30
 -15   4  -1    1.20    1.20
 -15   4  -1    1.40    1.20
 -15   4  -1    1.70    2.20
 -15   4  -1    3.70    1.30
  15  -4   1   -0.10    1.40
  15  -4   1    2.00    1.60
  16   3  -1    6.00    1.00
  16   3  -1    8.20    2.30
  16   3  -1    9.30    1.00
  16   3  -1    7.30    1.70
  16   3  -1    5.90    2.10
 -16  -3   1    7.60    2.70
 -16  -3   1   11.40    1.60
 -16  -3   1    6.20    1.40
 -16  -3   1    6.20    2.10
  15   3  -1   -0.90    0.70
  15   3  -1   -1.10    0.60
  15   3  -1    1.50    1.40
  15   3  -1   -0.70    1.60
  15   3  -1   -1.30    0.80
 -15  -3   1    0.60    1.00
 -15  -3   1    2.10    1.10
 -15  -3   1   -0.10    1.00
 -15  -3   1    1.50    0.80
 -15  -3   1   -2.60    1.40
  14   3  -1    2.10    1.00
  14   3  -1    2.50    0.90
  14   3  -1    1.80    1.40
  14   3  -1    4.50    1.60
  14   3  -1    1.90    1.10
  14   3  -1    2.70    0.70
 -14  -3   1    4.40    1.20
 -14  -3   1    0.30    1.00
 -14  -3   1    2.60    1.00
 -14  -3   1    1.00    1.00
 -14  -3   1    1.60    1.70
 -14  -3   1    1.30    0.70
  13   3  -1    5.40    1.30
  13   3  -1    6.00    1.80
  13   3  -1    4.80    1.50
  13   3  -1    5.30    1.10
  13   3  -1    4.30    1.10
  13   3  -1    6.40    1.20
  13   3  -1    6.80    1.20
 -13  -3   1    5.20    0.90
 -13  -3   1    7.30    2.20
 -13  -3   1    6.10    1.40
 -13  -3   1    7.10    1.40
 -13  -3   1    4.70    1.10
 -13  -3   1    5.70    1.30
 -13  -3   1    5.70    1.00
  12   3  -1  114.99    4.90
  12   3  -1  121.79    4.10
  12   3  -1  117.19    4.00
  12   3  -1  115.39    5.20
  12   3  -1  119.79    4.50
 -12  -3   1  122.99    4.40
 -12  -3   1  111.69    4.30
 -12  -3   1  122.29    3.70
 -12  -3   1  118.79    3.30
 -12  -3   1  116.79    3.00
 -12  -3   1  119.19    3.00
 -12  -3   1  114.59    5.00
 -12  -3   1  126.19    6.40
 -12  -3   1  119.59    4.30
  11   3  -1   58.19    3.60
  11   3  -1   56.69    3.40
  11   3  -1   58.49    2.80
  11   3  -1   61.99    2.90
  11   3  -1   58.19    2.90
  11   3  -1   63.19    3.00
  11   3  -1   59.99    2.90
 -11  -3   1   56.39    4.30
 -11  -3   1   60.39    3.00
 -11  -3   1   58.89    2.20
 -11  -3   1   60.49    2.40
 -11  -3   1   54.19    2.20
 -11  -3   1   61.09    3.00
 -11  -3   1   62.79    4.30
 -11  -3   1   58.79    3.10
  10   3  -1   30.90    4.00
  10   3  -1   31.20    2.10
  10   3  -1   29.90    2.00
  10   3  -1   28.70    2.70
  10   3  -1   28.40    2.10
  10   3  -1   31.00    2.10
  10   3  -1   26.90    2.40
  10   3  -1   31.90    2.20
 -10  -3   1   30.40    3.10
 -10  -3   1   29.10    2.20
 -10  -3   1   26.90    2.30
 -10  -3   1   33.10    2.20
 -10  -3   1   30.40    1.60
 -10  -3   1   30.30    1.60
 -10  -3   1   29.50    1.80
 -10  -3   1   26.40    2.20
   9   3  -1    0.60    0.70
   9   3  -1    0.10    0.60
   9   3  -1    1.10    1.00
   9   3  -1   -0.40    0.60
   9   3  -1    0.40    0.80
   9   3  -1    0.30    0.70
   9   3  -1    0.70    0.60
   9   3  -1    1.00    0.70
  -9  -3   1    0.90    0.40
  -9  -3   1    0.60    0.70
  -9  -3   1    0.30    0.70
  -9  -3   1    2.00    1.20
  -9  -3   1   -0.10    0.60
  -9  -3   1    0.40    0.60
  -9  -3   1    0.30    0.70
  -9  -3   1    0.50    0.50
  -9  -3   1    0.00    0.60
   8   3  -1  220.78    5.70
   8   3  -1  226.78    5.10
   8   3  -1  229.98    5.80
   8   3  -1  231.38    6.20
   8   3  -1  225.58    5.80
   8   3  -1  220.78    5.80
   8   3  -1  212.38    5.70
   8   3  -1  225.88    5.10
  -8  -3   1  226.08    7.20
  -8  -3   1  223.48    5.90
  -8  -3   1  228.68    5.90
  -8  -3   1  226.28    6.00
  -8  -3   1  210.28    5.10
  -8  -3   1  221.78    5.10
  -8  -3   1  216.88    5.80
  -8  -3   1  227.48    4.40
   7   3  -1  165.38    4.60
   7   3  -1  163.98    4.70
   7   3  -1  157.28    3.80
   7   3  -1  162.28    3.80
   7   3  -1  159.98    4.50
   7   3  -1  152.38    4.60
   7   3  -1  160.88    4.60
   7   3  -1  160.48    4.50
  -7  -3   1  161.68    4.70
  -7  -3   1  162.88    4.10
  -7  -3   1  163.38    4.70
  -7  -3   1  165.28    3.40
  -7  -3   1  158.18    4.80
  -7  -3   1  159.18    4.70
  -7  -3   1  155.88    5.60
  -7  -3   1  160.88    3.30
  -7  -3   1  154.08    4.50
   6   3  -1  709.83   12.50
   6   3  -1  727.13   12.80
   6   3  -1  735.13   13.10
   6   3  -1  712.53   12.80
   6   3  -1  725.83   11.60
   6   3  -1  699.13   11.50
   6   3  -1  728.63   13.00
  -6  -3   1  727.23   13.10
  -6  -3   1  716.23   13.00
  -6  -3   1  711.73   12.90
  -6  -3   1  718.13   12.20
  -6  -3   1  718.63   14.10
  -6  -3   1  721.73   13.00
  -6  -3   1  714.23   13.00
   5   3  -1  148.59    4.00
   5   3  -1  151.48    4.30
   5   3  -1  157.88    3.20
   5   3  -1  152.18    3.90
   5   3  -1  154.18    4.40
   5   3  -1  154.18    4.20
  -5  -3   1  157.48    4.30
  -5  -3   1  159.18    4.40
  -5  -3   1  157.98    4.30
  -5  -3   1  162.48    5.00
  -5  -3   1  163.78    4.20
  -5  -3   1  156.28    4.40
  -5  -3   1  157.68    4.00
   4   3  -1   32.50    1.80
   4   3  -1   29.50    1.70
   4   3  -1   34.20    1.00
   4   3  -1   30.40    1.40
   4   3  -1   31.30    1.80
   4   3  -1   32.00    1.70
  -4  -3   1   31.50    1.50
  -4  -3   1   34.40    1.70
  -4  -3   1   32.00    1.70
  -4  -3   1   34.40    1.80
  -4  -3   1   32.80    2.00
  -4  -3   1   32.60    1.80
  -4  -3   1   32.10    1.80
   3   3  -1  794.22   13.50
   3   3  -1  811.52   13.70
   3   3  -1  787.32   13.40
   3   3  -1  827.52   12.60
   3   3  -1  789.52   13.60
   3   3  -1  830.42   13.90
   3   3  -1  791.32   13.10
  -3  -3   1  792.72   13.60
  -3  -3   1  786.92   12.70
  -3  -3   1  802.72   13.50
  -3  -3   1  821.22   13.70
  -3  -3   1  803.62   13.30
  -3  -3   1  812.92   13.60
  -3  -3   1  799.22   13.50
   2   3  -1  496.95    9.00
   2   3  -1  492.75    9.00
   2   3  -1  511.35    9.00
   2   3  -1  483.85    8.90
   2   3  -1  492.15    8.90
   2   3  -1  498.55    8.90
  -2  -3   1  495.25    8.90
  -2  -3   1  513.35    9.10
  -2  -3   1  492.45    9.00
  -2  -3   1  497.75    7.90
  -2  -3   1  482.45    9.00
  -2  -3   1  495.25    8.70
  -2  -3   1  483.45    8.90
   1   3  -1  459.15    8.10
   1   3  -1  442.36    8.30
   1   3  -1  445.56    8.00
   1   3  -1  446.06    8.10
   1   3  -1  442.36    8.00
   1   3  -1  460.75    7.70
  -1  -3   1  454.85    7.60
  -1  -3   1  449.16    8.00
  -1  -3   1  447.66    8.10
  -1  -3   1  451.75    8.10
  -1  -3   1  451.75    8.10
  -1  -3   1  449.26    8.40
   0   3  -1  668.23   11.10
   0   3  -1  661.93   11.70
   0   3  -1  704.63   10.40
   0   3  -1  680.63   11.10
   0   3  -1  671.63   11.00
   0   3  -1  686.53   11.20
   0  -3   1  669.43   11.10
   0  -3   1  684.43   11.00
   0  -3   1  667.23   11.00
   0  -3   1  660.73   11.70
   0  -3   1  684.23   11.20
   0  -3   1  686.93   10.30
  -1   3  -1   30.00    1.30
  -1   3  -1   27.30    1.60
  -1   3  -1   30.40    1.30
  -1   3  -1   27.30    1.70
  -1   3  -1   28.20    1.40
  -1   3  -1   31.20    1.00
  -1   3  -1   28.30    1.30
   1  -3   1   28.30    1.30
   1  -3   1   28.40    1.70
   1  -3   1   27.40    1.10
   1  -3   1   31.50    1.00
   1  -3   1   25.00    1.20
   1  -3   1   28.30    1.30
   1  -3   1   29.70    1.30
  -2   3  -1  228.38    4.00
  -2   3  -1  222.88    4.40
  -2   3  -1  222.18    5.30
  -2   3  -1  229.78    4.40
  -2   3  -1  229.28    3.80
  -2   3  -1  226.48    4.40
  -2   3  -1  215.38    5.30
  -2   3  -1  211.18    4.30
   2  -3   1  212.68    4.30
   2  -3   1  220.48    5.30
   2  -3   1  240.68    5.00
   2  -3   1  217.78    4.30
   2  -3   1  221.28    3.70
  -3   3  -1   25.00    1.20
  -3   3  -1   24.90    1.60
  -3   3  -1   24.90    1.00
  -3   3  -1   25.40    1.70
  -3   3  -1   25.40    1.20
  -3   3  -1   25.20    1.20
  -3   3  -1   26.00    1.50
   3  -3   1   27.00    1.20
   3  -3   1   25.20    1.30
   3  -3   1   22.90    1.60
   3  -3   1   22.60    1.30
   3  -3   1   24.10    1.10
   3  -3   1   24.00    1.10
   3  -3   1   24.00    1.10
   3  -3   1   24.60    1.80
  -4   3  -1  100.19    2.40
  -4   3  -1   98.59    3.40
  -4   3  -1   96.19    3.10
  -4   3  -1   98.79    2.40
  -4   3  -1   96.49    2.40
  -4   3  -1   97.19    3.70
  -4   3  -1   96.39    2.10
  -4   3  -1   93.39    2.40
  -4   3  -1   96.99    2.40
   4  -3   1  101.49    3.10
   4  -3   1   95.89    2.40
   4  -3   1   92.79    2.30
   4  -3   1   97.09    2.40
   4  -3   1   97.29    2.40
   4  -3   1   96.19    3.40
   4  -3   1   90.29    3.60
  -5   3  -1   15.00    1.00
  -5   3  -1   14.90    1.30
  -5   3  -1   12.70    1.00
  -5   3  -1   13.50    1.40
  -5   3  -1   15.50    1.00
  -5   3  -1   15.10    1.10
  -5   3  -1   16.40    1.10
  -5   3  -1   16.40    2.10
  -5   3  -1   13.80    1.00
   5  -3   1   14.30    1.30
   5  -3   1   13.60    1.00
   5  -3   1   14.20    1.40
   5  -3   1   14.70    1.00
   5  -3   1   11.60    1.00
   5  -3   1   12.50    1.70
   5  -3   1   13.90    1.20
   5  -3   1   14.80    1.50
  -6   3  -1   14.40    1.30
  -6   3  -1   14.00    1.10
  -6   3  -1   13.80    1.00
  -6   3  -1   13.50    0.90
  -6   3  -1   12.50    1.00
  -6   3  -1   13.20    1.10
  -6   3  -1   17.40    2.40
  -6   3  -1   13.10    1.00
  -6   3  -1   15.10    1.60
   6  -3   1   13.90    0.90
   6  -3   1   13.40    1.20
   6  -3   1   15.70    1.90
   6  -3   1   11.80    0.90
   6  -3   1   11.30    0.90
   6  -3   1   12.60    1.40
   6  -3   1   14.20    0.90
   6  -3   1   15.80    1.50
  -7   3  -1    0.40    0.40
  -7   3  -1    1.30    0.50
  -7   3  -1    0.20    0.50
  -7   3  -1    1.20    1.10
  -7   3  -1    0.30    0.40
  -7   3  -1    0.70    0.50
  -7   3  -1    0.80    0.50
  -7   3  -1    0.40    0.50
  -7   3  -1    0.00    0.50
   7  -3   1    0.40    0.80
   7  -3   1    0.20    0.40
   7  -3   1    0.80    1.00
   7  -3   1   -0.20    0.40
   7  -3   1    0.90    0.40
   7  -3   1    1.70    0.70
   7  -3   1    0.50    0.70
   7  -3   1    1.10    0.40
  -8   3  -1   37.20    1.90
  -8   3  -1   36.70    1.40
  -8   3  -1   37.90    1.20
  -8   3  -1   34.90    1.50
  -8   3  -1   36.50    2.50
  -8   3  -1   36.40    3.00
  -8   3  -1   34.70    1.80
  -8   3  -1   35.90    2.20
  -8   3  -1   38.00    1.60
  -8   3  -1   38.20    2.30
  -8   3  -1   36.60    1.50
   8  -3   1   39.70    3.00
   8  -3   1   35.60    1.30
   8  -3   1   35.00    1.20
   8  -3   1   35.70    1.30
   8  -3   1   36.30    1.40
   8  -3   1   39.00    2.10
   8  -3   1   36.20    2.50
  -9   3  -1   80.39    2.40
  -9   3  -1   87.39    2.60
  -9   3  -1   85.19    2.30
  -9   3  -1   85.19    2.30
  -9   3  -1   81.29    3.00
  -9   3  -1   80.79    3.80
  -9   3  -1   86.69    4.50
  -9   3  -1   78.29    3.40
   9  -3   1   83.69    1.90
   9  -3   1   87.59    3.30
   9  -3   1   84.39    4.10
   9  -3   1   84.19    2.00
 -10   3  -1  152.68    3.60
 -10   3  -1  155.68    6.30
 -10   3  -1  147.09    3.30
 -10   3  -1  153.78    3.20
 -10   3  -1  140.29    4.70
 -10   3  -1  148.19    3.50
 -10   3  -1  147.59    5.50
 -10   3  -1  147.89    4.40
 -10   3  -1  151.98    4.80
  10  -3   1  146.49    4.70
  10  -3   1  140.39    5.70
 -11   3  -1   23.40    2.10
 -11   3  -1   22.10    3.10
 -11   3  -1   24.40    1.20
 -11   3  -1   21.40    1.20
 -11   3  -1   24.20    1.10
 -11   3  -1   27.20    3.10
 -11   3  -1   23.00    2.00
  11  -3   1   24.20    2.30
  11  -3   1   23.80    3.10
 -12   3  -1    8.70    3.20
 -12   3  -1    3.80    1.20
 -12   3  -1    4.80    2.00
 -12   3  -1    4.40    1.40
 -12   3  -1    5.30    1.10
  12  -3   1    3.90    1.50
  12  -3   1    5.80    1.60
 -13   3  -1   37.00    2.10
 -13   3  -1   32.50    2.50
 -13   3  -1   33.60    4.30
 -13   3  -1   32.50    3.40
 -13   3  -1   37.00    3.10
  13  -3   1   36.80    3.40
  13  -3   1   36.10    2.90
 -14   3  -1   12.20    1.20
 -14   3  -1   13.00    2.00
 -14   3  -1   11.20    2.70
 -14   3  -1    7.70    2.10
 -14   3  -1    8.80    1.80
  14  -3   1   12.10    2.50
  14  -3   1    7.70    2.00
 -15   3  -1   44.20    4.40
 -15   3  -1   47.80    3.30
 -15   3  -1   39.50    3.90
 -15   3  -1   37.90    3.40
 -15   3  -1   38.40    2.90
  15  -3   1   47.10    3.70
  15  -3   1   42.60    3.90
  16   2  -1   19.20    3.00
  16   2  -1   25.80    3.50
  16   2  -1   17.00    2.40
 -16  -2   1   11.20    2.60
 -16  -2   1   16.70    1.50
 -16  -2   1   16.60    1.60
 -16  -2   1   21.30    1.50
  15   2  -1   -1.20    1.00
  15   2  -1    1.50    1.10
  15   2  -1    1.60    1.50
 -15  -2   1   -0.40    0.70
 -15  -2   1    0.90    1.40
 -15  -2   1    0.70    0.90
 -15  -2   1    3.10    1.00
 -15  -2   1    2.80    0.90
  14   2  -1   32.00    1.80
  14   2  -1   38.50    2.20
  14   2  -1   32.90    1.80
  14   2  -1   33.90    1.70
  14   2  -1   36.90    3.40
  14   2  -1   34.80    3.30
  14   2  -1   30.20    3.20
 -14  -2   1   35.60    2.20
 -14  -2   1   31.30    3.80
 -14  -2   1   35.60    2.10
 -14  -2   1   36.20    2.20
 -14  -2   1   36.10    2.20
 -14  -2   1   35.10    2.30
 -14  -2   1   37.90    2.20
  13   2  -1    4.40    1.00
  13   2  -1    3.30    1.30
  13   2  -1    4.90    1.00
  13   2  -1    5.70    1.40
  13   2  -1    4.00    0.90
  13   2  -1    4.60    0.90
  13   2  -1    4.30    1.80
 -13  -2   1    5.80    1.20
 -13  -2   1    6.60    1.10
 -13  -2   1    7.50    1.30
 -13  -2   1    4.70    1.00
 -13  -2   1    5.30    1.10
 -13  -2   1    3.70    1.10
 -13  -2   1    5.50    2.00
  12   2  -1    0.00    0.60
  12   2  -1    0.60    0.80
  12   2  -1    0.10    0.70
  12   2  -1    0.30    0.70
  12   2  -1    1.40    1.10
  12   2  -1   -0.80    1.10
  12   2  -1    0.30    0.70
 -12  -2   1    0.80    0.80
 -12  -2   1    0.20    0.50
 -12  -2   1    1.40    0.80
 -12  -2   1    0.80    0.40
 -12  -2   1    0.20    0.80
 -12  -2   1    0.90    1.20
 -12  -2   1    1.70    0.90
 -12  -2   1    0.40    0.60
 -12  -2   1    0.20    0.70
  11   2  -1   14.50    2.10
  11   2  -1   17.90    1.60
  11   2  -1   18.90    1.60
  11   2  -1   19.20    2.00
  11   2  -1   17.70    1.60
  11   2  -1   20.70    2.50
  11   2  -1   19.60    1.60
 -11  -2   1   16.80    1.30
 -11  -2   1   21.00    1.60
 -11  -2   1   16.10    1.30
 -11  -2   1   17.60    1.60
 -11  -2   1   18.20    1.60
 -11  -2   1   17.10    3.20
 -11  -2   1   18.40    1.70
 -11  -2   1   14.30    1.60
  10   2  -1   48.50    2.60
  10   2  -1   50.29    2.40
  10   2  -1   50.39    2.50
  10   2  -1   51.29    3.20
  10   2  -1   50.99    3.00
  10   2  -1   47.80    2.60
  10   2  -1   51.29    2.50
 -10  -2   1   48.10    2.10
 -10  -2   1   50.09    2.10
 -10  -2   1   47.20    2.20
 -10  -2   1   49.40    3.70
 -10  -2   1   47.90    2.60
 -10  -2   1   48.90    2.30
 -10  -2   1   51.59    2.50
 -10  -2   1   51.99    2.60
 -10  -2   1   50.49    2.50
   9   2  -1    3.40    0.90
   9   2  -1    4.20    1.20
   9   2  -1    4.40    0.90
   9   2  -1    4.20    1.00
   9   2  -1    4.80    1.00
   9   2  -1    4.40    1.00
   9   2  -1    4.70    1.10
  -9  -2   1    3.50    1.00
  -9  -2   1    4.30    1.20
  -9  -2   1    4.30    0.90
  -9  -2   1    4.30    1.00
  -9  -2   1    4.80    0.90
  -9  -2   1    2.90    0.80
  -9  -2   1    3.50    0.90
  -9  -2   1    3.70    1.20
  -9  -2   1    3.90    0.80
   8   2  -1   63.79    2.90
   8   2  -1   60.29    2.50
   8   2  -1   57.29    3.00
   8   2  -1   60.29    2.50
   8   2  -1   60.19    2.50
   8   2  -1   61.29    2.50
   8   2  -1   62.39    2.50
   8   2  -1   63.19    2.60
  -8  -2   1   58.39    2.60
  -8  -2   1   60.19    2.20
  -8  -2   1   60.39    2.60
  -8  -2   1   60.39    2.10
  -8  -2   1   62.59    2.60
  -8  -2   1   59.19    3.50
  -8  -2   1   61.19    2.70
  -8  -2   1   60.69    2.30
   7   2  -1   36.50    1.80
   7   2  -1   37.30    1.80
   7   2  -1   38.70    2.00
   7   2  -1   41.10    2.00
   7   2  -1   38.30    2.00
   7   2  -1   40.30    2.20
   7   2  -1   37.10    1.90
  -7  -2   1   38.70    1.90
  -7  -2   1   38.80    2.10
  -7  -2   1   38.20    1.50
  -7  -2   1   37.70    2.00
  -7  -2   1   42.50    2.80
  -7  -2   1   40.70    2.30
  -7  -2   1   38.00    1.80
  -7  -2   1   38.10    2.00
  -7  -2   1   39.20    2.00
   6   2  -1  220.28    5.20
   6   2  -1  236.98    5.40
   6   2  -1  225.18    5.60
   6   2  -1  220.58    4.70
   6   2  -1  235.98    5.30
   6   2  -1  222.98    5.20
   6   2  -1  230.18    4.80
   6   2  -1  233.88    5.30
  -6  -2   1  242.68    4.60
  -6  -2   1  236.28    5.80
  -6  -2   1  220.48    5.20
  -6  -2   1  231.38    4.30
  -6  -2   1  229.28    5.40
  -6  -2   1  240.28    5.40
  -6  -2   1  235.38    5.40
  -6  -2   1  236.98    6.50
  -6  -2   1  228.98    4.80
   5   2  -1   34.60    1.40
   5   2  -1   36.10    1.80
   5   2  -1   32.00    1.40
   5   2  -1   33.80    1.70
   5   2  -1   30.90    1.70
   5   2  -1   32.90    1.70
   5   2  -1   29.80    1.60
   5   2  -1   32.20    1.70
  -5  -2   1   30.90    1.50
  -5  -2   1   31.90    1.70
  -5  -2   1   34.00    1.70
  -5  -2   1   31.40    1.70
  -5  -2   1   36.30    2.30
  -5  -2   1   36.10    1.20
  -5  -2   1   33.20    1.20
  -5  -2   1   33.20    1.70
  -5  -2   1   33.40    1.70
   4   2  -1   77.79    2.40
   4   2  -1   73.79    2.50
   4   2  -1   76.49    2.50
   4   2  -1   75.69    2.30
   4   2  -1   78.49    1.90
   4   2  -1   74.99    2.40
   4   2  -1   77.99    1.80
  -4  -2   1   73.69    2.90
  -4  -2   1   77.19    2.50
  -4  -2   1   78.79    2.50
  -4  -2   1   77.19    2.50
  -4  -2   1   80.29    2.60
  -4  -2   1   77.79    1.60
  -4  -2   1   77.29    1.70
  -4  -2   1   78.19    2.60
  -4  -2   1   73.99    2.20
   3   2  -1 5277.97   96.99
  -3  -2   1 5221.18   97.79
   2   2  -1 1083.69   17.00
   2   2  -1 1077.59   16.60
   2   2  -1 1087.89   16.80
   2   2  -1 1123.79   16.80
   2   2  -1 1078.79   16.70
   2   2  -1 1084.09   16.70
  -2  -2   1 1117.19   16.90
  -2  -2   1 1074.39   16.80
  -2  -2   1 1064.69   16.70
  -2  -2   1 1103.19   16.20
  -2  -2   1 1076.49   16.70
  -2  -2   1 1078.39   16.80
  -2  -2   1 1062.09   16.60
   1   2  -1 2762.12   55.19
  -1  -2   1 2673.73   55.09
   0   2  -1  767.52   11.90
   0   2  -1  752.52   11.70
   0   2  -1  753.22   11.70
   0   2  -1  763.02   11.70
   0  -2   1  763.72   11.70
   0  -2   1  743.13   11.60
   0  -2   1  754.62   11.70
   0  -2   1  734.53   11.70
  -1   2  -1  260.57    5.30
  -1   2  -1  264.37    4.70
  -1   2  -1  264.57    4.70
  -1   2  -1  278.37    4.40
  -1   2  -1  269.17    4.70
  -1   2  -1  264.67    4.70
  -1   2  -1  265.47    5.30
   1  -2   1  277.57    4.40
   1  -2   1  265.57    4.70
   1  -2   1  261.37    4.60
   1  -2   1  266.97    4.70
   1  -2   1  265.77    4.20
   1  -2   1  264.57    5.30
   1  -2   1  265.07    5.30
  -2   2  -1    0.40    0.40
  -2   2  -1    0.70    0.30
  -2   2  -1    0.30    0.50
  -2   2  -1   -0.10    0.20
  -2   2  -1    0.50    0.40
  -2   2  -1   -0.30    0.60
  -2   2  -1   -0.20    0.30
   2  -2   1   -0.70    0.50
   2  -2   1   -0.10    0.30
   2  -2   1   -0.40    0.40
   2  -2   1    0.50    0.30
   2  -2   1    0.30    0.30
   2  -2   1   -0.10    0.40
   2  -2   1    0.00    0.30
  -3   2  -1  133.39    2.70
  -3   2  -1  128.69    3.40
  -3   2  -1  133.99    2.70
  -3   2  -1  136.29    2.40
  -3   2  -1  136.19    2.70
  -3   2  -1  135.19    2.70
  -3   2  -1  133.79    3.80
  -3   2  -1  136.59    2.70
  -3   2  -1  144.29    3.40
   3  -2   1  130.99    2.70
   3  -2   1  133.79    2.70
   3  -2   1  134.59    2.70
   3  -2   1  132.29    2.70
   3  -2   1  134.19    3.90
   3  -2   1  137.59    3.30
   3  -2   1  133.89    3.50
  -4   2  -1   -0.40    0.60
  -4   2  -1    0.00    0.40
  -4   2  -1    0.10    0.30
  -4   2  -1    0.30    0.30
  -4   2  -1    0.40    0.30
   4  -2   1    0.10    0.30
   4  -2   1    0.50    0.70
   4  -2   1    0.50    0.40
   4  -2   1   -0.20    0.30
   4  -2   1   -0.20    0.40
   4  -2   1    0.40    0.30
   4  -2   1   -0.20    0.40
  -5   2  -1  258.17    4.70
  -5   2  -1  255.67    5.00
  -5   2  -1  264.77    6.60
  -5   2  -1  267.67    4.70
  -5   2  -1  255.27    4.60
  -5   2  -1  272.27    5.90
  -5   2  -1  258.37    4.60
  -5   2  -1  250.17    5.70
  -5   2  -1  264.67    5.70
   5  -2   1  254.97    5.10
   5  -2   1  256.57    5.60
   5  -2   1  263.67    6.00
   5  -2   1  253.27    6.50
   5  -2   1  251.17    4.60
   5  -2   1  253.67    4.60
   5  -2   1  250.57    4.70
   5  -2   1  246.98    4.60
  -6   2  -1    2.30    0.60
  -6   2  -1    2.60    0.70
  -6   2  -1    2.20    0.60
  -6   2  -1    2.20    0.50
  -6   2  -1    2.40    1.10
  -6   2  -1    1.40    0.50
  -6   2  -1    2.50    0.70
  -6   2  -1    4.30    0.70
  -6   2  -1    2.30    0.70
   6  -2   1    2.60    0.80
   6  -2   1    2.50    0.60
   6  -2   1    3.20    0.60
   6  -2   1    2.60    0.50
   6  -2   1    2.50    0.70
   6  -2   1    3.00    1.20
   6  -2   1    2.50    0.60
   6  -2   1    2.40    0.80
  -7   2  -1  394.66    7.00
  -7   2  -1  388.66    6.70
  -7   2  -1  388.66    8.60
  -7   2  -1  375.16    9.00
  -7   2  -1  385.16    7.90
  -7   2  -1  396.06    6.00
  -7   2  -1  389.76    7.90
  -7   2  -1  387.86    7.40
  -7   2  -1  391.06    6.90
  -7   2  -1  392.16    6.60
   7  -2   1  383.56    7.50
   7  -2   1  385.96    9.20
   7  -2   1  375.26    8.70
   7  -2   1  394.46    6.50
   7  -2   1  383.76    6.70
   7  -2   1  385.66    7.60
   7  -2   1  392.26    6.50
  -8   2  -1   18.30    1.50
  -8   2  -1   21.00    1.30
  -8   2  -1   20.80    1.60
  -8   2  -1   18.40    1.10
  -8   2  -1   20.30    1.80
  -8   2  -1   16.80    1.60
  -8   2  -1   19.90    1.70
  -8   2  -1   20.20    1.20
  -8   2  -1   18.50    2.20
   8  -2   1   19.90    1.10
   8  -2   1   21.70    2.00
   8  -2   1   20.50    1.10
   8  -2   1   21.50    1.10
   8  -2   1   18.30    1.60
   8  -2   1   19.60    1.00
   8  -2   1   18.60    2.10
  -9   2  -1  179.78    5.00
  -9   2  -1  193.38    5.10
  -9   2  -1  188.38    4.40
  -9   2  -1  193.28    4.30
  -9   2  -1  191.08    4.00
  -9   2  -1  191.68    6.30
  -9   2  -1  194.58    5.90
  -9   2  -1  189.18    6.80
  -9   2  -1  193.38    4.00
   9  -2   1  198.78    6.30
   9  -2   1  190.88    3.80
   9  -2   1  189.08    6.50
   9  -2   1  196.38    5.20
   9  -2   1  192.68    4.00
   9  -2   1  195.78    3.70
   9  -2   1  187.78    3.60
 -10   2  -1    0.70    0.70
 -10   2  -1    0.10    0.40
 -10   2  -1   -0.40    0.70
 -10   2  -1   -0.20    0.40
 -10   2  -1   -0.90    1.50
 -10   2  -1   -0.50    0.60
 -10   2  -1    1.00    0.60
  10  -2   1    0.60    1.00
  10  -2   1    0.20    1.10
 -11   2  -1  123.49    5.00
 -11   2  -1  117.59    3.20
 -11   2  -1  112.19    2.80
 -11   2  -1  114.39    4.00
 -11   2  -1  123.89    5.40
 -11   2  -1  119.99    2.90
 -11   2  -1  116.99    3.80
  11  -2   1  108.09    5.10
  11  -2   1  124.59    4.50
 -12   2  -1    2.20    1.40
 -12   2  -1    1.50    0.70
 -12   2  -1    1.60    0.60
 -12   2  -1    2.30    1.30
 -12   2  -1    1.60    0.60
 -12   2  -1    2.30    0.60
 -12   2  -1    0.30    0.70
 -12   2  -1    0.60    1.50
 -12   2  -1    1.80    0.60
  12  -2   1    1.30    1.20
  12  -2   1    3.30    1.50
 -13   2  -1    3.60    1.40
 -13   2  -1    3.50    1.10
 -13   2  -1    4.70    0.80
 -13   2  -1    5.00    2.10
 -13   2  -1    4.40    1.70
  13  -2   1    2.50    1.50
  13  -2   1    7.50    1.80
 -14   2  -1    5.60    1.90
 -14   2  -1    7.70    1.80
 -14   2  -1    9.00    2.80
 -14   2  -1    7.10    1.50
  14  -2   1    5.40    2.10
  14  -2   1    5.80    1.70
 -15   2  -1    1.00    1.80
 -15   2  -1   -0.50    1.30
 -15   2  -1    0.40    1.30
 -15   2  -1   -0.30    0.90
  15  -2   1    2.40    1.60
  15  -2   1    0.00    1.50
  16   1  -1   15.60    2.60
  16   1  -1   17.80    3.00
 -16  -1   1   14.90    1.80
 -16  -1   1   14.60    1.90
 -16  -1   1   16.60    3.20
  15   1  -1    0.10    1.00
  15   1  -1    1.60    1.50
  15   1  -1    1.90    1.50
 -15  -1   1    0.40    0.60
 -15  -1   1    0.20    1.60
 -15  -1   1    1.90    1.10
 -15  -1   1    1.80    0.80
 -15  -1   1    1.90    1.00
 -15  -1   1    0.50    0.60
  14   1  -1   10.70    2.20
  14   1  -1   12.20    1.90
  14   1  -1    7.50    1.80
 -14  -1   1   12.20    1.30
 -14  -1   1   12.60    1.80
 -14  -1   1   12.00    1.30
 -14  -1   1   13.90    1.30
 -14  -1   1    8.80    2.10
 -14  -1   1   10.90    1.20
 -14  -1   1   11.20    2.70
  13   1  -1   37.00    2.90
  13   1  -1   40.00    3.30
  13   1  -1   41.40    3.40
  13   1  -1   42.00    1.60
  13   1  -1   38.60    1.50
 -13  -1   1   38.50    2.00
 -13  -1   1   43.70    2.10
 -13  -1   1   38.60    2.10
 -13  -1   1   38.90    2.10
 -13  -1   1   39.50    2.50
 -13  -1   1   35.70    3.70
 -13  -1   1   34.10    2.40
  12   1  -1    2.80    0.70
  12   1  -1    2.40    1.30
  12   1  -1    2.70    1.40
  12   1  -1    2.90    0.80
  12   1  -1    1.60    1.00
  12   1  -1    0.90    0.60
  12   1  -1    2.00    0.70
 -12  -1   1    1.50    0.80
 -12  -1   1    2.40    0.90
 -12  -1   1    1.70    0.80
 -12  -1   1    1.30    1.10
 -12  -1   1    0.70    1.00
 -12  -1   1    1.60    0.60
 -12  -1   1    2.50    0.80
 -12  -1   1    1.80    0.80
 -12  -1   1    2.20    0.70
  11   1  -1    9.40    1.10
  11   1  -1   10.40    2.10
  11   1  -1    9.30    1.00
  11   1  -1    5.70    1.40
  11   1  -1    9.60    1.10
  11   1  -1    9.50    1.60
  11   1  -1   10.10    1.20
 -11  -1   1    8.10    1.20
 -11  -1   1    9.80    1.40
 -11  -1   1    7.60    1.90
 -11  -1   1   10.60    1.60
 -11  -1   1   11.30    1.30
 -11  -1   1   10.30    1.40
 -11  -1   1   10.00    1.30
 -11  -1   1    8.60    1.10
 -11  -1   1    9.00    1.20
  10   1  -1   38.10    2.90
  10   1  -1   42.60    1.90
  10   1  -1   39.80    2.00
  10   1  -1   38.00    2.70
  10   1  -1   41.50    1.90
  10   1  -1   40.10    2.50
  10   1  -1   36.50    1.80
 -10  -1   1   42.80    2.20
 -10  -1   1   39.40    2.20
 -10  -1   1   38.70    2.00
 -10  -1   1   41.00    2.50
 -10  -1   1   40.90    2.50
 -10  -1   1   38.10    1.90
 -10  -1   1   37.80    3.30
 -10  -1   1   40.90    2.00
 -10  -1   1   38.90    2.10
   9   1  -1   50.09    2.00
   9   1  -1   46.70    1.90
   9   1  -1   46.70    2.90
   9   1  -1   46.30    2.00
   9   1  -1   48.20    2.70
   9   1  -1   48.20    2.50
   9   1  -1   50.49    2.10
   9   1  -1   47.10    2.50
  -9  -1   1   47.10    2.30
  -9  -1   1   49.20    2.30
  -9  -1   1   49.00    2.10
  -9  -1   1   46.50    2.10
  -9  -1   1   41.80    3.20
  -9  -1   1   46.40    2.20
  -9  -1   1   48.80    2.10
  -9  -1   1   46.90    2.10
  -9  -1   1   48.50    2.90
   8   1  -1  360.76    7.70
   8   1  -1  376.86    7.00
   8   1  -1  374.46    8.00
   8   1  -1  382.36    8.80
   8   1  -1  378.46    7.90
   8   1  -1  369.36    7.00
   8   1  -1  378.36    7.20
  -8  -1   1  379.36    7.50
  -8  -1   1  375.46    7.40
  -8  -1   1  371.76    7.30
  -8  -1   1  376.96    9.60
  -8  -1   1  364.66    7.30
  -8  -1   1  370.66    7.40
  -8  -1   1  371.86    7.60
  -8  -1   1  358.26    9.80
   7   1  -1  271.07    5.60
   7   1  -1  288.77    5.70
   7   1  -1  279.57    6.10
   7   1  -1  284.77    6.90
   7   1  -1  291.87    6.40
   7   1  -1  277.27    6.00
   7   1  -1  275.17    5.70
  -7  -1   1  279.17    5.90
  -7  -1   1  273.07    5.70
  -7  -1   1  275.57    5.80
  -7  -1   1  273.67    5.80
  -7  -1   1  282.07    5.90
  -7  -1   1  276.37    5.80
  -7  -1   1  275.77    7.50
  -7  -1   1  268.77    6.80
   6   1  -1   53.39    2.00
   6   1  -1   58.29    2.10
   6   1  -1   57.59    2.20
   6   1  -1   57.99    2.20
   6   1  -1   56.59    2.40
   6   1  -1   57.69    2.10
  -6  -1   1   61.69    2.20
  -6  -1   1   70.99    3.20
  -6  -1   1   61.59    2.20
  -6  -1   1   61.69    2.10
  -6  -1   1   58.69    2.20
  -6  -1   1   58.89    2.10
  -6  -1   1   64.79    2.20
  -6  -1   1   60.99    3.00
   5   1  -1    0.70    0.40
   5   1  -1    0.10    0.50
   5   1  -1   -0.30    0.40
   5   1  -1    0.70    0.40
   5   1  -1   -0.70    0.50
   5   1  -1    0.70    0.50
   5   1  -1    1.60    0.50
  -5  -1   1    0.40    0.40
  -5  -1   1    1.00    0.50
  -5  -1   1    0.50    0.50
  -5  -1   1    0.60    0.30
  -5  -1   1    0.60    0.40
  -5  -1   1    0.00    0.60
   4   1  -1  463.15    7.60
   4   1  -1  469.15    7.90
   4   1  -1  467.45    7.90
   4   1  -1  450.95    7.80
   4   1  -1  428.96    8.20
   4   1  -1  447.06    7.80
   4   1  -1  447.06    7.50
  -4  -1   1  432.36    8.30
  -4  -1   1  465.55    7.90
  -4  -1   1  463.45    7.30
  -4  -1   1  469.75    9.30
  -4  -1   1  468.45    7.60
  -4  -1   1  455.55    7.90
  -4  -1   1  449.16    7.80
  -4  -1   1  454.95    8.00
   3   1  -1 3930.41   70.99
  -3  -1   1 3816.42   71.09
   2   1  -1 2791.22   52.89
  -2  -1   1 2867.81   53.59
   1   1  -1  383.76    6.30
   1   1  -1  395.16    6.40
   1   1  -1  381.06    5.90
   1   1  -1  382.56    6.20
   1   1  -1  385.26    6.20
   1   1  -1  389.96    6.20
  -1  -1   1  386.96    6.20
  -1  -1   1  385.16    6.20
  -1  -1   1  380.26    6.30
  -1  -1   1  385.76    6.20
  -1  -1   1  394.96    6.30
  -1  -1   1  392.56    6.30
   0   1  -1 1870.41   39.50
   0  -1   1 2109.69   46.90
  -1   1  -1   31.40    1.10
  -1   1  -1   33.30    0.90
  -1   1  -1   32.10    0.60
  -1   1  -1   31.30    1.20
  -1   1  -1   31.90    0.90
  -1   1  -1   31.80    0.90
   1  -1   1   32.10    0.90
   1  -1   1   32.60    1.10
   1  -1   1   31.90    0.90
   1  -1   1   31.90    0.90
   1  -1   1   32.60    1.20
  -2   1  -1 1713.43   33.50
   2  -1   1 1741.53   33.80
  -3   1  -1  270.47    5.00
  -3   1  -1  274.17    5.10
  -3   1  -1  280.47    4.60
  -3   1  -1  276.07    4.60
  -3   1  -1  273.77    4.50
  -3   1  -1  279.07    4.60
  -3   1  -1  273.37    5.70
  -3   1  -1  267.57    4.60
   3  -1   1  263.47    4.60
   3  -1   1  264.77    5.60
   3  -1   1  265.17    4.50
   3  -1   1  269.57    4.50
   3  -1   1  269.87    5.30
   3  -1   1  267.77    4.50
   3  -1   1  262.87    5.00
  -4   1  -1 1029.60   15.20
  -4   1  -1 1019.20   15.40
  -4   1  -1 1026.60   16.30
  -4   1  -1  981.30   15.70
  -4   1  -1 1031.30   15.10
  -4   1  -1 1022.90   16.70
  -4   1  -1 1054.39   15.90
  -4   1  -1 1021.40   15.20
  -4   1  -1 1038.70   15.10
   4  -1   1  986.40   15.20
   4  -1   1  998.50   16.70
   4  -1   1  974.00   15.50
   4  -1   1 1011.30   15.40
   4  -1   1 1046.10   16.40
   4  -1   1 1024.30   16.00
  -5   1  -1    3.80    0.70
  -5   1  -1    3.60    0.60
  -5   1  -1    3.90    1.30
  -5   1  -1    6.50    0.80
  -5   1  -1    5.80    0.60
  -5   1  -1    4.60    0.70
  -5   1  -1    5.40    0.70
  -5   1  -1    3.40    0.80
  -5   1  -1    4.90    0.70
   5  -1   1    4.70    1.10
   5  -1   1    3.90    0.60
   5  -1   1    3.70    0.70
   5  -1   1    5.40    0.70
   5  -1   1    4.50    0.80
   5  -1   1    5.00    1.00
   5  -1   1    3.60    0.80
  -6   1  -1  392.46    6.60
  -6   1  -1  389.06    6.90
  -6   1  -1  386.46    6.60
  -6   1  -1  379.66    7.10
  -6   1  -1  386.26    8.40
  -6   1  -1  389.66    8.10
  -6   1  -1  379.96    7.20
  -6   1  -1  378.36    6.80
   6  -1   1  389.86    8.20
   6  -1   1  376.76    6.40
   6  -1   1  372.66    6.70
   6  -1   1  378.86    7.20
   6  -1   1  374.96    6.70
   6  -1   1  374.96    8.40
   6  -1   1  382.66    7.70
   6  -1   1  380.06    6.40
  -7   1  -1   76.19    3.10
  -7   1  -1   75.09    2.40
  -7   1  -1   77.59    2.20
  -7   1  -1   75.99    2.20
  -7   1  -1   74.09    3.40
  -7   1  -1   75.19    2.30
  -7   1  -1   69.79    2.40
  -7   1  -1   77.29    2.60
   7  -1   1   72.09    3.20
   7  -1   1   73.69    2.30
   7  -1   1   75.59    2.30
   7  -1   1   71.19    3.40
   7  -1   1   74.39    2.90
   7  -1   1   76.79    2.10
   7  -1   1   68.29    2.60
   7  -1   1   77.09    2.10
  -8   1  -1  285.97    5.90
  -8   1  -1  271.17    5.80
  -8   1  -1  284.07    5.40
  -8   1  -1  283.27    7.30
  -8   1  -1  284.17    6.10
  -8   1  -1  281.37    6.90
  -8   1  -1  276.97    8.30
  -8   1  -1  278.07    5.70
  -8   1  -1  282.47    5.40
   8  -1   1  294.27    7.50
   8  -1   1  285.97    5.60
   8  -1   1  283.67    5.20
   8  -1   1  279.67    6.30
   8  -1   1  274.97    7.40
   8  -1   1  284.07    5.60
   8  -1   1  283.67    6.80
   8  -1   1  278.47    5.10
  -9   1  -1   35.40    2.30
  -9   1  -1   32.40    2.30
  -9   1  -1   35.30    1.80
  -9   1  -1   34.40    1.80
  -9   1  -1   31.80    1.70
  -9   1  -1   35.70    2.80
  -9   1  -1   33.30    1.80
  -9   1  -1   34.50    1.60
   9  -1   1   32.80    1.60
   9  -1   1   35.10    2.20
   9  -1   1   34.90    1.40
   9  -1   1   35.30    1.50
   9  -1   1   35.50    1.60
   9  -1   1   37.10    2.70
   9  -1   1   33.70    2.20
   9  -1   1   35.30    2.70
 -10   1  -1   31.30    1.80
 -10   1  -1   33.40    2.00
 -10   1  -1   34.30    2.40
 -10   1  -1   33.60    1.70
 -10   1  -1   37.40    1.80
 -10   1  -1   39.00    3.20
 -10   1  -1   35.70    1.80
 -10   1  -1   32.90    1.80
  10  -1   1   36.20    1.50
  10  -1   1   33.10    2.50
  10  -1   1   34.20    1.60
  10  -1   1   37.00    2.50
  10  -1   1   37.60    3.00
  10  -1   1   30.20    1.50
  10  -1   1   36.00    1.60
  10  -1   1   36.60    3.00
 -11   1  -1   19.20    1.40
 -11   1  -1   18.00    1.90
 -11   1  -1   17.50    1.40
 -11   1  -1   16.50    1.30
 -11   1  -1   20.80    1.60
 -11   1  -1   23.10    2.80
 -11   1  -1   17.80    1.40
  11  -1   1   19.30    2.70
  11  -1   1   18.40    1.10
  11  -1   1   17.50    2.10
  11  -1   1   17.30    1.10
  11  -1   1   16.30    1.00
  11  -1   1   18.20    1.10
  11  -1   1   13.70    2.00
 -12   1  -1   21.50    2.20
 -12   1  -1   23.90    2.90
 -12   1  -1   22.30    1.20
 -12   1  -1   19.10    1.70
 -12   1  -1   25.50    3.10
 -12   1  -1   24.50    1.50
 -12   1  -1   23.50    1.50
 -12   1  -1   22.70    1.60
  12  -1   1   24.20    2.40
  12  -1   1   27.10    2.80
 -13   1  -1   -0.10    0.50
 -13   1  -1    0.40    0.50
 -13   1  -1   -0.20    0.60
 -13   1  -1    0.50    0.90
 -13   1  -1    0.80    1.60
 -13   1  -1    1.10    0.70
 -13   1  -1   -0.10    1.20
  13  -1   1    0.20    1.10
  13  -1   1    0.00    1.20
 -14   1  -1   55.89    1.90
 -14   1  -1   54.29    3.70
 -14   1  -1   55.29    4.60
 -14   1  -1   57.09    3.50
  14  -1   1   51.59    4.20
  14  -1   1   59.19    3.80
 -15   1  -1   -1.10    1.20
 -15   1  -1    0.30    1.30
 -15   1  -1   -0.50    0.90
 -15   1  -1    3.80    3.20
  15  -1   1   -0.70    1.20
  15  -1   1   -2.30    1.30
 -16   1  -1   -0.30    1.80
 -16   1  -1    0.60    1.40
 -16   1  -1    1.70    1.50
 -16   1  -1   -0.90    1.10
 -16   1  -1   -2.20    1.40
  16  -1   1    2.20    1.70
  16  -1   1   -1.10    1.30
  16   0  -1    9.80    2.30
  16   0  -1    4.50    1.90
 -16   0   1    7.00    1.70
 -16   0   1    3.50    1.40
 -16   0   1   10.70    2.60
 -16   0   1    2.90    2.00
  15   0  -1    3.20    1.80
  15   0  -1    1.80    1.90
 -15   0   1    2.20    1.40
 -15   0   1    3.30    1.10
 -15   0   1    2.00    1.70
  14   0  -1   22.20    2.90
  14   0  -1   18.70    2.70
  14   0  -1   27.10    2.70
 -14   0   1   20.10    2.10
 -14   0   1   21.90    2.40
 -14   0   1   14.00    2.60
  13   0  -1   35.60    3.20
  13   0  -1   32.80    3.10
  13   0  -1   36.00    3.50
 -13   0   1   33.10    2.60
 -13   0   1   33.90    1.50
 -13   0   1   32.10    3.60
 -13   0   1   30.90    1.50
 -13   0   1   34.00    1.60
 -13   0   1   31.10    2.50
 -13   0   1   35.90    1.60
 -13   0   1   34.10    1.70
 -13   0   1   34.50    1.50
  12   0  -1    5.60    1.50
  12   0  -1    6.90    1.80
  12   0  -1    4.40    1.30
 -12   0   1    3.80    1.10
 -12   0   1    7.60    1.60
 -12   0   1    5.90    0.90
 -12   0   1    4.30    1.60
 -12   0   1    7.10    1.00
 -12   0   1    6.10    1.10
 -12   0   1    5.90    0.90
  11   0  -1  262.47    4.60
  11   0  -1  259.87    4.60
  11   0  -1  264.57    7.40
  11   0  -1  264.17    8.00
  11   0  -1  254.57    7.10
 -11   0   1  261.47    5.30
 -11   0   1  271.07    5.30
 -11   0   1  259.47    5.60
 -11   0   1  263.27    6.10
 -11   0   1  261.97    6.90
 -11   0   1  269.07    5.50
 -11   0   1  273.57    9.00
 -11   0   1  264.37    6.80
  10   0  -1   67.79    1.90
  10   0  -1   68.69    3.40
  10   0  -1   73.59    2.00
  10   0  -1   68.29    5.40
  10   0  -1   65.79    1.90
  10   0  -1   68.59    2.00
  10   0  -1   68.79    3.40
 -10   0   1   68.39    3.10
 -10   0   1   60.99    2.30
 -10   0   1   72.89    2.40
 -10   0   1   69.29    3.40
 -10   0   1   67.89    2.30
 -10   0   1   70.59    2.80
 -10   0   1   64.19    4.10
 -10   0   1   66.99    2.70
 -10   0   1   71.39    2.50
   9   0  -1    3.80    1.00
   9   0  -1    4.80    0.60
   9   0  -1    4.30    0.70
   9   0  -1    5.30    0.70
   9   0  -1    3.20    1.10
   9   0  -1    4.90    1.30
   9   0  -1    4.10    0.60
  -9   0   1    4.50    0.80
  -9   0   1    4.70    0.70
  -9   0   1    4.10    1.30
  -9   0   1    2.40    0.90
  -9   0   1    4.80    0.80
  -9   0   1    5.20    1.00
  -9   0   1    4.60    0.90
  -9   0   1    4.30    1.30
  -9   0   1    5.20    0.90
  -9   0   1    4.10    0.80
   8   0  -1   33.40    2.30
   8   0  -1   35.70    1.40
   8   0  -1   36.70    1.40
   8   0  -1   35.40    2.20
   8   0  -1   37.70    2.20
   8   0  -1   36.10    1.40
   8   0  -1   35.90    2.20
   8   0  -1   32.00    1.40
  -8   0   1   36.20    1.80
  -8   0   1   37.80    1.60
  -8   0   1   36.30    1.80
  -8   0   1   34.60    2.00
  -8   0   1   32.50    2.20
  -8   0   1   34.20    1.60
  -8   0   1   37.80    2.80
  -8   0   1   36.40    1.60
  -8   0   1   33.80    1.60
  -8   0   1   32.60    2.20
   7   0  -1  151.18    3.30
   7   0  -1  152.38    4.40
   7   0  -1  150.88    3.20
   7   0  -1  152.68    4.30
   7   0  -1  157.38    3.70
   7   0  -1  143.19    4.70
   7   0  -1  155.58    3.20
   7   0  -1  158.88    4.30
  -7   0   1  155.38    3.60
  -7   0   1  153.08    5.30
  -7   0   1  151.48    4.70
  -7   0   1  160.68    4.00
  -7   0   1  160.68    4.40
  -7   0   1  154.48    3.60
  -7   0   1  155.98    4.20
  -7   0   1  154.28    3.50
  -7   0   1  158.28    3.50
  -7   0   1  152.78    3.70
   6   0  -1  237.28    5.30
   6   0  -1  247.18    4.40
   6   0  -1  241.98    4.40
   6   0  -1  235.98    5.50
   6   0  -1  231.48    5.80
   6   0  -1  235.48    4.50
   6   0  -1  240.78    5.40
   6   0  -1  233.68    4.40
  -6   0   1  230.98    4.70
  -6   0   1  236.68    4.70
  -6   0   1  231.38    5.20
  -6   0   1  233.38    4.60
  -6   0   1  244.88    4.60
  -6   0   1  240.48    5.30
  -6   0   1  248.58    6.50
  -6   0   1  249.88    4.90
  -6   0   1  235.78    5.40
   5   0  -1  114.79    3.10
   5   0  -1  113.89    2.50
   5   0  -1  109.39    3.10
   5   0  -1  114.59    2.50
   5   0  -1  111.29    2.50
   5   0  -1  114.89    2.50
   5   0  -1  117.79    3.10
  -5   0   1  116.59    3.20
  -5   0   1  114.39    2.60
  -5   0   1  111.09    2.60
  -5   0   1  110.59    3.00
  -5   0   1  114.39    3.10
  -5   0   1  115.49    2.80
  -5   0   1  113.59    2.60
  -5   0   1  119.79    3.90
  -5   0   1  108.99    2.60
  -5   0   1  111.59    3.40
   4   0  -1  289.47    5.50
   4   0  -1  300.77    5.00
   4   0  -1  282.37    5.30
   4   0  -1  282.27    4.90
   4   0  -1  284.87    5.50
   4   0  -1  283.27    4.90
   4   0  -1  288.97    5.50
  -4   0   1  287.37    5.40
  -4   0   1  290.17    6.40
  -4   0   1  297.97    5.60
  -4   0   1  295.97    6.00
  -4   0   1  288.37    5.00
  -4   0   1  312.97    5.30
[truncated: 4,991,760 more chars]
