# Supplementary material for: A Neutral “Masked” Diborene and Its Reactivity Toward Metal‐Free Pyridine Homocoupling
Source: Angew Chem Int Ed Engl. 2026 May 15;65(27):e2388449. doi: 10.1002/anie.2388449 (PMC13327575; doi:10.1002/anie.2388449)
Supplement: Supplementary file 2 — Supporting File 2: anie72613‐sup‐0002‐cif.zip. [file ANIE-65-e2388449-s001.zip › anie72613-sup-0002.cif]

data_kl_jk6_0m
_audit_creation_date               2025-10-14
_audit_creation_method
;
Olex2 1.3
(compiled 2019.09.11 svn.r3662 for OlexSys, GUI svn.r5938)
;
_shelx_SHELXL_version_number       '2018/3'
_audit_contact_author_address      ?
_audit_contact_author_email        ?
_audit_contact_author_name         ''
_audit_contact_author_phone        ?
_publ_contact_author_id_orcid      ?
_publ_section_references
;
Bourhis, L.J., Dolomanov, O.V., Gildea, R.J., Howard, J.A.K., Puschmann, H.
 (2015). Acta Cryst. A71, 59-75.

Dolomanov, O.V., Bourhis, L.J., Gildea, R.J, Howard, J.A.K. & Puschmann, H.
 (2009), J. Appl. Cryst. 42, 339-341.

Sheldrick, G.M. (2015). Acta Cryst. C71, 3-8.
;
_chemical_name_common              ?
_chemical_name_systematic          ?
_chemical_formula_moiety           'C58 H80 B2 N6'
_chemical_formula_sum              'C58 H80 B2 N6'
_chemical_formula_weight           882.90
_chemical_melting_point            ?
loop_
  _atom_type_symbol
  _atom_type_description
  _atom_type_scat_dispersion_real
  _atom_type_scat_dispersion_imag
  _atom_type_scat_source
 'C' 'C' 0.0033 0.0016 'International Tables Vol C Tables 4.2.6.8 and 6.1.1.4'
 'H' 'H' 0.0000 0.0000 'International Tables Vol C Tables 4.2.6.8 and 6.1.1.4'
 'B' 'B' 0.0013 0.0007 'International Tables Vol C Tables 4.2.6.8 and 6.1.1.4'
 'N' 'N' 0.0061 0.0033 'International Tables Vol C Tables 4.2.6.8 and 6.1.1.4'

_shelx_space_group_comment
;
The symmetry employed for this shelxl refinement is uniquely defined
by the following loop, which should always be used as a source of
symmetry information in preference to the above space-group names.
They are only intended as comments.
;
_space_group_crystal_system        'triclinic'
_space_group_IT_number             2
_space_group_name_H-M_alt          'P -1'
_space_group_name_Hall             '-P 1'
loop_
  _space_group_symop_operation_xyz
 'x, y, z'
 '-x, -y, -z'

_cell_length_a                     10.8635(11)
_cell_length_b                     14.5051(14)
_cell_length_c                     17.3112(15)
_cell_angle_alpha                  91.410(3)
_cell_angle_beta                   103.593(3)
_cell_angle_gamma                  94.488(4)
_cell_volume                       2640.7(4)
_cell_formula_units_Z              2
_cell_measurement_reflns_used      9710
_cell_measurement_temperature      100.00
_cell_measurement_theta_max        26.35
_cell_measurement_theta_min        2.40
_shelx_estimated_absorpt_T_max     0.999
_shelx_estimated_absorpt_T_min     0.996
_exptl_absorpt_coefficient_mu      0.064
_exptl_absorpt_correction_T_max    0.7454
_exptl_absorpt_correction_T_min    0.7093
_exptl_absorpt_correction_type     multi-scan
_exptl_absorpt_process_details
;
SADABS-2016/2 (Bruker,2016/2) was used for absorption correction.
wR2(int) was 0.0712 before and 0.0454 after correction.
The Ratio of minimum to maximum transmission is 0.9516.
The \l/2 correction factor is Not present.
;
_exptl_absorpt_special_details     ?
_exptl_crystal_colour              yellow
_exptl_crystal_colour_primary      yellow
_exptl_crystal_density_diffrn      1.110
_exptl_crystal_density_meas        ?
_exptl_crystal_density_method      ?
_exptl_crystal_description         block
_exptl_crystal_F_000               960
_exptl_crystal_size_max            0.07
_exptl_crystal_size_mid            0.06
_exptl_crystal_size_min            0.02
_exptl_transmission_factor_max     ?
_exptl_transmission_factor_min     ?
_diffrn_reflns_av_R_equivalents    0.0367
_diffrn_reflns_av_unetI/netI       0.0219
_diffrn_reflns_Laue_measured_fraction_full  0.997
_diffrn_reflns_Laue_measured_fraction_max  0.996
_diffrn_reflns_limit_h_max         13
_diffrn_reflns_limit_h_min         -13
_diffrn_reflns_limit_k_max         18
_diffrn_reflns_limit_k_min         -18
_diffrn_reflns_limit_l_max         21
_diffrn_reflns_limit_l_min         -21
_diffrn_reflns_number              113229
_diffrn_reflns_point_group_measured_fraction_full  0.997
_diffrn_reflns_point_group_measured_fraction_max  0.996
_diffrn_reflns_theta_full          25.242
_diffrn_reflns_theta_max           26.377
_diffrn_reflns_theta_min           2.294
_diffrn_ambient_temperature        100.00
_diffrn_detector_area_resol_mean   ?
_diffrn_measured_fraction_theta_full  0.997
_diffrn_measured_fraction_theta_max  0.996
_diffrn_measurement_device_type    'Bruker APEX-II CCD'
_diffrn_measurement_method         '\f and \w scans'
_diffrn_radiation_type             MoK\a
_diffrn_radiation_wavelength       0.71073
_diffrn_source                     ?
_diffrn_source_current             50.0
_diffrn_source_power               2.5
_diffrn_source_voltage             50.0
_diffrn_standards_number           0
_reflns_Friedel_coverage           0.000
_reflns_Friedel_fraction_full      .
_reflns_Friedel_fraction_max       .
_reflns_number_gt                  9740
_reflns_number_total               10763
_reflns_special_details
;
 Reflections were merged by SHELXL according to the crystal
 class for the calculation of statistics and refinement.
 
 _reflns_Friedel_fraction is defined as the number of unique
 Friedel pairs measured divided by the number that would be
 possible theoretically, ignoring centric projections and
 systematic absences.
;
_reflns_threshold_expression       'I > 2\s(I)'
_computing_cell_refinement         'SAINT V8.40B (?, 2016)'
_computing_data_collection         ?
_computing_data_reduction          'SAINT V8.40B (?, 2016)'
_computing_molecular_graphics      'Olex2 1.3 (Dolomanov et al., 2009)'
_computing_publication_material    'Olex2 1.3 (Dolomanov et al., 2009)'
_computing_structure_refinement    'ShelXL 2018/3 (Sheldrick, 2015)'
_computing_structure_solution      'olex2.solve 1.3 (Bourhis et al., 2015)'
_refine_diff_density_max           0.323
_refine_diff_density_min           -0.264
_refine_diff_density_rms           0.039
_refine_ls_extinction_coef         .
_refine_ls_extinction_method       none
_refine_ls_goodness_of_fit_ref     1.018
_refine_ls_hydrogen_treatment      constr
_refine_ls_matrix_type             full
_refine_ls_number_parameters       615
_refine_ls_number_reflns           10763
_refine_ls_number_restraints       0
_refine_ls_R_factor_all            0.0462
_refine_ls_R_factor_gt             0.0421
_refine_ls_restrained_S_all        1.018
_refine_ls_shift/su_max            0.001
_refine_ls_shift/su_mean           0.000
_refine_ls_structure_factor_coef   Fsqd
_refine_ls_weighting_details      
 'w=1/[\s^2^(Fo^2^)+(0.0458P)^2^+1.3512P] where P=(Fo^2^+2Fc^2^)/3'
_refine_ls_weighting_scheme        calc
_refine_ls_wR_factor_gt            0.1052
_refine_ls_wR_factor_ref           0.1091
_refine_special_details            ?
_olex2_refinement_description
;
1. Fixed Uiso
 At 1.2 times of:
  All C(H) groups
 At 1.5 times of:
  All C(H,H,H) groups
2.a Ternary CH refined with riding coordinates:
 C12(H12), C15(H15), C24(H24), C27(H27), C38(H38), C41(H41), C44(H44),
 C53(H53), C56(H56)
2.b Aromatic/amide H refined with riding coordinates:
 C8(H8), C9(H9), C10(H10), C20(H20), C21(H21), C22(H22), C37(H37), C39(H39),
 C49(H49), C50(H50), C51(H51)
2.c Idealised Me refined as rotating group:
 C4(H4A,H4B,H4C), C5(H5A,H5B,H5C), C13(H13A,H13B,H13C), C14(H14A,H14B,H14C),
 C16(H16A,H16B,H16C), C17(H17A,H17B,H17C), C25(H25A,H25B,H25C), C26(H26A,H26B,
 H26C), C28(H28A,H28B,H28C), C29(H29A,H29B,H29C), C33(H33A,H33B,H33C), C34(H34A,
 H34B,H34C), C42(H42A,H42B,H42C), C43(H43A,H43B,H43C), C45(H45A,H45B,H45C),
 C46(H46A,H46B,H46C), C54(H54A,H54B,H54C), C55(H55A,H55B,H55C), C57(H57A,H57B,
 H57C), C58(H58A,H58B,H58C)
;
_atom_sites_solution_hydrogens     geom
_atom_sites_solution_primary       iterative
_atom_sites_solution_secondary     ?
loop_
  _atom_site_label
  _atom_site_type_symbol
  _atom_site_fract_x
  _atom_site_fract_y
  _atom_site_fract_z
  _atom_site_U_iso_or_equiv
  _atom_site_adp_type
  _atom_site_occupancy
  _atom_site_site_symmetry_order
  _atom_site_calc_flag
  _atom_site_refinement_flags_posn
  _atom_site_refinement_flags_adp
  _atom_site_refinement_flags_occupancy
  _atom_site_disorder_assembly
  _atom_site_disorder_group
 B1 B 0.67644(12) 0.19477(9) 0.67506(8) 0.0187(2) Uani 1 1 d . . . . .
 B2 B 0.71283(12) 0.30969(9) 0.70485(7) 0.0177(2) Uani 1 1 d . . . . .
 C1 C 0.74577(11) 0.05631(7) 0.76183(6) 0.0172(2) Uani 1 1 d . . . . .
 C2 C 0.77247(11) -0.05389(8) 0.85560(7) 0.0188(2) Uani 1 1 d . . . . .
 C3 C 0.87644(11) -0.04909(8) 0.82616(7) 0.0190(2) Uani 1 1 d . . . . .
 C4 C 0.73614(12) -0.11150(9) 0.91799(7) 0.0250(3) Uani 1 1 d . . . . .
 H4A H 0.737187 -0.071969 0.964916 0.037 Uiso 1 1 calc R U . . .
 H4B H 0.796741 -0.158367 0.932749 0.037 Uiso 1 1 calc R U . . .
 H4C H 0.650550 -0.142109 0.897413 0.037 Uiso 1 1 calc R U . . .
 C5 C 0.99335(12) -0.09958(9) 0.84697(8) 0.0243(3) Uani 1 1 d . . . . .
 H5A H 1.008314 -0.128427 0.798589 0.036 Uiso 1 1 calc R U . . .
 H5B H 0.982297 -0.147534 0.884258 0.036 Uiso 1 1 calc R U . . .
 H5C H 1.066279 -0.055961 0.871740 0.036 Uiso 1 1 calc R U . . .
 C6 C 0.56611(11) 0.02217(8) 0.82666(7) 0.0198(2) Uani 1 1 d . . . . .
 C7 C 0.46293(12) -0.02722(8) 0.77393(7) 0.0236(2) Uani 1 1 d . . . . .
 C8 C 0.34131(12) -0.01496(10) 0.78334(8) 0.0302(3) Uani 1 1 d . . . . .
 H8 H 0.269665 -0.047282 0.748153 0.036 Uiso 1 1 calc R U . . .
 C9 C 0.32360(13) 0.04347(10) 0.84304(9) 0.0325(3) Uani 1 1 d . . . . .
 H9 H 0.239938 0.051586 0.848232 0.039 Uiso 1 1 calc R U . . .
 C10 C 0.42674(13) 0.09041(9) 0.89551(8) 0.0289(3) Uani 1 1 d . . . . .
 H10 H 0.413061 0.129789 0.936804 0.035 Uiso 1 1 calc R U . . .
 C11 C 0.55019(12) 0.08073(8) 0.88861(7) 0.0222(2) Uani 1 1 d . . . . .
 C12 C 0.47931(13) -0.09135(9) 0.70700(8) 0.0295(3) Uani 1 1 d . . . . .
 H12 H 0.572434 -0.094816 0.712112 0.035 Uiso 1 1 calc R U . . .
 C13 C 0.41946(15) -0.18921(10) 0.71247(10) 0.0403(3) Uani 1 1 d . . . . .
 H13A H 0.327460 -0.187832 0.705495 0.061 Uiso 1 1 calc R U . . .
 H13B H 0.456213 -0.212755 0.764701 0.061 Uiso 1 1 calc R U . . .
 H13C H 0.436352 -0.229771 0.670724 0.061 Uiso 1 1 calc R U . . .
 C14 C 0.42316(15) -0.05232(11) 0.62618(8) 0.0370(3) Uani 1 1 d . . . . .
 H14A H 0.441688 -0.091106 0.583866 0.055 Uiso 1 1 calc R U . . .
 H14B H 0.460915 0.010978 0.624444 0.055 Uiso 1 1 calc R U . . .
 H14C H 0.330911 -0.051845 0.618482 0.055 Uiso 1 1 calc R U . . .
 C15 C 0.66360(13) 0.13538(9) 0.94357(7) 0.0258(3) Uani 1 1 d . . . . .
 H15 H 0.738328 0.097751 0.949645 0.031 Uiso 1 1 calc R U . . .
 C16 C 0.69399(17) 0.22446(11) 0.90481(9) 0.0430(4) Uani 1 1 d . . . . .
 H16A H 0.710688 0.209663 0.852880 0.064 Uiso 1 1 calc R U . . .
 H16B H 0.769285 0.258856 0.938860 0.064 Uiso 1 1 calc R U . . .
 H16C H 0.621608 0.262314 0.897696 0.064 Uiso 1 1 calc R U . . .
 C17 C 0.64424(16) 0.15708(11) 1.02646(8) 0.0390(3) Uani 1 1 d . . . . .
 H17A H 0.579742 0.201419 1.022844 0.059 Uiso 1 1 calc R U . . .
 H17B H 0.724599 0.183792 1.061030 0.059 Uiso 1 1 calc R U . . .
 H17C H 0.615966 0.099961 1.048689 0.059 Uiso 1 1 calc R U . . .
 C18 C 0.94903(11) 0.04566(8) 0.72113(7) 0.0189(2) Uani 1 1 d . . . . .
 C19 C 0.95629(12) -0.01472(8) 0.65801(7) 0.0218(2) Uani 1 1 d . . . . .
 C20 C 1.04592(13) 0.00960(9) 0.61442(7) 0.0268(3) Uani 1 1 d . . . . .
 H20 H 1.054108 -0.030499 0.572032 0.032 Uiso 1 1 calc R U . . .
 C21 C 1.12297(13) 0.09152(10) 0.63232(8) 0.0294(3) Uani 1 1 d . . . . .
 H21 H 1.184699 0.106658 0.602808 0.035 Uiso 1 1 calc R U . . .
 C22 C 1.11079(12) 0.15161(9) 0.69291(8) 0.0263(3) Uani 1 1 d . . . . .
 H22 H 1.163089 0.208274 0.703506 0.032 Uiso 1 1 calc R U . . .
 C23 C 1.02339(11) 0.13071(8) 0.73871(7) 0.0204(2) Uani 1 1 d . . . . .
 C24 C 0.86271(13) -0.09998(9) 0.63396(7) 0.0264(3) Uani 1 1 d . . . . .
 H24 H 0.837445 -0.121687 0.682865 0.032 Uiso 1 1 calc R U . . .
 C25 C 0.91841(16) -0.18036(10) 0.59872(9) 0.0366(3) Uani 1 1 d . . . . .
 H25A H 0.935153 -0.163420 0.547467 0.055 Uiso 1 1 calc R U . . .
 H25B H 0.857695 -0.235369 0.590898 0.055 Uiso 1 1 calc R U . . .
 H25C H 0.998002 -0.193704 0.635262 0.055 Uiso 1 1 calc R U . . .
 C26 C 0.74294(14) -0.07314(10) 0.57569(9) 0.0342(3) Uani 1 1 d . . . . .
 H26A H 0.706206 -0.023974 0.600383 0.051 Uiso 1 1 calc R U . . .
 H26B H 0.680868 -0.127293 0.562135 0.051 Uiso 1 1 calc R U . . .
 H26C H 0.765086 -0.050985 0.527247 0.051 Uiso 1 1 calc R U . . .
 C27 C 1.00642(11) 0.19848(8) 0.80346(7) 0.0213(2) Uani 1 1 d . . . . .
 H27 H 0.913054 0.203413 0.795796 0.026 Uiso 1 1 calc R U . . .
 C28 C 1.05573(14) 0.16514(9) 0.88762(7) 0.0283(3) Uani 1 1 d . . . . .
 H28A H 1.018009 0.102237 0.891214 0.042 Uiso 1 1 calc R U . . .
 H28B H 1.032205 0.206675 0.926264 0.042 Uiso 1 1 calc R U . . .
 H28C H 1.148478 0.165187 0.899175 0.042 Uiso 1 1 calc R U . . .
 C29 C 1.06765(12) 0.29571(9) 0.79729(8) 0.0260(3) Uani 1 1 d . . . . .
 H29A H 1.160378 0.295072 0.811314 0.039 Uiso 1 1 calc R U . . .
 H29B H 1.041969 0.338762 0.833905 0.039 Uiso 1 1 calc R U . . .
 H29C H 1.039858 0.315622 0.742712 0.039 Uiso 1 1 calc R U . . .
 C30 C 0.74977(10) 0.45511(8) 0.74217(6) 0.0165(2) Uani 1 1 d . . . . .
 C31 C 0.65313(11) 0.55632(8) 0.65462(7) 0.0188(2) Uani 1 1 d . . . . .
 C32 C 0.71850(11) 0.60547(8) 0.72088(7) 0.0191(2) Uani 1 1 d . . . . .
 C33 C 0.57428(12) 0.58991(8) 0.57997(7) 0.0255(3) Uani 1 1 d . . . . .
 H33A H 0.609390 0.572584 0.534972 0.038 Uiso 1 1 calc R U . . .
 H33B H 0.574724 0.657429 0.584409 0.038 Uiso 1 1 calc R U . . .
 H33C H 0.486844 0.561839 0.571393 0.038 Uiso 1 1 calc R U . . .
 C34 C 0.72805(12) 0.70633(8) 0.74252(8) 0.0247(3) Uani 1 1 d . . . . .
 H34A H 0.685581 0.716170 0.785743 0.037 Uiso 1 1 calc R U . . .
 H34B H 0.687090 0.739507 0.696080 0.037 Uiso 1 1 calc R U . . .
 H34C H 0.817776 0.729615 0.759972 0.037 Uiso 1 1 calc R U . . .
 C35 C 0.63650(11) 0.37042(7) 0.63089(6) 0.0166(2) Uani 1 1 d . . . . .
 C36 C 0.49823(11) 0.33329(8) 0.61852(7) 0.0200(2) Uani 1 1 d . . . . .
 C37 C 0.47666(11) 0.24416(8) 0.59298(7) 0.0215(2) Uani 1 1 d . . . . .
 H37 H 0.393511 0.213410 0.581438 0.026 Uiso 1 1 calc R U . . .
 C38 C 0.58949(12) 0.19454(8) 0.58328(7) 0.0212(2) Uani 1 1 d . . . . .
 H38 H 0.564878 0.130772 0.558416 0.025 Uiso 1 1 calc R U . . .
 C39 C 0.66567(11) 0.25428(8) 0.53840(7) 0.0209(2) Uani 1 1 d . . . . .
 H39 H 0.694205 0.229242 0.495134 0.025 Uiso 1 1 calc R U . . .
 C40 C 0.69199(11) 0.34398(8) 0.56144(7) 0.0190(2) Uani 1 1 d . . . . .
 C41 C 0.40323(12) 0.38867(9) 0.64616(9) 0.0313(3) Uani 1 1 d . . . . .
 H41 H 0.422933 0.455310 0.636574 0.038 Uiso 1 1 calc R U . . .
 C42 C 0.41970(15) 0.37899(15) 0.73568(10) 0.0531(5) Uani 1 1 d . . . . .
 H42A H 0.362726 0.418289 0.754842 0.080 Uiso 1 1 calc R U . . .
 H42B H 0.507933 0.398184 0.763211 0.080 Uiso 1 1 calc R U . . .
 H42C H 0.398990 0.314302 0.746371 0.080 Uiso 1 1 calc R U . . .
 C43 C 0.26556(13) 0.36057(10) 0.60264(10) 0.0356(3) Uani 1 1 d . . . . .
 H43A H 0.244050 0.295382 0.611358 0.053 Uiso 1 1 calc R U . . .
 H43B H 0.255163 0.369139 0.545558 0.053 Uiso 1 1 calc R U . . .
 H43C H 0.209083 0.399140 0.623060 0.053 Uiso 1 1 calc R U . . .
 C44 C 0.77752(12) 0.41224(9) 0.52874(7) 0.0245(3) Uani 1 1 d . . . . .
 H44 H 0.738694 0.472742 0.524205 0.029 Uiso 1 1 calc R U . . .
 C45 C 0.79217(14) 0.38234(10) 0.44641(8) 0.0312(3) Uani 1 1 d . . . . .
 H45A H 0.835868 0.325435 0.450041 0.047 Uiso 1 1 calc R U . . .
 H45B H 0.842058 0.431349 0.426328 0.047 Uiso 1 1 calc R U . . .
 H45C H 0.707999 0.371043 0.410035 0.047 Uiso 1 1 calc R U . . .
 C46 C 0.90904(14) 0.42772(13) 0.58579(9) 0.0416(4) Uani 1 1 d . . . . .
 H46A H 0.899853 0.445811 0.638929 0.062 Uiso 1 1 calc R U . . .
 H46B H 0.959890 0.476898 0.566620 0.062 Uiso 1 1 calc R U . . .
 H46C H 0.951580 0.370346 0.588348 0.062 Uiso 1 1 calc R U . . .
 C47 C 0.85677(11) 0.56845(7) 0.85338(7) 0.0181(2) Uani 1 1 d . . . . .
 C48 C 0.98950(11) 0.57920(8) 0.86579(7) 0.0202(2) Uani 1 1 d . . . . .
 C49 C 1.05954(12) 0.60621(8) 0.94231(7) 0.0237(2) Uani 1 1 d . . . . .
 H49 H 1.149667 0.613862 0.952753 0.028 Uiso 1 1 calc R U . . .
 C50 C 1.00050(12) 0.62208(9) 1.00333(7) 0.0252(3) Uani 1 1 d . . . . .
 H50 H 1.050119 0.639800 1.055209 0.030 Uiso 1 1 calc R U . . .
 C51 C 0.86904(12) 0.61222(8) 0.98901(7) 0.0243(3) Uani 1 1 d . . . . .
 H51 H 0.829331 0.624281 1.031161 0.029 Uiso 1 1 calc R U . . .
 C52 C 0.79425(11) 0.58489(8) 0.91379(7) 0.0204(2) Uani 1 1 d . . . . .
 C53 C 1.05443(12) 0.56095(9) 0.79859(7) 0.0245(3) Uani 1 1 d . . . . .
 H53 H 1.007866 0.504866 0.767029 0.029 Uiso 1 1 calc R U . . .
 C54 C 1.04650(15) 0.64028(11) 0.74250(9) 0.0361(3) Uani 1 1 d . . . . .
 H54A H 0.957106 0.648700 0.718761 0.054 Uiso 1 1 calc R U . . .
 H54B H 1.089484 0.626117 0.700347 0.054 Uiso 1 1 calc R U . . .
 H54C H 1.087807 0.697227 0.772181 0.054 Uiso 1 1 calc R U . . .
 C55 C 1.19332(13) 0.54062(10) 0.82785(9) 0.0330(3) Uani 1 1 d . . . . .
 H55A H 1.243300 0.596193 0.855181 0.050 Uiso 1 1 calc R U . . .
 H55B H 1.226752 0.522510 0.782355 0.050 Uiso 1 1 calc R U . . .
 H55C H 1.198934 0.490126 0.864773 0.050 Uiso 1 1 calc R U . . .
 C56 C 0.65041(12) 0.56744(8) 0.89993(7) 0.0234(2) Uani 1 1 d . . . . .
 H56 H 0.613119 0.567946 0.841354 0.028 Uiso 1 1 calc R U . . .
 C57 C 0.61756(13) 0.47127(9) 0.92745(9) 0.0305(3) Uani 1 1 d . . . . .
 H57A H 0.656571 0.425043 0.900945 0.046 Uiso 1 1 calc R U . . .
 H57B H 0.525062 0.457388 0.913864 0.046 Uiso 1 1 calc R U . . .
 H57C H 0.649964 0.469691 0.985183 0.046 Uiso 1 1 calc R U . . .
 C58 C 0.59053(14) 0.64069(10) 0.94036(10) 0.0364(3) Uani 1 1 d . . . . .
 H58A H 0.621567 0.639026 0.998198 0.055 Uiso 1 1 calc R U . . .
 H58B H 0.497839 0.628083 0.926002 0.055 Uiso 1 1 calc R U . . .
 H58C H 0.613708 0.702014 0.922868 0.055 Uiso 1 1 calc R U . . .
 N1 N 0.69572(9) 0.11312(7) 0.71177(6) 0.0202(2) Uani 1 1 d . . . . .
 N2 N 0.69211(9) 0.01147(6) 0.81761(6) 0.0179(2) Uani 1 1 d . . . . .
 N3 N 0.86173(9) 0.01981(6) 0.76896(6) 0.0182(2) Uani 1 1 d . . . . .
 N4 N 0.77873(9) 0.37253(6) 0.76873(6) 0.0180(2) Uani 1 1 d . . . . .
 N5 N 0.67344(9) 0.46307(6) 0.66818(5) 0.01684(19) Uani 1 1 d . . . . .
 N6 N 0.78071(9) 0.54262(6) 0.77495(6) 0.01744(19) Uani 1 1 d . . . . .

loop_
  _atom_site_aniso_label
  _atom_site_aniso_U_11
  _atom_site_aniso_U_22
  _atom_site_aniso_U_33
  _atom_site_aniso_U_23
  _atom_site_aniso_U_13
  _atom_site_aniso_U_12
 B1 0.0198(6) 0.0182(6) 0.0177(6) 0.0012(5) 0.0038(5) 0.0013(5)
 B2 0.0191(6) 0.0176(6) 0.0166(6) 0.0030(5) 0.0042(5) 0.0021(5)
 C1 0.0209(5) 0.0138(5) 0.0156(5) -0.0016(4) 0.0028(4) -0.0010(4)
 C2 0.0218(6) 0.0156(5) 0.0177(5) 0.0021(4) 0.0018(4) 0.0014(4)
 C3 0.0232(6) 0.0153(5) 0.0175(5) 0.0026(4) 0.0029(4) 0.0013(4)
 C4 0.0278(6) 0.0237(6) 0.0248(6) 0.0085(5) 0.0080(5) 0.0029(5)
 C5 0.0239(6) 0.0227(6) 0.0270(6) 0.0058(5) 0.0057(5) 0.0055(5)
 C6 0.0203(6) 0.0186(5) 0.0211(6) 0.0046(4) 0.0054(4) 0.0025(4)
 C7 0.0233(6) 0.0233(6) 0.0235(6) 0.0017(5) 0.0042(5) 0.0006(5)
 C8 0.0210(6) 0.0356(7) 0.0319(7) 0.0007(6) 0.0029(5) -0.0005(5)
 C9 0.0230(6) 0.0386(8) 0.0384(8) 0.0038(6) 0.0112(6) 0.0057(5)
 C10 0.0311(7) 0.0288(7) 0.0299(7) 0.0004(5) 0.0126(5) 0.0057(5)
 C11 0.0259(6) 0.0193(6) 0.0221(6) 0.0037(4) 0.0064(5) 0.0023(5)
 C12 0.0238(6) 0.0303(7) 0.0314(7) -0.0083(5) 0.0030(5) -0.0021(5)
 C13 0.0375(8) 0.0294(7) 0.0493(9) -0.0076(6) 0.0031(7) -0.0021(6)
 C14 0.0380(8) 0.0423(8) 0.0272(7) -0.0080(6) 0.0048(6) -0.0053(6)
 C15 0.0296(6) 0.0228(6) 0.0245(6) -0.0030(5) 0.0062(5) 0.0008(5)
 C16 0.0584(10) 0.0319(8) 0.0336(8) -0.0021(6) 0.0080(7) -0.0168(7)
 C17 0.0504(9) 0.0404(8) 0.0254(7) -0.0040(6) 0.0098(6) -0.0018(7)
 C18 0.0199(5) 0.0203(6) 0.0168(5) 0.0037(4) 0.0042(4) 0.0024(4)
 C19 0.0255(6) 0.0202(6) 0.0191(6) 0.0021(4) 0.0040(5) 0.0028(5)
 C20 0.0336(7) 0.0279(6) 0.0204(6) 0.0002(5) 0.0093(5) 0.0040(5)
 C21 0.0310(7) 0.0343(7) 0.0259(6) 0.0031(5) 0.0137(5) -0.0009(5)
 C22 0.0268(6) 0.0263(6) 0.0254(6) 0.0022(5) 0.0075(5) -0.0035(5)
 C23 0.0216(6) 0.0211(6) 0.0177(5) 0.0025(4) 0.0028(4) 0.0015(4)
 C24 0.0357(7) 0.0208(6) 0.0227(6) -0.0024(5) 0.0085(5) -0.0018(5)
 C25 0.0525(9) 0.0229(7) 0.0351(8) -0.0030(5) 0.0119(7) 0.0044(6)
 C26 0.0334(7) 0.0331(7) 0.0326(7) -0.0092(6) 0.0032(6) -0.0016(6)
 C27 0.0229(6) 0.0197(6) 0.0204(6) 0.0002(4) 0.0039(4) 0.0003(4)
 C28 0.0390(7) 0.0241(6) 0.0212(6) -0.0011(5) 0.0058(5) 0.0045(5)
 C29 0.0282(6) 0.0218(6) 0.0267(6) -0.0010(5) 0.0055(5) -0.0019(5)
 C30 0.0160(5) 0.0173(5) 0.0157(5) -0.0002(4) 0.0035(4) -0.0005(4)
 C31 0.0201(5) 0.0140(5) 0.0212(6) 0.0030(4) 0.0030(4) 0.0009(4)
 C32 0.0205(5) 0.0154(5) 0.0203(5) 0.0031(4) 0.0027(4) 0.0013(4)
 C33 0.0295(6) 0.0192(6) 0.0235(6) 0.0037(5) -0.0029(5) 0.0022(5)
 C34 0.0300(6) 0.0149(6) 0.0267(6) 0.0006(5) 0.0020(5) 0.0007(5)
 C35 0.0199(5) 0.0120(5) 0.0162(5) 0.0004(4) 0.0014(4) -0.0006(4)
 C36 0.0190(6) 0.0199(6) 0.0188(5) 0.0041(4) 0.0002(4) -0.0004(4)
 C37 0.0214(6) 0.0203(6) 0.0195(6) 0.0040(4) -0.0006(4) -0.0035(4)
 C38 0.0271(6) 0.0158(5) 0.0179(5) -0.0003(4) 0.0010(5) -0.0012(4)
 C39 0.0256(6) 0.0207(6) 0.0146(5) 0.0001(4) 0.0010(4) 0.0018(5)
 C40 0.0199(5) 0.0202(6) 0.0146(5) 0.0015(4) -0.0002(4) 0.0007(4)
 C41 0.0209(6) 0.0226(6) 0.0496(8) -0.0014(6) 0.0077(6) 0.0003(5)
 C42 0.0280(8) 0.0842(13) 0.0468(10) -0.0272(9) 0.0108(7) 0.0067(8)
 C43 0.0212(6) 0.0348(7) 0.0505(9) 0.0140(6) 0.0068(6) 0.0022(5)
 C44 0.0279(6) 0.0239(6) 0.0208(6) -0.0003(5) 0.0062(5) -0.0044(5)
 C45 0.0376(7) 0.0325(7) 0.0239(6) -0.0006(5) 0.0114(5) -0.0071(6)
 C46 0.0295(7) 0.0656(11) 0.0265(7) -0.0037(7) 0.0078(6) -0.0165(7)
 C47 0.0221(6) 0.0137(5) 0.0163(5) -0.0004(4) 0.0008(4) -0.0001(4)
 C48 0.0226(6) 0.0165(5) 0.0203(6) -0.0013(4) 0.0035(4) 0.0009(4)
 C49 0.0212(6) 0.0226(6) 0.0244(6) -0.0034(5) 0.0010(5) -0.0006(5)
 C50 0.0293(6) 0.0235(6) 0.0192(6) -0.0041(5) 0.0004(5) -0.0018(5)
 C51 0.0304(6) 0.0228(6) 0.0196(6) -0.0030(5) 0.0074(5) -0.0013(5)
 C52 0.0238(6) 0.0158(5) 0.0211(6) 0.0010(4) 0.0051(5) -0.0004(4)
 C53 0.0234(6) 0.0262(6) 0.0231(6) -0.0048(5) 0.0052(5) 0.0010(5)
 C54 0.0382(8) 0.0408(8) 0.0342(7) 0.0074(6) 0.0161(6) 0.0089(6)
 C55 0.0283(7) 0.0356(7) 0.0365(7) -0.0010(6) 0.0100(6) 0.0051(6)
 C56 0.0233(6) 0.0234(6) 0.0236(6) 0.0010(5) 0.0064(5) 0.0001(5)
 C57 0.0279(7) 0.0248(6) 0.0378(7) 0.0021(5) 0.0079(6) -0.0035(5)
 C58 0.0310(7) 0.0264(7) 0.0559(9) -0.0023(6) 0.0192(7) 0.0016(6)
 N1 0.0234(5) 0.0167(5) 0.0192(5) 0.0012(4) 0.0029(4) 0.0010(4)
 N2 0.0195(5) 0.0162(4) 0.0178(5) 0.0025(4) 0.0041(4) 0.0013(4)
 N3 0.0205(5) 0.0166(5) 0.0175(5) 0.0032(4) 0.0048(4) 0.0012(4)
 N4 0.0197(5) 0.0160(5) 0.0177(5) 0.0023(4) 0.0029(4) 0.0015(4)
 N5 0.0190(5) 0.0133(4) 0.0161(4) 0.0007(3) 0.0002(4) -0.0001(3)
 N6 0.0198(5) 0.0141(4) 0.0167(5) 0.0001(3) 0.0012(4) 0.0005(4)

_geom_special_details
;
 All esds (except the esd in the dihedral angle between two l.s. planes)
 are estimated using the full covariance matrix.  The cell esds are taken
 into account individually in the estimation of esds in distances, angles
 and torsion angles; correlations between esds in cell parameters are only
 used when they are defined by crystal symmetry.  An approximate (isotropic)
 treatment of cell esds is used for estimating esds involving l.s. planes.
;
loop_
  _geom_bond_atom_site_label_1
  _geom_bond_atom_site_label_2
  _geom_bond_distance
  _geom_bond_site_symmetry_2
  _geom_bond_publ_flag
 B1 B2 1.7204(18) . ?
 B1 C38 1.6463(17) . ?
 B1 N1 1.3652(16) . ?
 B2 C35 1.6655(16) . ?
 B2 N4 1.4291(16) . ?
 C1 N1 1.2686(15) . ?
 C1 N2 1.3897(14) . ?
 C1 N3 1.3846(15) . ?
 C2 C3 1.3418(17) . ?
 C2 C4 1.4880(16) . ?
 C2 N2 1.4084(14) . ?
 C3 C5 1.4908(16) . ?
 C3 N3 1.4157(14) . ?
 C4 H4A 0.9800 . ?
 C4 H4B 0.9800 . ?
 C4 H4C 0.9800 . ?
 C5 H5A 0.9800 . ?
 C5 H5B 0.9800 . ?
 C5 H5C 0.9800 . ?
 C6 C7 1.4014(17) . ?
 C6 C11 1.4025(17) . ?
 C6 N2 1.4336(15) . ?
 C7 C8 1.3930(18) . ?
 C7 C12 1.5195(18) . ?
 C8 H8 0.9500 . ?
 C8 C9 1.378(2) . ?
 C9 H9 0.9500 . ?
 C9 C10 1.384(2) . ?
 C10 H10 0.9500 . ?
 C10 C11 1.3915(18) . ?
 C11 C15 1.5201(17) . ?
 C12 H12 1.0000 . ?
 C12 C13 1.529(2) . ?
 C12 C14 1.530(2) . ?
 C13 H13A 0.9800 . ?
 C13 H13B 0.9800 . ?
 C13 H13C 0.9800 . ?
 C14 H14A 0.9800 . ?
 C14 H14B 0.9800 . ?
 C14 H14C 0.9800 . ?
 C15 H15 1.0000 . ?
 C15 C16 1.5194(19) . ?
 C15 C17 1.5271(18) . ?
 C16 H16A 0.9800 . ?
 C16 H16B 0.9800 . ?
 C16 H16C 0.9800 . ?
 C17 H17A 0.9800 . ?
 C17 H17B 0.9800 . ?
 C17 H17C 0.9800 . ?
 C18 C19 1.4041(16) . ?
 C18 C23 1.4061(16) . ?
 C18 N3 1.4334(14) . ?
 C19 C20 1.3951(18) . ?
 C19 C24 1.5215(17) . ?
 C20 H20 0.9500 . ?
 C20 C21 1.3830(19) . ?
 C21 H21 0.9500 . ?
 C21 C22 1.3841(19) . ?
 C22 H22 0.9500 . ?
 C22 C23 1.3937(17) . ?
 C23 C27 1.5257(16) . ?
 C24 H24 1.0000 . ?
 C24 C25 1.5318(18) . ?
 C24 C26 1.5309(19) . ?
 C25 H25A 0.9800 . ?
 C25 H25B 0.9800 . ?
 C25 H25C 0.9800 . ?
 C26 H26A 0.9800 . ?
 C26 H26B 0.9800 . ?
 C26 H26C 0.9800 . ?
 C27 H27 1.0000 . ?
 C27 C28 1.5336(17) . ?
 C27 C29 1.5287(16) . ?
 C28 H28A 0.9800 . ?
 C28 H28B 0.9800 . ?
 C28 H28C 0.9800 . ?
 C29 H29A 0.9800 . ?
 C29 H29B 0.9800 . ?
 C29 H29C 0.9800 . ?
 C30 N4 1.3279(15) . ?
 C30 N5 1.3655(14) . ?
 C30 N6 1.3618(14) . ?
 C31 C32 1.3514(16) . ?
 C31 C33 1.4890(16) . ?
 C31 N5 1.4039(14) . ?
 C32 C34 1.4907(16) . ?
 C32 N6 1.4160(14) . ?
 C33 H33A 0.9800 . ?
 C33 H33B 0.9800 . ?
 C33 H33C 0.9800 . ?
 C34 H34A 0.9800 . ?
 C34 H34B 0.9800 . ?
 C34 H34C 0.9800 . ?
 C35 C36 1.5195(16) . ?
 C35 C40 1.5199(16) . ?
 C35 N5 1.4611(14) . ?
 C36 C37 1.3408(17) . ?
 C36 C41 1.5106(18) . ?
 C37 H37 0.9500 . ?
 C37 C38 1.5091(17) . ?
 C38 H38 1.0000 . ?
 C38 C39 1.5041(16) . ?
 C39 H39 0.9500 . ?
 C39 C40 1.3402(16) . ?
 C40 C44 1.5148(16) . ?
 C41 H41 1.0000 . ?
 C41 C42 1.529(2) . ?
 C41 C43 1.5266(19) . ?
 C42 H42A 0.9800 . ?
 C42 H42B 0.9800 . ?
 C42 H42C 0.9800 . ?
 C43 H43A 0.9800 . ?
 C43 H43B 0.9800 . ?
 C43 H43C 0.9800 . ?
 C44 H44 1.0000 . ?
 C44 C45 1.5270(17) . ?
 C44 C46 1.5306(19) . ?
 C45 H45A 0.9800 . ?
 C45 H45B 0.9800 . ?
 C45 H45C 0.9800 . ?
 C46 H46A 0.9800 . ?
 C46 H46B 0.9800 . ?
 C46 H46C 0.9800 . ?
 C47 C48 1.4026(17) . ?
 C47 C52 1.3995(16) . ?
 C47 N6 1.4373(14) . ?
 C48 C49 1.3934(17) . ?
 C48 C53 1.5233(16) . ?
 C49 H49 0.9500 . ?
 C49 C50 1.3819(18) . ?
 C50 H50 0.9500 . ?
 C50 C51 1.3861(18) . ?
 C51 H51 0.9500 . ?
 C51 C52 1.3927(17) . ?
 C52 C56 1.5239(17) . ?
 C53 H53 1.0000 . ?
 C53 C54 1.5184(19) . ?
 C53 C55 1.5290(18) . ?
 C54 H54A 0.9800 . ?
 C54 H54B 0.9800 . ?
 C54 H54C 0.9800 . ?
 C55 H55A 0.9800 . ?
 C55 H55B 0.9800 . ?
 C55 H55C 0.9800 . ?
 C56 H56 1.0000 . ?
 C56 C57 1.5282(17) . ?
 C56 C58 1.5257(18) . ?
 C57 H57A 0.9800 . ?
 C57 H57B 0.9800 . ?
 C57 H57C 0.9800 . ?
 C58 H58A 0.9800 . ?
 C58 H58B 0.9800 . ?
 C58 H58C 0.9800 . ?

loop_
  _geom_angle_atom_site_label_1
  _geom_angle_atom_site_label_2
  _geom_angle_atom_site_label_3
  _geom_angle
  _geom_angle_site_symmetry_1
  _geom_angle_site_symmetry_3
  _geom_angle_publ_flag
 C38 B1 B2 105.31(9) . . ?
 N1 B1 B2 134.62(11) . . ?
 N1 B1 C38 119.84(10) . . ?
 C35 B2 B1 106.67(9) . . ?
 N4 B2 B1 144.63(10) . . ?
 N4 B2 C35 108.65(9) . . ?
 N1 C1 N2 127.56(11) . . ?
 N1 C1 N3 127.67(11) . . ?
 N3 C1 N2 104.60(9) . . ?
 C3 C2 C4 131.57(11) . . ?
 C3 C2 N2 107.91(10) . . ?
 N2 C2 C4 120.51(10) . . ?
 C2 C3 C5 130.71(11) . . ?
 C2 C3 N3 107.27(10) . . ?
 N3 C3 C5 121.97(10) . . ?
 C2 C4 H4A 109.5 . . ?
 C2 C4 H4B 109.5 . . ?
 C2 C4 H4C 109.5 . . ?
 H4A C4 H4B 109.5 . . ?
 H4A C4 H4C 109.5 . . ?
 H4B C4 H4C 109.5 . . ?
 C3 C5 H5A 109.5 . . ?
 C3 C5 H5B 109.5 . . ?
 C3 C5 H5C 109.5 . . ?
 H5A C5 H5B 109.5 . . ?
 H5A C5 H5C 109.5 . . ?
 H5B C5 H5C 109.5 . . ?
 C7 C6 C11 122.14(11) . . ?
 C7 C6 N2 118.90(10) . . ?
 C11 C6 N2 118.96(10) . . ?
 C6 C7 C12 122.52(11) . . ?
 C8 C7 C6 117.87(12) . . ?
 C8 C7 C12 119.60(11) . . ?
 C7 C8 H8 119.6 . . ?
 C9 C8 C7 120.83(12) . . ?
 C9 C8 H8 119.6 . . ?
 C8 C9 H9 119.7 . . ?
 C8 C9 C10 120.52(12) . . ?
 C10 C9 H9 119.7 . . ?
 C9 C10 H10 119.5 . . ?
 C9 C10 C11 120.92(12) . . ?
 C11 C10 H10 119.5 . . ?
 C6 C11 C15 120.96(11) . . ?
 C10 C11 C6 117.69(11) . . ?
 C10 C11 C15 121.27(11) . . ?
 C7 C12 H12 108.1 . . ?
 C7 C12 C13 111.41(12) . . ?
 C7 C12 C14 110.39(11) . . ?
 C13 C12 H12 108.1 . . ?
 C13 C12 C14 110.75(12) . . ?
 C14 C12 H12 108.1 . . ?
 C12 C13 H13A 109.5 . . ?
 C12 C13 H13B 109.5 . . ?
 C12 C13 H13C 109.5 . . ?
 H13A C13 H13B 109.5 . . ?
 H13A C13 H13C 109.5 . . ?
 H13B C13 H13C 109.5 . . ?
 C12 C14 H14A 109.5 . . ?
 C12 C14 H14B 109.5 . . ?
 C12 C14 H14C 109.5 . . ?
 H14A C14 H14B 109.5 . . ?
 H14A C14 H14C 109.5 . . ?
 H14B C14 H14C 109.5 . . ?
 C11 C15 H15 108.0 . . ?
 C11 C15 C17 113.74(11) . . ?
 C16 C15 C11 108.97(11) . . ?
 C16 C15 H15 108.0 . . ?
 C16 C15 C17 110.10(11) . . ?
 C17 C15 H15 108.0 . . ?
 C15 C16 H16A 109.5 . . ?
 C15 C16 H16B 109.5 . . ?
 C15 C16 H16C 109.5 . . ?
 H16A C16 H16B 109.5 . . ?
 H16A C16 H16C 109.5 . . ?
 H16B C16 H16C 109.5 . . ?
 C15 C17 H17A 109.5 . . ?
 C15 C17 H17B 109.5 . . ?
 C15 C17 H17C 109.5 . . ?
 H17A C17 H17B 109.5 . . ?
 H17A C17 H17C 109.5 . . ?
 H17B C17 H17C 109.5 . . ?
 C19 C18 C23 122.48(11) . . ?
 C19 C18 N3 118.65(10) . . ?
 C23 C18 N3 118.86(10) . . ?
 C18 C19 C24 120.99(11) . . ?
 C20 C19 C18 117.81(11) . . ?
 C20 C19 C24 121.03(11) . . ?
 C19 C20 H20 119.7 . . ?
 C21 C20 C19 120.65(12) . . ?
 C21 C20 H20 119.7 . . ?
 C20 C21 H21 119.8 . . ?
 C20 C21 C22 120.49(12) . . ?
 C22 C21 H21 119.8 . . ?
 C21 C22 H22 119.3 . . ?
 C21 C22 C23 121.37(12) . . ?
 C23 C22 H22 119.3 . . ?
 C18 C23 C27 121.46(10) . . ?
 C22 C23 C18 117.11(11) . . ?
 C22 C23 C27 121.40(11) . . ?
 C19 C24 H24 107.7 . . ?
 C19 C24 C25 113.50(11) . . ?
 C19 C24 C26 109.34(11) . . ?
 C25 C24 H24 107.7 . . ?
 C26 C24 H24 107.7 . . ?
 C26 C24 C25 110.70(11) . . ?
 C24 C25 H25A 109.5 . . ?
 C24 C25 H25B 109.5 . . ?
 C24 C25 H25C 109.5 . . ?
 H25A C25 H25B 109.5 . . ?
 H25A C25 H25C 109.5 . . ?
 H25B C25 H25C 109.5 . . ?
 C24 C26 H26A 109.5 . . ?
 C24 C26 H26B 109.5 . . ?
 C24 C26 H26C 109.5 . . ?
 H26A C26 H26B 109.5 . . ?
 H26A C26 H26C 109.5 . . ?
 H26B C26 H26C 109.5 . . ?
 C23 C27 H27 107.2 . . ?
 C23 C27 C28 112.91(10) . . ?
 C23 C27 C29 112.62(10) . . ?
 C28 C27 H27 107.2 . . ?
 C29 C27 H27 107.2 . . ?
 C29 C27 C28 109.47(10) . . ?
 C27 C28 H28A 109.5 . . ?
 C27 C28 H28B 109.5 . . ?
 C27 C28 H28C 109.5 . . ?
 H28A C28 H28B 109.5 . . ?
 H28A C28 H28C 109.5 . . ?
 H28B C28 H28C 109.5 . . ?
 C27 C29 H29A 109.5 . . ?
 C27 C29 H29B 109.5 . . ?
 C27 C29 H29C 109.5 . . ?
 H29A C29 H29B 109.5 . . ?
 H29A C29 H29C 109.5 . . ?
 H29B C29 H29C 109.5 . . ?
 N4 C30 N5 120.62(10) . . ?
 N4 C30 N6 132.83(10) . . ?
 N6 C30 N5 106.55(9) . . ?
 C32 C31 C33 129.02(10) . . ?
 C32 C31 N5 106.54(10) . . ?
 N5 C31 C33 124.43(10) . . ?
 C31 C32 C34 130.98(11) . . ?
 C31 C32 N6 107.88(10) . . ?
 N6 C32 C34 121.10(10) . . ?
 C31 C33 H33A 109.5 . . ?
 C31 C33 H33B 109.5 . . ?
 C31 C33 H33C 109.5 . . ?
 H33A C33 H33B 109.5 . . ?
 H33A C33 H33C 109.5 . . ?
 H33B C33 H33C 109.5 . . ?
 C32 C34 H34A 109.5 . . ?
 C32 C34 H34B 109.5 . . ?
 C32 C34 H34C 109.5 . . ?
 H34A C34 H34B 109.5 . . ?
 H34A C34 H34C 109.5 . . ?
 H34B C34 H34C 109.5 . . ?
 C36 C35 B2 103.90(9) . . ?
 C36 C35 C40 112.22(9) . . ?
 C40 C35 B2 103.62(9) . . ?
 N5 C35 B2 98.48(8) . . ?
 N5 C35 C36 117.53(9) . . ?
 N5 C35 C40 117.73(9) . . ?
 C37 C36 C35 113.14(10) . . ?
 C37 C36 C41 124.76(11) . . ?
 C41 C36 C35 121.33(10) . . ?
 C36 C37 H37 121.3 . . ?
 C36 C37 C38 117.47(11) . . ?
 C38 C37 H37 121.3 . . ?
 B1 C38 H38 112.8 . . ?
 C37 C38 B1 102.77(9) . . ?
 C37 C38 H38 112.8 . . ?
 C39 C38 B1 106.04(9) . . ?
 C39 C38 C37 108.79(10) . . ?
 C39 C38 H38 112.8 . . ?
 C38 C39 H39 121.1 . . ?
 C40 C39 C38 117.85(11) . . ?
 C40 C39 H39 121.1 . . ?
 C39 C40 C35 112.89(10) . . ?
 C39 C40 C44 125.22(11) . . ?
 C44 C40 C35 121.66(10) . . ?
 C36 C41 H41 108.1 . . ?
 C36 C41 C42 108.91(12) . . ?
 C36 C41 C43 113.56(12) . . ?
 C42 C41 H41 108.1 . . ?
 C43 C41 H41 108.1 . . ?
 C43 C41 C42 110.02(12) . . ?
 C41 C42 H42A 109.5 . . ?
 C41 C42 H42B 109.5 . . ?
 C41 C42 H42C 109.5 . . ?
 H42A C42 H42B 109.5 . . ?
 H42A C42 H42C 109.5 . . ?
 H42B C42 H42C 109.5 . . ?
 C41 C43 H43A 109.5 . . ?
 C41 C43 H43B 109.5 . . ?
 C41 C43 H43C 109.5 . . ?
 H43A C43 H43B 109.5 . . ?
 H43A C43 H43C 109.5 . . ?
 H43B C43 H43C 109.5 . . ?
 C40 C44 H44 107.9 . . ?
 C40 C44 C45 113.04(10) . . ?
 C40 C44 C46 110.64(11) . . ?
 C45 C44 H44 107.9 . . ?
 C45 C44 C46 109.28(11) . . ?
 C46 C44 H44 107.9 . . ?
 C44 C45 H45A 109.5 . . ?
 C44 C45 H45B 109.5 . . ?
 C44 C45 H45C 109.5 . . ?
 H45A C45 H45B 109.5 . . ?
 H45A C45 H45C 109.5 . . ?
 H45B C45 H45C 109.5 . . ?
 C44 C46 H46A 109.5 . . ?
 C44 C46 H46B 109.5 . . ?
 C44 C46 H46C 109.5 . . ?
 H46A C46 H46B 109.5 . . ?
 H46A C46 H46C 109.5 . . ?
 H46B C46 H46C 109.5 . . ?
 C48 C47 N6 119.08(10) . . ?
 C52 C47 C48 122.74(10) . . ?
 C52 C47 N6 118.14(10) . . ?
 C47 C48 C53 121.36(10) . . ?
 C49 C48 C47 117.24(11) . . ?
 C49 C48 C53 121.40(11) . . ?
 C48 C49 H49 119.3 . . ?
 C50 C49 C48 121.31(11) . . ?
 C50 C49 H49 119.3 . . ?
 C49 C50 H50 119.9 . . ?
 C49 C50 C51 120.15(11) . . ?
 C51 C50 H50 119.9 . . ?
 C50 C51 H51 119.5 . . ?
 C50 C51 C52 121.02(11) . . ?
 C52 C51 H51 119.5 . . ?
 C47 C52 C56 121.66(10) . . ?
 C51 C52 C47 117.52(11) . . ?
 C51 C52 C56 120.69(11) . . ?
 C48 C53 H53 107.3 . . ?
 C48 C53 C55 113.37(10) . . ?
 C54 C53 C48 111.91(10) . . ?
 C54 C53 H53 107.3 . . ?
 C54 C53 C55 109.26(11) . . ?
 C55 C53 H53 107.3 . . ?
 C53 C54 H54A 109.5 . . ?
 C53 C54 H54B 109.5 . . ?
 C53 C54 H54C 109.5 . . ?
 H54A C54 H54B 109.5 . . ?
 H54A C54 H54C 109.5 . . ?
 H54B C54 H54C 109.5 . . ?
 C53 C55 H55A 109.5 . . ?
 C53 C55 H55B 109.5 . . ?
 C53 C55 H55C 109.5 . . ?
 H55A C55 H55B 109.5 . . ?
 H55A C55 H55C 109.5 . . ?
 H55B C55 H55C 109.5 . . ?
 C52 C56 H56 107.8 . . ?
 C52 C56 C57 109.27(10) . . ?
 C52 C56 C58 113.52(11) . . ?
 C57 C56 H56 107.8 . . ?
 C58 C56 H56 107.8 . . ?
 C58 C56 C57 110.45(11) . . ?
 C56 C57 H57A 109.5 . . ?
 C56 C57 H57B 109.5 . . ?
 C56 C57 H57C 109.5 . . ?
 H57A C57 H57B 109.5 . . ?
 H57A C57 H57C 109.5 . . ?
 H57B C57 H57C 109.5 . . ?
 C56 C58 H58A 109.5 . . ?
 C56 C58 H58B 109.5 . . ?
 C56 C58 H58C 109.5 . . ?
 H58A C58 H58B 109.5 . . ?
 H58A C58 H58C 109.5 . . ?
 H58B C58 H58C 109.5 . . ?
 C1 N1 B1 159.17(11) . . ?
 C1 N2 C2 109.98(9) . . ?
 C1 N2 C6 124.08(9) . . ?
 C2 N2 C6 125.44(9) . . ?
 C1 N3 C3 110.17(9) . . ?
 C1 N3 C18 123.73(9) . . ?
 C3 N3 C18 126.00(10) . . ?
 C30 N4 B2 103.73(9) . . ?
 C30 N5 C31 110.16(9) . . ?
 C30 N5 C35 108.52(9) . . ?
 C31 N5 C35 141.27(9) . . ?
 C30 N6 C32 108.84(9) . . ?
 C30 N6 C47 126.60(9) . . ?
 C32 N6 C47 124.45(9) . . ?

loop_
  _geom_torsion_atom_site_label_1
  _geom_torsion_atom_site_label_2
  _geom_torsion_atom_site_label_3
  _geom_torsion_atom_site_label_4
  _geom_torsion
  _geom_torsion_site_symmetry_1
  _geom_torsion_site_symmetry_2
  _geom_torsion_site_symmetry_3
  _geom_torsion_site_symmetry_4
  _geom_torsion_publ_flag
 B1 B2 C35 C36 56.21(11) . . . . ?
 B1 B2 C35 C40 -61.23(11) . . . . ?
 B1 B2 C35 N5 177.43(9) . . . . ?
 B1 B2 N4 C30 -176.06(16) . . . . ?
 B1 C38 C39 C40 -63.03(13) . . . . ?
 B2 B1 C38 C37 -60.36(11) . . . . ?
 B2 B1 C38 C39 53.77(11) . . . . ?
 B2 B1 N1 C1 -24.1(4) . . . . ?
 B2 C35 C36 C37 -64.92(12) . . . . ?
 B2 C35 C36 C41 105.49(12) . . . . ?
 B2 C35 C40 C39 64.39(12) . . . . ?
 B2 C35 C40 C44 -110.40(11) . . . . ?
 B2 C35 N5 C30 0.28(11) . . . . ?
 B2 C35 N5 C31 -176.55(14) . . . . ?
 C2 C3 N3 C1 -1.42(13) . . . . ?
 C2 C3 N3 C18 -177.98(10) . . . . ?
 C3 C2 N2 C1 1.54(13) . . . . ?
 C3 C2 N2 C6 173.72(10) . . . . ?
 C4 C2 C3 C5 -1.0(2) . . . . ?
 C4 C2 C3 N3 -178.49(12) . . . . ?
 C4 C2 N2 C1 -179.84(10) . . . . ?
 C4 C2 N2 C6 -7.66(17) . . . . ?
 C5 C3 N3 C1 -179.21(10) . . . . ?
 C5 C3 N3 C18 4.23(17) . . . . ?
 C6 C7 C8 C9 -0.4(2) . . . . ?
 C6 C7 C12 C13 123.68(13) . . . . ?
 C6 C7 C12 C14 -112.83(13) . . . . ?
 C6 C11 C15 C16 84.34(15) . . . . ?
 C6 C11 C15 C17 -152.43(12) . . . . ?
 C7 C6 C11 C10 -1.43(18) . . . . ?
 C7 C6 C11 C15 -178.39(11) . . . . ?
 C7 C6 N2 C1 79.90(14) . . . . ?
 C7 C6 N2 C2 -91.22(14) . . . . ?
 C7 C8 C9 C10 -0.7(2) . . . . ?
 C8 C7 C12 C13 -57.44(16) . . . . ?
 C8 C7 C12 C14 66.05(16) . . . . ?
 C8 C9 C10 C11 0.9(2) . . . . ?
 C9 C10 C11 C6 0.21(19) . . . . ?
 C9 C10 C11 C15 177.16(12) . . . . ?
 C10 C11 C15 C16 -92.51(15) . . . . ?
 C10 C11 C15 C17 30.72(17) . . . . ?
 C11 C6 C7 C8 1.54(18) . . . . ?
 C11 C6 C7 C12 -179.56(11) . . . . ?
 C11 C6 N2 C1 -100.94(13) . . . . ?
 C11 C6 N2 C2 87.94(14) . . . . ?
 C12 C7 C8 C9 -179.37(13) . . . . ?
 C18 C19 C20 C21 -1.21(19) . . . . ?
 C18 C19 C24 C25 -150.02(12) . . . . ?
 C18 C19 C24 C26 85.84(14) . . . . ?
 C18 C23 C27 C28 71.59(14) . . . . ?
 C18 C23 C27 C29 -163.80(11) . . . . ?
 C19 C18 C23 C22 -3.06(17) . . . . ?
 C19 C18 C23 C27 175.17(11) . . . . ?
 C19 C18 N3 C1 -102.61(13) . . . . ?
 C19 C18 N3 C3 73.51(15) . . . . ?
 C19 C20 C21 C22 -1.2(2) . . . . ?
 C20 C19 C24 C25 34.75(17) . . . . ?
 C20 C19 C24 C26 -89.38(14) . . . . ?
 C20 C21 C22 C23 1.5(2) . . . . ?
 C21 C22 C23 C18 0.54(18) . . . . ?
 C21 C22 C23 C27 -177.68(12) . . . . ?
 C22 C23 C27 C28 -110.26(13) . . . . ?
 C22 C23 C27 C29 14.35(16) . . . . ?
 C23 C18 C19 C20 3.40(18) . . . . ?
 C23 C18 C19 C24 -171.98(11) . . . . ?
 C23 C18 N3 C1 76.90(14) . . . . ?
 C23 C18 N3 C3 -106.98(13) . . . . ?
 C24 C19 C20 C21 174.17(12) . . . . ?
 C31 C32 N6 C30 -1.78(13) . . . . ?
 C31 C32 N6 C47 -178.04(10) . . . . ?
 C32 C31 N5 C30 0.39(13) . . . . ?
 C32 C31 N5 C35 177.19(13) . . . . ?
 C33 C31 C32 C34 3.5(2) . . . . ?
 C33 C31 C32 N6 -178.79(12) . . . . ?
 C33 C31 N5 C30 -179.96(11) . . . . ?
 C33 C31 N5 C35 -3.2(2) . . . . ?
 C34 C32 N6 C30 176.23(11) . . . . ?
 C34 C32 N6 C47 -0.03(17) . . . . ?
 C35 B2 N4 C30 0.68(12) . . . . ?
 C35 C36 C37 C38 1.97(15) . . . . ?
 C35 C36 C41 C42 -79.27(15) . . . . ?
 C35 C36 C41 C43 157.76(11) . . . . ?
 C35 C40 C44 C45 -163.71(11) . . . . ?
 C35 C40 C44 C46 73.36(15) . . . . ?
 C36 C35 C40 C39 -47.07(13) . . . . ?
 C36 C35 C40 C44 138.13(11) . . . . ?
 C36 C35 N5 C30 110.87(11) . . . . ?
 C36 C35 N5 C31 -65.96(18) . . . . ?
 C36 C37 C38 B1 64.54(13) . . . . ?
 C36 C37 C38 C39 -47.57(14) . . . . ?
 C37 C36 C41 C42 89.99(16) . . . . ?
 C37 C36 C41 C43 -32.99(18) . . . . ?
 C37 C38 C39 C40 46.89(14) . . . . ?
 C38 B1 B2 C35 3.88(12) . . . . ?
 C38 B1 B2 N4 -179.35(16) . . . . ?
 C38 B1 N1 C1 162.4(3) . . . . ?
 C38 C39 C40 C35 -0.73(15) . . . . ?
 C38 C39 C40 C44 173.85(11) . . . . ?
 C39 C40 C44 C45 22.17(17) . . . . ?
 C39 C40 C44 C46 -100.76(14) . . . . ?
 C40 C35 C36 C37 46.38(13) . . . . ?
 C40 C35 C36 C41 -143.21(11) . . . . ?
 C40 C35 N5 C30 -110.05(11) . . . . ?
 C40 C35 N5 C31 73.12(18) . . . . ?
 C41 C36 C37 C38 -168.06(11) . . . . ?
 C47 C48 C49 C50 -0.25(18) . . . . ?
 C47 C48 C53 C54 77.52(15) . . . . ?
 C47 C48 C53 C55 -158.35(11) . . . . ?
 C47 C52 C56 C57 95.58(13) . . . . ?
 C47 C52 C56 C58 -140.66(12) . . . . ?
 C48 C47 C52 C51 -0.57(17) . . . . ?
 C48 C47 C52 C56 -176.48(11) . . . . ?
 C48 C47 N6 C30 85.09(14) . . . . ?
 C48 C47 N6 C32 -99.32(13) . . . . ?
 C48 C49 C50 C51 -0.69(19) . . . . ?
 C49 C48 C53 C54 -103.23(14) . . . . ?
 C49 C48 C53 C55 20.90(17) . . . . ?
 C49 C50 C51 C52 1.03(19) . . . . ?
 C50 C51 C52 C47 -0.41(18) . . . . ?
 C50 C51 C52 C56 175.54(11) . . . . ?
 C51 C52 C56 C57 -80.20(14) . . . . ?
 C51 C52 C56 C58 43.56(16) . . . . ?
 C52 C47 C48 C49 0.89(17) . . . . ?
 C52 C47 C48 C53 -179.83(11) . . . . ?
 C52 C47 N6 C30 -97.03(14) . . . . ?
 C52 C47 N6 C32 78.55(14) . . . . ?
 C53 C48 C49 C50 -179.53(11) . . . . ?
 N1 B1 B2 C35 -170.29(13) . . . . ?
 N1 B1 B2 N4 6.5(3) . . . . ?
 N1 B1 C38 C37 114.86(12) . . . . ?
 N1 B1 C38 C39 -131.01(12) . . . . ?
 N1 C1 N2 C2 173.21(11) . . . . ?
 N1 C1 N2 C6 0.90(18) . . . . ?
 N1 C1 N3 C3 -173.25(11) . . . . ?
 N1 C1 N3 C18 3.41(18) . . . . ?
 N2 C1 N1 B1 113.8(3) . . . . ?
 N2 C1 N3 C3 2.29(12) . . . . ?
 N2 C1 N3 C18 178.94(10) . . . . ?
 N2 C2 C3 C5 177.45(12) . . . . ?
 N2 C2 C3 N3 -0.08(12) . . . . ?
 N2 C6 C7 C8 -179.32(11) . . . . ?
 N2 C6 C7 C12 -0.43(18) . . . . ?
 N2 C6 C11 C10 179.44(11) . . . . ?
 N2 C6 C11 C15 2.48(17) . . . . ?
 N3 C1 N1 B1 -71.7(4) . . . . ?
 N3 C1 N2 C2 -2.33(12) . . . . ?
 N3 C1 N2 C6 -174.64(10) . . . . ?
 N3 C18 C19 C20 -177.11(11) . . . . ?
 N3 C18 C19 C24 7.52(17) . . . . ?
 N3 C18 C23 C22 177.45(10) . . . . ?
 N3 C18 C23 C27 -4.33(16) . . . . ?
 N4 B2 C35 C36 -121.82(10) . . . . ?
 N4 B2 C35 C40 120.74(10) . . . . ?
 N4 B2 C35 N5 -0.60(11) . . . . ?
 N4 C30 N5 C31 178.03(10) . . . . ?
 N4 C30 N5 C35 0.14(14) . . . . ?
 N4 C30 N6 C32 -177.46(12) . . . . ?
 N4 C30 N6 C47 -1.3(2) . . . . ?
 N5 C30 N4 B2 -0.56(14) . . . . ?
 N5 C30 N6 C32 1.98(12) . . . . ?
 N5 C30 N6 C47 178.13(10) . . . . ?
 N5 C31 C32 C34 -176.91(12) . . . . ?
 N5 C31 C32 N6 0.83(13) . . . . ?
 N5 C35 C36 C37 -172.40(10) . . . . ?
 N5 C35 C36 C41 -1.99(16) . . . . ?
 N5 C35 C40 C39 171.78(10) . . . . ?
 N5 C35 C40 C44 -3.01(15) . . . . ?
 N6 C30 N4 B2 178.81(12) . . . . ?
 N6 C30 N5 C31 -1.48(12) . . . . ?
 N6 C30 N5 C35 -179.37(9) . . . . ?
 N6 C47 C48 C49 178.66(10) . . . . ?
 N6 C47 C48 C53 -2.06(16) . . . . ?
 N6 C47 C52 C51 -178.36(10) . . . . ?
 N6 C47 C52 C56 5.73(16) . . . . ?

_shelx_res_file
;
TITL kl_jk6_0m_a.res in P-1
    kl_jk6_0m.res
    created by SHELXL-2018/3 at 18:39:26 on 14-Oct-2025
REM Old TITL KL_JK6_0m in P-1
REM SHELXT solution in P-1
REM R1 0.150, Rweak 0.006, Alpha 0.032, Orientation as input
REM Formula found by SHELXT: C60 N6
CELL 0.71073 10.8635 14.5051 17.3112 91.41 103.593 94.488
ZERR 2 0.0011 0.0014 0.0015 0.003 0.003 0.004
LATT 1
SFAC C H B N
UNIT 116 160 4 12

L.S. 6
PLAN  15
SIZE 0.07 0.06 0.02
TEMP -173.15
CONF
BOND $H
list 4
MORE -1
fmap 2 53
acta
OMIT -2 -1 4
OMIT -1 -2 2
OMIT -1 -1 4
OMIT -1 0 1
OMIT -1 0 5
OMIT 0 1 1
OMIT 1 -6 3
OMIT 1 -2 2
OMIT 1 0 2
OMIT 2 -2 1
OMIT 2 -2 3
OMIT 2 -1 1
OMIT 2 1 2
OMIT 3 1 3
OMIT 3 2 1
OMIT 4 0 3
REM <olex2.extras>
REM <HklSrc "%.\\KL_JK6_0m.hkl">
REM </olex2.extras>

WGHT    0.045800    1.351200
FVAR       0.53889
B1    3    0.676439    0.194767    0.675057    11.00000    0.01978    0.01819 =
         0.01768    0.00120    0.00377    0.00134
B2    3    0.712830    0.309688    0.704853    11.00000    0.01910    0.01757 =
         0.01664    0.00303    0.00422    0.00211
C1    1    0.745767    0.056312    0.761834    11.00000    0.02087    0.01377 =
         0.01557   -0.00161    0.00278   -0.00095
C2    1    0.772466   -0.053889    0.855596    11.00000    0.02178    0.01559 =
         0.01766    0.00207    0.00177    0.00141
C3    1    0.876441   -0.049095    0.826161    11.00000    0.02319    0.01534 =
         0.01748    0.00261    0.00287    0.00132
C4    1    0.736135   -0.111501    0.917994    11.00000    0.02780    0.02369 =
         0.02482    0.00850    0.00803    0.00289
AFIX 137
H4A   2    0.737187   -0.071969    0.964916    11.00000   -1.50000
H4B   2    0.796741   -0.158367    0.932749    11.00000   -1.50000
H4C   2    0.650550   -0.142109    0.897413    11.00000   -1.50000
AFIX   0
C5    1    0.993346   -0.099578    0.846969    11.00000    0.02393    0.02270 =
         0.02696    0.00580    0.00569    0.00547
AFIX 137
H5A   2    1.008314   -0.128427    0.798589    11.00000   -1.50000
H5B   2    0.982297   -0.147534    0.884258    11.00000   -1.50000
H5C   2    1.066279   -0.055961    0.871740    11.00000   -1.50000
AFIX   0
C6    1    0.566108    0.022167    0.826658    11.00000    0.02028    0.01864 =
         0.02108    0.00460    0.00539    0.00246
C7    1    0.462934   -0.027221    0.773926    11.00000    0.02328    0.02326 =
         0.02349    0.00166    0.00425    0.00062
C8    1    0.341307   -0.014961    0.783336    11.00000    0.02098    0.03556 =
         0.03186    0.00072    0.00289   -0.00054
AFIX  43
H8    2    0.269665   -0.047282    0.748153    11.00000   -1.20000
AFIX   0
C9    1    0.323598    0.043467    0.843044    11.00000    0.02300    0.03856 =
         0.03838    0.00379    0.01122    0.00573
AFIX  43
H9    2    0.239938    0.051586    0.848232    11.00000   -1.20000
AFIX   0
C10   1    0.426738    0.090411    0.895507    11.00000    0.03113    0.02884 =
         0.02990    0.00044    0.01261    0.00568
AFIX  43
H10   2    0.413061    0.129789    0.936804    11.00000   -1.20000
AFIX   0
C11   1    0.550186    0.080732    0.888608    11.00000    0.02589    0.01932 =
         0.02206    0.00373    0.00642    0.00234
C12   1    0.479306   -0.091346    0.707000    11.00000    0.02379    0.03031 =
         0.03144   -0.00832    0.00296   -0.00206
AFIX  13
H12   2    0.572434   -0.094816    0.712112    11.00000   -1.20000
AFIX   0
C13   1    0.419461   -0.189211    0.712471    11.00000    0.03746    0.02936 =
         0.04931   -0.00763    0.00310   -0.00213
AFIX 137
H13A  2    0.327460   -0.187832    0.705495    11.00000   -1.50000
H13B  2    0.456213   -0.212755    0.764701    11.00000   -1.50000
H13C  2    0.436352   -0.229771    0.670724    11.00000   -1.50000
AFIX   0
C14   1    0.423157   -0.052322    0.626183    11.00000    0.03798    0.04228 =
         0.02721   -0.00796    0.00479   -0.00532
AFIX 137
H14A  2    0.441688   -0.091106    0.583866    11.00000   -1.50000
H14B  2    0.460915    0.010978    0.624444    11.00000   -1.50000
H14C  2    0.330911   -0.051845    0.618482    11.00000   -1.50000
AFIX   0
C15   1    0.663605    0.135383    0.943570    11.00000    0.02959    0.02275 =
         0.02449   -0.00297    0.00615    0.00079
AFIX  13
H15   2    0.738328    0.097751    0.949645    11.00000   -1.20000
AFIX   0
C16   1    0.693994    0.224460    0.904812    11.00000    0.05842    0.03194 =
         0.03361   -0.00211    0.00800   -0.01683
AFIX 137
H16A  2    0.710688    0.209663    0.852880    11.00000   -1.50000
H16B  2    0.769285    0.258856    0.938860    11.00000   -1.50000
H16C  2    0.621608    0.262314    0.897696    11.00000   -1.50000
AFIX   0
C17   1    0.644244    0.157082    1.026457    11.00000    0.05043    0.04042 =
         0.02545   -0.00396    0.00979   -0.00185
AFIX 137
H17A  2    0.579742    0.201419    1.022844    11.00000   -1.50000
H17B  2    0.724599    0.183792    1.061030    11.00000   -1.50000
H17C  2    0.615966    0.099961    1.048689    11.00000   -1.50000
AFIX   0
C18   1    0.949035    0.045658    0.721126    11.00000    0.01986    0.02028 =
         0.01678    0.00371    0.00418    0.00235
C19   1    0.956294   -0.014723    0.658005    11.00000    0.02555    0.02023 =
         0.01913    0.00212    0.00402    0.00278
C20   1    1.045920    0.009602    0.614421    11.00000    0.03360    0.02792 =
         0.02045    0.00015    0.00927    0.00402
AFIX  43
H20   2    1.054108   -0.030499    0.572032    11.00000   -1.20000
AFIX   0
C21   1    1.122966    0.091521    0.632320    11.00000    0.03096    0.03429 =
         0.02595    0.00309    0.01373   -0.00093
AFIX  43
H21   2    1.184699    0.106658    0.602808    11.00000   -1.20000
AFIX   0
C22   1    1.110790    0.151610    0.692914    11.00000    0.02681    0.02629 =
         0.02540    0.00219    0.00749   -0.00354
AFIX  43
H22   2    1.163089    0.208274    0.703506    11.00000   -1.20000
AFIX   0
C23   1    1.023393    0.130711    0.738714    11.00000    0.02161    0.02106 =
         0.01770    0.00255    0.00276    0.00155
C24   1    0.862709   -0.099976    0.633962    11.00000    0.03566    0.02076 =
         0.02269   -0.00239    0.00851   -0.00181
AFIX  13
H24   2    0.837445   -0.121687    0.682865    11.00000   -1.20000
AFIX   0
C25   1    0.918406   -0.180357    0.598724    11.00000    0.05253    0.02285 =
         0.03513   -0.00295    0.01191    0.00443
AFIX 137
H25A  2    0.935153   -0.163420    0.547467    11.00000   -1.50000
H25B  2    0.857695   -0.235369    0.590898    11.00000   -1.50000
H25C  2    0.998002   -0.193704    0.635262    11.00000   -1.50000
AFIX   0
C26   1    0.742943   -0.073143    0.575690    11.00000    0.03343    0.03309 =
         0.03257   -0.00923    0.00319   -0.00155
AFIX 137
H26A  2    0.706206   -0.023974    0.600383    11.00000   -1.50000
H26B  2    0.680868   -0.127293    0.562135    11.00000   -1.50000
H26C  2    0.765086   -0.050985    0.527247    11.00000   -1.50000
AFIX   0
C27   1    1.006416    0.198479    0.803460    11.00000    0.02287    0.01968 =
         0.02040    0.00019    0.00394    0.00034
AFIX  13
H27   2    0.913054    0.203413    0.795796    11.00000   -1.20000
AFIX   0
C28   1    1.055727    0.165135    0.887624    11.00000    0.03902    0.02409 =
         0.02116   -0.00106    0.00578    0.00451
AFIX 137
H28A  2    1.018009    0.102237    0.891214    11.00000   -1.50000
H28B  2    1.032205    0.206675    0.926264    11.00000   -1.50000
H28C  2    1.148478    0.165187    0.899175    11.00000   -1.50000
AFIX   0
C29   1    1.067650    0.295708    0.797295    11.00000    0.02815    0.02175 =
         0.02670   -0.00101    0.00553   -0.00187
AFIX 137
H29A  2    1.160378    0.295072    0.811314    11.00000   -1.50000
H29B  2    1.041969    0.338762    0.833905    11.00000   -1.50000
H29C  2    1.039858    0.315622    0.742712    11.00000   -1.50000
AFIX   0
C30   1    0.749770    0.455113    0.742167    11.00000    0.01603    0.01726 =
         0.01565   -0.00019    0.00351   -0.00046
C31   1    0.653132    0.556317    0.654617    11.00000    0.02007    0.01401 =
         0.02125    0.00296    0.00299    0.00092
C32   1    0.718497    0.605475    0.720882    11.00000    0.02054    0.01538 =
         0.02031    0.00315    0.00270    0.00129
C33   1    0.574284    0.589913    0.579968    11.00000    0.02951    0.01918 =
         0.02348    0.00371   -0.00291    0.00223
AFIX 137
H33A  2    0.609390    0.572584    0.534972    11.00000   -1.50000
H33B  2    0.574724    0.657429    0.584409    11.00000   -1.50000
H33C  2    0.486844    0.561839    0.571393    11.00000   -1.50000
AFIX   0
C34   1    0.728055    0.706330    0.742523    11.00000    0.03002    0.01489 =
         0.02671    0.00060    0.00198    0.00075
AFIX 137
H34A  2    0.685581    0.716170    0.785743    11.00000   -1.50000
H34B  2    0.687090    0.739507    0.696080    11.00000   -1.50000
H34C  2    0.817776    0.729615    0.759972    11.00000   -1.50000
AFIX   0
C35   1    0.636499    0.370423    0.630887    11.00000    0.01987    0.01205 =
         0.01615    0.00042    0.00143   -0.00063
C36   1    0.498226    0.333295    0.618517    11.00000    0.01902    0.01987 =
         0.01883    0.00406    0.00017   -0.00036
C37   1    0.476657    0.244162    0.592982    11.00000    0.02142    0.02030 =
         0.01948    0.00403   -0.00061   -0.00349
AFIX  43
H37   2    0.393511    0.213410    0.581438    11.00000   -1.20000
AFIX   0
C38   1    0.589487    0.194545    0.583277    11.00000    0.02713    0.01577 =
         0.01794   -0.00035    0.00097   -0.00116
AFIX  13
H38   2    0.564878    0.130772    0.558416    11.00000   -1.20000
AFIX   0
C39   1    0.665669    0.254282    0.538405    11.00000    0.02559    0.02071 =
         0.01456    0.00012    0.00101    0.00182
AFIX  43
H39   2    0.694205    0.229242    0.495134    11.00000   -1.20000
AFIX   0
C40   1    0.691994    0.343979    0.561436    11.00000    0.01987    0.02019 =
         0.01463    0.00152   -0.00021    0.00067
C41   1    0.403232    0.388666    0.646158    11.00000    0.02089    0.02258 =
         0.04960   -0.00136    0.00769    0.00035
AFIX  13
H41   2    0.422933    0.455310    0.636574    11.00000   -1.20000
AFIX   0
C42   1    0.419699    0.378992    0.735681    11.00000    0.02795    0.08416 =
         0.04682   -0.02719    0.01076    0.00667
AFIX 137
H42A  2    0.362726    0.418289    0.754842    11.00000   -1.50000
H42B  2    0.507933    0.398184    0.763211    11.00000   -1.50000
H42C  2    0.398990    0.314302    0.746371    11.00000   -1.50000
AFIX   0
C43   1    0.265559    0.360567    0.602638    11.00000    0.02123    0.03477 =
         0.05053    0.01404    0.00677    0.00220
AFIX 137
H43A  2    0.244050    0.295382    0.611358    11.00000   -1.50000
H43B  2    0.255163    0.369139    0.545558    11.00000   -1.50000
H43C  2    0.209083    0.399140    0.623060    11.00000   -1.50000
AFIX   0
C44   1    0.777517    0.412238    0.528744    11.00000    0.02789    0.02395 =
         0.02082   -0.00034    0.00618   -0.00443
AFIX  13
H44   2    0.738694    0.472742    0.524205    11.00000   -1.20000
AFIX   0
C45   1    0.792173    0.382338    0.446414    11.00000    0.03757    0.03246 =
         0.02394   -0.00065    0.01141   -0.00713
AFIX 137
H45A  2    0.835868    0.325435    0.450041    11.00000   -1.50000
H45B  2    0.842058    0.431349    0.426328    11.00000   -1.50000
H45C  2    0.707999    0.371043    0.410035    11.00000   -1.50000
AFIX   0
C46   1    0.909038    0.427715    0.585791    11.00000    0.02945    0.06563 =
         0.02653   -0.00375    0.00781   -0.01646
AFIX 137
H46A  2    0.899853    0.445811    0.638929    11.00000   -1.50000
H46B  2    0.959890    0.476898    0.566620    11.00000   -1.50000
H46C  2    0.951580    0.370346    0.588348    11.00000   -1.50000
AFIX   0
C47   1    0.856769    0.568453    0.853385    11.00000    0.02212    0.01366 =
         0.01632   -0.00039    0.00075   -0.00008
C48   1    0.989500    0.579197    0.865786    11.00000    0.02262    0.01648 =
         0.02033   -0.00127    0.00352    0.00090
C49   1    1.059537    0.606208    0.942315    11.00000    0.02120    0.02257 =
         0.02436   -0.00338    0.00095   -0.00055
AFIX  43
H49   2    1.149667    0.613862    0.952753    11.00000   -1.20000
AFIX   0
C50   1    1.000497    0.622085    1.003333    11.00000    0.02934    0.02353 =
         0.01925   -0.00408    0.00038   -0.00178
AFIX  43
H50   2    1.050119    0.639800    1.055209    11.00000   -1.20000
AFIX   0
C51   1    0.869035    0.612218    0.989012    11.00000    0.03036    0.02278 =
         0.01961   -0.00297    0.00739   -0.00134
AFIX  43
H51   2    0.829331    0.624281    1.031161    11.00000   -1.20000
AFIX   0
C52   1    0.794251    0.584892    0.913791    11.00000    0.02379    0.01581 =
         0.02105    0.00101    0.00505   -0.00044
C53   1    1.054431    0.560950    0.798590    11.00000    0.02340    0.02619 =
         0.02315   -0.00478    0.00521    0.00103
AFIX  13
H53   2    1.007866    0.504866    0.767029    11.00000   -1.20000
AFIX   0
C54   1    1.046504    0.640281    0.742497    11.00000    0.03823    0.04083 =
         0.03417    0.00742    0.01607    0.00888
AFIX 137
H54A  2    0.957106    0.648700    0.718761    11.00000   -1.50000
H54B  2    1.089484    0.626117    0.700347    11.00000   -1.50000
H54C  2    1.087807    0.697227    0.772181    11.00000   -1.50000
AFIX   0
C55   1    1.193322    0.540620    0.827851    11.00000    0.02828    0.03563 =
         0.03648   -0.00097    0.00996    0.00512
AFIX 137
H55A  2    1.243300    0.596193    0.855181    11.00000   -1.50000
H55B  2    1.226752    0.522510    0.782355    11.00000   -1.50000
H55C  2    1.198934    0.490126    0.864773    11.00000   -1.50000
AFIX   0
C56   1    0.650410    0.567445    0.899926    11.00000    0.02335    0.02341 =
         0.02358    0.00105    0.00642    0.00008
AFIX  13
H56   2    0.613119    0.567946    0.841354    11.00000   -1.20000
AFIX   0
C57   1    0.617555    0.471266    0.927448    11.00000    0.02793    0.02483 =
         0.03778    0.00209    0.00791   -0.00352
AFIX 137
H57A  2    0.656571    0.425043    0.900945    11.00000   -1.50000
H57B  2    0.525062    0.457388    0.913864    11.00000   -1.50000
H57C  2    0.649964    0.469691    0.985183    11.00000   -1.50000
AFIX   0
C58   1    0.590527    0.640691    0.940364    11.00000    0.03103    0.02643 =
         0.05588   -0.00226    0.01915    0.00164
AFIX 137
H58A  2    0.621567    0.639026    0.998198    11.00000   -1.50000
H58B  2    0.497839    0.628083    0.926002    11.00000   -1.50000
H58C  2    0.613708    0.702014    0.922868    11.00000   -1.50000
AFIX   0
N1    4    0.695719    0.113117    0.711770    11.00000    0.02344    0.01674 =
         0.01923    0.00125    0.00292    0.00101
N2    4    0.692111    0.011470    0.817614    11.00000    0.01950    0.01617 =
         0.01779    0.00254    0.00407    0.00127
N3    4    0.861735    0.019808    0.768965    11.00000    0.02052    0.01660 =
         0.01753    0.00319    0.00476    0.00124
N4    4    0.778730    0.372531    0.768733    11.00000    0.01969    0.01604 =
         0.01767    0.00232    0.00290    0.00148
N5    4    0.673437    0.463071    0.668177    11.00000    0.01900    0.01327 =
         0.01606    0.00070    0.00023   -0.00008
N6    4    0.780712    0.542622    0.774952    11.00000    0.01979    0.01408 =
         0.01668    0.00014    0.00116    0.00052
HKLF 4


REM  kl_jk6_0m_a.res in P-1
REM wR2 = 0.1091, GooF = S = 1.018, Restrained GooF = 1.018 for all data
REM R1 = 0.0421 for 9740 Fo > 4sig(Fo) and 0.0462 for all 10763 data
REM 615 parameters refined using 0 restraints

END

WGHT      0.0458      1.3512

REM Highest difference peak  0.323,  deepest hole -0.264,  1-sigma level  0.039
Q1    1   1.1538  0.6620  0.7864  11.00000  0.05    0.32
Q2    1   0.6711  0.3361  0.6635  11.00000  0.05    0.30
Q3    1   0.5619  0.3593  0.6212  11.00000  0.05    0.28
Q4    1   0.6674  0.3618  0.5940  11.00000  0.05    0.27
Q5    1   1.0537  0.6030  0.7808  11.00000  0.05    0.26
Q6    1   0.7085  0.2481  0.6980  11.00000  0.05    0.26
Q7    1   0.9241  0.5684  0.8600  11.00000  0.05    0.26
Q8    1   0.7186  0.5787  0.9066  11.00000  0.05    0.25
Q9    1   0.8240  0.5836  0.8832  11.00000  0.05    0.24
Q10   1   0.8069 -0.0804  0.8234  11.00000  0.05    0.24
Q11   1   0.6234  0.6019  0.9185  11.00000  0.05    0.24
Q12   1   1.1072  0.4834  0.7917  11.00000  0.05    0.24
Q13   1   0.6308  0.2207  0.5634  11.00000  0.05    0.23
Q14   1   1.0221  0.5757  0.8341  11.00000  0.05    0.23
Q15   1   0.4560  0.3587  0.6329  11.00000  0.05    0.22
;
_shelx_res_checksum                53400
_shelx_hkl_file
;
  -2   0   0   12.10    0.70
  -2   0   0   12.80    0.70
  -2   0   0   11.80    0.70
  -2   0   0   12.70    0.80
  -2   0   0   13.00    0.80
  -2   0   0   11.50    0.70
   2   0   0   12.50    0.80
   2   0   0   12.50    0.80
   2   0   0   13.70    0.70
   2   0   0   13.00    0.70
   2   0   0   12.40    0.80
   2   0   0   12.50    0.80
   2   0   0   11.80    0.70
  -3   0   0 2765.92   87.99
  -3   0   0 3079.49  188.68
   3   0   0 2732.73   87.59
   3   0   0 2367.86  161.58
  -4   0   0  227.38    6.40
  -4   0   0  215.98    6.20
  -4   0   0  244.78    6.50
  -4   0   0  235.68    6.40
  -4   0   0  238.18    6.50
  -4   0   0  230.98    6.50
   4   0   0  224.38    6.40
   4   0   0  225.38    6.30
   4   0   0  220.88    6.40
   4   0   0  228.98    6.40
   4   0   0  229.38    6.40
   4   0   0  242.48    6.50
  -5   0   0   -0.30    0.80
  -5   0   0    0.30    0.60
  -5   0   0   -0.30    0.60
  -5   0   0   -0.60    0.70
  -5   0   0    0.10    0.60
  -5   0   0   -0.70    0.50
  -5   0   0    0.00    0.60
   5   0   0    0.00    0.70
   5   0   0    0.50    0.60
   5   0   0    0.70    0.80
   5   0   0    0.10    0.70
   5   0   0    0.70    0.70
   5   0   0   -0.50    0.70
   5   0   0   -0.80    0.60
  -6   0   0   15.50    1.40
  -6   0   0   15.00    1.40
  -6   0   0   12.40    1.10
  -6   0   0   14.80    1.40
  -6   0   0   15.40    1.30
  -6   0   0   13.70    1.20
  -6   0   0   12.20    1.30
   6   0   0   12.30    1.20
   6   0   0   11.10    1.20
   6   0   0   15.30    1.50
   6   0   0   13.50    1.20
   6   0   0    9.70    1.20
   6   0   0   15.10    1.30
   6   0   0   14.00    1.30
  -7   0   0   45.60    2.40
  -7   0   0   40.50    2.20
  -7   0   0   45.50    2.20
  -7   0   0   39.90    2.10
  -7   0   0   44.30    2.30
  -7   0   0   39.20    2.00
  -7   0   0   37.90    2.10
   7   0   0   42.00    2.20
   7   0   0   42.30    2.20
   7   0   0   38.70    2.10
   7   0   0   42.00    2.10
   7   0   0   39.00    2.30
   7   0   0   39.10    2.40
   7   0   0   44.20    2.10
  -8   0   0   13.00    1.60
  -8   0   0   12.20    1.50
  -8   0   0   12.10    1.40
  -8   0   0   15.80    1.60
  -8   0   0   12.00    1.40
  -8   0   0   11.50    1.30
  -8   0   0   10.40    1.20
   8   0   0   13.30    1.60
   8   0   0   14.30    1.50
   8   0   0   11.80    1.60
   8   0   0    9.90    1.20
   8   0   0   10.00    1.40
   8   0   0   11.40    1.30
   8   0   0   10.90    1.40
  -9   0   0  112.59    4.60
  -9   0   0  118.19    4.40
  -9   0   0  106.39    4.40
  -9   0   0  113.29    4.10
  -9   0   0  112.49    4.30
  -9   0   0  106.69    4.10
  -9   0   0  112.09    4.50
   9   0   0  109.59    4.20
   9   0   0  110.39    4.60
   9   0   0  104.09    4.20
   9   0   0  115.39    4.30
   9   0   0  106.09    4.30
   9   0   0  109.19    4.40
   9   0   0  121.29    4.60
 -10   0   0   17.70    2.00
 -10   0   0   22.90    2.00
 -10   0   0   23.90    2.10
 -10   0   0   17.60    1.90
 -10   0   0   20.10    2.10
 -10   0   0   22.40    2.00
 -10   0   0   22.20    1.80
  10   0   0   22.90    2.10
  10   0   0   22.80    2.00
  10   0   0   16.60    1.70
  10   0   0   17.40    1.90
  10   0   0   14.20    1.90
  10   0   0   16.00    1.70
  10   0   0   19.70    2.10
 -11   0   0  185.78    6.50
 -11   0   0  179.38    6.70
 -11   0   0  176.28    6.50
  11   0   0  183.38    6.60
  11   0   0  189.78    6.60
  11   0   0  160.48    6.10
  11   0   0  180.38    6.80
  11   0   0  176.28    6.50
  11   0   0  186.58    6.40
  11   0   0  168.48    6.30
 -12   0   0    5.60    1.60
 -12   0   0    5.80    1.60
 -12   0   0    2.20    1.40
  12   0   0    3.90    1.40
  12   0   0    4.30    1.40
  12   0   0    7.00    1.50
  12   0   0    4.90    1.30
  12   0   0    7.80    1.80
  12   0   0    4.80    1.60
 -13   0   0   31.70    2.90
 -13   0   0   29.00    2.90
  13   0   0   20.50    2.30
  13   0   0   18.50    4.00
  13   0   0   24.60    2.70
  13  -1   0   -0.80    1.60
  13  -1   0    0.00    1.10
  13  -1   0    1.40    1.40
  13  -1   0    1.50    2.40
 -13   1   0   -0.80    1.20
 -13   1   0   -1.40    0.60
 -13   1   0    2.10    1.40
  12  -1   0    9.80    1.90
  12  -1   0   11.70    1.80
  12  -1   0    8.70    1.60
  12  -1   0    9.60    1.60
  12  -1   0   10.00    1.90
  12  -1   0   10.20    1.80
  12  -1   0   10.30    1.70
 -12   1   0   12.40    2.00
 -12   1   0   10.40    1.80
 -12   1   0   10.90    1.80
  11  -1   0    0.60    1.20
  11  -1   0   -0.10    1.10
  11  -1   0   -0.30    1.30
  11  -1   0    0.30    1.00
  11  -1   0    1.50    1.10
  11  -1   0   -0.80    1.00
  11  -1   0    1.10    1.20
 -11   1   0    2.60    1.30
 -11   1   0   -0.20    1.00
 -11   1   0    2.10    1.30
  10  -1   0  116.99    4.50
  10  -1   0  121.89    4.70
  10  -1   0  116.69    5.00
  10  -1   0  112.59    4.40
  10  -1   0  115.29    4.60
  10  -1   0  109.39    4.40
  10  -1   0  115.89    4.80
 -10   1   0  112.59    4.60
 -10   1   0  110.19    4.20
 -10   1   0  115.19    4.60
 -10   1   0  117.99    4.80
 -10   1   0  108.69    4.70
 -10   1   0  103.79    4.20
   9  -1   0  179.58    6.30
   9  -1   0  169.18    5.70
   9  -1   0  173.08    5.80
   9  -1   0  179.18    5.80
   9  -1   0  167.98    5.90
   9  -1   0  164.98    5.90
   9  -1   0  170.58    6.00
  -9   1   0  172.78    5.90
  -9   1   0  182.28    6.10
  -9   1   0  171.18    5.80
  -9   1   0  168.48    5.60
  -9   1   0  176.58    5.80
  -9   1   0  185.48    6.00
  -9   1   0  170.58    6.10
   8  -1   0   44.20    2.40
   8  -1   0   41.90    2.20
   8  -1   0   40.90    2.40
   8  -1   0   41.10    2.40
   8  -1   0   39.10    2.20
   8  -1   0   41.10    2.60
  -8   1   0   40.80    2.20
  -8   1   0   44.50    2.50
  -8   1   0   41.60    2.30
  -8   1   0   37.70    2.30
  -8   1   0   40.40    2.10
  -8   1   0   43.00    2.40
  -8   1   0   35.20    2.10
   7  -1   0   47.10    2.30
   7  -1   0   51.69    2.30
   7  -1   0   49.90    2.30
   7  -1   0   48.00    2.30
   7  -1   0   47.60    2.40
   7  -1   0   50.19    2.60
   7  -1   0   45.50    2.40
  -7   1   0   49.40    2.40
  -7   1   0   45.80    2.40
  -7   1   0   49.10    2.30
  -7   1   0   48.90    2.20
  -7   1   0   50.69    2.40
  -7   1   0   48.10    2.10
  -7   1   0   47.90    2.30
   6  -1   0   -0.40    0.50
   6  -1   0    0.30    0.60
   6  -1   0    0.10    0.70
   6  -1   0    0.10    0.70
   6  -1   0    0.80    0.70
   6  -1   0    0.00    0.70
   6  -1   0    0.50    0.70
  -6   1   0    0.80    0.60
  -6   1   0    0.20    0.60
  -6   1   0    0.40    0.80
  -6   1   0   -0.60    0.50
  -6   1   0    1.30    0.80
  -6   1   0   -0.20    0.50
  -6   1   0    0.90    0.60
   5  -1   0  292.97    8.10
   5  -1   0  292.57    8.20
   5  -1   0  295.87    8.30
   5  -1   0  285.07    8.10
   5  -1   0  289.87    8.20
   5  -1   0  305.17    8.20
   5  -1   0  297.37    8.10
  -5   1   0  298.77    8.20
  -5   1   0  288.37    9.10
  -5   1   0  300.37    8.10
  -5   1   0  292.97    8.10
  -5   1   0  293.07    8.30
  -5   1   0  290.27    8.00
  -5   1   0  305.27    8.20
   4  -1   0  124.79    3.70
   4  -1   0  123.49    3.80
   4  -1   0  124.69    3.70
   4  -1   0  124.99    3.70
   4  -1   0  119.39    3.70
   4  -1   0  120.89    3.70
  -4   1   0  123.69    3.90
  -4   1   0  125.79    3.80
  -4   1   0  125.29    3.70
  -4   1   0  122.19    3.70
  -4   1   0  123.19    3.70
  -4   1   0  119.19    3.60
  -4   1   0  120.59    3.70
   3  -1   0  414.16   78.89
   3  -1   0  399.66   24.70
   3  -1   0  448.36   22.10
  -3   1   0  414.86   25.30
  -3   1   0  398.26   79.39
   2  -1   0 4999.90  138.19
   2  -1   0 4593.54  207.88
  -2   1   0 5251.07  217.28
  -2   1   0 5058.99  138.49
   1  -1   0   74.89    1.90
  -1   1   0   59.99    1.90
  -1  -1   0    4.50    0.30
  -1  -1   0    4.00    0.30
  -1  -1   0    5.20    0.40
  -1  -1   0    4.00    0.30
  -1  -1   0    4.50    0.50
  -1  -1   0    4.20    0.30
  -1  -1   0    4.50    0.30
   1   1   0    4.10    0.40
   1   1   0    4.20    0.40
   1   1   0    4.40    0.30
   1   1   0    5.10    0.40
  -2  -1   0   95.59    2.80
  -2  -1   0   97.59    2.90
  -2  -1   0   97.39    2.80
  -2  -1   0   93.79    2.70
  -2  -1   0   99.69    2.80
  -2  -1   0   98.19    2.80
  -2  -1   0   93.99    2.80
   2   1   0   90.59    2.80
   2   1   0   97.99    2.90
   2   1   0   97.79    2.80
   2   1   0   89.79    2.80
   2   1   0   99.09    2.80
   2   1   0   98.39    2.80
  -3  -1   0  120.89    3.50
  -3  -1   0  120.79    3.50
  -3  -1   0  112.99    3.50
  -3  -1   0  113.19    3.50
  -3  -1   0  107.99    3.40
  -3  -1   0  125.59    3.60
   3   1   0  117.49    3.50
   3   1   0  114.29    3.50
   3   1   0  120.09    3.50
   3   1   0  121.39    3.60
   3   1   0  119.89    3.50
   3   1   0  121.09    3.40
   3   1   0  121.89    3.50
  -4  -1   0  199.08    5.80
  -4  -1   0  190.38    5.70
  -4  -1   0  211.28    5.80
  -4  -1   0  209.28    5.70
  -4  -1   0  195.28    5.70
  -4  -1   0  196.58    5.60
  -4  -1   0  208.28    5.90
   4   1   0  202.38    5.70
   4   1   0  202.58    5.80
   4   1   0  202.38    5.70
   4   1   0  198.98    5.80
   4   1   0  207.38    5.80
   4   1   0  196.88    5.70
  -5  -1   0 1110.09   55.59
  -5  -1   0 1112.29   48.80
  -5  -1   0 1587.64  217.88
   5   1   0 1072.69   47.80
   5   1   0 1112.19   54.79
   5   1   0 1039.20  176.48
  -6  -1   0   15.40    1.40
  -6  -1   0   18.90    1.50
  -6  -1   0   18.30    1.40
  -6  -1   0   16.50    1.50
  -6  -1   0   16.10    1.50
  -6  -1   0   16.30    1.20
  -6  -1   0   16.80    1.40
   6   1   0   15.10    1.40
   6   1   0   15.90    1.40
   6   1   0   14.30    1.40
   6   1   0   18.40    1.60
   6   1   0   15.90    1.30
   6   1   0   19.10    1.50
   6   1   0   15.20    1.50
  -8  -1   0  187.98    6.00
  -8  -1   0  185.88    5.80
  -8  -1   0  185.48    5.90
  -8  -1   0  180.48    6.10
  -8  -1   0  178.48    6.10
  -8  -1   0  179.18    6.00
  -8  -1   0  185.38    6.10
   8   1   0  190.58    6.10
   8   1   0  181.38    6.00
   8   1   0  184.98    6.20
   8   1   0  176.78    6.00
   8   1   0  183.08    5.90
   8   1   0  172.08    5.80
   8   1   0  189.68    6.00
  -9  -1   0    6.70    1.30
  -9  -1   0    5.00    1.00
  -9  -1   0    5.00    1.30
  -9  -1   0    3.90    1.30
  -9  -1   0    4.60    1.10
  -9  -1   0    4.90    1.20
  -9  -1   0    5.10    1.10
   9   1   0    5.90    1.20
   9   1   0    4.30    1.30
   9   1   0    6.50    1.30
   9   1   0    3.70    1.10
   9   1   0    6.80    1.50
   9   1   0    5.10    1.30
   9   1   0    3.90    1.20
 -10  -1   0   37.80    2.30
 -10  -1   0   36.90    2.60
 -10  -1   0   40.50    2.40
 -10  -1   0   34.60    2.50
 -10  -1   0   34.70    2.60
 -10  -1   0   40.80    3.40
 -10  -1   0   43.20    2.90
  10   1   0   38.30    2.60
  10   1   0   37.00    2.50
  10   1   0   36.10    2.60
  10   1   0   40.40    2.90
  10   1   0   35.50    2.60
  10   1   0   43.40    3.00
  10   1   0   44.00    2.60
 -11  -1   0   21.50    2.40
 -11  -1   0   22.00    2.40
 -11  -1   0   19.10    2.10
  11   1   0   23.90    2.30
  11   1   0   23.40    2.10
  11   1   0   22.40    2.20
  11   1   0   19.80    2.20
  11   1   0   23.60    2.50
  11   1   0   18.40    3.40
  11   1   0   26.40    2.70
 -12  -1   0   39.20    3.20
 -12  -1   0   33.60    2.80
 -12  -1   0   32.40    2.80
  12   1   0   33.20    2.90
  12   1   0   38.70    2.80
  12   1   0   34.80    2.70
  12   1   0   36.20    2.80
  12   1   0   34.20    2.90
  12   1   0   34.00    3.10
 -13  -1   0   10.10    2.00
 -13  -1   0    7.70    1.70
  13   1   0    5.50    3.10
  13   1   0    4.40    1.50
  13   1   0    5.40    1.90
  13   1   0    6.20    1.80
  13   1   0    6.80    1.80
  13  -2   0   10.70    2.30
  13  -2   0    7.40    1.60
  13  -2   0   13.00    2.10
  13  -2   0   12.30    1.80
  13  -2   0   10.20    2.80
  13  -2   0   12.80    2.30
 -13   2   0   12.30    2.00
 -13   2   0   14.80    2.20
  12  -2   0   26.90    2.40
  12  -2   0   31.50    3.50
  12  -2   0   26.90    2.60
  12  -2   0   22.50    2.40
  12  -2   0   23.80    2.20
  12  -2   0   20.70    2.50
 -12   2   0   23.20    2.40
 -12   2   0   31.10    2.80
 -12   2   0   26.60    2.40
  11  -2   0    1.50    1.10
  11  -2   0    1.70    1.20
  11  -2   0    1.00    1.00
  11  -2   0    2.20    1.30
  11  -2   0   -1.00    0.80
  11  -2   0    1.90    1.20
  11  -2   0   -1.40    1.30
 -11   2   0    2.00    1.40
 -11   2   0    1.30    1.10
 -11   2   0    2.20    1.30
  10  -2   0   81.79    3.50
  10  -2   0   81.89    3.70
  10  -2   0   78.19    3.60
  10  -2   0   82.59    3.90
  10  -2   0   79.39    4.10
  10  -2   0   77.79    3.50
  10  -2   0   80.89    3.60
 -10   2   0   81.49    3.70
 -10   2   0   86.29    3.80
 -10   2   0   77.59    3.30
 -10   2   0   79.69    4.50
 -10   2   0   78.99    3.40
 -10   2   0   79.29    3.90
   9  -2   0  212.08    6.80
   9  -2   0  205.78    7.00
   9  -2   0  204.68    6.50
   9  -2   0  206.18    6.50
   9  -2   0  203.68    6.60
   9  -2   0  196.98    6.30
   9  -2   0  199.18    6.50
  -9   2   0  197.38    6.50
  -9   2   0  202.38    6.60
  -9   2   0  199.18    6.80
  -9   2   0  200.78    6.40
  -9   2   0  191.68    6.20
   8  -2   0   39.70    2.50
   8  -2   0   43.40    2.20
   8  -2   0   41.80    2.40
   8  -2   0   43.10    2.40
   8  -2   0   43.30    2.20
   8  -2   0   39.80    2.60
   8  -2   0   38.10    2.40
  -8   2   0   42.40    2.40
  -8   2   0   39.30    2.00
  -8   2   0   45.30    2.40
  -8   2   0   42.30    2.10
  -8   2   0   41.40    2.30
  -8   2   0   43.30    2.50
   7  -2   0    7.30    1.10
   7  -2   0   12.20    1.40
   7  -2   0   15.20    1.40
   7  -2   0   11.10    1.20
   7  -2   0   12.80    1.20
   7  -2   0   11.40    1.40
   7  -2   0   11.00    1.20
  -7   2   0   13.20    1.40
  -7   2   0   12.20    1.30
  -7   2   0   11.50    1.00
  -7   2   0    9.10    1.10
  -7   2   0   11.70    1.40
  -7   2   0   11.50    1.30
   6  -2   0  163.18    4.90
   6  -2   0  157.48    5.00
   6  -2   0  162.08    5.10
   6  -2   0  163.28    5.20
   6  -2   0  161.08    4.80
   6  -2   0  153.78    5.00
   6  -2   0  162.28    4.90
  -6   2   0  156.48    5.00
  -6   2   0  158.08    4.80
  -6   2   0  166.28    5.00
  -6   2   0  170.78    5.40
  -6   2   0  161.08    4.90
  -6   2   0  162.08    6.70
   5  -2   0  266.77    7.30
   5  -2   0  273.27    7.40
   5  -2   0  268.67    7.50
   5  -2   0  269.87    7.50
   5  -2   0  272.97    7.40
   5  -2   0  269.27    7.30
   5  -2   0  257.87    7.60
  -5   2   0  253.57    7.40
  -5   2   0  265.17    7.60
  -5   2   0  263.47    7.40
  -5   2   0  269.47    7.30
  -5   2   0  264.57    7.40
  -5   2   0  257.77    7.30
   4  -2   0  566.94  112.09
   4  -2   0  595.84   34.90
  -4   2   0  571.44  113.89
  -4   2   0  550.64   34.00
   3  -2   0  362.66   24.20
  -3   2   0  434.26   99.99
  -3   2   0  374.76   24.10
   2  -2   0 3813.62  191.48
   2  -2   0 3936.11  115.09
  -2   2   0 4179.98  115.89
  -2   2   0 3940.51  190.98
   1  -2   0  107.79    3.00
  -1   2   0  109.79    3.00
   0  -2   0 6654.73  255.57
   0   2   0 6922.61  257.77
  -1  -2   0   75.89    2.20
  -1  -2   0   70.39    2.20
  -1  -2   0   74.89    2.20
   1   2   0   72.29    2.30
   1   2   0   78.49    2.20
   1   2   0   73.89    2.20
   1   2   0   73.89    2.20
   1   2   0   77.19    2.20
  -2  -2   0 7560.24  203.08
  -2  -2   0 6916.71  316.97
   2   2   0 7313.47  320.87
   2   2   0 7642.14  203.08
  -3  -2   0   25.40    1.30
  -3  -2   0   24.60    1.20
  -3  -2   0   27.40    1.20
  -3  -2   0   26.20    1.20
  -3  -2   0   28.00    1.40
  -3  -2   0   26.90    1.30
  -3  -2   0   25.70    1.20
   3   2   0   24.60    1.30
   3   2   0   25.20    1.30
   3   2   0   26.90    1.30
   3   2   0   26.30    1.20
   3   2   0   28.40    1.20
   3   2   0   26.70    1.30
   3   2   0   25.50    1.20
  -4  -2   0  723.93  144.79
  -4  -2   0  417.36   30.40
  -4  -2   0  450.05   27.70
   4   2   0  476.35   31.50
   4   2   0  441.46   26.30
   4   2   0  540.25  113.19
  -5  -2   0    8.50    1.30
  -5  -2   0    9.30    1.10
  -5  -2   0    7.30    1.10
  -5  -2   0    7.30    0.90
  -5  -2   0    6.00    0.90
  -5  -2   0    9.20    1.10
  -5  -2   0    8.10    1.00
   5   2   0    6.00    1.00
   5   2   0    6.00    0.90
   5   2   0    8.10    1.00
   5   2   0    5.50    0.80
   5   2   0    8.70    1.10
   5   2   0    7.60    1.10
   5   2   0    7.40    1.00
  -6  -2   0  303.97    8.70
  -6  -2   0  286.87    8.60
  -6  -2   0  308.97    8.70
  -6  -2   0  309.37    8.50
  -6  -2   0  306.27    8.80
  -6  -2   0  307.17    8.60
  -6  -2   0  301.17    8.70
   6   2   0  301.07    8.60
   6   2   0  304.77    8.70
   6   2   0  309.27    8.70
   6   2   0  301.67    8.70
   6   2   0  296.57    8.60
   6   2   0  316.07    9.40
   6   2   0  291.47    8.50
  -7  -2   0    0.10    0.70
  -7  -2   0    2.00    0.90
  -7  -2   0    1.70    0.80
  -7  -2   0    0.80    0.70
  -7  -2   0    0.30    0.70
  -7  -2   0    1.30    0.80
  -7  -2   0    1.70    0.90
   7   2   0    0.70    0.70
   7   2   0    0.60    0.80
   7   2   0    1.00    1.00
   7   2   0    2.20    0.70
   7   2   0    1.50    0.80
   7   2   0    0.70    0.80
   7   2   0    1.90    0.80
  -8  -2   0   50.09    2.90
  -8  -2   0   51.29    2.50
  -8  -2   0   47.70    2.60
  -8  -2   0   46.10    2.70
  -8  -2   0   53.19    2.50
  -8  -2   0   55.39    3.30
  -8  -2   0   54.49    2.70
   8   2   0   51.09    2.80
   8   2   0   53.69    2.90
   8   2   0   47.70    2.50
   8   2   0   47.20    2.70
   8   2   0   52.39    2.70
   8   2   0   51.99    2.80
   8   2   0   54.49    2.70
  -9  -2   0   17.40    1.70
  -9  -2   0   17.80    2.00
  -9  -2   0   16.40    1.80
  -9  -2   0   14.20    1.60
  -9  -2   0   13.60    1.60
  -9  -2   0   16.70    1.90
  -9  -2   0   17.60    1.80
   9   2   0   14.90    1.90
   9   2   0   16.30    1.80
   9   2   0   19.60    2.10
   9   2   0   16.40    2.10
   9   2   0   18.40    1.90
   9   2   0   16.30    1.70
   9   2   0   16.40    1.70
 -10  -2   0  162.98    6.00
 -10  -2   0  156.08    5.70
 -10  -2   0  150.38    5.40
 -10  -2   0  152.38    5.60
 -10  -2   0  147.19    5.70
 -10  -2   0  150.08    5.60
 -10  -2   0  160.38    6.00
  10   2   0  150.18    5.70
  10   2   0  155.68    5.60
  10   2   0  151.48    5.90
  10   2   0  149.49    5.70
  10   2   0  154.88    5.80
  10   2   0  167.08    5.90
  10   2   0  155.78    5.60
 -11  -2   0  112.39    4.80
 -11  -2   0  103.29    4.80
  11   2   0   99.69    4.50
  11   2   0  105.19    4.90
  11   2   0  103.59    4.70
  11   2   0   96.29    4.50
  11   2   0  100.19    4.30
  11   2   0  105.59    4.50
  11   2   0   92.99    4.70
 -12  -2   0   10.30    1.90
 -12  -2   0   13.40    2.20
 -12  -2   0   12.10    2.00
  12   2   0    6.40    1.50
  12   2   0   11.40    1.90
  12   2   0   14.40    2.20
  12   2   0   11.10    1.80
  12   2   0   10.60    1.80
  12   2   0   12.50    2.10
  13  -3   0    3.40    1.40
  13  -3   0   -1.00    1.20
  13  -3   0    0.60    1.10
  13  -3   0    0.80    1.20
  13  -3   0    0.70    1.50
 -13   3   0   -1.10    1.20
 -13   3   0   -1.30    0.60
 -13   3   0    1.10    1.20
  12  -3   0    0.10    1.20
  12  -3   0   -0.30    1.00
  12  -3   0    1.30    1.00
  12  -3   0   -0.70    1.40
  12  -3   0   -1.00    1.30
  12  -3   0    1.30    1.40
  12  -3   0    1.10    1.20
 -12   3   0    0.40    1.30
 -12   3   0    0.50    1.10
 -12   3   0    1.70    1.20
  11  -3   0   32.00    2.30
  11  -3   0   27.10    2.40
  11  -3   0   29.90    2.40
  11  -3   0   30.10    2.50
  11  -3   0   26.90    2.10
  11  -3   0   30.80    2.80
  11  -3   0   32.70    3.00
 -11   3   0   31.30    2.50
 -11   3   0   35.80    2.60
 -11   3   0   27.80    2.40
  10  -3   0   91.29    4.40
  10  -3   0   85.19    4.10
  10  -3   0   96.19    4.00
  10  -3   0   93.89    3.70
  10  -3   0   90.99    3.80
  10  -3   0   92.49    4.00
  10  -3   0   86.39    3.80
 -10   3   0   91.29    4.00
 -10   3   0  106.39    4.90
 -10   3   0   88.19    3.60
 -10   3   0   92.09    3.80
 -10   3   0   90.59    4.20
 -10   3   0   93.49    3.90
   9  -3   0   79.59    3.50
   9  -3   0   79.69    3.70
   9  -3   0   86.29    4.00
   9  -3   0   77.79    3.80
   9  -3   0   75.49    3.40
   9  -3   0   82.69    3.20
   9  -3   0   78.09    3.30
  -9   3   0   80.49    3.50
  -9   3   0   81.89    3.20
  -9   3   0   73.89    3.20
  -9   3   0   78.09    3.70
  -9   3   0   79.89    3.50
  -9   3   0   85.69    3.50
   8  -3   0   71.59    3.20
   8  -3   0   67.99    3.30
   8  -3   0   64.79    3.00
   8  -3   0   68.69    3.00
   8  -3   0   72.89    3.00
   8  -3   0   68.19    2.70
   8  -3   0   65.69    2.90
  -8   3   0   67.39    2.90
  -8   3   0   73.09    2.90
  -8   3   0   67.19    2.80
  -8   3   0   65.49    3.10
  -8   3   0   65.19    3.20
  -8   3   0   68.89    3.00
   7  -3   0   62.19    2.80
   7  -3   0   62.79    2.80
   7  -3   0   63.89    2.50
   7  -3   0   62.09    3.00
   7  -3   0   60.89    2.60
   7  -3   0   68.19    2.80
   7  -3   0   65.59    2.60
  -7   3   0   63.99    2.80
  -7   3   0   63.09    2.60
  -7   3   0   62.09    2.60
  -7   3   0   66.89    2.50
  -7   3   0   66.39    2.70
  -7   3   0   62.39    2.90
   6  -3   0  250.07    7.10
   6  -3   0  235.88    6.90
   6  -3   0  229.38    7.20
   6  -3   0  242.58    7.00
   6  -3   0  242.18    6.70
   6  -3   0  245.08    7.00
   6  -3   0  234.18    6.90
  -6   3   0  239.88    7.00
  -6   3   0  237.58    6.80
  -6   3   0  253.07    7.00
  -6   3   0  245.28    7.30
  -6   3   0  232.18    6.80
   5  -3   0  884.51  159.28
   5  -3   0  913.21   49.80
  -5   3   0  875.61   48.50
  -5   3   0  704.03  144.19
   4  -3   0   21.60    1.00
   4  -3   0   21.60    1.30
   4  -3   0   20.20    1.30
   4  -3   0   21.00    1.20
   4  -3   0   21.50    1.30
  -4   3   0   22.90    1.30
  -4   3   0   19.70    1.30
  -4   3   0   23.60    1.40
  -4   3   0   20.20    1.10
  -4   3   0   19.90    1.20
   3  -3   0   90.29    2.70
   3  -3   0   87.39    2.70
   3  -3   0   83.79    2.70
   3  -3   0   88.89    2.90
   3  -3   0   87.99    2.50
   3  -3   0   88.39    2.70
   3  -3   0   85.99    2.70
  -3   3   0   91.59    2.50
  -3   3   0   85.49    2.90
  -3   3   0   83.69    2.70
  -3   3   0   91.09    2.70
  -3   3   0   85.89    2.60
  -3   3   0   87.29    2.80
   2  -3   0  159.58    4.50
   2  -3   0  159.98    4.50
   2  -3   0  173.48    4.60
   2  -3   0  154.78    4.40
   2  -3   0  172.18    4.70
  -2   3   0  173.48    4.70
  -2   3   0  168.98    4.60
   1  -3   0  204.28    5.50
   1  -3   0  213.48    5.70
   0  -3   0  724.23  100.39
   0  -3   0  769.32   32.10
   0  -3   0  811.42   29.40
   0   3   0  780.12   31.90
   0   3   0  875.71  108.29
   0   3   0  854.81   29.40
  -1  -3   0  636.54   29.60
  -1  -3   0  649.34   26.70
  -1  -3   0  685.03  111.99
   1   3   0  625.54   29.00
   1   3   0  669.43   26.40
   1   3   0  538.85   89.19
  -2  -3   0  139.09    4.00
  -2  -3   0  132.89    4.00
  -2  -3   0  134.79    3.90
  -2  -3   0  141.29    4.10
   2   3   0  140.29    4.10
   2   3   0  138.09    3.90
   2   3   0  137.89    4.00
   2   3   0  137.39    4.00
  -3  -3   0   69.39    2.40
  -3  -3   0   68.49    2.40
  -3  -3   0   70.69    2.50
  -3  -3   0   64.99    2.40
  -3  -3   0   66.49    3.40
  -3  -3   0   68.19    2.30
  -3  -3   0   69.69    2.40
   3   3   0   74.99    2.50
   3   3   0   71.39    2.50
   3   3   0   71.79    2.60
   3   3   0   72.09    2.40
   3   3   0   67.59    2.30
   3   3   0   71.69    2.40
  -4  -3   0  628.94   32.40
  -4  -3   0  523.85  133.49
  -4  -3   0  547.05   36.10
   4   3   0  550.94  134.39
   4   3   0  574.54   36.70
  -5  -3   0  120.79    4.00
  -5  -3   0  123.49    4.00
  -5  -3   0  124.89    4.10
  -5  -3   0  116.39    4.00
  -5  -3   0  117.89    4.10
  -5  -3   0  122.39    4.10
  -5  -3   0  128.49    4.30
   5   3   0  124.49    4.10
   5   3   0  128.39    4.20
   5   3   0  123.29    4.00
   5   3   0  127.29    4.10
   5   3   0  123.09    4.10
   5   3   0  118.19    3.90
  -6  -3   0   -0.40    0.60
  -6  -3   0    0.20    0.50
  -6  -3   0    0.30    0.70
  -6  -3   0    0.50    0.80
  -6  -3   0    0.00    0.70
  -6  -3   0    1.70    0.70
  -6  -3   0    0.30    0.60
   6   3   0    0.90    0.80
   6   3   0    0.80    0.70
   6   3   0    0.30    0.70
   6   3   0    1.10    0.70
   6   3   0   -0.80    0.70
   6   3   0    0.10    0.70
   6   3   0    0.20    0.80
  -7  -3   0  293.27    8.70
  -7  -3   0  297.17    8.90
  -7  -3   0  297.97    8.70
  -7  -3   0  289.27    8.90
  -7  -3   0  302.57    8.60
  -7  -3   0  296.67    8.70
  -7  -3   0  293.17    8.60
   7   3   0  286.47    8.70
   7   3   0  287.47    8.60
   7   3   0  300.47    8.80
   7   3   0  305.17    8.80
   7   3   0  297.77    8.70
   7   3   0  304.87    8.80
   7   3   0  293.57    8.80
  -8  -3   0  262.77    8.20
  -8  -3   0  251.27    7.80
  -8  -3   0  254.67    8.00
  -8  -3   0  259.77    8.00
  -8  -3   0  259.27    7.90
  -8  -3   0  246.38    7.90
  -8  -3   0  257.87    7.70
   8   3   0  253.97    8.00
   8   3   0  255.47    7.80
   8   3   0  242.78    7.90
   8   3   0  268.37    8.10
   8   3   0  262.87    8.00
   8   3   0  252.07    7.90
   8   3   0  247.78    7.70
  -9  -3   0   74.39    3.70
  -9  -3   0   75.99    3.40
  -9  -3   0   71.29    3.30
  -9  -3   0   68.99    3.50
  -9  -3   0   72.29    3.50
  -9  -3   0   65.89    3.30
  -9  -3   0   69.59    3.40
   9   3   0   66.69    3.30
   9   3   0   68.69    3.50
   9   3   0   67.89    3.30
   9   3   0   70.59    3.60
   9   3   0   68.89    3.60
   9   3   0   67.79    3.20
   9   3   0   72.69    3.50
 -10  -3   0  284.77    9.50
 -10  -3   0  299.97    9.80
 -10  -3   0  287.67    9.20
 -10  -3   0  322.77    9.60
 -10  -3   0  310.97    9.50
 -10  -3   0  304.47    9.60
 -10  -3   0  294.87    9.60
  10   3   0  303.17    9.30
  10   3   0  302.07    9.30
  10   3   0  303.37    9.50
  10   3   0  285.57    9.50
  10   3   0  314.57    9.70
  10   3   0  299.67    9.50
 -11  -3   0   33.00    3.10
 -11  -3   0   31.70    2.80
 -11  -3   0   34.20    2.70
  11   3   0   32.70    2.60
  11   3   0   34.60    2.90
  11   3   0   35.50    2.90
  11   3   0   33.20    2.60
  11   3   0   37.00    2.70
 -12  -3   0  117.99    5.20
 -12  -3   0  120.89    5.50
 -12  -3   0  118.69    5.30
  12   3   0  114.09    5.20
  12   3   0  105.79    5.10
  12   3   0  117.69    5.10
  12   3   0  109.49    5.10
  12   3   0  100.69    6.50
  13  -4   0   43.00    3.10
  13  -4   0   42.80    2.80
  13  -4   0   45.00    3.90
  13  -4   0   49.00    3.10
  13  -4   0   42.30    4.10
  13  -4   0   41.30    3.20
  13  -4   0   46.40    3.10
 -13   4   0   45.10    3.30
 -13   4   0   53.09    3.20
  12  -4   0   17.20    2.10
  12  -4   0   14.40    1.90
  12  -4   0   14.80    1.70
  12  -4   0   17.60    2.40
  12  -4   0   18.00    2.40
  12  -4   0   11.80    2.10
  12  -4   0   16.20    2.10
 -12   4   0   16.50    2.40
 -12   4   0   13.50    2.00
 -12   4   0   16.10    2.00
  11  -4   0   24.00    2.20
  11  -4   0   24.30    2.40
  11  -4   0   23.70    2.70
  11  -4   0   27.50    2.70
  11  -4   0   22.30    1.90
  11  -4   0   19.20    2.00
  11  -4   0   22.50    2.00
 -11   4   0   20.90    2.20
 -11   4   0   25.90    2.20
 -11   4   0   21.80    2.30
  10  -4   0   17.00    1.90
  10  -4   0   19.50    1.90
  10  -4   0   18.60    2.10
  10  -4   0   21.80    2.00
  10  -4   0   24.90    2.20
  10  -4   0   21.80    1.80
  10  -4   0   22.10    2.10
 -10   4   0   23.00    1.80
 -10   4   0   19.10    2.00
 -10   4   0   26.40    2.20
 -10   4   0   23.00    2.30
 -10   4   0   25.00    2.00
 -10   4   0   20.30    1.70
   9  -4   0    8.40    1.40
   9  -4   0    8.60    2.10
   9  -4   0    8.00    1.40
   9  -4   0    6.80    1.30
   9  -4   0    6.90    1.20
   9  -4   0    5.60    1.30
   9  -4   0    9.00    1.20
  -9   4   0    7.00    1.20
  -9   4   0    8.50    1.30
  -9   4   0    7.40    1.40
  -9   4   0    6.80    1.20
  -9   4   0    7.80    1.10
  -9   4   0    9.40    1.50
   8  -4   0   77.29    2.80
   8  -4   0   76.69    3.40
   8  -4   0   76.69    3.30
   8  -4   0   74.99    3.40
   8  -4   0   73.89    3.00
   8  -4   0   65.89    3.10
   8  -4   0   75.29    3.60
  -8   4   0   73.09    2.90
  -8   4   0   79.59    3.40
  -8   4   0   76.49    3.50
  -8   4   0   73.59    3.20
  -8   4   0   79.29    3.10
  -8   4   0   74.09    3.00
   7  -4   0  325.07    9.60
   7  -4   0  321.77    8.80
   7  -4   0  327.07    9.10
   7  -4   0  320.17    9.20
   7  -4   0  320.27    9.20
   7  -4   0  318.07    9.30
   7  -4   0  316.37    9.10
  -7   4   0  321.37    9.00
  -7   4   0  324.87    9.00
  -7   4   0  327.17    9.30
  -7   4   0  324.57    9.60
  -7   4   0  331.47    9.20
  -7   4   0  318.47    9.10
   6  -4   0  177.48    5.30
   6  -4   0  176.28    5.70
   6  -4   0  170.98    5.20
   6  -4   0  168.28    5.40
   6  -4   0  172.18    5.40
   6  -4   0  172.58    5.30
   6  -4   0  175.68    5.00
  -6   4   0  172.18    5.30
  -6   4   0  175.78    5.20
  -6   4   0  171.78    5.40
  -6   4   0  179.88    5.70
  -6   4   0  174.08    5.10
   5  -4   0  183.78    5.30
   5  -4   0  188.38    5.40
   5  -4   0  180.38    5.00
   5  -4   0  174.88    5.20
   5  -4   0  172.38    5.60
   5  -4   0  178.48    5.30
   5  -4   0  181.28    5.40
   5  -4   0  182.88    5.40
  -5   4   0  187.58    5.70
  -5   4   0  177.48    5.00
  -5   4   0  179.98    5.20
  -5   4   0  178.48    5.30
  -5   4   0  184.98    5.30
  -5   4   0  168.48    5.40
   4  -4   0    1.20    0.70
   4  -4   0    0.50    0.50
   4  -4   0    1.30    0.60
   4  -4   0    0.40    0.30
   4  -4   0    0.90    0.60
   4  -4   0    0.10    0.50
   4  -4   0    0.50    0.60
  -4   4   0    0.00    0.50
  -4   4   0    0.40    0.40
  -4   4   0    0.40    0.40
  -4   4   0    1.50    0.70
  -4   4   0    1.10    0.70
  -4   4   0    1.30    0.60
   3  -4   0  116.29    3.60
   3  -4   0  121.79    3.50
   3  -4   0  118.89    3.50
   3  -4   0  121.09    3.80
   3  -4   0  119.09    3.20
   3  -4   0  115.19    3.60
  -3   4   0  118.09    3.50
  -3   4   0  125.09    3.60
  -3   4   0  114.79    3.50
  -3   4   0  119.89    3.20
  -3   4   0  115.59    3.70
  -3   4   0  122.79    3.50
  -3   4   0  106.09    3.20
   2  -4   0   61.59    2.00
  -2   4   0   54.79    1.90
  -2   4   0   50.99    1.60
  -2   4   0   53.29    1.90
  -2   4   0   52.59    1.90
  -2   4   0   57.79    1.90
  -2   4   0   57.59    2.10
   1  -4   0    0.50    0.30
   1  -4   0    0.90    0.50
   1  -4   0    0.30    0.40
   1  -4   0    0.20    0.30
   1  -4   0    0.20    0.40
   1  -4   0    0.20    0.30
  -1   4   0    1.40    0.40
  -1   4   0    0.40    0.30
  -1   4   0    1.00    0.40
  -1   4   0    0.00    0.30
  -1   4   0    0.50    0.40
   0  -4   0 2722.63   85.49
   0  -4   0 2586.24  186.98
   0   4   0 2572.74  185.38
  -1  -4   0  826.92   34.10
  -1  -4   0  878.01  136.49
  -1  -4   0  894.21   39.10
   1   4   0  789.92   38.40
   1   4   0  855.01   35.30
   1   4   0  922.81  139.09
  -2  -4   0   36.30    1.60
  -2  -4   0   36.30    1.60
  -2  -4   0   35.60    1.50
  -2  -4   0   39.20    1.60
  -2  -4   0   38.50    1.70
  -2  -4   0   36.10    1.50
   2   4   0   38.00    1.50
   2   4   0   37.80    1.60
   2   4   0   36.20    1.50
   2   4   0   33.20    1.60
   2   4   0   38.70    1.60
   2   4   0   33.30    1.60
  -3  -4   0  128.49    4.50
  -3  -4   0  131.39    4.00
  -3  -4   0  130.39    4.10
  -3  -4   0  129.09    4.00
  -3  -4   0  125.69    4.00
  -3  -4   0  123.89    3.90
   3   4   0  123.29    3.90
   3   4   0  126.29    4.00
   3   4   0  131.79    4.00
   3   4   0  133.29    4.10
   3   4   0  121.49    4.10
  -4  -4   0  149.39    4.50
  -4  -4   0  143.49    4.60
  -4  -4   0  140.89    4.60
  -4  -4   0  142.99    4.40
  -4  -4   0  144.09    4.50
  -4  -4   0  146.79    4.60
  -4  -4   0  141.49    4.70
   4   4   0  148.09    4.70
   4   4   0  142.59    4.70
   4   4   0  138.39    4.50
   4   4   0  142.99    4.40
   4   4   0  144.29    4.50
   4   4   0  144.49    4.50
  -5  -4   0  224.38    6.50
  -5  -4   0  210.08    6.50
  -5  -4   0  215.88    6.60
  -5  -4   0  220.28    6.20
  -5  -4   0  226.68    6.80
  -5  -4   0  220.88    6.60
  -5  -4   0  221.58    6.80
  -5  -4   0  222.08    6.60
   5   4   0  207.38    6.40
   5   4   0  221.48    6.60
   5   4   0  226.28    6.60
   5   4   0  224.18    6.50
   5   4   0  207.38    6.80
   5   4   0  226.48    6.60
  -6  -4   0   18.30    1.50
  -6  -4   0   17.20    1.40
  -6  -4   0   17.50    1.60
  -6  -4   0   20.80    1.80
  -6  -4   0   19.10    1.60
  -6  -4   0   20.10    1.80
  -6  -4   0   17.80    1.60
   6   4   0   19.80    1.60
   6   4   0   16.60    1.60
   6   4   0   20.30    1.40
   6   4   0   13.00    1.50
   6   4   0   18.50    1.50
   6   4   0   18.50    1.70
  -7  -4   0    7.40    1.20
  -7  -4   0    9.90    1.60
  -7  -4   0    8.90    1.30
  -7  -4   0    8.60    1.10
  -7  -4   0    6.50    1.10
  -7  -4   0    7.20    1.10
  -7  -4   0    9.10    1.30
   7   4   0    7.50    1.20
   7   4   0    7.60    1.30
   7   4   0    7.70    1.20
   7   4   0    9.30    1.20
   7   4   0   10.40    1.40
   7   4   0    7.70    1.10
  -8  -4   0   82.99    3.60
  -8  -4   0   79.09    3.50
  -8  -4   0   73.19    3.20
  -8  -4   0   80.59    3.60
  -8  -4   0   78.59    3.80
  -8  -4   0   85.29    3.80
  -8  -4   0   78.99    3.50
   8   4   0   79.69    3.50
   8   4   0   78.29    3.50
   8   4   0   82.89    3.70
   8   4   0   81.29    3.70
   8   4   0   82.79    3.50
   8   4   0   77.69    3.60
  -9  -4   0    8.00    1.70
  -9  -4   0   10.30    1.70
  -9  -4   0    8.50    1.50
  -9  -4   0   10.00    1.40
  -9  -4   0   10.00    1.60
  -9  -4   0   10.40    1.60
   9   4   0    9.30    1.40
   9   4   0    9.60    1.60
   9   4   0    8.00    1.40
   9   4   0    7.90    1.50
   9   4   0    7.70    1.80
   9   4   0    8.40    1.50
 -10  -4   0   68.29    3.50
 -10  -4   0   68.49    3.60
 -10  -4   0   71.59    4.00
 -10  -4   0   67.59    3.60
 -10  -4   0   77.39    3.70
 -10  -4   0   69.69    3.70
  10   4   0   72.99    3.70
  10   4   0   69.99    3.60
  10   4   0   65.19    3.70
  10   4   0   70.29    3.80
  10   4   0   67.39    3.50
  10   4   0   76.39    3.80
 -11  -4   0    0.80    1.30
 -11  -4   0    1.10    1.20
 -11  -4   0    2.90    1.50
  11   4   0    2.80    1.30
  11   4   0    1.60    1.10
  11   4   0    3.90    1.50
  11   4   0    2.00    1.30
  11   4   0    0.50    1.20
 -12  -4   0    4.50    1.60
 -12  -4   0    5.50    1.70
  12   4   0    4.70    1.50
  12   4   0    3.50    1.50
  12   4   0    5.30    1.60
  12   4   0    5.50    1.60
  12  -5   0    8.90    1.50
  12  -5   0    8.70    1.80
  12  -5   0    9.70    2.40
  12  -5   0    8.90    2.00
  12  -5   0    9.40    1.40
  12  -5   0   11.40    1.80
  12  -5   0    7.30    1.60
 -12   5   0   11.10    1.60
 -12   5   0    6.80    1.70
 -12   5   0    9.40    1.80
  11  -5   0   11.10    1.70
  11  -5   0   11.80    1.70
  11  -5   0   13.40    1.70
  11  -5   0   11.00    1.40
  11  -5   0   13.10    2.00
  11  -5   0   11.80    1.80
  11  -5   0   15.20    2.20
 -11   5   0   11.00    1.80
 -11   5   0   13.10    1.60
 -11   5   0   13.80    1.90
  10  -5   0   18.30    1.80
  10  -5   0   21.20    2.10
  10  -5   0   18.80    2.10
  10  -5   0   19.50    2.10
  10  -5   0   18.60    1.60
  10  -5   0   18.30    1.90
  10  -5   0   18.40    1.90
  10  -5   0   22.70    2.40
 -10   5   0   18.20    1.60
 -10   5   0   17.00    2.00
 -10   5   0   19.70    2.10
 -10   5   0   16.50    1.90
 -10   5   0   19.60    1.90
 -10   5   0   20.20    1.80
   9  -5   0   43.00    2.40
   9  -5   0   41.50    2.50
   9  -5   0   37.00    2.90
   9  -5   0   40.80    2.70
   9  -5   0   46.90    3.00
   9  -5   0   40.00    2.60
   9  -5   0   45.40    2.50
   9  -5   0   41.10    2.90
  -9   5   0   44.40    2.60
  -9   5   0   42.50    2.30
  -9   5   0   44.40    2.60
  -9   5   0   45.40    2.30
  -9   5   0   43.30    2.30
   8  -5   0  304.17    9.20
   8  -5   0  315.87    9.20
   8  -5   0  308.37    9.00
   8  -5   0  315.97    9.10
   8  -5   0  309.47    9.30
   8  -5   0  315.17    8.70
   8  -5   0  311.57    9.60
  -8   5   0  310.37    8.90
  -8   5   0  305.37    8.70
  -8   5   0  309.97    9.60
  -8   5   0  318.07    9.10
  -8   5   0  314.07    9.30
  -8   5   0  323.77    9.20
   7  -5   0   -0.80    0.70
   7  -5   0    1.40    0.70
   7  -5   0    0.30    0.70
   7  -5   0    0.80    0.60
   7  -5   0   -0.60    0.60
   7  -5   0   -0.50    0.60
   7  -5   0    0.20    0.50
   7  -5   0    0.80    0.80
  -7   5   0    0.30    0.70
  -7   5   0    1.30    0.80
  -7   5   0    0.10    0.50
  -7   5   0    0.00    0.50
  -7   5   0    0.60    0.60
  -7   5   0    0.90    0.90
   6  -5   0   30.20    1.80
   6  -5   0   29.70    1.60
   6  -5   0   30.70    1.40
   6  -5   0   34.10    1.70
   6  -5   0   29.50    1.80
   6  -5   0   28.90    2.00
   6  -5   0   32.60    1.90
   6  -5   0   32.40    1.70
  -6   5   0   32.60    1.80
  -6   5   0   28.60    1.60
  -6   5   0   31.50    1.70
  -6   5   0   31.00    2.00
  -6   5   0   31.40    1.50
  -6   5   0   29.70    1.80
   5  -5   0    3.70    0.80
   5  -5   0    3.10    0.50
   5  -5   0    2.80    0.70
   5  -5   0    2.60    0.80
   5  -5   0    2.90    0.70
   5  -5   0    3.60    0.70
   5  -5   0    3.80    0.70
  -5   5   0    2.80    0.80
  -5   5   0    3.40    0.70
  -5   5   0    2.50    1.10
  -5   5   0    3.20    0.60
  -5   5   0    5.10    1.00
   4  -5   0  172.48    5.40
   4  -5   0  180.88    5.10
   4  -5   0  178.58    4.70
   4  -5   0  179.68    5.20
   4  -5   0  171.48    5.10
   4  -5   0  174.98    5.20
   4  -5   0  175.78    5.00
  -4   5   0  178.08    5.10
  -4   5   0  173.38    5.00
  -4   5   0  155.18    4.60
  -4   5   0  172.08    5.40
  -4   5   0  172.38    4.70
  -4   5   0  171.68    5.10
  -4   5   0  172.28    5.10
   3  -5   0   83.49    2.70
   3  -5   0   74.49    3.20
   3  -5   0   75.89    2.50
   3  -5   0   73.39    2.60
   3  -5   0   76.59    2.70
  -3   5   0   76.49    2.80
  -3   5   0   79.89    2.60
  -3   5   0   82.09    2.60
  -3   5   0   75.29    2.70
  -3   5   0   73.79    2.50
  -3   5   0   82.19    2.70
  -3   5   0   75.29    2.20
   2  -5   0  151.58    4.20
   2  -5   0  148.99    4.20
   2  -5   0  137.99    4.20
   2  -5   0  142.49    4.10
   2  -5   0  146.09    4.20
   2  -5   0  151.28    4.70
   2  -5   0  138.39    4.50
  -2   5   0  139.39    4.30
  -2   5   0  138.99    4.20
  -2   5   0  146.49    4.20
  -2   5   0  137.19    4.20
   1  -5   0  102.49    3.10
   1  -5   0   95.29    3.20
   1  -5   0  100.09    3.10
   1  -5   0  100.79    3.00
  -1   5   0   96.89    3.00
  -1   5   0   96.69    3.00
  -1   5   0   91.49    3.00
  -1   5   0   98.39    3.00
  -1   5   0   87.39    3.00
  -1   5   0   94.39    3.10
   0  -5   0 2776.62  213.48
   0   5   0 1946.51  178.88
   0   5   0 2593.64   93.79
  -1  -5   0  101.39    3.20
  -1  -5   0  104.09    3.30
  -1  -5   0   97.49    3.20
  -1  -5   0   97.09    3.20
  -1  -5   0  103.29    3.20
   1   5   0   97.99    3.20
   1   5   0   99.49    3.20
   1   5   0   96.09    3.20
   1   5   0  113.79    3.50
   1   5   0  109.39    3.30
   1   5   0  104.49    3.20
   1   5   0  104.89    3.30
  -2  -5   0  234.48    6.60
  -2  -5   0  232.58    6.60
  -2  -5   0  232.28    6.40
  -2  -5   0  228.48    6.50
  -2  -5   0  226.58    6.50
  -2  -5   0  226.18    6.50
   2   5   0  226.68    6.40
   2   5   0  218.28    6.50
   2   5   0  240.88    6.60
   2   5   0  233.48    6.50
   2   5   0  227.38    6.60
  -3  -5   0  932.11   57.79
  -3  -5   0 1042.70  188.28
  -3  -5   0  879.51   42.30
   3   5   0  951.40   43.10
   3   5   0  668.33  150.28
   3   5   0  936.51   50.39
  -4  -5   0   58.49    2.40
  -4  -5   0   60.89    2.60
  -4  -5   0   54.49    2.40
  -4  -5   0   56.19    2.40
  -4  -5   0   57.39    2.40
  -4  -5   0   60.49    2.50
  -4  -5   0   56.69    2.70
   4   5   0   57.29    2.40
   4   5   0   58.39    2.50
   4   5   0   59.79    2.60
   4   5   0   58.99    2.50
   4   5   0   59.29    2.40
   5   5   0  933.41   24.50
  -6  -5   0   75.79    3.20
  -6  -5   0   81.39    3.20
  -6  -5   0   77.39    2.90
  -6  -5   0   74.39    3.30
  -6  -5   0   76.59    3.20
  -6  -5   0   78.99    3.00
  -6  -5   0   75.99    3.40
  -6  -5   0   74.59    3.10
   6   5   0   76.69    3.20
   6   5   0   77.69    3.10
   6   5   0   75.69    3.30
   6   5   0   78.79    3.20
   6   5   0   79.79    3.20
   6   5   0   80.39    3.30
  -7  -5   0   32.40    2.20
  -7  -5   0   34.90    2.20
  -7  -5   0   36.80    2.00
  -7  -5   0   36.60    2.30
  -7  -5   0   38.70    2.60
  -7  -5   0   37.20    2.40
  -7  -5   0   34.60    2.20
   7   5   0   37.80    2.30
   7   5   0   38.40    2.10
   7   5   0   32.50    2.40
   7   5   0   31.20    2.40
   7   5   0   35.20    2.30
   7   5   0   37.30    2.30
  -8  -5   0   -0.60    0.90
  -8  -5   0   -1.70    0.80
  -8  -5   0   -1.10    0.90
  -8  -5   0    0.10    0.90
  -8  -5   0    0.50    1.00
  -8  -5   0   -0.50    1.00
  -8  -5   0    0.80    0.80
   8   5   0   -0.10    1.00
   8   5   0    2.00    1.20
   8   5   0    0.00    0.90
   8   5   0    0.20    1.00
   8   5   0   -0.60    0.90
   8   5   0    0.50    0.90
  -9  -5   0    5.20    1.30
  -9  -5   0    4.20    1.50
  -9  -5   0    3.70    1.20
  -9  -5   0    2.30    1.10
  -9  -5   0    3.70    1.10
  -9  -5   0    5.60    1.20
  -9  -5   0    4.10    1.20
   9   5   0    4.20    1.30
   9   5   0    6.70    1.40
   9   5   0    4.00    1.30
   9   5   0    3.30    1.20
   9   5   0    2.20    1.10
   9   5   0    3.60    1.20
 -10  -5   0    8.60    1.60
 -10  -5   0    8.40    1.60
 -10  -5   0   10.20    1.80
 -10  -5   0   12.90    1.90
 -10  -5   0   10.30    2.00
  10   5   0   10.00    1.90
  10   5   0    9.00    1.70
  10   5   0   10.40    1.70
  10   5   0   10.10    1.50
 -11  -5   0  101.29    4.80
 -11  -5   0   99.99    4.70
 -11  -5   0   98.39    5.00
  11   5   0  101.39    4.80
  11   5   0  107.19    4.60
  11   5   0   99.69    4.70
  11   5   0  101.59    4.60
  11   5   0  104.29    4.70
 -12  -5   0    8.30    1.90
 -12  -5   0    5.30    1.70
  12   5   0    6.60    1.80
  12   5   0    7.70    2.00
  12   5   0    7.10    1.80
  12   5   0    8.00    1.70
  12  -6   0    7.20    1.50
  12  -6   0    8.40    2.10
  12  -6   0    6.90    1.70
  12  -6   0    6.10    1.80
  12  -6   0    5.40    1.10
  12  -6   0    7.40    1.60
 -12   6   0    9.40    1.40
 -12   6   0    7.00    1.70
  11  -6   0    0.60    1.10
  11  -6   0   -0.80    1.30
  11  -6   0   -0.70    1.10
  11  -6   0    0.50    0.90
  11  -6   0   -0.40    0.60
  11  -6   0   -0.10    0.90
  11  -6   0    0.40    1.00
 -11   6   0   -0.10    0.80
 -11   6   0    0.20    1.10
 -11   6   0   -1.20    1.10
  10  -6   0   -0.50    0.60
  10  -6   0    0.70    1.10
  10  -6   0   -0.30    1.00
  10  -6   0    1.00    0.90
  10  -6   0    0.30    0.90
  10  -6   0   -0.10    0.90
  10  -6   0    0.60    1.00
  10  -6   0   -1.40    1.00
 -10   6   0    0.50    0.80
 -10   6   0    1.30    0.90
 -10   6   0    0.60    1.10
 -10   6   0    1.40    1.10
   9  -6   0  143.89    5.60
   9  -6   0  142.29    5.10
   9  -6   0  141.09    4.90
   9  -6   0  138.89    4.50
   9  -6   0  146.39    5.40
   9  -6   0  137.99    5.20
   9  -6   0  143.29    5.10
   9  -6   0  144.79    5.00
  -9   6   0  132.59    4.80
  -9   6   0  146.09    5.30
  -9   6   0  138.89    5.10
  -9   6   0  137.39    4.60
  -9   6   0  133.99    6.30
  -9   6   0  142.09    5.50
   8  -6   0   13.50    1.60
   8  -6   0   15.00    1.60
   8  -6   0   14.60    1.80
   8  -6   0   15.30    1.60
   8  -6   0   15.70    1.60
   8  -6   0   19.80    1.90
   8  -6   0   19.80    1.60
   8  -6   0   16.30    1.20
  -8   6   0   14.40    1.50
  -8   6   0   17.40    1.40
  -8   6   0   14.30    1.50
  -8   6   0   15.70    1.70
  -8   6   0   18.40    1.90
  -8   6   0   16.10    1.40
   7  -6   0   76.09    3.10
   7  -6   0   79.09    3.50
   7  -6   0   76.09    3.00
   7  -6   0   77.39    3.30
   7  -6   0   78.19    3.00
   7  -6   0   77.99    3.20
   7  -6   0   76.39    2.60
   7  -6   0   73.69    3.10
  -7   6   0   77.49    3.40
  -7   6   0   81.79    3.20
  -7   6   0   76.49    3.20
  -7   6   0   73.29    3.00
  -7   6   0   74.99    2.90
  -7   6   0   73.89    2.70
   6  -6   0   17.60    1.50
   6  -6   0   16.60    1.00
   6  -6   0   19.70    1.50
   6  -6   0   17.40    1.50
   6  -6   0   19.70    1.40
  -6   6   0   16.80    1.10
  -6   6   0   17.00    1.30
  -6   6   0   20.00    1.40
  -6   6   0   17.40    1.60
  -6   6   0   19.60    1.50
  -6   6   0   19.70    1.60
   5  -6   0  246.68    7.10
   5  -6   0  239.48    7.00
   5  -6   0  243.48    6.90
   5  -6   0  247.28    6.50
   5  -6   0  248.78    7.40
   5  -6   0  247.18    7.00
   5  -6   0  244.78    7.00
  -5   6   0  227.58    6.40
  -5   6   0  248.18    7.00
  -5   6   0  247.78    6.90
  -5   6   0  243.78    7.10
  -5   6   0  243.58    7.00
  -5   6   0  244.28    6.50
  -5   6   0  245.08    7.40
   4  -6   0    8.50    0.90
   4  -6   0    6.80    0.80
   4  -6   0    9.80    1.00
   4  -6   0    6.60    0.90
   4  -6   0    9.30    1.00
   4  -6   0   10.20    1.10
  -4   6   0   10.70    1.10
  -4   6   0   10.20    0.70
  -4   6   0   10.70    1.10
  -4   6   0    8.20    1.10
  -4   6   0    9.30    1.10
  -4   6   0   10.30    0.90
   3  -6   0   96.69    3.10
   3  -6   0   91.09    3.10
   3  -6   0   92.99    3.10
   3  -6   0   91.59    3.00
   3  -6   0   91.29    3.00
   3  -6   0   85.89    3.20
  -3   6   0   84.49    2.90
  -3   6   0   90.09    2.60
  -3   6   0   90.39    3.10
  -3   6   0   91.69    3.30
  -3   6   0   87.69    3.00
  -3   6   0   86.09    3.00
  -3   6   0   91.49    3.00
   2  -6   0   26.30    1.70
   2  -6   0   21.40    1.30
   2  -6   0   25.40    1.40
   2  -6   0   25.10    1.30
   2  -6   0   22.40    1.30
   2  -6   0   21.30    1.60
  -2   6   0   21.10    1.40
  -2   6   0   22.20    1.30
  -2   6   0   26.00    1.50
  -2   6   0   23.10    1.40
  -2   6   0   24.30    1.30
  -2   6   0   22.60    1.30
   1  -6   0   34.60    1.60
   1  -6   0   32.20    1.50
   1  -6   0   30.90    1.50
   1  -6   0   30.40    1.70
   1  -6   0   29.70    1.50
   1  -6   0   32.50    1.50
  -1   6   0   31.10    1.50
  -1   6   0   29.00    1.50
  -1   6   0   32.50    1.60
  -1   6   0   32.80    1.60
  -1   6   0   32.90    1.50
  -1   6   0   32.00    1.50
   0  -6   0  415.76   11.00
   0   6   0  411.86   11.00
  -1  -6   0  267.37    7.50
  -1  -6   0  292.47    7.70
  -1  -6   0  260.57    7.50
  -1  -6   0  261.17    7.40
   1   6   0  274.07    7.60
   1   6   0  267.07    7.50
   1   6   0  267.07    7.40
   1   6   0  261.97    7.50
   1   6   0  283.37    7.60
  -2  -6   0  269.27    7.60
  -2  -6   0  269.37    7.60
  -2  -6   0  272.77    7.60
  -2  -6   0  265.67    7.50
   2   6   0  280.57    7.70
   2   6   0  266.07    7.70
   2   6   0  267.57    7.50
   2   6   0  273.67    7.60
   2   6   0  261.77    7.50
   2   6   0  270.27    7.60
  -3  -6   0  919.51  195.18
  -3  -6   0  645.04   41.80
  -3  -6   0  625.64   35.40
   3   6   0  581.04   33.90
   3   6   0  525.25  156.68
   3   6   0  605.64   40.30
  -4  -6   0  119.59    5.50
  -4  -6   0  115.29    4.20
  -4  -6   0  113.79    3.90
  -4  -6   0  123.69    4.30
  -4  -6   0  116.59    4.00
  -4  -6   0  119.79    4.10
  -4  -6   0  119.19    4.00
   4   6   0  122.79    4.20
   4   6   0  116.89    4.00
   4   6   0  113.39    3.90
   4   6   0  119.89    3.90
   4   6   0  117.29    4.20
   4   6   0  115.99    4.00
  -5  -6   0    2.70    0.90
  -5  -6   0    3.00    0.80
  -5  -6   0    3.00    0.80
  -5  -6   0    2.20    0.90
  -5  -6   0    1.40    0.90
  -5  -6   0    1.60    0.70
  -5  -6   0    2.10    0.80
   5   6   0    2.00    0.70
   5   6   0    2.20    0.80
   5   6   0    3.00    0.90
   5   6   0    3.40    0.90
   5   6   0    1.90    0.90
   5   6   0    1.10    0.80
  -6  -6   0   87.29    3.90
  -6  -6   0   96.89    3.70
  -6  -6   0   83.79    3.50
  -6  -6   0   93.39    3.70
  -6  -6   0   93.49    3.80
  -6  -6   0   94.29    3.60
  -6  -6   0   94.09    4.00
  -6  -6   0   92.69    3.50
   6   6   0   91.39    3.60
   6   6   0   86.39    3.60
   6   6   0   89.99    3.80
   6   6   0   92.39    3.70
   6   6   0   93.49    3.70
   6   6   0  102.19    3.70
  -7  -6   0    1.90    0.90
  -7  -6   0    2.40    1.00
  -7  -6   0    3.50    1.10
  -7  -6   0    4.10    1.50
  -7  -6   0    3.20    1.00
  -7  -6   0    2.60    1.00
  -7  -6   0    1.30    0.90
  -7  -6   0    2.50    0.90
   7   6   0    4.00    1.20
   7   6   0    1.80    1.10
   7   6   0    3.00    1.00
   7   6   0    2.20    1.00
   7   6   0    2.20    1.00
   7   6   0    2.80    1.00
  -8  -6   0   77.59    4.00
  -8  -6   0   76.59    3.50
  -8  -6   0   68.19    3.50
  -8  -6   0   76.69    3.60
  -8  -6   0   69.39    3.40
  -8  -6   0   75.69    3.50
   8   6   0   80.09    3.80
   8   6   0   73.39    3.50
   8   6   0   79.39    3.60
   8   6   0   75.09    4.30
   8   6   0   81.59    3.60
  -9  -6   0   11.80    1.60
  -9  -6   0   12.60    1.70
  -9  -6   0   12.10    1.70
  -9  -6   0   11.50    1.90
  -9  -6   0   12.80    2.00
  -9  -6   0   11.70    1.50
  -9  -6   0   12.50    1.80
   9   6   0   13.90    1.80
   9   6   0   13.20    1.80
   9   6   0   14.10    1.90
   9   6   0   18.40    2.00
   9   6   0   15.40    2.20
   9   6   0   12.50    1.90
 -10  -6   0   33.10    3.10
 -10  -6   0   21.20    2.30
 -10  -6   0   21.80    2.30
 -10  -6   0   20.40    2.20
 -10  -6   0   17.90    2.20
  10   6   0   21.40    2.30
  10   6   0   22.20    2.30
  10   6   0   21.60    2.50
  10   6   0   27.80    2.70
  10   6   0   21.80    2.30
 -11  -6   0   44.00    3.10
 -11  -6   0   37.50    3.00
  11   6   0   41.80    3.10
  11   6   0   42.60    3.10
  11   6   0   36.20    3.00
  11   6   0   39.80    2.90
 -12  -6   0   -0.60    1.10
 -12  -6   0   -1.20    1.20
  12   6   0   -0.10    1.20
  12   6   0   -0.50    1.10
  12   6   0   -0.90    1.50
  12   6   0    0.90    1.30
  12  -7   0   43.80    2.90
  12  -7   0   43.20    2.40
  12  -7   0   44.20    3.30
  12  -7   0   46.00    3.30
  12  -7   0   50.69    3.20
  12  -7   0   50.19    3.50
  12  -7   0   47.90    3.00
  12  -7   0   38.60    3.80
 -12   7   0   48.50    2.60
 -12   7   0   44.90    3.10
  11  -7   0    5.60    1.40
  11  -7   0    6.00    1.80
  11  -7   0    4.10    1.50
  11  -7   0    4.60    1.30
  11  -7   0    4.10    1.20
  11  -7   0    4.60    1.20
  11  -7   0    3.30    0.90
 -11   7   0    6.80    1.60
 -11   7   0    5.30    1.10
 -11   7   0    5.90    1.50
 -11   7   0    1.60    1.40
  10  -7   0   41.90    2.50
  10  -7   0   45.50    3.30
  10  -7   0   40.60    2.60
  10  -7   0   33.50    2.90
  10  -7   0   43.50    2.70
  10  -7   0   38.70    2.80
  10  -7   0   44.50    3.00
  10  -7   0   38.50    2.50
 -10   7   0   44.70    2.30
 -10   7   0   45.10    2.80
 -10   7   0   40.00    2.70
 -10   7   0   42.10    2.80
   9  -7   0    0.70    0.80
   9  -7   0    4.10    1.30
   9  -7   0    0.10    1.00
   9  -7   0    1.00    1.00
   9  -7   0    0.30    0.90
   9  -7   0    1.20    0.90
   9  -7   0    2.30    1.00
   9  -7   0    0.80    0.60
  -9   7   0    1.20    1.10
  -9   7   0    1.50    0.90
  -9   7   0    1.30    0.70
  -9   7   0    2.00    0.80
  -9   7   0   -1.00    0.80
  -9   7   0    2.60    1.10
  -9   7   0   -0.10    1.00
   8  -7   0  468.85   12.60
   8  -7   0  482.15   13.20
   8  -7   0  493.25   15.70
   8  -7   0  462.05   13.20
   8  -7   0  472.15   13.50
   8  -7   0  519.25   14.80
   8  -7   0  473.75   13.30
   8  -7   0  481.95   13.50
  -8   7   0  476.45   12.60
  -8   7   0  465.05   13.20
  -8   7   0  480.75   13.30
  -8   7   0  445.76   12.90
  -8   7   0  475.25   13.90
  -8   7   0  494.45   13.50
  -8   7   0  465.35   13.10
   7  -7   0   27.00    1.90
   7  -7   0   24.90    1.30
   7  -7   0   30.30    1.80
   7  -7   0   29.20    2.00
   7  -7   0   27.60    1.90
   7  -7   0   32.00    2.30
   7  -7   0   24.10    1.70
   7  -7   0   24.40    1.90
  -7   7   0   27.90    2.10
  -7   7   0   25.60    1.80
  -7   7   0   24.00    1.40
  -7   7   0   27.20    1.90
  -7   7   0   22.30    1.60
  -7   7   0   26.80    1.60
  -7   7   0   22.80    1.90
   6  -7   0  684.73   17.90
   6  -7   0  639.24   17.60
   6  -7   0  680.63   18.20
  -6   7   0  664.33   17.70
  -6   7   0  667.73   17.80
  -6   7   0  661.73   17.00
  -6   7   0  666.93   18.20
   5  -7   0   56.79    2.30
   5  -7   0   58.59    2.50
   5  -7   0   58.89    2.70
   5  -7   0   59.69    3.70
   5  -7   0   57.69    2.40
   5  -7   0   55.19    2.40
  -5   7   0   54.39    2.30
  -5   7   0   59.09    2.50
  -5   7   0   54.49    2.60
  -5   7   0   56.59    2.30
  -5   7   0   52.69    2.30
  -5   7   0   53.69    1.80
   4  -7   0   11.10    1.10
   4  -7   0    9.60    1.10
   4  -7   0   11.70    1.30
   4  -7   0   11.10    1.10
   4  -7   0   11.50    1.00
   4  -7   0   13.00    1.10
  -4   7   0    8.80    1.10
  -4   7   0   11.40    1.00
  -4   7   0   11.50    1.10
  -4   7   0   14.40    1.30
  -4   7   0   12.20    0.70
  -4   7   0   17.50    2.00
   3  -7   0    0.60    0.60
   3  -7   0    1.40    0.60
   3  -7   0    1.80    0.70
   3  -7   0    0.30    0.80
   3  -7   0    1.70    0.70
   3  -7   0    1.90    0.80
   3  -7   0    2.20    0.70
  -3   7   0    2.30    0.70
  -3   7   0    1.80    0.60
  -3   7   0    1.30    0.60
  -3   7   0    2.30    0.40
  -3   7   0    1.10    0.60
  -3   7   0    2.30    0.60
  -3   7   0    1.50    0.60
   2  -7   0  227.48    6.60
   2  -7   0  237.78    6.50
   2  -7   0  221.08    6.80
   2  -7   0  222.98    6.40
   2  -7   0  228.88    6.60
   2  -7   0  230.58    6.70
  -2   7   0  235.48    6.90
  -2   7   0  224.58    6.60
  -2   7   0  231.38    6.70
  -2   7   0  220.88    6.50
  -2   7   0  235.58    6.60
  -2   7   0  229.28    6.60
   1  -7   0    5.90    0.80
   1  -7   0    7.80    0.90
   1  -7   0    6.30    0.90
   1  -7   0    9.40    1.00
   1  -7   0    7.20    0.90
   1  -7   0    6.90    0.80
  -1   7   0    7.20    0.90
  -1   7   0    7.40    0.80
  -1   7   0    8.00    0.90
  -1   7   0    7.80    0.90
  -1   7   0    8.90    1.00
   0  -7   0   43.10    2.10
   0  -7   0   51.09    2.40
   0   7   0   50.49    2.20
  -1  -7   0 1063.29   54.49
  -1  -7   0 1098.49   48.40
  -1  -7   0 1162.58  251.27
   1   7   0 1050.29  186.28
   1   7   0 1063.99   54.19
   1   7   0 1107.59   47.90
  -2  -7   0  383.86   10.60
  -2  -7   0  394.26   10.60
  -2  -7   0  390.76   10.70
  -2  -7   0  385.86   10.70
   2   7   0  407.56   10.70
   2   7   0  368.86   10.60
   2   7   0  386.96   10.70
   2   7   0  372.76   10.50
   2   7   0  388.86   10.80
   2   7   0  396.66   10.60
   2   7   0  386.76   10.50
  -3  -7   0  435.16   11.80
  -3  -7   0  431.86   11.70
  -3  -7   0  420.96   11.90
  -3  -7   0  434.16   11.80
  -3  -7   0  420.06   11.70
   3   7   0  431.56   11.80
   3   7   0  431.26   11.90
   3   7   0  429.86   12.00
  -4  -7   0  536.15   14.60
  -4  -7   0  518.65   14.70
  -4  -7   0  569.64   14.70
   4   7   0  548.25   14.70
   4   7   0  532.65   14.70
   4   7   0  522.35   14.60
   4   7   0  549.15   14.80
  -5  -7   0   36.00    2.20
  -5  -7   0   36.30    2.20
  -5  -7   0   41.30    3.50
  -5  -7   0   38.40    2.10
  -5  -7   0   38.20    2.10
  -5  -7   0   40.20    2.20
  -5  -7   0   37.90    2.40
   5   7   0   40.10    2.10
   5   7   0   39.80    2.40
   5   7   0   35.60    2.20
   5   7   0   37.70    2.30
   5   7   0   38.60    2.20
   5   7   0   38.70    2.20
  -6  -7   0   40.00    2.20
  -6  -7   0   38.10    2.30
  -6  -7   0   38.20    2.40
  -6  -7   0   43.00    2.50
  -6  -7   0   41.50    2.40
  -6  -7   0   41.90    2.70
  -6  -7   0   39.80    2.40
   6   7   0   41.10    2.30
   6   7   0   40.90    2.60
   6   7   0   42.30    2.60
   6   7   0   38.60    2.30
   6   7   0   37.40    2.30
   6   7   0   38.70    2.30
  -7  -7   0  167.78    5.60
  -7  -7   0  165.68    5.70
  -7  -7   0  157.98    5.70
  -7  -7   0  161.68    5.70
  -7  -7   0  170.98    6.00
  -7  -7   0  175.28    6.30
  -7  -7   0  154.08    5.40
  -7  -7   0  170.48    5.80
   7   7   0  160.48    5.90
   7   7   0  160.18    5.70
   7   7   0  172.38    5.70
   7   7   0  168.88    5.80
   7   7   0  155.98    5.90
   7   7   0  164.38    5.80
  -8  -7   0   90.79    4.10
  -8  -7   0  100.09    4.60
  -8  -7   0   90.29    3.90
  -8  -7   0   91.99    4.20
  -8  -7   0   96.99    4.30
  -8  -7   0   99.19    4.20
  -8  -7   0   92.59    4.10
   8   7   0   98.89    4.20
   8   7   0   91.89    4.30
   8   7   0   95.79    4.20
   8   7   0   96.79    4.30
   8   7   0   90.39    4.00
   8   7   0  101.99    4.20
  -9  -7   0    0.70    1.10
  -9  -7   0    1.40    1.10
  -9  -7   0    2.30    1.40
  -9  -7   0    1.00    1.20
  -9  -7   0    1.00    1.20
   9   7   0    1.30    0.90
   9   7   0   -1.20    1.00
   9   7   0    0.80    1.30
   9   7   0    2.20    1.20
   9   7   0    0.80    1.10
 -10  -7   0   15.90    2.10
 -10  -7   0   20.00    2.40
 -10  -7   0   18.40    2.20
  10   7   0   22.50    2.30
  10   7   0   19.10    2.30
  10   7   0   18.60    2.40
  10   7   0   19.40    2.30
  10   7   0   18.00    2.30
 -11  -7   0   -0.10    1.10
 -11  -7   0   -0.60    1.30
  11   7   0    1.30    1.30
  11   7   0    0.50    1.20
  11   7   0    1.10    1.40
  11   7   0    0.30    1.50
  12  -8   0   46.00    3.70
  12  -8   0   41.10    3.00
  12  -8   0   38.00    4.10
  12  -8   0   44.80    3.00
  12  -8   0   42.10    2.20
  12  -8   0   43.90    3.10
  12  -8   0   41.50    2.80
 -12   8   0   42.50    3.10
  11  -8   0   13.70    2.20
  11  -8   0   12.30    1.70
  11  -8   0   14.70    2.00
  11  -8   0   14.80    1.40
  11  -8   0   13.00    1.80
  11  -8   0   13.40    2.00
  11  -8   0   14.40    1.70
 -11   8   0   13.70    1.70
 -11   8   0   16.90    1.50
 -11   8   0   17.40    2.20
 -11   8   0   18.50    2.10
  10  -8   0    1.20    1.30
  10  -8   0    1.80    1.10
  10  -8   0    0.90    0.60
  10  -8   0    0.70    1.00
  10  -8   0   -0.70    1.00
  10  -8   0    1.30    1.50
  10  -8   0    1.20    1.00
  10  -8   0    2.50    1.00
 -10   8   0    2.80    1.10
 -10   8   0    2.10    0.80
 -10   8   0    1.90    1.10
 -10   8   0   -0.10    1.00
   9  -8   0   42.20    2.50
   9  -8   0   45.60    3.40
   9  -8   0   46.30    2.00
   9  -8   0   48.20    2.80
   9  -8   0   47.60    2.60
   9  -8   0   45.10    2.70
   9  -8   0   45.40    2.90
   9  -8   0   48.30    3.20
  -9   8   0   37.80    4.10
  -9   8   0   45.00    2.60
  -9   8   0   43.20    2.20
  -9   8   0   55.89    2.50
  -9   8   0   45.00    3.00
  -9   8   0   49.80    2.80
  -9   8   0   40.80    2.40
   8  -8   0    6.60    1.10
   8  -8   0    6.90    1.50
   8  -8   0    5.90    0.70
   8  -8   0    5.70    1.20
   8  -8   0    4.60    1.10
   8  -8   0    5.50    1.50
   8  -8   0    5.10    1.10
  -8   8   0    4.00    1.20
  -8   8   0    4.00    0.90
  -8   8   0    6.10    0.80
  -8   8   0    6.40    1.30
  -8   8   0    7.60    1.40
  -8   8   0    4.80    1.10
  -8   8   0    5.40    0.80
   7  -8   0   78.69    3.20
   7  -8   0   78.99    3.10
   7  -8   0   77.09    3.40
   7  -8   0   80.19    3.70
   7  -8   0   73.69    3.30
   7  -8   0   78.99    3.30
  -7   8   0   71.19    3.00
  -7   8   0   70.69    2.50
  -7   8   0   77.19    3.20
  -7   8   0   76.99    3.60
  -7   8   0   78.19    3.20
  -7   8   0   71.39    3.20
   6  -8   0  100.09    3.70
   6  -8   0  107.89    4.20
   6  -8   0   96.49    3.70
   6  -8   0  103.99    3.60
   6  -8   0   99.79    3.90
   6  -8   0  104.09    3.80
  -6   8   0  101.79    3.80
  -6   8   0   94.49    3.60
  -6   8   0  104.09    4.10
  -6   8   0  102.09    3.70
  -6   8   0  100.59    3.60
  -6   8   0   99.89    3.00
   5  -8   0    5.50    1.00
   5  -8   0    4.60    0.90
   5  -8   0    4.80    0.80
   5  -8   0    4.00    0.80
   5  -8   0    4.50    0.90
   5  -8   0    4.90    1.00
  -5   8   0    5.10    0.90
  -5   8   0    5.80    1.00
  -5   8   0    4.70    0.90
  -5   8   0    3.80    0.80
  -5   8   0    5.30    0.50
  -5   8   0    3.20    0.90
   4  -8   0  137.89    4.60
   4  -8   0  142.09    4.70
   4  -8   0  148.89    4.50
   4  -8   0  146.19    4.70
   4  -8   0  143.99    5.00
   4  -8   0  137.99    5.10
   4  -8   0  147.59    4.60
  -4   8   0  152.48    4.70
  -4   8   0  151.08    5.00
  -4   8   0  151.08    4.60
  -4   8   0  143.69    4.70
  -4   8   0  143.89    4.60
  -4   8   0  143.89    4.00
  -4   8   0  137.59    4.50
   3  -8   0   49.40    2.20
   3  -8   0   49.10    2.20
   3  -8   0   45.30    2.00
   3  -8   0   47.40    2.50
   3  -8   0   48.50    2.10
   3  -8   0   44.80    2.10
   3  -8   0   48.90    2.40
  -3   8   0   49.30    2.10
  -3   8   0   49.60    1.70
  -3   8   0   43.90    2.10
  -3   8   0   49.00    2.20
  -3   8   0   50.79    2.20
  -3   8   0   50.79    2.40
  -3   8   0   54.29    2.30
   2  -8   0    8.60    0.90
   2  -8   0    8.30    1.20
   2  -8   0    7.70    0.90
   2  -8   0    6.60    0.90
   2  -8   0    9.00    1.00
   2  -8   0    7.60    1.00
  -2   8   0    7.10    0.90
  -2   8   0    7.70    1.00
  -2   8   0    9.00    1.10
  -2   8   0    7.80    1.00
  -2   8   0    8.30    1.00
   1  -8   0   60.89    2.50
   1  -8   0   61.09    2.70
   1  -8   0   65.99    2.50
   1  -8   0   62.39    2.40
   1  -8   0   62.09    2.50
   1  -8   0   62.09    2.40
   1  -8   0   63.89    2.60
  -1   8   0   67.79    2.70
  -1   8   0   59.69    2.30
  -1   8   0   61.99    2.50
  -1   8   0   63.49    2.50
  -1   8   0   59.89    2.50
  -1   8   0   62.99    2.50
   0  -8   0   11.80    1.30
   0   8   0   17.20    1.40
   0   8   0   17.30    1.30
   0   8   0   15.60    1.30
  -1  -8   0  167.78    5.20
  -1  -8   0  170.28    5.30
  -1  -8   0  166.98    5.30
  -1  -8   0  173.38    5.20
  -1  -8   0  164.48    5.20
   1   8   0  163.28    5.10
   1   8   0  173.08    5.20
   1   8   0  166.68    5.30
   1   8   0  165.58    5.20
   1   8   0  162.98    5.20
   1   8   0  177.08    5.40
  -2  -8   0   45.40    2.10
  -2  -8   0   43.60    2.10
  -2  -8   0   43.10    2.10
  -2  -8   0   36.80    2.10
  -2  -8   0   41.20    2.00
   2   8   0   37.60    2.10
   2   8   0   42.30    2.10
   2   8   0   39.80    1.90
   2   8   0   42.90    2.10
   2   8   0   44.90    2.10
   2   8   0   48.70    2.30
  -3  -8   0   49.80    2.30
  -3  -8   0   47.20    2.40
  -3  -8   0   55.49    2.60
  -3  -8   0   46.60    2.40
  -3  -8   0   50.09    2.30
   3   8   0   47.00    2.20
   3   8   0   47.60    2.20
   3   8   0   57.29    2.40
   3   8   0   48.20    2.30
   3   8   0   54.29    2.50
   3   8   0   50.09    2.50
  -4  -8   0  123.89    4.40
  -4  -8   0  114.29    4.20
  -4  -8   0  123.49    4.20
  -4  -8   0  120.79    4.30
  -4  -8   0  124.19    4.40
   4   8   0  118.39    4.20
   4   8   0  118.59    4.20
   4   8   0  123.09    4.30
   4   8   0  114.09    4.30
   4   8   0  116.99    4.40
   4   8   0  126.99    4.50
  -5  -8   0    0.60    0.80
  -5  -8   0   -0.30    0.70
  -5  -8   0   -0.10    0.70
  -5  -8   0    0.80    0.70
  -5  -8   0    0.30    0.70
  -5  -8   0   -0.10    0.80
   5   8   0   -0.10    0.70
   5   8   0    0.80    1.00
   5   8   0   -0.10    0.80
   5   8   0    0.40    0.80
   5   8   0   -0.20    0.70
  -6  -8   0  118.29    4.50
  -6  -8   0  107.59    4.30
  -6  -8   0  114.39    4.30
  -6  -8   0  108.49    4.50
  -6  -8   0  114.59    4.30
  -6  -8   0  114.59    4.50
   6   8   0  108.59    4.50
   6   8   0  115.89    4.30
   6   8   0  115.09    4.40
   6   8   0  109.69    4.60
   6   8   0  111.69    4.20
   6   8   0  123.49    4.60
  -7  -8   0    2.00    1.10
  -7  -8   0    2.30    1.10
  -7  -8   0    2.00    1.50
  -7  -8   0    2.70    1.00
  -7  -8   0    1.70    1.10
  -7  -8   0    2.60    1.30
  -7  -8   0    2.40    1.20
   7   8   0    2.00    1.10
   7   8   0    1.50    1.10
   7   8   0    2.10    1.20
   7   8   0    2.30    1.30
   7   8   0    1.60    1.10
  -8  -8   0   15.00    1.90
  -8  -8   0   13.30    1.70
  -8  -8   0   13.00    1.80
  -8  -8   0   12.10    1.50
  -8  -8   0   13.30    1.70
  -8  -8   0   14.40    1.70
  -8  -8   0   12.20    1.70
   8   8   0   14.50    1.80
   8   8   0   13.40    2.00
   8   8   0   12.20    1.90
   8   8   0   13.20    1.90
   8   8   0   12.10    1.60
   8   8   0   13.60    1.80
  -9  -8   0   21.50    2.20
  -9  -8   0   17.30    2.10
  -9  -8   0   21.40    2.30
  -9  -8   0   17.80    2.10
   9   8   0   15.50    2.20
   9   8   0   18.80    2.20
   9   8   0   17.30    2.00
   9   8   0   20.50    2.20
   9   8   0   20.70    2.20
 -10  -8   0   13.70    2.10
 -10  -8   0    8.40    1.80
  10   8   0   12.00    2.10
  10   8   0    8.70    1.70
  10   8   0   10.70    1.70
  10   8   0   10.30    1.90
 -11  -8   0   47.10    3.50
 -11  -8   0   44.30    3.30
  11   8   0   41.70    3.10
  11   8   0   42.30    3.90
  11   8   0   45.40    3.60
  11   8   0   42.90    3.30
  11  -9   0   10.70    2.00
  11  -9   0   12.70    1.70
  11  -9   0   10.30    1.80
  11  -9   0   11.60    1.60
  11  -9   0   13.00    2.30
 -11   9   0   13.10    2.10
  10  -9   0    4.00    1.30
  10  -9   0    1.20    1.20
  10  -9   0    3.40    1.30
  10  -9   0    0.80    1.00
  10  -9   0    3.30    1.50
 -10   9   0    1.80    1.20
 -10   9   0    2.30    0.70
   9  -9   0    6.90    1.30
   9  -9   0    4.90    1.30
   9  -9   0    6.80    1.60
   9  -9   0    4.80    1.10
   9  -9   0    6.40    1.40
   9  -9   0    5.70    1.30
   9  -9   0    6.00    1.50
  -9   9   0    5.00    1.40
  -9   9   0    6.70    1.50
  -9   9   0    5.10    1.20
   8  -9   0    2.30    0.90
   8  -9   0    2.50    1.10
   8  -9   0    0.90    0.90
   8  -9   0    2.40    1.30
   8  -9   0    2.70    1.10
   8  -9   0    1.60    1.10
   8  -9   0    0.70    1.00
  -8   9   0    1.20    1.00
  -8   9   0    2.00    0.60
  -8   9   0    2.00    0.90
  -8   9   0    1.60    0.80
  -8   9   0    2.50    1.20
  -8   9   0    2.20    0.80
   7  -9   0    0.20    0.80
   7  -9   0    0.50    0.90
   7  -9   0   -0.50    0.80
   7  -9   0    1.10    0.90
  -7   9   0    0.10    0.50
  -7   9   0   -1.80    0.70
  -7   9   0   -0.50    0.70
  -7   9   0   -0.90    0.80
  -7   9   0    0.20    0.70
  -7   9   0    0.20    0.70
   6  -9   0  241.88    7.50
   6  -9   0  243.58    7.30
   6  -9   0  239.28    8.20
   6  -9   0  244.48    7.20
   6  -9   0  234.68    7.80
   6  -9   0  244.48    7.50
  -6   9   0  239.78    7.40
  -6   9   0  243.28    6.50
  -6   9   0  248.28    7.50
  -6   9   0  244.18    7.80
  -6   9   0  249.88    7.40
  -6   9   0  244.88    7.30
   5  -9   0    3.10    0.90
   5  -9   0    5.10    1.50
   5  -9   0    3.80    0.90
   5  -9   0    2.90    0.80
   5  -9   0    4.10    0.80
   5  -9   0    4.70    1.00
   5  -9   0    3.00    0.90
  -5   9   0    5.70    1.10
  -5   9   0    2.90    0.80
  -5   9   0    3.70    0.80
  -5   9   0    4.10    0.50
  -5   9   0    2.50    0.80
  -5   9   0    4.60    1.00
   4  -9   0   10.50    1.50
   4  -9   0    8.40    1.10
   4  -9   0   10.50    1.30
   4  -9   0    7.50    1.10
   4  -9   0    9.30    1.20
   4  -9   0    7.30    1.00
   4  -9   0    9.80    1.10
  -4   9   0    8.50    0.70
  -4   9   0    7.10    1.10
  -4   9   0    8.70    1.10
  -4   9   0   10.80    1.20
  -4   9   0    7.20    0.90
  -4   9   0    7.60    1.10
  -4   9   0    8.90    1.10
   3  -9   0   42.50    2.10
   3  -9   0   37.50    2.00
   3  -9   0   37.20    2.20
   3  -9   0   35.30    2.30
   3  -9   0   37.30    1.90
   3  -9   0   41.40    1.90
  -3   9   0   39.40    2.00
  -3   9   0   38.40    1.50
  -3   9   0   39.80    2.10
  -3   9   0   40.80    2.20
  -3   9   0   40.10    2.00
  -3   9   0   39.00    1.90
  -3   9   0   38.30    1.90
   2  -9   0   25.40    1.50
   2  -9   0   27.90    1.60
   2  -9   0   25.50    1.90
   2  -9   0   25.90    1.60
   2  -9   0   24.80    1.60
   2  -9   0   26.50    1.60
   2  -9   0   25.10    1.70
  -2   9   0   25.30    1.60
  -2   9   0   27.40    1.60
  -2   9   0   22.60    1.60
  -2   9   0   25.60    1.40
  -2   9   0   27.30    1.70
  -2   9   0   25.60    1.70
   1  -9   0  741.73   19.30
  -1   9   0  725.33   18.90
  -1   9   0  720.03   19.20
   0  -9   0   32.80    1.70
   0  -9   0   27.70    1.60
   0  -9   0   28.00    1.80
   0  -9   0   25.00    1.60
   0  -9   0   28.10    1.70
   0  -9   0   24.10    1.60
   0  -9   0   28.90    1.70
   0   9   0   26.20    1.60
   0   9   0   31.50    1.80
   0   9   0   27.10    1.70
   0   9   0   25.40    1.60
   0   9   0   27.50    1.80
   0   9   0   26.40    1.70
  -1  -9   0  167.08    5.30
  -1  -9   0  159.98    5.20
  -1  -9   0  167.58    5.30
  -1  -9   0  164.38    5.40
  -1  -9   0  167.38    5.30
  -1  -9   0  170.98    5.40
   1   9   0  167.58    5.30
   1   9   0  166.18    5.30
   1   9   0  161.58    5.20
   1   9   0  161.08    5.20
   1   9   0  169.58    5.40
   1   9   0  182.08    5.60
   1   9   0  169.48    5.20
  -2  -9   0    4.70    1.00
  -2  -9   0    7.50    1.00
  -2  -9   0    6.40    1.00
  -2  -9   0    6.10    1.10
  -2  -9   0    6.20    1.00
   2   9   0    6.50    1.10
   2   9   0    6.20    1.10
   2   9   0    8.40    1.10
   2   9   0    5.90    1.00
   2   9   0    6.60    1.10
   2   9   0    5.30    1.20
   2   9   0    6.80    1.10
  -3  -9   0   38.80    2.10
  -3  -9   0   37.10    2.20
  -3  -9   0   38.10    2.20
  -3  -9   0   35.10    2.00
  -3  -9   0   37.10    2.20
   3   9   0   36.50    2.00
   3   9   0   35.60    2.10
   3   9   0   38.70    2.10
   3   9   0   40.20    2.10
   3   9   0   35.50    2.20
   3   9   0   37.80    2.30
   3   9   0   36.20    2.10
  -4  -9   0   50.19    2.50
  -4  -9   0   52.29    2.60
  -4  -9   0   48.30    2.60
  -4  -9   0   49.30    2.70
   4   9   0   55.19    2.70
   4   9   0   52.09    2.50
   4   9   0   47.10    2.60
   4   9   0   53.99    2.70
   4   9   0   47.10    2.40
   4   9   0   52.79    2.80
   4   9   0   48.40    2.60
  -5  -9   0  356.76   10.30
  -5  -9   0  339.27   10.30
  -5  -9   0  360.46   10.30
  -5  -9   0  358.76   10.60
  -5  -9   0  349.87   10.40
  -5  -9   0  362.56   10.50
   5   9   0  347.47   10.40
   5   9   0  345.17   10.50
   5   9   0  354.46   10.30
   5   9   0  345.67   10.20
   5   9   0  352.56   10.60
   5   9   0  365.76   10.50
  -6  -9   0  423.66   12.40
  -6  -9   0  411.16   12.20
  -6  -9   0  408.16   12.20
  -6  -9   0  422.86   12.00
  -6  -9   0  420.96   12.10
  -6  -9   0  423.76   12.20
   6   9   0  400.46   12.00
   6   9   0  419.26   12.20
   6   9   0  468.25   13.30
   6   9   0  430.46   12.30
   6   9   0  419.06   12.40
   6   9   0  392.06   12.30
  -7  -9   0   40.60    2.60
  -7  -9   0   36.70    2.60
  -7  -9   0   37.90    2.50
  -7  -9   0   37.30    2.60
  -7  -9   0   36.20    2.40
  -7  -9   0   36.70    2.80
   7   9   0   39.90    2.60
   7   9   0   33.10    2.70
   7   9   0   37.30    2.50
   7   9   0   33.00    2.50
   7   9   0   35.40    2.60
   7   9   0   35.00    2.50
  -8  -9   0    9.50    1.60
  -8  -9   0   11.10    1.80
  -8  -9   0   12.80    1.80
  -8  -9   0   14.60    1.90
  -8  -9   0   12.10    1.80
   8   9   0   10.50    1.60
   8   9   0   11.80    1.80
   8   9   0   14.30    2.10
   8   9   0   10.30    1.60
  -9  -9   0   11.70    1.90
  -9  -9   0   15.10    2.20
  -9  -9   0    9.80    1.70
  -9  -9   0   13.70    2.00
   9   9   0   12.20    1.70
   9   9   0   13.10    1.90
   9   9   0   11.40    1.80
   9   9   0   11.40    2.00
 -10  -9   0    6.20    1.70
 -10  -9   0    8.60    1.70
  10   9   0   10.00    1.80
  10   9   0    8.10    1.60
  10   9   0    8.10    1.70
  10   9   0    7.70    1.90
  11 -10   0   17.00    2.00
  11 -10   0   14.70    2.30
  11 -10   0   20.80    3.40
  11 -10   0   16.50    2.30
  11 -10   0   22.80    2.50
 -11  10   0   17.30    2.20
  10 -10   0   68.49    3.50
  10 -10   0   73.09    4.30
  10 -10   0   70.09    3.60
  10 -10   0   69.59    3.90
  10 -10   0   75.69    3.80
  10 -10   0   75.09    3.50
 -10  10   0   73.29    3.70
 -10  10   0   68.89    3.70
   9 -10   0   13.80    2.00
   9 -10   0   13.10    1.80
   9 -10   0   11.40    1.80
   9 -10   0   10.30    1.70
   9 -10   0   13.00    1.80
   9 -10   0   13.20    1.60
   9 -10   0   11.10    1.50
  -9  10   0   12.90    1.70
  -9  10   0   13.10    1.00
  -9  10   0   11.40    1.60
   8 -10   0   37.20    2.40
   8 -10   0   28.30    2.20
   8 -10   0   35.10    2.20
   8 -10   0   32.90    2.90
   8 -10   0   36.10    2.50
   8 -10   0   34.90    2.30
  -8  10   0   40.40    2.40
  -8  10   0   32.60    1.40
  -8  10   0   37.00    2.40
  -8  10   0   33.60    2.10
  -8  10   0   32.90    2.60
   7 -10   0  470.05   13.10
   7 -10   0  469.55   13.60
   7 -10   0  456.25   12.90
   7 -10   0  470.45   12.80
   7 -10   0  460.85   13.10
   7 -10   0  460.95   12.90
  -7  10   0  444.36   11.70
  -7  10   0  446.76   13.50
  -7  10   0  473.65   13.00
  -7  10   0  425.66   13.70
  -7  10   0  454.55   12.80
  -7  10   0  461.05   13.10
   6 -10   0  120.79    5.00
   6 -10   0  127.59    4.70
   6 -10   0  120.39    4.40
   6 -10   0  125.49    4.50
   6 -10   0  123.89    4.40
   6 -10   0  127.19    4.60
  -6  10   0  122.79    4.40
  -6  10   0  124.89    3.50
  -6  10   0  135.79    4.70
  -6  10   0  132.49    4.70
  -6  10   0  124.29    4.50
  -6  10   0  122.69    4.90
   5 -10   0    0.50    0.70
   5 -10   0    0.30    0.80
   5 -10   0    2.30    1.10
   5 -10   0    0.20    0.80
   5 -10   0   -0.40    0.80
   5 -10   0    0.00    0.70
   5 -10   0    1.00    0.80
  -5  10   0    0.00    0.70
  -5  10   0    1.60    0.80
  -5  10   0    0.30    0.60
  -5  10   0    0.30    0.70
  -5  10   0    0.50    0.40
  -5  10   0    0.80    0.80
   4 -10   0    3.50    0.80
   4 -10   0    5.40    1.20
   4 -10   0    3.50    1.00
   4 -10   0    2.90    0.90
   4 -10   0    2.80    0.80
   4 -10   0    3.60    0.90
   4 -10   0    3.40    0.90
  -4  10   0    4.20    0.90
  -4  10   0    3.60    0.90
  -4  10   0    3.70    0.50
  -4  10   0    1.90    0.80
  -4  10   0    2.10    0.80
  -4  10   0    3.90    1.00
  -4  10   0    4.40    0.90
   3 -10   0    0.40    0.70
   3 -10   0    0.00    0.70
   3 -10   0   -0.10    0.70
   3 -10   0    1.00    0.90
   3 -10   0    0.90    0.60
   3 -10   0   -0.20    0.60
  -3  10   0   -0.10    0.70
  -3  10   0    0.00    0.50
  -3  10   0    0.00    0.60
  -3  10   0    0.20    0.50
  -3  10   0   -0.10    0.60
  -3  10   0   -0.70    0.60
   2 -10   0   36.00    1.90
   2 -10   0   36.90    2.00
   2 -10   0   36.60    2.00
   2 -10   0   34.50    1.90
   2 -10   0   31.40    1.80
   2 -10   0   35.60    2.10
   2 -10   0   35.20    2.20
  -2  10   0   33.90    1.60
  -2  10   0   30.60    1.80
  -2  10   0   36.60    2.10
  -2  10   0   33.90    2.00
  -2  10   0   33.80    1.90
  -2  10   0   33.60    1.90
   1 -10   0    5.80    1.00
   1 -10   0    5.10    0.90
   1 -10   0    4.30    0.80
   1 -10   0    5.10    0.90
   1 -10   0    3.70    0.80
   1 -10   0    5.60    0.90
   1 -10   0    5.50    1.10
  -1  10   0    4.60    0.90
  -1  10   0    5.00    1.00
  -1  10   0    5.30    0.90
  -1  10   0    6.80    0.90
  -1  10   0    5.30    0.90
  -1  10   0    5.30    1.00
   0 -10   0    8.70    1.10
   0 -10   0    6.20    1.00
   0 -10   0    9.00    1.60
   0 -10   0    6.40    1.00
   0 -10   0    8.40    1.10
   0 -10   0    7.20    1.00
   0 -10   0    7.70    1.10
   0  10   0    7.40    1.00
   0  10   0    7.40    1.10
   0  10   0    6.70    1.00
   0  10   0    8.30    1.20
   0  10   0    6.10    1.00
   0  10   0    6.80    1.00
   0  10   0    6.50    1.00
  -1 -10   0   51.29    2.40
  -1 -10   0   57.19    2.70
  -1 -10   0   54.79    2.60
  -1 -10   0   55.29    2.50
  -1 -10   0   57.19    2.60
  -1 -10   0   54.79    2.50
   1  10   0   47.70    2.30
   1  10   0   51.79    2.60
   1  10   0   52.99    2.70
   1  10   0   51.59    2.50
   1  10   0   53.09    2.50
  -2 -10   0  139.09    4.70
  -2 -10   0  140.39    4.80
  -2 -10   0  134.99    4.70
  -2 -10   0  135.69    4.70
  -2 -10   0  131.09    4.80
   2  10   0  134.49    4.60
   2  10   0  137.09    4.70
   2  10   0  133.39    4.50
   2  10   0  129.49    4.70
   2  10   0  138.09    4.70
   2  10   0  138.49    4.80
   2  10   0  136.59    4.90
  -3 -10   0    0.40    0.80
  -3 -10   0    0.30    0.80
  -3 -10   0   -0.50    0.70
  -3 -10   0    0.30    0.80
  -3 -10   0    0.00    0.80
   3  10   0   -1.30    0.80
   3  10   0   -1.20    0.60
   3  10   0   -0.20    0.80
   3  10   0    0.00    0.70
   3  10   0    1.10    0.90
   3  10   0   -0.10    0.70
   3  10   0   -0.70    0.80
  -4 -10   0   65.89    3.10
  -4 -10   0   66.29    3.30
  -4 -10   0   59.89    2.90
  -4 -10   0   70.79    3.30
  -4 -10   0   63.69    3.10
   4  10   0   63.59    3.20
   4  10   0   66.19    3.00
   4  10   0   66.39    3.20
   4  10   0   62.49    3.00
   4  10   0   65.49    3.00
   4  10   0   64.59    3.30
   4  10   0   65.49    3.10
  -5 -10   0   30.20    2.30
  -5 -10   0   32.30    2.30
  -5 -10   0   33.10    2.30
  -5 -10   0   30.40    2.30
  -5 -10   0   34.60    2.30
  -5 -10   0   35.70    2.30
   5  10   0   32.60    2.30
   5  10   0   33.30    2.30
   5  10   0   30.90    2.40
   5  10   0   32.50    2.30
   5  10   0   35.20    2.60
   5  10   0   33.80    2.40
   5  10   0   37.00    2.60
  -6 -10   0  289.07    9.00
  -6 -10   0  277.67    8.90
  -6 -10   0  280.17    8.70
  -6 -10   0  284.67    9.10
   6  10   0  276.47    9.00
   6  10   0  284.37    8.80
   6  10   0  290.07    9.00
   6  10   0  282.67    8.90
   6  10   0  269.87    9.00
   6  10   0  283.97    8.70
  -7 -10   0  111.29    4.50
  -7 -10   0  115.09    4.80
  -7 -10   0  119.69    4.90
  -7 -10   0  103.09    4.60
  -7 -10   0  106.09    4.50
  -7 -10   0  115.59    5.00
   7  10   0  116.99    4.90
   7  10   0  113.99    4.70
   7  10   0  113.09    4.60
   7  10   0  108.89    4.90
   7  10   0  115.89    4.60
  -8 -10   0    2.00    1.10
  -8 -10   0    2.40    1.20
  -8 -10   0   -1.20    1.10
  -8 -10   0    0.70    1.30
  -8 -10   0   -0.80    0.90
   8  10   0    0.30    1.30
   8  10   0    0.90    1.10
   8  10   0   -1.80    1.20
   8  10   0    0.60    1.00
   8  10   0    0.20    1.00
  -9 -10   0  119.69    5.20
  -9 -10   0  121.19    5.40
  -9 -10   0  125.89    7.20
  -9 -10   0  118.49    4.70
   9  10   0  116.79    5.00
   9  10   0  122.09    5.30
   9  10   0  117.79    5.00
   9  10   0  114.49    5.40
 -10 -10   0   41.40    3.10
 -10 -10   0   41.40    3.30
  10  10   0   37.60    2.80
  10  10   0   34.70    3.30
  10  10   0   34.40    3.00
  10  10   0   41.10    3.20
  11 -11   0    1.00    1.20
  11 -11   0    2.50    1.30
  11 -11   0    3.10    1.50
  11 -11   0    1.00    1.20
  11 -11   0    2.90    1.20
  11 -11   0    2.30    1.60
 -11  11   0    2.20    1.30
  10 -11   0   27.00    2.30
  10 -11   0   20.70    2.30
  10 -11   0   28.60    2.30
  10 -11   0   26.80    2.30
  10 -11   0   33.80    3.30
  10 -11   0   30.70    2.60
 -10  11   0   35.50    2.60
   9 -11   0    2.40    1.20
   9 -11   0    1.80    1.10
   9 -11   0    1.10    1.30
   9 -11   0    0.20    0.90
   9 -11   0    0.60    0.90
   9 -11   0    2.00    1.00
   9 -11   0    1.20    1.20
  -9  11   0    2.60    1.50
  -9  11   0    4.10    1.30
   8 -11   0   41.70    2.70
   8 -11   0   48.20    2.80
   8 -11   0   49.20    2.70
   8 -11   0   52.29    2.70
   8 -11   0   45.40    3.30
   8 -11   0   45.40    2.90
  -8  11   0   51.39    2.80
  -8  11   0   42.50    2.70
   7 -11   0   15.80    1.90
   7 -11   0   15.00    1.60
   7 -11   0   14.60    1.90
   7 -11   0   17.90    1.90
   7 -11   0   16.00    1.80
   7 -11   0   17.30    1.80
  -7  11   0   15.00    1.60
  -7  11   0   13.30    1.60
  -7  11   0   14.80    1.60
  -7  11   0   18.40    2.30
  -7  11   0   15.80    1.90
   6 -11   0    1.00    0.80
   6 -11   0    0.30    0.90
   6 -11   0    1.10    1.00
   6 -11   0    0.80    0.90
   6 -11   0    0.30    0.80
   6 -11   0    1.00    1.00
  -6  11   0    0.40    0.40
  -6  11   0    0.90    1.20
  -6  11   0    2.00    1.00
  -6  11   0    1.10    0.80
  -6  11   0    0.30    1.00
  -6  11   0    0.40    0.90
   5 -11   0  109.29    4.10
   5 -11   0  108.29    4.40
   5 -11   0  106.59    4.20
   5 -11   0  106.99    4.50
   5 -11   0  116.49    4.20
   5 -11   0  109.99    4.10
   5 -11   0   99.29    4.70
  -5  11   0  112.79    3.20
  -5  11   0  114.59    4.30
  -5  11   0  109.49    4.20
  -5  11   0  107.79    4.10
  -5  11   0  112.79    4.50
  -5  11   0  113.19    4.20
   4 -11   0    6.00    1.00
   4 -11   0    5.10    1.20
   4 -11   0    5.80    1.10
   4 -11   0    5.30    1.20
   4 -11   0    5.10    1.00
  -4  11   0    6.70    1.20
  -4  11   0    5.00    1.00
  -4  11   0    4.60    1.00
  -4  11   0    5.50    1.10
  -4  11   0    5.30    0.70
  -4  11   0    4.80    1.10
  -4  11   0    5.40    0.60
  -4  11   0    3.80    1.00
   3 -11   0    3.70    1.20
   3 -11   0    1.40    0.70
   3 -11   0    2.60    0.90
   3 -11   0    3.70    0.90
   3 -11   0    2.80    0.90
   3 -11   0    3.80    1.00
   3 -11   0    1.60    0.90
  -3  11   0    2.70    0.70
  -3  11   0    3.50    1.00
  -3  11   0    2.60    0.80
  -3  11   0    2.10    0.90
   2 -11   0   39.10    2.50
   2 -11   0   41.70    2.20
   2 -11   0   40.10    2.40
   2 -11   0   39.30    2.20
   2 -11   0   37.40    2.20
   2 -11   0   42.00    2.20
   2 -11   0   41.10    2.20
  -2  11   0   42.20    2.40
  -2  11   0   44.10    3.60
  -2  11   0   43.50    2.20
  -2  11   0   41.90    2.30
  -2  11   0   39.50    1.90
  -2  11   0   42.30    2.20
   1 -11   0  135.69    4.80
   1 -11   0  134.69    4.60
   1 -11   0  134.99    4.80
   1 -11   0  132.79    4.60
   1 -11   0  129.89    4.50
   1 -11   0  130.89    4.70
   1 -11   0  132.29    4.70
  -1  11   0  137.79    4.90
  -1  11   0  139.49    4.40
  -1  11   0  134.99    4.70
  -1  11   0  137.09    4.70
  -1  11   0  131.99    4.70
  -1  11   0  133.69    4.60
   0 -11   0  236.68    7.10
   0 -11   0  227.88    7.20
   0 -11   0  223.18    7.00
   0 -11   0  228.88    7.00
   0 -11   0  232.18    7.20
   0 -11   0  230.18    7.20
   0 -11   0  236.88    7.10
   0  11   0  236.28    7.20
   0  11   0  225.68    7.00
   0  11   0  228.08    7.10
   0  11   0  229.18    7.00
   0  11   0  220.98    7.10
   0  11   0  229.38    7.30
   0  11   0  228.58    6.90
  -1 -11   0   44.30    2.40
  -1 -11   0   45.00    2.40
  -1 -11   0   49.60    2.50
  -1 -11   0   47.90    2.60
  -1 -11   0   49.30    2.50
  -1 -11   0   50.19    2.60
   1  11   0   49.60    2.70
   1  11   0   51.69    2.50
   1  11   0   47.60    2.50
   1  11   0   46.20    2.50
   1  11   0   46.60    2.40
   1  11   0   47.30    2.40
  -2 -11   0   13.30    1.50
  -2 -11   0   13.70    1.60
  -2 -11   0   10.40    1.40
  -2 -11   0   14.80    1.50
  -2 -11   0   12.60    1.40
  -2 -11   0   14.50    1.60
   2  11   0   12.30    1.50
   2  11   0   12.60    1.50
   2  11   0   11.00    1.40
   2  11   0   13.70    1.50
   2  11   0   16.40    1.80
   2  11   0   13.90    1.50
   2  11   0   14.30    1.60
  -3 -11   0   25.50    1.90
  -3 -11   0   27.60    2.10
  -3 -11   0   27.60    2.10
  -3 -11   0   26.00    2.00
  -3 -11   0   30.70    2.20
   3  11   0   26.80    2.00
   3  11   0   25.20    2.10
   3  11   0   26.00    2.20
   3  11   0   23.90    2.00
   3  11   0   30.30    2.10
   3  11   0   25.50    1.90
   3  11   0   26.10    2.10
  -4 -11   0   56.99    3.00
  -4 -11   0   59.19    3.10
  -4 -11   0   55.79    2.80
  -4 -11   0   54.79    2.90
  -4 -11   0   53.79    3.00
   4  11   0   56.79    2.90
   4  11   0   57.99    2.90
   4  11   0   53.99    2.90
   4  11   0   55.99    3.10
   4  11   0   58.69    3.30
   4  11   0   58.59    3.10
   4  11   0   54.79    3.00
  -5 -11   0    1.80    1.00
  -5 -11   0    3.00    1.20
  -5 -11   0    1.90    1.20
  -5 -11   0    1.30    0.90
  -5 -11   0    3.00    1.10
   5  11   0    1.80    1.20
   5  11   0    3.00    1.10
   5  11   0    4.00    1.30
   5  11   0    1.80    1.30
   5  11   0    1.60    1.00
  -6 -11   0    0.80    1.00
  -6 -11   0    1.30    1.00
  -6 -11   0    0.50    0.90
  -6 -11   0    0.90    1.00
  -6 -11   0    2.20    1.30
  -6 -11   0    1.30    1.00
   6  11   0    1.90    1.20
   6  11   0    0.20    1.00
   6  11   0    1.30    1.00
   6  11   0    2.10    1.20
   6  11   0    1.20    1.10
   6  11   0    1.30    1.00
   6  11   0    2.10    1.30
  -7 -11   0    8.10    2.20
  -7 -11   0    5.80    1.40
  -7 -11   0    5.50    1.40
  -7 -11   0    8.40    1.60
   7  11   0    4.40    1.40
   7  11   0    5.20    1.60
   7  11   0    7.00    1.50
   7  11   0    9.80    2.70
   7  11   0    7.30    1.50
  -8 -11   0   32.60    2.70
  -8 -11   0   35.90    2.90
  -8 -11   0   38.60    2.70
  -8 -11   0   35.50    3.00
  -8 -11   0   44.30    3.10
   8  11   0   34.20    2.70
   8  11   0   43.10    2.90
   8  11   0   36.20    3.20
   8  11   0   41.50    2.70
  -9 -11   0   -0.10    1.20
  -9 -11   0   -1.60    1.00
  -9 -11   0    1.40    1.30
   9  11   0    3.50    1.40
   9  11   0   -0.50    1.00
   9  11   0    1.30    1.40
   9  11   0   -0.60    1.40
  10 -12   0   15.90    2.40
  10 -12   0   16.30    2.40
  10 -12   0   12.80    1.70
  10 -12   0   12.40    2.00
  10 -12   0   12.80    2.00
 -10  12   0   14.40    1.90
   9 -12   0   17.60    1.90
   9 -12   0   16.00    2.00
   9 -12   0   11.70    1.80
   9 -12   0   15.00    2.00
   9 -12   0   12.80    2.10
   9 -12   0   18.00    2.20
   9 -12   0   15.50    1.90
  -9  12   0   15.30    1.90
  -9  12   0   11.80    1.80
   8 -12   0    0.40    1.00
   8 -12   0   -0.50    0.90
   8 -12   0   -1.10    1.00
   8 -12   0    0.20    0.80
   8 -12   0   -0.10    0.90
   8 -12   0   -0.80    1.10
  -8  12   0    1.70    1.30
  -8  12   0    0.20    1.00
   7 -12   0    2.10    1.10
   7 -12   0    1.80    1.10
   7 -12   0    2.30    1.00
   7 -12   0    3.60    1.10
   7 -12   0    2.20    1.00
   7 -12   0    1.90    0.90
  -7  12   0    2.50    1.10
  -7  12   0    4.30    1.20
  -7  12   0    2.90    1.40
   6 -12   0  136.79    5.00
   6 -12   0  143.99    5.20
   6 -12   0  139.19    5.60
   6 -12   0  138.09    5.00
   6 -12   0  136.39    4.90
   6 -12   0  137.29    4.90
  -6  12   0  134.09    3.80
  -6  12   0  135.99    5.10
  -6  12   0  141.29    5.50
  -6  12   0  142.39    5.00
  -6  12   0  143.19    5.20
  -6  12   0  131.29    3.70
  -6  12   0  130.19    4.90
   5 -12   0   51.89    2.90
   5 -12   0   53.79    4.10
   5 -12   0   57.19    3.30
   5 -12   0   54.79    2.80
   5 -12   0   56.59    2.70
   5 -12   0   58.29    2.90
  -5  12   0   57.29    2.90
  -5  12   0   50.79    3.30
  -5  12   0   58.59    2.80
  -5  12   0   57.19    2.80
  -5  12   0   55.19    2.80
  -5  12   0   58.19    2.00
  -5  12   0   57.29    1.90
   4 -12   0    2.60    1.00
   4 -12   0    2.60    0.90
   4 -12   0    0.50    1.10
   4 -12   0    1.30    0.90
   4 -12   0    4.50    1.10
   4 -12   0    2.60    0.80
   4 -12   0    1.10    0.80
  -4  12   0    3.60    1.00
  -4  12   0    2.40    1.00
  -4  12   0    1.40    0.90
  -4  12   0    2.50    0.60
  -4  12   0    1.20    0.90
  -4  12   0    2.80    0.50
  -4  12   0    2.80    1.00
   3 -12   0  126.69    4.60
   3 -12   0  118.49    4.40
   3 -12   0  125.59    4.60
   3 -12   0  122.69    4.50
   3 -12   0  120.49    4.90
   3 -12   0  120.79    4.80
   3 -12   0  133.19    4.50
  -3  12   0  122.29    4.60
  -3  12   0  130.79    4.60
  -3  12   0  120.69    3.90
  -3  12   0  128.19    4.60
   2 -12   0  202.88    6.30
   2 -12   0  188.28    6.50
   2 -12   0  196.38    6.40
   2 -12   0  198.68    6.50
   2 -12   0  201.38    6.30
   2 -12   0  195.28    6.60
   2 -12   0  191.38    6.20
  -2  12   0  193.18    6.50
  -2  12   0  181.48    8.10
  -2  12   0  204.28    6.40
  -2  12   0  196.08    6.40
  -2  12   0  194.98    5.90
  -2  12   0  193.98    6.20
   1 -12   0   16.40    1.70
   1 -12   0   12.60    1.60
   1 -12   0   13.10    1.60
   1 -12   0   16.00    1.60
   1 -12   0   16.60    1.60
   1 -12   0   16.50    1.80
   1 -12   0   16.40    1.60
  -1  12   0   13.00    1.50
  -1  12   0   14.40    1.50
  -1  12   0   13.90    1.40
  -1  12   0   19.60    1.80
  -1  12   0   13.90    1.70
  -1  12   0   13.20    1.50
   0 -12   0  145.39    5.00
   0 -12   0  140.79    5.10
   0 -12   0  135.49    4.90
   0 -12   0  139.89    4.90
   0 -12   0  136.39    5.10
   0 -12   0  148.69    5.20
   0  12   0  127.09    4.90
   0  12   0  145.89    5.00
   0  12   0  136.59    5.10
   0  12   0  149.09    5.10
   0  12   0  136.29    4.80
   0  12   0  146.09    5.10
  -1 -12   0    3.00    1.10
  -1 -12   0    3.30    1.00
  -1 -12   0    2.60    0.90
  -1 -12   0    3.40    0.90
  -1 -12   0    3.60    1.00
  -1 -12   0    3.40    1.00
   1  12   0    3.00    0.90
   1  12   0    1.40    0.90
   1  12   0    2.10    0.90
   1  12   0    2.60    0.90
   1  12   0    1.30    0.90
   1  12   0    4.00    1.20
  -2 -12   0  101.29    4.10
  -2 -12   0  104.49    4.10
  -2 -12   0  111.99    4.50
  -2 -12   0  103.49    4.20
  -2 -12   0  107.69    4.30
  -2 -12   0  104.09    4.20
   2  12   0  105.09    4.10
   2  12   0  101.89    4.20
   2  12   0  100.79    4.20
   2  12   0  112.19    4.20
   2  12   0  103.19    4.20
   2  12   0  107.29    4.40
  -3 -12   0   29.50    2.20
  -3 -12   0   32.30    2.50
  -3 -12   0   28.70    2.20
  -3 -12   0   28.50    2.30
  -3 -12   0   25.20    2.00
   3  12   0   31.40    2.30
   3  12   0   29.30    2.40
   3  12   0   29.60    2.20
   3  12   0   28.00    2.30
   3  12   0   31.10    2.10
   3  12   0   32.30    2.10
   3  12   0   29.80    2.20
  -4 -12   0   21.90    2.10
  -4 -12   0   20.20    2.10
  -4 -12   0   24.10    2.30
  -4 -12   0   22.20    2.20
  -4 -12   0   24.00    2.20
   4  12   0   20.70    2.10
   4  12   0   18.70    2.10
   4  12   0   20.90    2.10
   4  12   0   15.20    1.80
   4  12   0   19.50    2.00
   4  12   0   21.60    2.20
   4  12   0   21.70    1.90
  -5 -12   0   19.00    2.10
  -5 -12   0   20.30    2.20
  -5 -12   0   15.50    1.90
  -5 -12   0   17.50    2.00
  -5 -12   0   17.00    1.80
   5  12   0   17.10    1.90
   5  12   0   20.50    1.90
   5  12   0   18.70    2.30
   5  12   0   14.30    1.90
   5  12   0   16.00    1.90
   5  12   0   20.60    2.10
   5  12   0   18.50    2.00
  -6 -12   0    7.60    1.60
  -6 -12   0    6.70    1.60
  -6 -12   0    4.80    1.30
  -6 -12   0    7.20    1.60
  -6 -12   0    3.90    1.40
   6  12   0    5.70    1.30
   6  12   0    4.30    1.30
   6  12   0    4.10    1.50
   6  12   0    5.60    1.30
   6  12   0    6.70    2.60
  -7 -12   0    0.00    1.00
  -7 -12   0   -1.00    1.20
  -7 -12   0    0.40    1.00
  -7 -12   0   -0.20    1.20
   7  12   0    0.20    1.00
   7  12   0    0.20    1.30
   7  12   0    1.50    1.20
   7  12   0   -0.70    0.90
  -8 -12   0    6.70    1.60
  -8 -12   0    4.80    1.80
  -8 -12   0    6.80    1.60
   8  12   0    6.70    1.60
   8  12   0    4.10    1.40
   8  12   0    5.40    1.50
   8  12   0    5.50    1.80
   8  12   0    4.90    1.70
  -9 -12   0   24.00    2.60
  -9 -12   0   26.90    2.90
   9  12   0   23.30    2.70
   9  12   0   22.30    2.40
   9  12   0   18.70    3.10
   9  12   0   29.40    2.60
   9 -13   0    9.90    1.70
   9 -13   0   12.80    1.90
   9 -13   0   12.20    2.10
   9 -13   0   13.60    2.50
  -9  13   0   13.90    1.90
   8 -13   0   14.90    1.70
   8 -13   0   14.50    2.00
   8 -13   0   20.70    2.50
   8 -13   0   15.20    1.90
   8 -13   0   15.90    1.90
   8 -13   0   12.60    1.70
  -8  13   0   15.80    1.80
  -8  13   0   16.60    2.00
   7 -13   0   28.70    2.40
   7 -13   0   31.20    2.90
   7 -13   0   32.10    2.40
   7 -13   0   26.00    2.30
   7 -13   0   30.80    2.30
   7 -13   0   27.80    2.10
  -7  13   0   29.60    2.40
  -7  13   0   29.70    2.30
   6 -13   0    1.20    1.00
   6 -13   0    1.00    0.90
   6 -13   0    1.10    0.90
   6 -13   0    1.20    1.00
   6 -13   0    1.90    1.10
  -6  13   0    0.40    0.90
  -6  13   0    0.00    0.90
   5 -13   0   43.20    2.70
   5 -13   0   43.30    3.00
   5 -13   0   44.70    2.60
   5 -13   0   44.80    2.60
   5 -13   0   47.50    2.50
  -5  13   0   48.60    2.90
  -5  13   0   45.90    2.60
  -5  13   0   44.40    1.60
  -5  13   0   48.90    1.80
  -5  13   0   46.20    2.60
  -5  13   0   41.80    2.80
  -5  13   0   50.69    2.70
  -5  13   0   39.70    2.60
   4 -13   0    3.80    1.30
   4 -13   0    4.70    1.10
   4 -13   0    5.00    1.20
   4 -13   0    4.60    1.20
   4 -13   0    6.50    1.30
   4 -13   0    4.90    1.10
   4 -13   0    3.40    1.10
  -4  13   0    2.60    1.00
  -4  13   0    4.50    1.10
  -4  13   0    5.90    1.10
  -4  13   0    5.60    0.80
  -4  13   0    5.00    1.10
  -4  13   0    3.10    0.90
   3 -13   0    0.40    1.10
   3 -13   0    0.80    0.80
   3 -13   0    0.30    0.80
   3 -13   0    0.90    0.80
   3 -13   0   -0.80    1.00
   3 -13   0   -1.50    0.70
  -3  13   0   -0.10    0.70
  -3  13   0   -0.40    0.60
  -3  13   0    0.00    0.60
  -3  13   0    2.00    1.00
   2 -13   0    1.90    0.90
   2 -13   0    0.40    0.90
   2 -13   0    2.20    1.00
   2 -13   0    1.20    1.00
   2 -13   0    2.50    1.10
   2 -13   0    1.00    0.80
   2 -13   0    0.50    1.00
  -2  13   0    1.30    1.00
  -2  13   0    1.60    0.90
  -2  13   0    0.10    0.80
  -2  13   0    1.80    1.00
  -2  13   0    1.50    0.80
  -2  13   0    0.30    0.90
   1 -13   0   18.60    2.00
   1 -13   0   21.30    2.00
   1 -13   0   20.30    1.90
   1 -13   0   18.00    1.90
   1 -13   0   18.20    1.90
   1 -13   0   16.50    1.70
   1 -13   0   17.60    1.80
  -1  13   0   18.90    1.70
  -1  13   0   20.70    2.10
  -1  13   0   16.40    1.70
  -1  13   0   21.50    2.00
  -1  13   0   19.40    1.80
  -1  13   0   14.80    1.90
   0 -13   0   12.90    1.60
   0 -13   0   15.00    1.60
   0 -13   0   15.80    1.70
   0 -13   0   14.00    1.60
   0 -13   0   13.50    1.50
   0  13   0   13.90    1.60
   0  13   0   15.00    1.50
   0  13   0   14.20    1.70
   0  13   0   15.20    1.60
   0  13   0   15.80    1.80
   0  13   0   15.50    1.90
  -1 -13   0    9.70    1.50
  -1 -13   0    8.80    1.50
  -1 -13   0    8.30    1.30
  -1 -13   0    7.70    1.50
  -1 -13   0    8.50    1.40
  -1 -13   0    7.50    1.30
   1  13   0    7.60    1.30
   1  13   0    7.80    1.30
   1  13   0    6.40    1.30
   1  13   0    7.80    1.30
   1  13   0    8.70    1.40
   1  13   0    7.30    1.40
   1  13   0    7.00    1.40
  -2 -13   0  125.89    4.90
  -2 -13   0  138.99    5.00
  -2 -13   0  119.89    4.90
  -2 -13   0  123.49    4.80
  -2 -13   0  126.29    4.90
  -2 -13   0  131.99    5.00
   2  13   0  128.29    4.80
   2  13   0  125.69    4.90
   2  13   0  129.89    4.90
   2  13   0  135.99    5.20
   2  13   0  128.69    5.00
   2  13   0  124.69    4.70
  -3 -13   0   21.40    2.10
  -3 -13   0   21.50    2.10
  -3 -13   0   23.40    2.10
  -3 -13   0   24.80    2.10
  -3 -13   0   20.80    2.10
  -3 -13   0   22.50    2.00
   3  13   0   21.70    2.20
   3  13   0   18.00    2.00
   3  13   0   22.70    2.10
   3  13   0   21.90    2.20
   3  13   0   24.10    2.30
   3  13   0   21.80    2.00
  -4 -13   0   -1.30    1.00
  -4 -13   0    1.30    1.20
  -4 -13   0   -1.40    0.90
  -4 -13   0    0.50    0.90
   4  13   0    0.40    1.00
   4  13   0    0.80    1.20
   4  13   0    0.30    0.90
   4  13   0    0.40    1.10
   4  13   0    0.50    1.00
   4  13   0    1.80    1.10
   4  13   0   -1.10    0.80
  -5 -13   0   63.79    3.40
  -5 -13   0   62.09    3.30
  -5 -13   0   56.29    3.30
   5  13   0   56.99    4.10
   5  13   0   67.69    3.50
   5  13   0   63.89    3.30
   5  13   0   63.19    3.40
  -6 -13   0   49.20    3.10
  -6 -13   0   46.10    2.90
  -6 -13   0   43.00    3.60
  -6 -13   0   45.00    3.10
   6  13   0   44.80    3.20
   6  13   0   46.30    3.00
   6  13   0   47.30    3.00
   6  13   0   46.90    2.90
   6  13   0   48.10    3.60
  -7 -13   0   15.00    2.00
  -7 -13   0   16.30    2.40
  -7 -13   0   13.60    2.00
  -7 -13   0   18.70    2.60
   7  13   0   15.30    1.90
   7  13   0   13.20    1.80
   7  13   0   16.60    2.30
   7  13   0   15.70    2.20
   7  13   0   14.00    2.20
  -8 -13   0    5.30    1.60
  -8 -13   0    4.90    1.70
   8  13   0    3.40    1.40
   8  13   0    2.70    1.60
   8  13   0    8.70    2.50
   8  13   0    3.90    1.40
   9 -14   0    6.20    1.40
   9 -14   0    7.30    1.60
   9 -14   0    6.80    1.70
   9 -14   0   10.80    1.70
   9 -14   0    8.60    2.10
  -9  14   0    8.10    1.60
   8 -14   0   25.60    3.60
   8 -14   0   35.50    2.90
   8 -14   0   29.10    2.60
   8 -14   0   33.50    2.70
   8 -14   0   31.90    3.10
   8 -14   0   28.70    2.50
  -8  14   0   28.70    2.50
   7 -14   0    6.30    1.30
   7 -14   0    8.40    1.50
   7 -14   0    8.40    1.80
   7 -14   0   11.00    1.70
   7 -14   0    8.70    1.40
  -7  14   0    8.30    1.50
  -7  14   0   11.00    1.70
   6 -14   0    0.30    1.20
   6 -14   0    2.20    1.00
   6 -14   0    4.20    1.30
   6 -14   0    2.50    1.00
   6 -14   0    2.60    1.10
  -6  14   0    3.80    1.20
  -6  14   0    4.10    1.20
   5 -14   0    7.00    1.50
   5 -14   0    6.00    1.40
   5 -14   0    8.70    1.50
   5 -14   0    8.10    1.30
   5 -14   0    6.70    1.30
  -5  14   0    6.30    1.40
  -5  14   0    5.60    1.20
  -5  14   0    6.50    0.70
  -5  14   0    6.90    0.70
  -5  14   0    6.60    1.30
   4 -14   0   21.50    1.90
   4 -14   0   19.60    2.00
   4 -14   0   21.30    1.90
   4 -14   0   18.20    2.00
   4 -14   0   20.20    2.00
  -4  14   0   23.20    1.30
  -4  14   0   26.10    2.10
  -4  14   0   25.10    2.10
  -4  14   0   27.70    2.30
  -4  14   0   21.60    1.40
  -4  14   0   26.60    2.10
   3 -14   0   95.79    4.00
   3 -14   0   93.39    4.00
   3 -14   0  105.39    4.00
   3 -14   0  100.49    4.30
   3 -14   0   92.49    4.00
   3 -14   0   86.89    4.30
   3 -14   0   96.59    4.40
  -3  14   0   99.09    4.10
  -3  14   0   92.19    4.10
  -3  14   0  101.79    3.40
  -3  14   0   94.69    4.20
   2 -14   0   -0.50    0.80
   2 -14   0   -0.80    0.80
   2 -14   0   -0.40    0.70
   2 -14   0   -0.80    0.80
   2 -14   0    0.30    0.90
   2 -14   0    1.30    0.90
   2 -14   0   -0.60    1.10
  -2  14   0   -0.60    0.90
  -2  14   0    0.50    0.90
  -2  14   0    0.00    0.80
  -2  14   0    1.00    0.90
  -2  14   0   -0.80    0.70
  -2  14   0   -0.10    0.90
   1 -14   0   11.20    1.50
   1 -14   0   10.30    1.50
   1 -14   0   10.90    1.60
   1 -14   0    8.50    1.40
   1 -14   0   10.90    1.70
   1 -14   0   11.10    1.90
   1 -14   0   10.70    1.50
  -1  14   0    9.50    1.60
  -1  14   0   10.50    1.60
  -1  14   0   10.40    1.60
  -1  14   0   12.30    2.00
  -1  14   0   10.80    1.50
  -1  14   0   11.10    1.40
   0 -14   0   53.69    2.90
   0 -14   0   53.99    2.90
   0 -14   0   44.50    2.70
   0 -14   0   51.19    3.50
   0 -14   0   46.20    2.80
   0 -14   0   49.99    2.80
   0  14   0   48.30    2.80
   0  14   0   48.90    2.70
   0  14   0   50.49    2.80
   0  14   0   50.99    3.00
   0  14   0   44.50    2.80
  -1 -14   0    9.80    1.70
  -1 -14   0    9.80    1.50
  -1 -14   0   10.10    1.60
  -1 -14   0    8.90    1.60
  -1 -14   0   10.60    1.60
  -1 -14   0    8.50    1.50
   1  14   0    8.70    2.50
   1  14   0    9.90    1.50
   1  14   0   13.10    1.60
   1  14   0   10.30    1.60
   1  14   0   13.90    1.80
   1  14   0    9.20    1.40
   1  14   0   10.10    1.40
  -2 -14   0    4.60    1.90
  -2 -14   0    5.10    1.40
  -2 -14   0    5.30    1.40
  -2 -14   0    2.90    1.00
   2  14   0    4.00    1.20
   2  14   0    2.80    1.10
   2  14   0    4.80    1.30
   2  14   0    3.00    1.20
   2  14   0    2.70    1.10
  -3 -14   0    3.10    1.00
  -3 -14   0    3.30    1.20
  -3 -14   0    1.70    1.10
  -3 -14   0    3.90    1.20
  -3 -14   0    2.50    1.10
   3  14   0    4.60    1.30
   3  14   0    4.80    1.20
   3  14   0    5.20    1.30
   3  14   0    7.70    1.60
   3  14   0    3.30    1.20
  -4 -14   0   24.70    2.30
  -4 -14   0   26.70    2.30
  -4 -14   0   22.30    2.30
  -4 -14   0   26.20    2.40
   4  14   0   23.30    2.20
   4  14   0   23.80    2.50
   4  14   0   22.90    2.20
   4  14   0   23.10    2.40
   4  14   0   25.50    2.30
   4  14   0   26.10    2.30
  -5 -14   0    1.10    1.10
  -5 -14   0    1.40    1.20
  -5 -14   0    1.50    1.10
   5  14   0    2.40    1.10
   5  14   0    0.70    1.10
   5  14   0    0.10    1.10
   5  14   0    2.20    1.20
   5  14   0    2.90    1.20
  -6 -14   0    2.00    1.40
  -6 -14   0    3.00    1.40
  -6 -14   0    3.20    1.20
   6  14   0    3.60    1.40
   6  14   0    3.90    1.20
   6  14   0    2.20    1.40
   6  14   0    2.00    1.10
   6  14   0   -0.80    1.40
  -7 -14   0    9.20    2.00
  -7 -14   0    7.60    1.60
   7  14   0    8.80    1.90
   7  14   0    5.90    1.40
   7  14   0    8.30    1.80
   7  14   0    6.50    1.50
   8 -15   0   17.50    2.30
   8 -15   0   17.60    1.90
   8 -15   0   15.50    2.00
   8 -15   0   13.60    1.80
   8 -15   0   11.10    2.20
  -8  15   0   18.00    2.10
   7 -15   0    3.30    1.20
   7 -15   0   -1.00    1.20
   7 -15   0    3.40    1.30
   7 -15   0    2.00    1.20
  -7  15   0    4.60    1.30
   6 -15   0   45.10    3.40
   6 -15   0   47.20    2.80
   6 -15   0   50.59    2.90
   6 -15   0   48.60    2.90
   6 -15   0   53.89    3.20
  -6  15   0   48.80    3.00
   5 -15   0   86.49    3.90
   5 -15   0   77.59    3.80
   5 -15   0   76.69    3.60
   5 -15   0   87.09    4.40
   5 -15   0   87.69    4.10
  -5  15   0   91.59    4.10
  -5  15   0   82.39    3.80
  -5  15   0   82.09    2.60
  -5  15   0   79.59    2.60
  -5  15   0   84.39    3.80
   4 -15   0   34.10    2.80
   4 -15   0   33.80    2.60
   4 -15   0   37.30    2.70
   4 -15   0   39.50    2.60
   4 -15   0   36.30    2.40
  -4  15   0   38.50    2.60
  -4  15   0   41.30    2.70
  -4  15   0   38.30    1.80
  -4  15   0   38.30    2.60
  -4  15   0   39.00    1.80
   3 -15   0    0.40    1.00
   3 -15   0    1.80    1.00
   3 -15   0    1.70    1.00
   3 -15   0    1.20    1.00
   3 -15   0   -0.10    1.10
   3 -15   0    1.60    1.10
  -3  15   0    2.10    0.80
  -3  15   0    0.80    1.00
  -3  15   0    2.00    1.00
   2 -15   0    3.50    1.30
   2 -15   0    9.70    1.40
   2 -15   0    6.70    1.30
   2 -15   0    9.20    1.90
   2 -15   0    6.20    1.40
   2 -15   0    6.70    1.30
   2 -15   0    6.10    1.30
  -2  15   0    7.00    1.10
  -2  15   0    5.70    1.30
  -2  15   0    5.80    1.40
  -2  15   0    6.20    1.40
  -2  15   0    7.80    1.50
   1 -15   0   14.70    1.90
   1 -15   0   11.50    1.60
   1 -15   0   11.20    1.60
   1 -15   0   16.30    1.80
   1 -15   0   18.10    2.10
   1 -15   0   11.30    1.70
  -1  15   0   12.60    1.70
  -1  15   0   13.50    1.80
  -1  15   0   15.30    1.60
  -1  15   0   17.60    2.20
  -1  15   0   13.20    1.80
   0 -15   0   24.50    2.20
   0 -15   0   13.60    2.00
   0 -15   0   17.30    2.00
   0 -15   0   16.30    1.80
   0 -15   0   16.10    1.90
   0  15   0   15.10    2.00
   0  15   0   19.50    2.20
   0  15   0   16.60    2.20
   0  15   0   15.10    1.70
   0  15   0   18.70    2.00
  -1 -15   0   30.50    2.50
  -1 -15   0   29.40    2.50
  -1 -15   0   29.80    2.50
  -1 -15   0   30.20    2.30
  -1 -15   0   29.60    2.30
   1  15   0   33.50    2.60
   1  15   0   32.50    2.70
   1  15   0   30.80    2.60
   1  15   0   30.20    2.30
   1  15   0   28.70    2.30
  -2 -15   0   32.30    2.60
  -2 -15   0   30.90    2.60
  -2 -15   0   27.00    2.30
  -2 -15   0   30.30    2.40
  -2 -15   0   27.80    2.20
   2  15   0   31.00    2.30
   2  15   0   27.50    2.40
   2  15   0   29.80    2.80
   2  15   0   31.30    2.30
   2  15   0   30.40    2.40
  -3 -15   0   11.70    1.80
  -3 -15   0   12.00    2.50
  -3 -15   0   10.10    1.70
  -3 -15   0   10.90    1.60
  -3 -15   0   11.10    1.80
   3  15   0    7.80    1.50
   3  15   0   10.80    1.60
   3  15   0   10.90    1.70
   3  15   0    8.90    1.80
   3  15   0   14.00    1.90
  -4 -15   0    0.60    1.20
  -4 -15   0    1.30    1.00
  -4 -15   0    3.30    1.30
  -4 -15   0    2.80    1.30
   4  15   0    3.00    1.20
   4  15   0    0.60    1.00
   4  15   0    1.40    2.00
   4  15   0    2.50    1.90
   4  15   0    2.00    1.10
  -5 -15   0    4.40    1.50
  -5 -15   0    5.80    1.50
  -5 -15   0    6.80    1.70
   5  15   0    6.90    2.30
   5  15   0    5.80    1.60
   5  15   0    7.20    1.60
   5  15   0    6.30    1.40
  -6 -15   0   38.40    3.60
  -6 -15   0   36.50    3.10
   6  15   0   42.90    3.00
   6  15   0   36.50    2.80
   6  15   0   30.90    2.90
   6  15   0   36.30    2.80
   7 -16   0   20.00    2.20
   7 -16   0   20.40    2.40
   7 -16   0   14.20    2.20
   7 -16   0   20.10    2.30
  -7  16   0   21.00    2.30
   6 -16   0   37.70    2.60
   6 -16   0   38.00    2.80
   6 -16   0   37.80    3.20
   6 -16   0   34.90    2.60
   6 -16   0   34.50    2.90
  -6  16   0   34.60    2.60
   5 -16   0   10.10    1.60
   5 -16   0    9.40    1.50
   5 -16   0    9.60    1.60
   5 -16   0    6.90    1.70
   5 -16   0   12.40    2.00
  -5  16   0   10.10    1.60
  -5  16   0   10.20    1.70
  -5  16   0   11.90    1.80
   4 -16   0    5.70    1.30
   4 -16   0    5.50    1.50
   4 -16   0    4.60    1.20
   4 -16   0    5.10    1.50
   4 -16   0    4.40    1.20
  -4  16   0    5.20    0.80
  -4  16   0    5.60    0.80
  -4  16   0    7.60    1.50
  -4  16   0    7.40    1.40
  -4  16   0    4.20    1.30
   3 -16   0   19.80    2.10
   3 -16   0   25.80    2.10
   3 -16   0   20.90    2.50
   3 -16   0   25.40    2.50
   3 -16   0   23.90    2.30
  -3  16   0   23.20    2.20
  -3  16   0   24.00    1.60
  -3  16   0   22.40    2.30
  -3  16   0   22.80    2.20
   2 -16   0    1.10    0.80
   2 -16   0    1.10    1.00
   2 -16   0    1.30    1.10
   2 -16   0   -0.30    1.10
   2 -16   0    0.20    1.00
   2 -16   0    1.70    1.10
   2 -16   0    0.80    1.10
  -2  16   0    1.30    1.10
  -2  16   0   -0.40    0.90
  -2  16   0    1.20    0.80
  -2  16   0    1.00    1.10
   1 -16   0   23.60    2.30
   1 -16   0   29.20    2.40
   1 -16   0   26.60    2.30
   1 -16   0   29.10    2.30
   1 -16   0   30.80    2.60
  -1  16   0   26.60    2.40
  -1  16   0   26.00    2.00
  -1  16   0   30.30    2.40
  -1  16   0   27.40    2.40
   0 -16   0   12.70    1.90
   0 -16   0   11.40    1.70
   0 -16   0   13.00    1.80
   0 -16   0   13.60    1.60
   0 -16   0   12.90    1.90
   0  16   0   12.90    1.80
   0  16   0   12.00    1.50
   0  16   0   14.00    1.90
   0  16   0   14.70    1.90
  -1 -16   0   79.49    3.90
  -1 -16   0   86.29    4.20
  -1 -16   0   82.99    4.20
  -1 -16   0   83.09    4.10
  -1 -16   0   85.09    4.10
   1  16   0   86.89    4.00
   1  16   0   86.49    4.20
   1  16   0   85.99    5.80
   1  16   0   84.29    4.40
  -2 -16   0    6.10    1.40
  -2 -16   0    7.00    1.50
  -2 -16   0    9.20    1.80
  -2 -16   0    7.70    1.60
   2  16   0    6.20    1.50
   2  16   0    8.60    1.80
   2  16   0    6.50    1.50
   2  16   0    7.10    1.50
  -3 -16   0   72.09    4.00
  -3 -16   0   69.69    3.80
  -3 -16   0   66.99    3.90
  -3 -16   0   70.99    3.80
   3  16   0   71.59    3.90
   3  16   0   68.49    4.20
   3  16   0   72.89    3.70
  -4 -16   0    2.70    1.20
  -4 -16   0    2.10    1.20
  -4 -16   0    1.80    1.40
  -4 -16   0    4.30    1.50
   4  16   0    1.50    1.10
   4  16   0    3.20    1.30
   4  16   0    4.30    1.30
  -5 -16   0    2.30    1.60
  -5 -16   0    3.00    1.50
  -5 -16   0    3.20    1.20
  -5 -16   0    2.60    1.20
   5  16   0    3.10    1.70
   5  16   0    4.90    1.60
   5  16   0    1.70    1.20
   5  16   0    2.30    1.30
   5 -17   0   11.30    1.70
   5 -17   0   14.90    2.00
   5 -17   0   13.70    2.90
   5 -17   0   16.10    2.20
   5 -17   0   19.20    3.30
  -5  17   0   14.80    1.90
  -5  17   0   15.50    2.00
   4 -17   0   81.39    4.00
   4 -17   0   75.79    4.10
   4 -17   0   77.19    4.30
   4 -17   0   79.99    3.80
   4 -17   0   69.79    3.80
  -4  17   0   61.39    3.60
  -4  17   0   72.69    3.70
  -4  17   0   77.49    3.80
   3 -17   0    4.70    1.30
   3 -17   0    2.30    1.30
   3 -17   0    1.40    1.20
   3 -17   0    5.90    1.60
  -3  17   0    4.20    1.30
  -3  17   0    4.80    1.40
  -3  17   0    3.30    0.90
  -3  17   0    3.50    1.30
  -3  17   0    3.40    0.80
   2 -17   0   12.00    1.90
   2 -17   0   14.00    2.10
   2 -17   0   14.10    1.60
   2 -17   0   14.50    1.90
   2 -17   0   16.00    2.10
   2 -17   0   11.50    1.70
  -2  17   0   14.50    2.00
  -2  17   0   12.90    1.50
  -2  17   0   12.50    1.80
  -2  17   0   11.40    1.80
   1 -17   0   22.90    2.50
   1 -17   0   19.40    2.20
   1 -17   0   21.90    2.40
   1 -17   0   25.70    2.30
  -1  17   0   25.30    2.20
  -1  17   0   25.10    2.00
  -1  17   0   29.90    2.60
   0 -17   0    3.40    1.50
   0 -17   0    2.80    1.20
   0 -17   0    6.60    1.60
   0 -17   0    5.40    1.30
   0  17   0    6.60    1.50
   0  17   0    1.70    1.00
   0  17   0    4.00    1.30
   0  17   0    5.10    1.40
  -1 -17   0   58.49    3.50
  -1 -17   0   58.39    3.50
  -1 -17   0   64.09    4.90
  -1 -17   0   58.29    3.70
   1  17   0   60.19    3.40
   1  17   0   58.19    3.50
   1  17   0   53.19    3.20
   1  17   0   56.59    3.60
  -2 -17   0  108.69    5.30
  -2 -17   0  121.39    5.30
  -2 -17   0  112.69    5.30
  -2 -17   0  104.99    5.10
   2  17   0  125.19    5.40
   2  17   0  125.19    5.40
   2  17   0  119.09    5.10
  -3 -17   0   23.80    2.50
  -3 -17   0   18.70    2.30
  -3 -17   0   22.90    2.70
  -3 -17   0   26.70    2.50
   3  17   0   22.50    2.70
   3  17   0   18.20    2.40
   3  17   0   19.60    2.30
   2 -18   0   16.70    2.40
   2 -18   0   16.40    2.00
   2 -18   0   15.90    1.80
   2 -18   0   14.00    2.10
   2 -18   0   14.20    1.40
  -2  18   0    9.60    1.80
  -2  18   0   14.00    2.00
  -2  18   0   15.60    1.60
  -2  18   0   14.40    1.90
   1 -18   0    8.00    1.70
   1 -18   0    7.70    1.50
   1 -18   0    9.00    1.90
   1 -18   0    8.20    1.60
   1 -18   0    6.50    1.70
  -1  18   0   10.90    1.90
  -1  18   0    9.10    1.50
  -1  18   0   12.40    2.00
  -1  18   0   12.90    1.90
   0 -18   0   18.60    2.20
   0 -18   0   19.60    2.40
   0 -18   0   14.50    2.10
   0 -18   0   14.90    2.00
   0  18   0   16.40    1.90
   0  18   0   21.00    2.50
   0  18   0   15.40    2.00
   0  18   0   16.80    2.20
   0  18  -1    6.20    1.60
   0  18  -1    3.50    1.80
   0  18  -1    4.70    1.30
   0  18  -1    4.00    1.30
   0 -18   1    4.20    2.10
   0 -18   1    6.60    1.60
   0 -18   1    7.20    1.80
   0 -18   1    3.40    1.30
  -1  18  -1    5.40    1.10
  -1  18  -1    4.90    1.60
  -1  18  -1    6.50    1.50
   1 -18   1    6.20    1.50
   1 -18   1    8.40    1.80
   1 -18   1    4.80    1.40
  -2  18  -1   49.30    3.30
  -2  18  -1   43.30    2.30
  -2  18  -1   45.20    3.10
   2 -18   1   44.30    3.10
   2 -18   1   41.20    2.60
   2 -18   1   43.80    3.30
   2 -18   1   45.20    2.90
   2 -18   1   36.60    3.30
   3  17  -1   15.00    2.00
   3  17  -1   15.40    2.30
   3  17  -1   20.30    2.30
   3  17  -1   14.80    2.20
  -3 -17   1   13.40    1.90
  -3 -17   1   15.70    2.30
  -3 -17   1   15.70    2.00
  -3 -17   1   15.60    2.20
   2  17  -1    0.10    1.20
   2  17  -1    1.10    1.10
   2  17  -1    0.70    1.00
   2  17  -1    1.70    1.10
  -2 -17   1   -0.60    0.90
  -2 -17   1    0.30    1.20
  -2 -17   1    0.00    1.00
  -2 -17   1    0.30    1.00
   1  17  -1   12.10    2.00
   1  17  -1   11.60    1.70
   1  17  -1   14.30    1.90
   1  17  -1   13.20    2.00
  -1 -17   1    8.60    1.80
  -1 -17   1    8.60    1.70
  -1 -17   1   11.00    1.90
   0  17  -1   45.90    3.10
   0  17  -1   44.70    3.20
   0  17  -1   43.70    2.90
   0  17  -1   41.90    2.60
   0 -17   1   40.60    3.00
   0 -17   1   44.20    3.20
   0 -17   1   43.70    2.90
   0 -17   1   37.30    2.80
   0 -17   1   38.50    3.00
  -1  17  -1   27.90    2.80
  -1  17  -1   24.90    2.30
  -1  17  -1   23.50    1.90
  -1  17  -1   24.10    2.30
   1 -17   1   22.10    2.30
   1 -17   1   27.90    2.60
   1 -17   1   24.50    2.40
   1 -17   1   26.10    2.70
   1 -17   1   28.90    2.50
  -2  17  -1    0.90    1.00
  -2  17  -1    0.40    0.70
  -2  17  -1    1.60    1.30
  -2  17  -1    0.20    0.90
   2 -17   1    0.30    1.10
   2 -17   1    0.70    0.90
   2 -17   1    2.10    1.10
   2 -17   1    0.10    0.90
   2 -17   1    1.20    1.10
   2 -17   1    0.80    1.10
   2 -17   1    0.80    0.70
  -3  17  -1   24.70    2.50
  -3  17  -1   27.70    1.70
  -3  17  -1   28.50    2.60
  -3  17  -1   30.50    2.40
   3 -17   1   28.90    2.40
   3 -17   1   31.80    2.60
   3 -17   1   30.30    2.80
   3 -17   1   28.00    2.50
  -4  17  -1   27.70    2.50
  -4  17  -1   23.50    2.30
   4 -17   1   30.20    2.60
   4 -17   1   22.60    2.30
   4 -17   1   29.00    3.20
   4 -17   1   27.70    2.30
   4 -17   1   26.70    2.80
  -5  17  -1   82.19    3.90
  -5  17  -1   82.09    4.00
   5 -17   1   79.39    6.20
   5 -17   1   77.39    4.00
   5 -17   1   80.29    3.80
   5 -17   1   78.49    4.60
   5 -17   1   77.19    3.90
   5  16  -1   19.50    2.50
   5  16  -1   14.20    2.00
   5  16  -1   17.90    2.20
  -5 -16   1   16.20    2.30
  -5 -16   1   15.60    2.10
  -5 -16   1   13.80    1.90
  -5 -16   1   17.10    2.30
   4  16  -1   42.30    3.00
   4  16  -1   49.00    3.20
   4  16  -1   46.10    3.00
  -4 -16   1   57.19    4.90
  -4 -16   1   43.10    3.10
  -4 -16   1   44.20    3.20
  -4 -16   1   45.20    3.20
   3  16  -1    2.70    1.10
   3  16  -1    0.20    1.20
   3  16  -1   -0.50    1.00
  -3 -16   1    1.40    1.10
  -3 -16   1    1.50    1.00
  -3 -16   1    0.30    1.10
  -3 -16   1    0.60    1.10
   2  16  -1   28.40    2.60
   2  16  -1   28.40    2.40
   2  16  -1   32.10    2.50
   2  16  -1   30.90    2.90
   2  16  -1   33.30    2.60
  -2 -16   1   30.10    2.50
  -2 -16   1   29.30    2.50
  -2 -16   1   31.30    2.60
  -2 -16   1   33.90    2.50
  -2 -16   1   31.50    2.70
   1  16  -1  166.78    6.30
   1  16  -1  157.18    5.90
   1  16  -1  159.88    6.10
   1  16  -1  147.69    5.60
  -1 -16   1  158.68    5.90
  -1 -16   1  152.58    6.10
  -1 -16   1  150.18    6.10
  -1 -16   1  156.68    5.90
  -1 -16   1  161.08    6.20
   0  16  -1   68.19    3.20
   0  16  -1   67.89    3.50
   0  16  -1   69.19    4.40
   0  16  -1   69.39    3.70
   0 -16   1   68.29    3.50
   0 -16   1   67.29    3.60
   0 -16   1   71.19    3.60
   0 -16   1   69.69    3.80
   0 -16   1   64.69    3.40
  -1  16  -1   44.20    2.70
  -1  16  -1   36.30    2.20
  -1  16  -1   37.40    2.70
  -1  16  -1   34.00    2.80
   1 -16   1   39.20    2.70
   1 -16   1   34.30    2.80
   1 -16   1   41.80    2.60
   1 -16   1   35.30    2.70
  -2  16  -1   19.70    2.10
  -2  16  -1   21.70    2.30
  -2  16  -1   22.70    1.70
   2 -16   1   23.70    2.30
   2 -16   1   25.10    2.30
   2 -16   1   18.20    1.40
   2 -16   1   23.50    2.20
   2 -16   1   22.10    2.40
  -3  16  -1    1.00    1.00
  -3  16  -1    1.80    0.70
  -3  16  -1    2.10    0.60
  -3  16  -1    3.40    2.00
  -3  16  -1    1.40    0.90
   3 -16   1    0.60    0.90
   3 -16   1    0.50    1.00
   3 -16   1    1.90    1.10
   3 -16   1    0.70    1.10
   3 -16   1    1.60    1.10
  -4  16  -1    0.00    0.90
  -4  16  -1    0.40    0.50
  -4  16  -1    0.30    1.00
   4 -16   1   -1.10    0.80
   4 -16   1    0.80    1.00
   4 -16   1   -0.30    0.90
   4 -16   1    0.40    1.00
   4 -16   1    0.70    0.90
  -5  16  -1   30.80    2.80
  -5  16  -1   30.50    2.50
   5 -16   1   26.80    2.50
   5 -16   1   28.50    2.90
   5 -16   1   25.50    2.70
   5 -16   1   27.90    2.20
   5 -16   1   29.40    2.50
  -6  16  -1    1.10    0.40
  -6  16  -1    2.60    1.10
   6 -16   1    2.00    1.30
   6 -16   1   -0.20    1.80
   6 -16   1   -0.50    0.90
   6 -16   1    1.40    0.90
   6 -16   1    1.60    1.90
   7 -16   1   40.40    2.90
   7 -16   1   40.20    2.70
   7 -16   1   36.80    3.40
   6  15  -1    7.40    1.50
   6  15  -1    5.00    1.70
   6  15  -1    4.90    1.40
   6  15  -1    5.20    1.60
  -6 -15   1    3.00    1.60
  -6 -15   1    6.80    2.50
  -6 -15   1    6.90    1.70
   5  15  -1    4.20    1.30
   5  15  -1    4.80    1.40
   5  15  -1    4.90    1.40
   5  15  -1    7.80    1.70
  -5 -15   1    7.30    1.60
  -5 -15   1    7.50    1.80
  -5 -15   1    5.60    1.60
   4  15  -1   64.79    3.50
   4  15  -1   65.49    3.60
   4  15  -1   64.69    3.60
  -4 -15   1   73.29    3.70
  -4 -15   1   69.99    3.70
  -4 -15   1   77.29    4.00
  -4 -15   1   65.69    3.80
   3  15  -1    5.80    2.30
   3  15  -1    4.20    1.30
   3  15  -1    2.40    1.10
   3  15  -1    4.20    1.40
   3  15  -1    4.60    1.30
  -3 -15   1    3.90    1.30
  -3 -15   1    5.50    1.50
  -3 -15   1    5.00    1.40
  -3 -15   1    5.00    1.40
  -3 -15   1    5.30    1.40
   2  15  -1   45.10    2.80
   2  15  -1   42.30    2.90
   2  15  -1   43.90    2.80
   2  15  -1   43.10    2.80
   2  15  -1   45.30    2.90
  -2 -15   1   43.00    2.90
  -2 -15   1   48.00    2.90
  -2 -15   1   49.99    3.00
  -2 -15   1   43.70    2.80
  -2 -15   1   47.00    3.00
   1  15  -1   37.40    2.70
   1  15  -1   34.10    2.80
   1  15  -1   33.60    2.60
   1  15  -1   36.80    3.00
   1  15  -1   36.30    2.50
   1  15  -1   39.80    2.60
  -1 -15   1   38.20    2.60
  -1 -15   1   39.40    2.70
  -1 -15   1   35.90    2.70
  -1 -15   1   38.10    2.70
  -1 -15   1   32.60    2.50
   0  15  -1   21.40    2.20
   0  15  -1   20.40    2.10
   0  15  -1   19.80    1.90
   0  15  -1   18.60    2.10
   0  15  -1   19.10    1.90
   0 -15   1   19.40    2.10
   0 -15   1   21.50    2.10
   0 -15   1   22.30    2.30
   0 -15   1   24.40    2.10
   0 -15   1   19.80    2.10
  -1  15  -1   50.99    3.20
  -1  15  -1   49.00    3.10
  -1  15  -1   51.49    2.60
  -1  15  -1   52.29    2.80
  -1  15  -1   55.29    3.10
   1 -15   1   51.99    3.00
   1 -15   1   53.79    3.00
   1 -15   1   56.59    3.30
   1 -15   1   54.59    2.90
   1 -15   1   56.89    3.20
   1 -15   1   48.80    3.00
  -2  15  -1   11.10    1.80
  -2  15  -1   11.80    1.70
  -2  15  -1   11.30    1.60
  -2  15  -1   11.90    1.30
   2 -15   1    9.70    1.50
   2 -15   1   11.10    1.60
   2 -15   1   13.10    1.70
   2 -15   1   12.50    2.00
   2 -15   1   10.60    1.80
   2 -15   1   13.00    1.80
  -3  15  -1   19.50    1.30
  -3  15  -1   19.50    1.90
  -3  15  -1   21.10    2.20
  -3  15  -1   17.50    1.40
   3 -15   1   15.90    1.80
   3 -15   1   21.60    1.90
   3 -15   1   20.10    2.10
   3 -15   1   20.40    2.30
   3 -15   1   20.60    2.10
  -4  15  -1    0.80    0.40
  -4  15  -1    1.30    1.00
  -4  15  -1    0.40    0.80
  -4  15  -1    0.60    0.50
  -4  15  -1    1.70    0.90
   4 -15   1    0.00    0.80
   4 -15   1    1.40    1.10
   4 -15   1   -0.60    0.90
   4 -15   1    0.20    0.80
   4 -15   1    1.10    1.10
  -5  15  -1   16.00    1.90
  -5  15  -1   15.70    1.90
  -5  15  -1   18.70    1.90
   5 -15   1   16.50    1.80
   5 -15   1   18.70    2.40
   5 -15   1   17.00    2.00
   5 -15   1   17.10    2.00
   5 -15   1   13.80    1.70
  -6  15  -1   71.59    3.70
  -6  15  -1   79.49    3.70
   6 -15   1   78.69    3.90
   6 -15   1   76.19    3.60
   6 -15   1   72.59    3.50
   6 -15   1   73.69    4.20
   6 -15   1   71.99    3.60
  -7  15  -1   26.20    2.80
   7 -15   1   21.50    2.40
   7 -15   1   21.10    2.20
   7 -15   1   20.60    2.70
   7 -15   1   25.60    2.30
  -8  15  -1   28.40    2.50
   8 -15   1   21.90    2.80
   8 -15   1   18.60    2.30
   8 -15   1   24.90    2.20
   8 -15   1   24.50    2.40
   8 -15   1   20.80    2.20
   7  14  -1    6.20    1.60
   7  14  -1    2.90    1.20
   7  14  -1    4.50    1.60
   7  14  -1    4.10    1.40
  -7 -14   1    3.70    1.40
  -7 -14   1    2.90    1.50
  -7 -14   1    3.50    1.60
   6  14  -1  130.09    5.20
   6  14  -1  129.59    5.70
   6  14  -1  134.19    5.40
   6  14  -1  134.19    5.50
  -6 -14   1  122.49    5.50
  -6 -14   1  134.39    5.60
   5  14  -1    4.20    1.40
   5  14  -1    5.30    1.30
   5  14  -1    5.70    1.60
   5  14  -1    4.00    1.20
   5  14  -1    1.90    1.40
  -5 -14   1    3.40    1.30
  -5 -14   1    3.60    1.40
  -5 -14   1    5.20    1.40
   4  14  -1   10.30    1.60
   4  14  -1   12.20    1.80
   4  14  -1   10.40    1.90
   4  14  -1   11.30    1.80
   4  14  -1   10.80    1.80
   4  14  -1   10.30    1.60
  -4 -14   1   10.70    1.70
  -4 -14   1   11.20    1.60
  -4 -14   1   13.80    2.00
  -4 -14   1   13.20    2.00
   3  14  -1   41.90    3.00
   3  14  -1   47.30    2.80
   3  14  -1   49.10    4.50
   3  14  -1   46.30    2.90
  -3 -14   1   43.70    2.80
  -3 -14   1   52.79    3.00
  -3 -14   1   44.80    3.00
  -3 -14   1   41.20    2.80
  -3 -14   1   49.10    2.90
   2  14  -1    3.20    1.10
   2  14  -1    3.20    1.10
   2  14  -1    1.40    1.10
   2  14  -1    1.70    1.10
   2  14  -1    4.90    1.30
   2  14  -1    1.70    1.60
  -2 -14   1    1.60    0.90
  -2 -14   1    1.40    1.10
  -2 -14   1    1.80    1.00
  -2 -14   1    1.70    1.10
  -2 -14   1    3.50    1.10
   1  14  -1   -1.50    0.60
   1  14  -1    0.50    1.10
   1  14  -1   -0.80    0.80
   1  14  -1    0.20    1.00
   1  14  -1   -0.70    0.80
   1  14  -1   -0.50    1.00
   1  14  -1   -0.50    0.80
  -1 -14   1    0.80    0.90
  -1 -14   1    0.50    0.90
  -1 -14   1    0.30    1.50
  -1 -14   1    0.00    0.80
  -1 -14   1   -0.70    0.80
  -1 -14   1    0.80    0.90
   0  14  -1    4.70    1.10
   0  14  -1    4.60    1.20
   0  14  -1    4.60    1.30
   0  14  -1    6.00    1.20
   0  14  -1    5.20    1.30
   0  14  -1    4.30    1.10
   0 -14   1    3.80    1.10
   0 -14   1    4.50    1.20
   0 -14   1    6.50    1.40
   0 -14   1    3.60    1.20
   0 -14   1    4.50    1.20
   0 -14   1    3.80    1.20
  -1  14  -1   84.69    4.00
  -1  14  -1   85.09    3.70
  -1  14  -1   83.29    3.80
  -1  14  -1   83.69    3.90
  -1  14  -1   83.69    3.30
  -1  14  -1   85.09    3.80
   1 -14   1   85.69    3.70
   1 -14   1   82.99    3.70
   1 -14   1   80.99    3.60
   1 -14   1   88.79    5.70
   1 -14   1   91.79    4.10
   1 -14   1   89.09    3.80
   1 -14   1   85.69    3.90
  -2  14  -1   71.49    3.30
  -2  14  -1   71.19    3.50
  -2  14  -1   70.09    3.50
  -2  14  -1   62.89    3.20
  -2  14  -1   68.89    2.80
  -2  14  -1   73.79    3.50
   2 -14   1   70.99    3.30
   2 -14   1   67.69    3.40
   2 -14   1   65.29    3.20
   2 -14   1   72.89    3.70
   2 -14   1   76.19    3.30
   2 -14   1   68.49    3.60
   2 -14   1   63.09    3.30
  -3  14  -1   59.99    3.20
  -3  14  -1   59.39    2.30
  -3  14  -1   56.39    3.60
  -3  14  -1   59.89    3.00
  -3  14  -1   52.79    3.10
   3 -14   1   60.79    3.10
   3 -14   1   56.29    3.10
   3 -14   1   52.29    2.90
   3 -14   1   62.69    3.00
   3 -14   1   58.39    3.40
   3 -14   1   52.79    3.40
   3 -14   1   65.59    3.00
  -4  14  -1   72.89    2.40
  -4  14  -1   71.29    3.70
  -4  14  -1   75.59    2.50
  -4  14  -1   71.89    3.80
  -4  14  -1   76.49    3.60
  -4  14  -1   74.29    3.40
   4 -14   1   73.09    3.40
   4 -14   1   72.19    3.60
   4 -14   1   71.69    3.80
   4 -14   1   79.99    3.40
   4 -14   1   71.29    3.50
  -5  14  -1   -0.20    0.90
  -5  14  -1   -0.10    0.80
  -5  14  -1    0.70    0.90
   5 -14   1   -0.10    0.90
   5 -14   1   -1.00    0.90
   5 -14   1    0.80    0.80
   5 -14   1    0.40    0.90
   5 -14   1    0.00    0.80
  -6  14  -1  216.98    7.20
  -6  14  -1  210.68    7.40
   6 -14   1  219.18    7.10
   6 -14   1  214.58    7.30
   6 -14   1  221.38    8.00
   6 -14   1  223.48    7.30
   6 -14   1  228.28    7.60
  -7  14  -1   81.49    4.00
  -7  14  -1   80.69    3.70
   7 -14   1   78.79    3.90
   7 -14   1   78.89    3.70
   7 -14   1   79.99    3.60
   7 -14   1   76.59    4.40
   7 -14   1   73.79    3.60
  -8  14  -1    3.90    1.20
   8 -14   1    2.50    1.20
   8 -14   1    1.50    1.50
   8 -14   1    3.70    1.30
   8 -14   1    4.30    1.20
   8 -14   1    6.10    1.90
  -9  14  -1    0.70    0.40
  -9  14  -1    1.10    1.10
   9 -14   1    0.20    1.00
   9 -14   1   -0.10    1.50
   9 -14   1   -0.40    1.00
   9 -14   1   -0.30    1.50
   9 -14   1    0.40    1.00
   8  13  -1   -0.90    1.00
   8  13  -1    0.40    1.40
   8  13  -1   -1.50    0.90
   8  13  -1    0.50    1.30
  -8 -13   1    0.00    1.10
  -8 -13   1   -1.10    1.10
   7  13  -1    7.70    1.50
   7  13  -1    7.40    1.50
   7  13  -1   11.30    1.90
   7  13  -1    7.40    1.90
   7  13  -1    6.50    1.90
  -7 -13   1    9.50    1.90
  -7 -13   1    6.00    1.70
  -7 -13   1    8.90    1.60
   6  13  -1    7.20    1.50
   6  13  -1    8.50    1.80
   6  13  -1   11.60    2.00
   6  13  -1   11.70    1.70
   6  13  -1    9.10    1.60
  -6 -13   1   10.70    1.80
  -6 -13   1    8.60    1.50
  -6 -13   1   14.60    2.00
  -6 -13   1    7.90    1.60
   5  13  -1   19.20    2.00
   5  13  -1   15.70    3.40
   5  13  -1   14.40    2.10
   5  13  -1   18.30    2.20
   5  13  -1   17.00    1.90
   5  13  -1   14.60    1.90
  -5 -13   1   13.80    1.90
  -5 -13   1   16.10    2.00
  -5 -13   1   12.20    1.70
  -5 -13   1   14.40    2.00
   4  13  -1    0.20    0.90
   4  13  -1    0.70    2.00
   4  13  -1   -1.40    0.70
   4  13  -1   -0.20    1.10
   4  13  -1    1.00    1.00
   4  13  -1    0.30    0.90
   4  13  -1   -0.70    0.80
  -4 -13   1    0.10    1.40
  -4 -13   1    0.60    1.30
  -4 -13   1   -0.20    1.00
  -4 -13   1   -0.30    0.90
   3  13  -1   41.40    2.50
   3  13  -1   37.70    2.50
   3  13  -1   38.10    2.50
   3  13  -1   39.30    2.70
   3  13  -1   37.00    2.60
   3  13  -1   35.90    2.60
  -3 -13   1   38.60    2.60
  -3 -13   1   36.60    2.60
  -3 -13   1   35.80    2.50
  -3 -13   1   38.90    2.70
  -3 -13   1   35.10    2.40
  -3 -13   1   39.00    2.50
   2  13  -1    4.10    1.30
   2  13  -1    3.80    1.10
   2  13  -1    6.00    1.30
   2  13  -1    2.40    0.90
   2  13  -1    2.70    1.10
   2  13  -1    4.00    1.00
  -2 -13   1    3.80    1.10
  -2 -13   1    6.00    1.30
  -2 -13   1    4.10    1.20
  -2 -13   1    3.70    1.40
  -2 -13   1    3.30    1.10
  -2 -13   1    3.00    1.00
   1  13  -1    6.40    1.40
   1  13  -1    7.30    1.30
   1  13  -1    6.70    1.30
   1  13  -1    8.40    1.40
   1  13  -1    7.10    1.50
   1  13  -1    5.80    1.20
   1  13  -1    8.60    1.50
  -1 -13   1    5.60    1.20
  -1 -13   1    7.60    1.30
  -1 -13   1    6.50    1.20
  -1 -13   1    8.80    1.50
  -1 -13   1    7.80    1.30
  -1 -13   1    7.10    1.20
   0  13  -1   10.60    1.50
   0  13  -1   12.90    1.50
   0  13  -1   13.30    1.80
   0  13  -1   10.50    1.40
   0  13  -1   13.80    1.50
   0  13  -1   14.60    1.70
   0 -13   1   11.40    1.50
   0 -13   1   16.70    1.70
   0 -13   1   15.20    1.80
   0 -13   1   12.40    1.70
   0 -13   1   12.80    1.50
   0 -13   1   15.40    1.70
  -1  13  -1    0.70    0.90
  -1  13  -1   -0.40    0.70
  -1  13  -1    0.40    1.00
  -1  13  -1   -0.30    0.70
  -1  13  -1    0.50    0.70
  -1  13  -1    0.80    0.80
   1 -13   1    0.20    0.80
   1 -13   1   -1.20    0.70
   1 -13   1   -1.10    0.70
   1 -13   1    1.30    1.00
   1 -13   1    0.70    1.00
   1 -13   1   -0.20    0.90
   1 -13   1    0.30    0.80
  -2  13  -1   89.59    3.90
  -2  13  -1   95.39    3.90
  -2  13  -1  104.29    3.90
  -2  13  -1   95.89    4.10
  -2  13  -1   96.39    3.40
  -2  13  -1   91.69    4.00
   2 -13   1   91.89    3.80
   2 -13   1   93.59    3.80
   2 -13   1  102.39    4.10
   2 -13   1   92.49    4.40
   2 -13   1   89.49    5.90
   2 -13   1   93.69    3.80
   2 -13   1   98.89    4.20
  -3  13  -1   24.00    1.40
  -3  13  -1   24.70    3.20
  -3  13  -1   23.80    1.90
  -3  13  -1   22.90    2.10
   3 -13   1   24.70    2.00
   3 -13   1   23.30    1.90
   3 -13   1   25.20    2.50
   3 -13   1   21.80    1.80
   3 -13   1   24.30    2.00
   3 -13   1   27.40    2.30
   3 -13   1   25.50    2.10
  -4  13  -1   36.20    2.50
  -4  13  -1   38.50    1.50
  -4  13  -1   40.20    1.50
  -4  13  -1   39.70    2.40
  -4  13  -1   38.50    2.30
  -4  13  -1   37.20    4.00
  -4  13  -1   37.50    2.50
   4 -13   1   39.10    2.50
   4 -13   1   43.80    2.50
   4 -13   1   40.10    2.30
   4 -13   1   39.10    2.30
   4 -13   1   34.70    2.30
   4 -13   1   41.00    2.80
  -5  13  -1   10.10    1.50
  -5  13  -1    9.30    1.40
  -5  13  -1    9.80    1.40
  -5  13  -1   10.80    1.50
  -5  13  -1   14.50    1.90
  -5  13  -1   10.00    1.40
   5 -13   1   10.80    1.60
   5 -13   1   11.90    1.90
   5 -13   1   11.30    1.40
   5 -13   1   10.20    1.40
   5 -13   1   11.90    1.60
  -6  13  -1    0.50    0.80
  -6  13  -1    1.30    1.10
   6 -13   1    1.20    0.90
   6 -13   1    0.30    0.90
   6 -13   1    0.20    0.80
   6 -13   1    0.00    1.20
   6 -13   1    1.40    1.00
  -7  13  -1   -0.70    0.90
   7 -13   1    0.60    0.90
   7 -13   1    0.80    0.90
   7 -13   1    0.80    0.90
   7 -13   1   -0.70    0.90
   7 -13   1   -1.60    1.00
   7 -13   1    1.20    1.00
  -8  13  -1    9.40    1.60
  -8  13  -1    9.20    1.50
   8 -13   1    7.40    1.40
   8 -13   1    9.10    1.40
   8 -13   1    8.40    1.60
   8 -13   1    9.40    1.90
   8 -13   1    8.00    1.70
   8 -13   1    9.70    1.60
  -9  13  -1    4.70    1.30
   9 -13   1    4.10    1.20
   9 -13   1    4.10    1.30
   9 -13   1    5.20    1.80
   9 -13   1    6.10    1.70
   9 -13   1    3.90    1.50
   9  12  -1   21.70    2.60
   9  12  -1   23.70    2.80
   9  12  -1   25.00    2.60
  -9 -12   1   20.50    2.70
  -9 -12   1   21.60    2.50
  -9 -12   1   28.40    3.10
   8  12  -1    0.70    1.10
   8  12  -1    0.80    1.20
   8  12  -1    0.20    1.40
   8  12  -1    0.50    1.10
   8  12  -1   -0.10    1.40
  -8 -12   1   -0.50    1.30
  -8 -12   1    1.50    1.20
  -8 -12   1    1.50    1.20
  -8 -12   1    1.00    1.50
   7  12  -1    2.70    1.20
   7  12  -1    3.90    2.00
   7  12  -1    1.80    1.40
   7  12  -1    3.20    1.60
   7  12  -1    3.80    1.30
  -7 -12   1    0.90    1.10
  -7 -12   1    1.40    1.10
  -7 -12   1    2.20    1.40
  -7 -12   1    1.10    1.30
   6  12  -1    1.00    1.00
   6  12  -1    2.80    1.20
   6  12  -1    1.50    1.00
   6  12  -1    2.40    1.30
   6  12  -1    1.90    1.40
  -6 -12   1    0.50    1.00
  -6 -12   1    1.80    1.10
  -6 -12   1    2.00    1.00
  -6 -12   1    1.90    1.90
  -6 -12   1    1.80    1.00
   5  12  -1   49.10    2.70
   5  12  -1   44.50    3.00
   5  12  -1   45.30    3.00
   5  12  -1   44.30    2.90
   5  12  -1   52.49    3.10
   5  12  -1   50.29    3.00
   5  12  -1   47.40    2.80
  -5 -12   1   44.90    2.90
  -5 -12   1   52.69    3.00
  -5 -12   1   47.30    2.90
  -5 -12   1   51.39    3.00
  -5 -12   1   42.10    2.90
   4  12  -1   62.19    3.10
   4  12  -1   59.09    3.20
   4  12  -1   56.69    3.00
   4  12  -1   55.19    3.30
   4  12  -1   58.79    2.90
   4  12  -1   52.49    3.00
   4  12  -1   56.19    3.20
  -4 -12   1   55.29    3.00
  -4 -12   1   54.09    3.10
  -4 -12   1   58.59    3.10
  -4 -12   1   55.29    3.00
  -4 -12   1   62.19    3.20
   3  12  -1   72.39    3.50
   3  12  -1   77.99    3.40
   3  12  -1   80.89    3.80
   3  12  -1   78.09    3.50
   3  12  -1   87.29    5.00
   3  12  -1   81.69    3.70
   3  12  -1   77.19    3.60
  -3 -12   1   79.49    3.50
  -3 -12   1   81.79    3.60
  -3 -12   1   75.59    3.60
  -3 -12   1   70.59    4.60
  -3 -12   1   83.69    3.70
   2  12  -1  312.67    9.40
   2  12  -1  311.47    9.70
   2  12  -1  314.87    9.50
   2  12  -1  307.07    9.50
   2  12  -1  309.67    9.40
   2  12  -1  318.17    9.50
  -2 -12   1  314.57    9.60
  -2 -12   1  322.27    9.60
  -2 -12   1  332.47    9.50
  -2 -12   1  310.37    9.50
  -2 -12   1  326.87    9.70
  -2 -12   1  311.97    9.40
   1  12  -1  149.69    5.20
   1  12  -1  158.78    5.50
   1  12  -1  154.58    5.50
   1  12  -1  150.08    5.20
   1  12  -1  146.49    5.30
   1  12  -1  161.68    5.50
   1  12  -1  153.18    5.50
  -1 -12   1  157.88    5.50
  -1 -12   1  154.38    5.30
  -1 -12   1  146.89    5.40
  -1 -12   1  149.19    5.30
  -1 -12   1  146.89    5.40
  -1 -12   1  155.78    5.30
   0  12  -1    0.90    1.00
   0  12  -1    0.10    0.70
   0  12  -1    1.00    0.90
   0  12  -1    0.30    0.80
   0  12  -1    0.50    0.70
   0 -12   1   -0.30    0.70
   0 -12   1   -0.20    0.70
   0 -12   1    0.90    0.80
   0 -12   1    0.20    0.70
   0 -12   1   -0.10    0.70
   0 -12   1    0.00    0.60
   0 -12   1   -0.30    0.80
  -1  12  -1   97.79    3.90
  -1  12  -1  104.49    4.00
  -1  12  -1  106.19    4.20
  -1  12  -1  101.99    4.00
  -1  12  -1  106.69    3.70
  -1  12  -1  102.29    4.20
   1 -12   1  101.99    3.90
   1 -12   1  106.39    4.30
   1 -12   1  103.69    4.10
   1 -12   1  102.49    4.10
   1 -12   1  101.49    4.20
   1 -12   1  102.89    3.90
   1 -12   1  103.99    3.90
  -2  12  -1   22.40    2.10
  -2  12  -1   26.70    1.90
  -2  12  -1   26.20    2.00
  -2  12  -1   19.60    1.70
  -2  12  -1   25.70    1.90
  -2  12  -1   26.30    1.50
   2 -12   1   21.10    2.00
   2 -12   1   26.00    2.00
   2 -12   1   24.30    1.70
   2 -12   1   25.40    2.30
   2 -12   1   24.50    1.80
   2 -12   1   23.30    1.70
   2 -12   1   25.60    1.90
  -3  12  -1    6.50    1.20
  -3  12  -1    6.40    1.10
  -3  12  -1    6.30    0.80
  -3  12  -1    5.60    1.20
   3 -12   1    7.80    1.20
   3 -12   1    7.30    1.30
   3 -12   1    5.90    1.40
   3 -12   1    6.80    1.20
   3 -12   1    7.30    1.20
   3 -12   1    4.20    1.00
   3 -12   1    6.80    1.20
  -4  12  -1    0.60    0.80
  -4  12  -1    1.40    0.90
  -4  12  -1   -0.20    0.80
  -4  12  -1   -0.60    0.60
  -4  12  -1    0.90    0.90
  -4  12  -1    0.60    0.40
  -4  12  -1    0.70    0.40
   4 -12   1   -0.20    0.90
   4 -12   1    0.60    0.80
   4 -12   1    0.20    1.00
   4 -12   1    0.00    0.70
   4 -12   1   -0.40    0.70
   4 -12   1    0.70    1.00
  -5  12  -1   36.10    2.20
  -5  12  -1   29.30    2.00
  -5  12  -1   30.20    2.40
  -5  12  -1   33.50    2.30
  -5  12  -1   30.00    2.10
  -5  12  -1   34.40    2.20
   5 -12   1   31.80    2.20
   5 -12   1   35.50    2.30
   5 -12   1   30.70    2.10
   5 -12   1   30.60    2.00
   5 -12   1   29.50    2.50
  -6  12  -1    2.00    1.00
  -6  12  -1    1.30    0.90
  -6  12  -1    0.50    0.80
  -6  12  -1    2.00    1.00
  -6  12  -1   -0.90    0.60
   6 -12   1    2.30    1.00
   6 -12   1    1.50    1.20
   6 -12   1    0.10    0.90
   6 -12   1    0.00    0.80
   6 -12   1    0.80    1.10
   6 -12   1   -0.30    0.80
  -7  12  -1   98.99    4.00
  -7  12  -1   96.39    4.10
   7 -12   1   96.79    3.90
   7 -12   1   95.89    4.00
   7 -12   1   93.29    4.00
   7 -12   1   99.29    4.10
   7 -12   1   97.19    4.60
   7 -12   1   87.09    5.70
  -8  12  -1   12.50    1.70
  -8  12  -1   15.90    1.80
   8 -12   1   16.10    2.10
   8 -12   1   15.40    1.90
   8 -12   1   14.40    1.70
   8 -12   1   16.50    2.20
   8 -12   1   14.30    1.70
   8 -12   1   15.10    1.80
  -9  12  -1    0.20    1.00
  -9  12  -1    0.30    0.70
   9 -12   1    1.30    1.00
   9 -12   1    0.30    1.10
   9 -12   1   -0.50    1.00
   9 -12   1   -0.50    0.80
   9 -12   1   -0.10    0.90
   9 -12   1   -1.60    1.20
 -10  12  -1   38.10    2.80
  10 -12   1   37.50    3.50
  10 -12   1   41.10    2.70
  10 -12   1   38.20    2.80
  10 -12   1   36.60    3.10
  10 -12   1   36.70    2.70
  10 -12   1   34.80    2.70
   9  11  -1   30.10    2.60
   9  11  -1   22.10    2.50
   9  11  -1   24.60    2.50
   9  11  -1   24.50    2.80
  -9 -11   1   24.80    2.70
  -9 -11   1   26.90    2.80
  -9 -11   1   25.30    2.70
   8  11  -1   -2.20    2.00
   8  11  -1    0.30    1.00
   8  11  -1    0.50    1.00
   8  11  -1    0.10    1.20
  -8 -11   1    0.00    1.20
  -8 -11   1   -0.20    1.00
  -8 -11   1    1.60    1.10
  -8 -11   1    0.60    1.20
   7  11  -1   14.20    2.10
   7  11  -1   16.40    1.90
   7  11  -1   11.50    1.90
   7  11  -1   14.00    1.80
   7  11  -1   15.70    2.00
  -7 -11   1   19.70    2.30
  -7 -11   1   16.30    1.90
  -7 -11   1   13.90    2.00
  -7 -11   1   16.40    2.40
  -7 -11   1   13.50    1.80
  -7 -11   1   12.70    1.70
   6  11  -1    6.40    1.30
   6  11  -1    5.80    1.30
   6  11  -1    3.80    1.50
   6  11  -1    4.70    1.30
   6  11  -1    9.60    1.70
   6  11  -1    5.80    1.60
   6  11  -1    3.90    1.20
  -6 -11   1    7.50    1.50
  -6 -11   1    4.70    1.30
  -6 -11   1    4.90    1.30
  -6 -11   1    4.40    1.20
  -6 -11   1    4.00    1.20
  -6 -11   1    4.50    1.40
   5  11  -1   20.80    2.20
   5  11  -1   26.00    2.10
   5  11  -1   32.70    3.30
   5  11  -1   19.70    2.20
   5  11  -1   27.30    2.00
   5  11  -1   25.30    2.10
   5  11  -1   26.10    2.60
  -5 -11   1   23.00    1.90
  -5 -11   1   29.20    2.40
  -5 -11   1   24.10    2.10
  -5 -11   1   18.00    1.90
  -5 -11   1   27.80    2.10
   4  11  -1  234.18    7.40
   4  11  -1  228.98    7.50
   4  11  -1  229.78    7.70
   4  11  -1  229.18    7.30
   4  11  -1  236.78    7.60
   4  11  -1  232.88    7.60
   4  11  -1  230.88    7.50
  -4 -11   1  233.38    7.40
  -4 -11   1  234.58    7.60
  -4 -11   1  235.08    7.50
  -4 -11   1  234.98    7.60
  -4 -11   1  233.58    7.50
   3  11  -1  101.49    4.00
   3  11  -1   98.29    3.90
   3  11  -1   97.49    3.70
   3  11  -1   89.49    3.90
   3  11  -1   98.69    4.20
   3  11  -1   97.89    4.00
   3  11  -1   92.89    3.90
  -3 -11   1   93.39    4.00
  -3 -11   1   95.09    3.80
  -3 -11   1  100.49    3.90
  -3 -11   1   95.89    3.90
  -3 -11   1   95.59    4.00
   2  11  -1   10.30    1.30
   2  11  -1   15.60    1.60
   2  11  -1   14.50    1.60
   2  11  -1   13.60    1.50
   2  11  -1   13.80    1.50
   2  11  -1   14.60    1.60
  -2 -11   1   16.30    1.60
  -2 -11   1   12.50    1.50
  -2 -11   1   14.90    1.60
  -2 -11   1   11.20    1.50
  -2 -11   1   16.10    1.60
   1  11  -1    2.60    1.00
   1  11  -1    1.70    0.70
   1  11  -1    1.70    0.70
   1  11  -1    0.60    0.90
   1  11  -1    2.90    0.90
  -1 -11   1    1.10    0.80
  -1 -11   1    2.00    1.00
  -1 -11   1    0.60    0.80
  -1 -11   1    1.10    0.80
  -1 -11   1    2.50    0.90
  -1 -11   1    2.10    0.90
   0  11  -1  229.38    6.80
   0  11  -1  238.28    7.00
   0  11  -1  229.58    7.20
   0  11  -1  227.28    7.10
   0  11  -1  251.07    7.90
   0  11  -1  235.38    7.30
   0  11  -1  220.68    7.20
   0 -11   1  219.48    7.10
   0 -11   1  225.48    7.20
   0 -11   1  224.58    7.10
   0 -11   1  224.78    7.00
   0 -11   1  219.48    6.90
   0 -11   1  229.68    7.00
   0 -11   1  231.28    7.20
  -1  11  -1  153.98    5.40
  -1  11  -1  164.78    5.30
  -1  11  -1  165.88    4.90
  -1  11  -1  163.08    5.30
  -1  11  -1  163.68    5.50
  -1  11  -1  157.18    5.30
   1 -11   1  156.98    5.20
   1 -11   1  157.48    5.20
   1 -11   1  159.48    5.50
   1 -11   1  155.88    5.30
   1 -11   1  161.58    5.40
   1 -11   1  165.78    5.80
   1 -11   1  158.28    5.50
  -2  11  -1  163.28    5.50
  -2  11  -1  157.48    5.20
  -2  11  -1  165.28    5.50
  -2  11  -1  161.68    5.50
  -2  11  -1  166.68    5.40
  -2  11  -1  166.88    4.80
   2 -11   1  161.98    5.70
   2 -11   1  155.98    5.70
   2 -11   1  162.58    5.20
   2 -11   1  170.78    5.40
   2 -11   1  162.28    5.30
   2 -11   1  154.58    5.30
   2 -11   1  156.68    5.40
  -3  11  -1  224.38    7.00
  -3  11  -1  226.58    6.90
  -3  11  -1  224.58    7.00
  -3  11  -1  213.68    6.80
  -3  11  -1  233.58    6.20
   3 -11   1  214.78    6.90
   3 -11   1  224.78    7.00
   3 -11   1  228.08    7.50
   3 -11   1  231.08    6.80
   3 -11   1  225.78    6.90
   3 -11   1  219.98    6.80
   3 -11   1  209.68    7.20
  -4  11  -1   77.89    3.20
  -4  11  -1   68.19    3.40
  -4  11  -1   71.29    2.20
  -4  11  -1   70.39    3.00
  -4  11  -1   76.89    3.20
  -4  11  -1   74.49    3.20
  -4  11  -1   73.19    3.00
  -4  11  -1   75.79    2.30
   4 -11   1   69.49    3.10
   4 -11   1   80.29    3.60
   4 -11   1   64.59    3.60
   4 -11   1   69.39    2.90
   4 -11   1   67.39    3.00
  -5  11  -1   53.19    2.80
  -5  11  -1   59.49    2.80
  -5  11  -1   57.09    3.10
  -5  11  -1   58.49    2.80
  -5  11  -1   50.89    2.60
  -5  11  -1   52.89    2.60
   5 -11   1   58.09    2.90
   5 -11   1   57.19    2.70
   5 -11   1   50.89    3.50
   5 -11   1   57.69    2.70
   5 -11   1   57.59    2.80
   5 -11   1   51.89    3.10
  -6  11  -1  140.69    4.90
  -6  11  -1  132.69    5.40
  -6  11  -1  135.39    5.00
  -6  11  -1  129.09    4.80
  -6  11  -1  146.89    5.00
   6 -11   1  134.19    4.70
   6 -11   1  133.69    5.40
   6 -11   1  140.39    4.90
   6 -11   1  140.59    5.20
   6 -11   1  145.19    5.10
   6 -11   1  139.29    4.90
  -7  11  -1    1.60    1.10
  -7  11  -1    2.30    1.10
  -7  11  -1    3.80    1.10
  -7  11  -1    2.90    0.90
  -7  11  -1    2.10    0.90
   7 -11   1    2.70    1.20
   7 -11   1    1.70    0.90
   7 -11   1    4.90    1.10
   7 -11   1    2.60    1.00
   7 -11   1    2.00    0.90
   7 -11   1    1.70    1.30
  -8  11  -1   32.10    2.30
  -8  11  -1   35.60    2.40
   8 -11   1   27.00    2.30
   8 -11   1   32.00    2.20
   8 -11   1   32.30    2.30
   8 -11   1   26.00    2.70
   8 -11   1   33.60    2.20
   8 -11   1   27.30    2.50
  -9  11  -1    7.00    1.50
  -9  11  -1    4.30    1.30
   9 -11   1    5.40    1.60
   9 -11   1    4.50    1.30
   9 -11   1    4.30    1.50
   9 -11   1    6.60    1.40
   9 -11   1    5.90    1.30
   9 -11   1    4.20    1.30
   9 -11   1    4.90    1.20
 -10  11  -1   12.70    1.80
  10 -11   1   12.70    2.50
  10 -11   1   12.80    1.80
  10 -11   1   13.40    1.90
  10 -11   1   11.60    1.80
  10 -11   1   12.50    1.70
  10 -11   1   10.70    1.60
  10  10  -1   22.50    2.90
  10  10  -1   21.90    2.60
  10  10  -1   29.70    2.70
  10  10  -1   17.30    2.40
 -10 -10   1   23.80    2.60
 -10 -10   1   27.40    2.90
   9  10  -1    4.90    1.60
   9  10  -1    1.00    2.40
   9  10  -1    3.30    1.30
   9  10  -1    3.20    1.30
  -9 -10   1    4.10    1.80
  -9 -10   1    2.30    1.30
  -9 -10   1    3.90    1.40
  -9 -10   1    4.30    1.40
   8  10  -1  120.39    4.90
   8  10  -1  128.99    5.00
   8  10  -1  112.69    5.20
  -8 -10   1  134.89    5.50
  -8 -10   1  122.39    5.10
  -8 -10   1  119.29    5.10
  -8 -10   1  120.19    5.00
  -8 -10   1  116.29    5.00
   7  10  -1   67.99    3.40
   7  10  -1   66.59    3.30
   7  10  -1   64.99    3.50
   7  10  -1   60.89    3.20
   7  10  -1   63.89    3.60
   7  10  -1   59.19    3.50
  -7 -10   1   65.39    3.40
  -7 -10   1   57.99    3.70
  -7 -10   1   59.89    3.30
  -7 -10   1   61.19    3.20
  -7 -10   1   69.59    3.50
  -7 -10   1   63.19    3.30
  -7 -10   1   67.39    3.50
   6  10  -1   30.70    3.60
   6  10  -1   36.00    2.70
   6  10  -1   37.50    2.60
   6  10  -1   36.70    2.50
   6  10  -1   37.40    2.40
   6  10  -1   38.70    2.50
  -6 -10   1   38.00    2.60
  -6 -10   1   40.40    2.60
  -6 -10   1   38.20    2.60
  -6 -10   1   38.50    2.60
  -6 -10   1   34.10    2.40
  -6 -10   1   39.40    2.60
   5  10  -1    0.10    0.80
   5  10  -1    0.60    1.00
   5  10  -1    0.60    0.90
   5  10  -1   -0.10    1.10
   5  10  -1    0.50    0.80
   5  10  -1    0.70    1.00
   5  10  -1    0.20    0.90
  -5 -10   1    0.50    0.90
  -5 -10   1   -0.70    0.80
  -5 -10   1   -0.10    0.80
  -5 -10   1    0.10    0.90
  -5 -10   1    0.00    0.80
   4  10  -1   45.90    2.50
   4  10  -1   50.19    2.60
   4  10  -1   44.80    2.70
   4  10  -1   45.60    2.50
   4  10  -1   49.50    2.80
   4  10  -1   46.30    2.80
   4  10  -1   46.90    2.40
  -4 -10   1   43.90    2.40
  -4 -10   1   44.80    2.60
  -4 -10   1   49.40    2.60
  -4 -10   1   41.40    2.90
  -4 -10   1   43.30    2.50
   3  10  -1   49.99    2.40
   3  10  -1   48.90    2.70
   3  10  -1   51.39    2.50
   3  10  -1   46.40    2.60
   3  10  -1   48.30    2.60
   3  10  -1   48.70    2.60
   3  10  -1   51.99    2.70
  -3 -10   1   49.60    2.50
  -3 -10   1   51.69    2.50
  -3 -10   1   50.39    2.60
  -3 -10   1   51.69    2.60
  -3 -10   1   52.29    2.70
   2  10  -1    0.70    0.80
   2  10  -1    0.90    0.70
   2  10  -1    1.10    0.80
   2  10  -1    1.40    0.80
   2  10  -1    1.80    0.90
   2  10  -1    2.00    1.00
   2  10  -1    2.40    0.80
  -2 -10   1    1.30    0.70
  -2 -10   1    1.90    0.70
  -2 -10   1    1.20    0.80
  -2 -10   1    1.70    0.80
  -2 -10   1    2.50    0.80
   1  10  -1   34.60    2.00
   1  10  -1   39.30    2.00
   1  10  -1   44.70    2.60
   1  10  -1   35.30    2.00
   1  10  -1   35.70    2.10
   1  10  -1   35.90    2.20
  -1 -10   1   35.20    1.90
  -1 -10   1   37.10    2.10
  -1 -10   1   36.70    2.10
  -1 -10   1   39.80    2.10
  -1 -10   1   37.70    2.00
   0  10  -1    1.20    0.70
   0  10  -1    1.20    0.60
   0  10  -1    0.90    0.70
   0  10  -1    1.20    0.80
   0  10  -1    2.10    0.80
   0  10  -1    0.80    0.90
   0  10  -1    1.80    0.70
   0 -10   1    2.00    0.70
   0 -10   1    1.00    0.70
   0 -10   1    2.40    0.70
   0 -10   1    2.30    0.70
   0 -10   1    0.20    0.70
   0 -10   1    1.60    0.70
   0 -10   1    1.10    0.60
  -1  10  -1   -0.20    0.70
  -1  10  -1    0.80    0.60
  -1  10  -1    0.50    0.70
  -1  10  -1    2.10    0.70
  -1  10  -1    0.50    0.60
  -1  10  -1   -0.10    0.60
   1 -10   1    0.90    0.60
   1 -10   1    0.50    0.80
   1 -10   1    0.60    0.60
   1 -10   1    0.70    0.60
   1 -10   1    0.40    0.60
   1 -10   1    0.70    0.60
   1 -10   1   -0.20    0.50
  -2  10  -1   98.69    3.60
  -2  10  -1  102.39    3.70
  -2  10  -1  100.29    3.80
  -2  10  -1   87.59    3.50
  -2  10  -1  102.49    3.20
  -2  10  -1  100.39    3.80
   2 -10   1   95.89    4.00
   2 -10   1   98.59    3.60
   2 -10   1  108.29    3.80
   2 -10   1  101.79    3.50
   2 -10   1   98.29    3.60
   2 -10   1  101.79    3.90
   2 -10   1   96.39    3.60
  -3  10  -1    9.80    1.20
  -3  10  -1   10.10    1.20
  -3  10  -1   11.20    1.30
  -3  10  -1   10.70    1.30
  -3  10  -1   10.40    0.90
  -3  10  -1   10.90    0.80
  -3  10  -1    8.40    1.10
  -3  10  -1   11.30    1.10
   3 -10   1    9.80    1.20
   3 -10   1   10.00    1.20
   3 -10   1   10.60    1.40
   3 -10   1   10.80    1.20
   3 -10   1   12.50    1.60
   3 -10   1    9.90    1.10
  -4  10  -1    9.80    1.20
  -4  10  -1   10.10    1.30
  -4  10  -1   12.30    0.70
  -4  10  -1    9.30    1.20
  -4  10  -1    9.60    1.20
  -4  10  -1   10.50    1.20
  -4  10  -1   11.50    0.70
  -4  10  -1   12.60    1.50
   4 -10   1   11.40    1.40
   4 -10   1   10.70    1.30
   4 -10   1   13.80    1.40
   4 -10   1   11.40    1.50
   4 -10   1   12.20    1.30
   4 -10   1   11.80    1.30
  -5  10  -1    2.90    0.80
  -5  10  -1    2.70    0.80
  -5  10  -1    0.80    0.80
  -5  10  -1    2.60    0.80
  -5  10  -1    2.30    0.80
   5 -10   1    2.90    1.00
   5 -10   1    1.50    0.80
   5 -10   1    3.50    0.90
   5 -10   1    2.50    1.00
   5 -10   1    3.70    1.10
   5 -10   1    3.20    0.90
   5 -10   1    1.90    1.20
  -6  10  -1  142.59    5.60
  -6  10  -1  157.18    5.20
  -6  10  -1  151.98    5.20
  -6  10  -1  153.68    5.30
  -6  10  -1  152.88    5.10
   6 -10   1  152.48    5.50
   6 -10   1  154.68    5.20
   6 -10   1  162.78    6.50
   6 -10   1  148.39    5.40
   6 -10   1  158.28    5.30
  -7  10  -1  150.68    5.20
  -7  10  -1  153.58    5.80
  -7  10  -1  141.69    5.20
  -7  10  -1  145.29    5.10
  -7  10  -1  155.98    5.40
   7 -10   1  153.58    5.20
   7 -10   1  144.19    5.80
   7 -10   1  150.78    5.50
   7 -10   1  142.19    5.20
   7 -10   1  154.18    5.10
   7 -10   1  146.89    5.20
  -8  10  -1   23.70    2.10
  -8  10  -1   22.60    1.90
  -8  10  -1   25.40    2.10
  -8  10  -1   19.00    2.00
   8 -10   1   23.60    1.90
   8 -10   1   21.50    2.40
   8 -10   1   15.90    1.80
   8 -10   1   22.00    2.00
   8 -10   1   23.60    1.90
   8 -10   1   23.30    1.90
  -9  10  -1  112.39    4.50
  -9  10  -1  106.29    4.50
   9 -10   1  110.09    5.10
   9 -10   1  106.39    4.30
   9 -10   1  103.89    4.20
   9 -10   1  103.59    4.60
   9 -10   1  104.69    4.50
   9 -10   1  100.69    4.60
   9 -10   1  106.29    4.40
 -10  10  -1   41.60    2.70
  10 -10   1   42.00    2.80
  10 -10   1   44.20    3.50
  10 -10   1   42.00    2.60
  10 -10   1   43.80    2.80
  10 -10   1   38.60    2.60
  10 -10   1   38.70    3.00
 -11  10  -1    3.20    1.40
  11 -10   1    5.20    1.40
  11 -10   1    6.60    1.60
  11 -10   1    6.80    1.60
  11 -10   1    5.90    1.90
  11 -10   1    4.90    1.40
  10   9  -1   39.40    5.30
  10   9  -1   38.50    2.90
  10   9  -1   38.90    2.90
  10   9  -1   43.60    3.20
 -10  -9   1   34.00    2.90
 -10  -9   1   41.90    3.70
   9   9  -1   13.60    2.00
   9   9  -1   13.20    1.80
   9   9  -1   19.70    2.20
   9   9  -1    7.50    1.80
  -9  -9   1   13.50    1.90
  -9  -9   1   14.20    2.10
  -9  -9   1   12.20    1.90
  -9  -9   1   18.10    2.10
   8   9  -1   38.10    2.80
   8   9  -1   37.80    2.60
   8   9  -1   39.60    2.70
   8   9  -1   38.80    2.70
   8   9  -1   37.70    2.80
  -8  -9   1   32.50    2.90
  -8  -9   1   35.60    2.70
  -8  -9   1   35.90    2.80
  -8  -9   1   29.80    2.50
  -8  -9   1   38.50    2.70
  -8  -9   1   36.00    2.50
  -8  -9   1   35.80    2.70
   7   9  -1   10.30    1.70
   7   9  -1   10.30    1.70
   7   9  -1    8.60    1.40
   7   9  -1    7.10    1.30
   7   9  -1    7.20    1.70
   7   9  -1    8.90    1.70
  -7  -9   1    5.80    2.10
  -7  -9   1    8.70    1.60
  -7  -9   1    9.80    1.80
  -7  -9   1    5.10    1.20
  -7  -9   1    7.00    1.30
  -7  -9   1    5.00    1.30
  -7  -9   1   10.00    1.60
   6   9  -1   54.09    3.20
   6   9  -1   60.69    3.10
   6   9  -1   52.29    3.10
   6   9  -1   53.09    2.80
   6   9  -1   57.99    3.10
   6   9  -1   53.39    2.80
  -6  -9   1   55.19    3.00
  -6  -9   1   55.49    2.90
  -6  -9   1   53.79    2.90
  -6  -9   1   54.59    2.90
  -6  -9   1   53.09    2.80
  -6  -9   1   58.09    3.20
   5   9  -1   14.90    1.80
   5   9  -1    8.50    1.30
   5   9  -1   12.80    1.50
   5   9  -1   13.60    1.70
   5   9  -1   11.00    1.40
   5   9  -1   11.70    1.50
  -5  -9   1   12.70    1.50
  -5  -9   1   14.10    1.70
  -5  -9   1   12.10    1.60
  -5  -9   1   13.50    1.60
  -5  -9   1   11.30    1.40
   4   9  -1    7.10    1.30
   4   9  -1    8.10    1.40
   4   9  -1    9.30    1.20
   4   9  -1    8.00    1.20
   4   9  -1   14.60    1.70
   4   9  -1    8.90    1.20
  -4  -9   1    8.00    1.20
  -4  -9   1    9.20    1.20
  -4  -9   1    8.60    1.10
  -4  -9   1    9.20    1.30
  -4  -9   1   11.00    1.40
   3   9  -1    6.60    1.10
   3   9  -1    6.60    1.20
   3   9  -1    4.20    1.00
   3   9  -1    7.10    1.10
   3   9  -1    6.00    1.00
   3   9  -1    6.00    1.00
   3   9  -1    5.40    1.00
  -3  -9   1    8.50    1.20
  -3  -9   1    6.10    1.20
  -3  -9   1    7.50    1.10
  -3  -9   1    5.30    1.00
  -3  -9   1    3.20    0.80
   2   9  -1  106.19    3.80
   2   9  -1  107.59    4.00
   2   9  -1  106.99    3.90
   2   9  -1  104.39    4.30
   2   9  -1  102.79    3.60
   2   9  -1  102.29    3.90
   2   9  -1  102.89    3.80
  -2  -9   1  106.49    3.80
  -2  -9   1  105.39    3.90
  -2  -9   1  105.39    3.80
  -2  -9   1  114.19    3.90
  -2  -9   1  104.59    3.80
   1   9  -1   84.89    3.20
   1   9  -1   85.09    3.20
   1   9  -1   83.39    3.30
   1   9  -1   86.59    3.20
   1   9  -1   87.39    3.40
   1   9  -1   86.09    3.30
  -1  -9   1   88.29    3.40
  -1  -9   1   86.79    3.30
  -1  -9   1   87.19    3.20
  -1  -9   1   84.69    3.30
  -1  -9   1   87.99    3.20
  -1  -9   1   83.79    3.20
   0   9  -1  504.05   13.60
   0   9  -1  508.95   13.30
   0   9  -1  507.05   13.70
   0   9  -1  512.45   13.60
   0   9  -1  488.55   13.70
   0   9  -1  483.95   13.60
   0  -9   1  499.35   13.60
   0  -9   1  509.75   13.50
   0  -9   1  511.85   13.70
   0  -9   1  505.85   13.70
   0  -9   1  487.75   13.70
  -1   9  -1  288.77    8.20
  -1   9  -1  291.67    8.00
  -1   9  -1  288.07    8.40
  -1   9  -1  285.87    8.50
  -1   9  -1  294.77    8.60
  -1   9  -1  290.67    8.40
  -1   9  -1  291.47    8.30
   1  -9   1  279.87    8.30
   1  -9   1  288.27    8.60
   1  -9   1  302.87    8.40
   1  -9   1  297.37    8.60
   1  -9   1  295.57    8.20
   1  -9   1  287.97    8.20
   1  -9   1  305.77    8.30
  -2   9  -1   41.80    2.00
  -2   9  -1   42.40    1.70
  -2   9  -1   47.10    2.10
  -2   9  -1   47.10    2.40
  -2   9  -1   44.10    2.10
  -2   9  -1   49.60    2.20
   2  -9   1   41.10    2.30
   2  -9   1   39.70    1.90
   2  -9   1   44.00    2.00
   2  -9   1   46.50    2.10
   2  -9   1   43.70    2.10
   2  -9   1   41.70    2.40
  -3   9  -1   27.80    1.60
  -3   9  -1   29.90    1.80
  -3   9  -1   27.20    1.70
  -3   9  -1   27.90    1.70
  -3   9  -1   30.60    1.90
  -3   9  -1   27.80    1.20
  -3   9  -1   27.70    1.10
  -3   9  -1   23.90    1.50
   3  -9   1   24.10    1.50
   3  -9   1   27.90    1.80
   3  -9   1   28.60    1.50
   3  -9   1   25.10    1.70
   3  -9   1   31.20    1.60
   3  -9   1   27.40    1.90
   3  -9   1   28.40    2.10
  -4   9  -1    0.40    0.70
  -4   9  -1    0.70    0.30
  -4   9  -1    1.20    0.70
  -4   9  -1    0.40    0.60
  -4   9  -1    0.20    0.60
  -4   9  -1    0.40    0.30
  -4   9  -1    0.10    0.50
  -4   9  -1    0.70    0.50
   4  -9   1   -0.10    0.60
   4  -9   1   -0.20    0.70
   4  -9   1    0.70    0.60
   4  -9   1    0.40    0.90
   4  -9   1    0.20    0.60
   4  -9   1    0.00    0.50
   4  -9   1    0.50    0.70
  -5   9  -1  224.58    7.20
  -5   9  -1  224.28    6.80
  -5   9  -1  223.18    6.60
  -5   9  -1  219.58    6.60
  -5   9  -1  219.28    6.70
   5  -9   1  214.98    6.60
   5  -9   1  214.78    7.10
   5  -9   1  213.78    6.50
   5  -9   1  215.58    6.70
   5  -9   1  229.18    6.70
   5  -9   1  220.58    7.50
   5  -9   1  217.98    6.90
  -6   9  -1   48.80    2.40
  -6   9  -1   45.50    2.20
  -6   9  -1   48.00    2.40
  -6   9  -1   42.40    2.40
  -6   9  -1   47.60    2.70
   6  -9   1   45.20    2.40
   6  -9   1   43.90    2.30
   6  -9   1   48.30    2.70
   6  -9   1   48.70    2.30
   6  -9   1   47.80    2.80
   6  -9   1   43.60    2.30
  -7   9  -1   19.20    1.70
  -7   9  -1   19.10    1.80
  -7   9  -1   18.20    1.80
  -7   9  -1   16.50    0.80
  -7   9  -1   19.00    3.00
  -7   9  -1   17.60    1.50
   7  -9   1   18.40    2.00
   7  -9   1   15.60    1.80
   7  -9   1   15.80    2.60
   7  -9   1   13.70    1.50
   7  -9   1   18.70    1.80
   7  -9   1   17.80    1.90
  -8   9  -1   41.50    2.50
  -8   9  -1   37.80    1.50
  -8   9  -1   37.80    2.20
  -8   9  -1   41.30    2.80
  -8   9  -1   40.10    2.30
  -8   9  -1   39.10    2.40
   8  -9   1   33.60    2.80
   8  -9   1   41.30    2.50
   8  -9   1   38.50    2.70
   8  -9   1   37.80    2.30
   8  -9   1   42.00    2.40
   8  -9   1   40.00    2.40
   8  -9   1   36.50    2.60
  -9   9  -1   11.60    1.70
  -9   9  -1   13.20    1.70
   9  -9   1   11.10    1.60
   9  -9   1   10.30    1.70
   9  -9   1    9.90    1.40
   9  -9   1   11.60    1.70
   9  -9   1   10.30    1.80
   9  -9   1   11.30    1.60
   9  -9   1   10.90    1.50
 -10   9  -1    1.10    1.10
 -10   9  -1    2.10    0.90
 -10   9  -1   -0.70    1.10
  10  -9   1    0.30    1.20
  10  -9   1    0.40    1.10
  10  -9   1    0.30    0.90
  10  -9   1    2.40    1.60
 -11   9  -1   18.40    2.10
  11  -9   1   16.40    2.10
  11  -9   1   23.00    3.70
  11  -9   1   14.80    2.10
  11  -9   1   18.80    2.30
  11   8  -1    0.30    1.30
  11   8  -1   -2.50    1.60
  11   8  -1   -0.90    1.10
 -11  -8   1    0.00    1.30
 -11  -8   1   -2.40    0.90
  10   8  -1   21.10    2.50
  10   8  -1   16.70    2.00
  10   8  -1   16.40    2.40
  10   8  -1   22.20    2.40
 -10  -8   1   22.50    2.60
 -10  -8   1   20.10    3.40
 -10  -8   1   20.20    2.30
   9   8  -1   80.39    3.80
   9   8  -1   79.19    4.10
   9   8  -1   84.19    3.90
   9   8  -1   89.59    4.20
   9   8  -1   75.89    3.90
  -9  -8   1   77.29    4.30
  -9  -8   1   84.59    4.20
  -9  -8   1   74.19    3.90
  -9  -8   1   73.09    4.30
  -9  -8   1   77.59    3.90
   8   8  -1   57.59    3.20
   8   8  -1   64.09    3.20
   8   8  -1   63.69    3.20
   8   8  -1   57.19    3.40
   8   8  -1   62.79    3.50
   8   8  -1   54.69    4.60
  -8  -8   1   60.69    3.20
  -8  -8   1   57.29    3.60
  -8  -8   1   59.19    3.20
  -8  -8   1   58.69    3.30
  -8  -8   1   59.99    3.30
  -8  -8   1   60.79    3.10
  -8  -8   1   56.79    3.30
  -8  -8   1   58.59    3.10
   7   8  -1  227.78    7.30
   7   8  -1  234.48    7.60
   7   8  -1  224.48    7.30
   7   8  -1  231.08    7.50
   7   8  -1  230.48    7.70
  -7  -8   1  230.68    7.50
  -7  -8   1  232.08    7.90
  -7  -8   1  225.28    7.40
  -7  -8   1  233.78    7.40
  -7  -8   1  228.28    7.50
  -7  -8   1  225.08    7.30
  -7  -8   1  228.98    7.70
  -7  -8   1  221.28    7.40
   6   8  -1   22.50    2.20
   6   8  -1   23.20    2.00
   6   8  -1   24.50    2.00
   6   8  -1   21.70    1.80
   6   8  -1   23.20    2.10
   6   8  -1   26.50    2.10
  -6  -8   1   23.50    2.30
  -6  -8   1   22.10    1.80
  -6  -8   1   24.10    1.90
  -6  -8   1   24.20    1.90
  -6  -8   1   21.60    1.90
  -6  -8   1   23.20    2.00
  -6  -8   1   27.20    2.20
   5   8  -1   58.89    2.90
   5   8  -1   61.59    2.80
   5   8  -1   62.69    3.10
   5   8  -1   63.79    3.00
   5   8  -1   58.29    2.80
   5   8  -1   61.79    2.90
  -5  -8   1   60.49    2.90
  -5  -8   1   61.79    2.80
  -5  -8   1   64.49    3.00
  -5  -8   1   62.59    3.00
  -5  -8   1   60.89    3.10
  -5  -8   1   64.09    2.90
  -5  -8   1   65.19    2.90
   4   8  -1   44.50    2.30
   4   8  -1   44.20    2.50
   4   8  -1   46.50    2.30
   4   8  -1   52.09    2.50
   4   8  -1   46.30    2.30
  -4  -8   1   42.70    2.50
  -4  -8   1   47.10    2.20
  -4  -8   1   44.10    2.30
  -4  -8   1   50.59    2.40
  -4  -8   1   48.80    2.50
  -4  -8   1   51.09    2.40
   3   8  -1  290.77    8.50
   3   8  -1  290.47    8.30
   3   8  -1  297.57    8.40
   3   8  -1  299.57    8.60
   3   8  -1  291.67    8.50
   3   8  -1  290.87    8.60
   3   8  -1  303.47    8.50
  -3  -8   1  286.17    8.40
  -3  -8   1  298.77    8.50
  -3  -8   1  295.07    8.40
  -3  -8   1  277.67    8.50
  -3  -8   1  290.47    8.50
   2   8  -1  465.75   12.40
   2   8  -1  427.96   12.10
   2   8  -1  462.05   12.20
   2   8  -1  443.16   12.30
   2   8  -1  435.26   12.20
   2   8  -1  449.95   12.20
  -2  -8   1  442.56   12.30
  -2  -8   1  461.85   12.30
  -2  -8   1  425.56   12.10
  -2  -8   1  451.85   12.10
  -2  -8   1  448.96   12.10
   1   8  -1  608.24   16.00
   1   8  -1  608.14   16.20
   0   8  -1   45.50    2.10
   0   8  -1   44.30    2.20
   0   8  -1   43.40    1.90
   0   8  -1   44.80    1.90
   0   8  -1   39.80    1.90
   0   8  -1   42.40    2.10
   0   8  -1   41.80    2.20
   0  -8   1   43.40    2.00
   0  -8   1   46.20    2.10
   0  -8   1   42.60    2.10
   0  -8   1   43.50    2.10
   0  -8   1   42.00    2.20
   0  -8   1   42.20    2.00
   0  -8   1   43.00    1.90
  -1   8  -1   34.10    1.70
  -1   8  -1   33.20    2.00
  -1   8  -1   34.20    2.40
  -1   8  -1   33.50    1.80
  -1   8  -1   33.70    1.70
  -1   8  -1   30.70    1.50
   1  -8   1   31.00    1.80
   1  -8   1   31.60    1.70
   1  -8   1   37.40    2.10
   1  -8   1   34.50    1.70
   1  -8   1   29.80    1.50
   1  -8   1   30.90    1.60
   1  -8   1   34.70    1.90
  -2   8  -1  137.49    4.50
  -2   8  -1  145.89    4.50
  -2   8  -1  145.09    4.60
  -2   8  -1  153.68    5.00
  -2   8  -1  150.98    5.20
  -2   8  -1  148.69    5.30
  -2   8  -1  150.88    4.10
   2  -8   1  142.59    4.50
   2  -8   1  145.29    4.60
   2  -8   1  142.69    4.80
   2  -8   1  150.88    4.60
   2  -8   1  142.59    5.00
   2  -8   1  146.79    4.50
  -3   8  -1    8.40    0.90
  -3   8  -1    8.60    0.90
  -3   8  -1    8.60    0.90
  -3   8  -1   10.70    1.10
  -3   8  -1    8.20    1.10
  -3   8  -1    8.10    0.60
  -3   8  -1    6.70    0.90
  -3   8  -1    9.00    0.60
   3  -8   1    7.10    0.90
   3  -8   1    8.60    1.10
   3  -8   1    9.40    1.00
   3  -8   1    9.90    1.10
   3  -8   1    8.70    1.30
   3  -8   1    8.00    1.10
   3  -8   1    9.50    1.00
  -4   8  -1   22.90    0.80
  -4   8  -1   22.20    1.50
  -4   8  -1   19.60    1.30
  -4   8  -1   20.50    1.50
  -4   8  -1   27.20    1.60
  -4   8  -1   21.50    1.70
  -4   8  -1   23.40    1.50
   4  -8   1   20.90    2.00
   4  -8   1   21.40    1.40
   4  -8   1   21.10    1.50
   4  -8   1   20.20    1.60
   4  -8   1   23.50    1.50
   4  -8   1   23.30    1.70
   4  -8   1   22.90    1.40
  -5   8  -1   24.50    0.90
  -5   8  -1   23.90    1.60
  -5   8  -1   25.70    1.90
  -5   8  -1   27.80    1.70
  -5   8  -1   24.50    1.50
  -5   8  -1   25.90    1.60
   5  -8   1   23.40    1.90
   5  -8   1   25.20    1.90
   5  -8   1   24.90    3.20
   5  -8   1   24.80    1.60
   5  -8   1   25.40    1.60
   5  -8   1   25.30    1.50
   5  -8   1   24.40    1.60
  -6   8  -1    1.00    0.80
  -6   8  -1    0.60    0.70
  -6   8  -1    0.20    0.70
  -6   8  -1   -0.30    0.30
  -6   8  -1   -0.20    0.60
  -6   8  -1    0.90    0.60
   6  -8   1    0.40    0.80
   6  -8   1   -1.20    0.70
   6  -8   1   -0.30    0.60
   6  -8   1    1.10    0.80
   6  -8   1    0.40    0.60
   6  -8   1   -0.10    0.70
  -7   8  -1    4.80    0.60
  -7   8  -1    5.90    1.10
  -7   8  -1    4.30    0.80
  -7   8  -1    6.00    1.10
  -7   8  -1    4.00    1.10
  -7   8  -1    4.90    1.10
   7  -8   1    3.70    1.00
   7  -8   1    5.80    1.20
   7  -8   1    3.20    1.00
   7  -8   1    3.70    1.00
   7  -8   1    3.20    1.10
   7  -8   1    4.10    1.00
   7  -8   1    4.90    1.00
  -8   8  -1   10.40    0.90
  -8   8  -1    9.80    1.40
  -8   8  -1   11.30    1.40
  -8   8  -1   10.60    1.50
  -8   8  -1   10.50    1.30
  -8   8  -1    9.10    1.40
   8  -8   1   12.30    1.80
   8  -8   1   11.20    1.40
   8  -8   1   12.80    1.50
   8  -8   1    9.60    0.90
   8  -8   1    9.90    1.60
   8  -8   1    9.30    1.40
   8  -8   1   13.00    1.70
  -9   8  -1  157.98    5.40
  -9   8  -1  165.18    5.60
  -9   8  -1  167.98    5.70
  -9   8  -1  168.98    6.80
  -9   8  -1  144.59    5.00
  -9   8  -1  151.08    5.40
   9  -8   1  160.08    5.60
   9  -8   1  155.88    5.40
   9  -8   1  155.68    5.40
   9  -8   1  151.28    4.60
   9  -8   1  157.68    6.20
   9  -8   1  152.78    5.90
   9  -8   1  152.58    5.50
   9  -8   1  162.18    5.90
 -10   8  -1    8.70    1.40
 -10   8  -1   12.80    1.80
 -10   8  -1    9.30    1.60
 -10   8  -1   11.30    1.10
  10  -8   1    8.20    1.80
  10  -8   1    7.80    1.40
  10  -8   1   11.10    1.50
  10  -8   1    8.60    1.60
  10  -8   1    9.00    1.00
  10  -8   1    6.90    1.50
  10  -8   1    7.60    1.40
 -11   8  -1   18.80    2.10
 -11   8  -1   16.70    2.00
  11  -8   1   14.10    2.00
  11  -8   1   22.60    2.10
  11  -8   1   19.30    2.10
  11  -8   1   18.00    2.50
  11  -8   1   16.60    1.90
  11  -8   1   18.10    1.40
  11  -8   1   13.80    1.90
 -12   8  -1   61.69    3.60
  12  -8   1   57.79    3.50
  12  -8   1   55.79    2.50
  12  -8   1   54.49    4.10
  12  -8   1   60.99    3.50
  12  -8   1   60.29    3.40
  12  -8   1   61.39    3.90
  11   7  -1    0.90    1.20
  11   7  -1   -0.10    1.50
  11   7  -1    2.70    1.40
  11   7  -1    2.80    1.30
 -11  -7   1    2.30    1.30
 -11  -7   1    1.80    1.20
  10   7  -1    9.30    1.60
  10   7  -1   11.60    2.00
  10   7  -1   10.30    1.70
  10   7  -1   12.70    2.10
  10   7  -1   12.20    2.00
 -10  -7   1    8.60    1.70
 -10  -7   1    9.00    2.10
 -10  -7   1    8.30    1.60
 -10  -7   1   10.80    2.00
 -10  -7   1   11.30    2.00
   9   7  -1   21.80    2.30
   9   7  -1   18.10    1.90
   9   7  -1   16.90    2.10
   9   7  -1   18.20    2.00
   9   7  -1   14.90    2.30
  -9  -7   1   17.80    2.00
  -9  -7   1   16.30    2.00
  -9  -7   1   15.80    1.90
  -9  -7   1   14.60    2.10
  -9  -7   1   17.00    2.00
  -9  -7   1   16.60    2.10
  -9  -7   1   17.90    1.90
   8   7  -1    1.10    1.00
   8   7  -1   -0.60    0.80
   8   7  -1   -2.00    0.80
   8   7  -1   -0.10    1.00
   8   7  -1   -1.10    1.00
   8   7  -1   -0.70    0.90
  -8  -7   1   -0.30    0.90
  -8  -7   1    0.80    1.00
  -8  -7   1    1.60    1.20
  -8  -7   1    0.30    1.10
  -8  -7   1    0.30    0.90
  -8  -7   1   -0.50    0.90
   7   7  -1   90.99    3.80
   7   7  -1   89.89    3.70
   7   7  -1   79.29    3.80
   7   7  -1   87.99    3.80
   7   7  -1   85.39    3.60
   7   7  -1   81.09    3.70
  -7  -7   1   82.69    3.70
  -7  -7   1   83.89    3.60
  -7  -7   1   81.99    4.00
  -7  -7   1   85.89    3.70
  -7  -7   1   79.09    3.60
  -7  -7   1   83.69    3.90
  -7  -7   1   86.39    3.60
  -7  -7   1   82.99    3.70
   6   7  -1   -0.90    0.70
   6   7  -1    0.20    0.80
   6   7  -1    0.60    0.80
   6   7  -1    1.00    0.90
   6   7  -1   -0.40    1.00
   6   7  -1    0.40    0.80
  -6  -7   1    0.30    1.00
  -6  -7   1   -1.20    0.60
  -6  -7   1   -0.80    0.70
  -6  -7   1   -0.90    0.70
  -6  -7   1   -0.20    0.70
  -6  -7   1   -0.90    0.90
  -6  -7   1    0.10    0.80
  -6  -7   1    0.50    0.80
   5   7  -1    1.70    0.80
   5   7  -1    2.10    0.80
   5   7  -1    1.20    0.70
   5   7  -1   -0.80    0.70
   5   7  -1    0.40    0.80
   5   7  -1    0.00    0.60
  -5  -7   1    0.10    0.70
  -5  -7   1    1.20    0.70
  -5  -7   1    1.80    0.80
  -5  -7   1    0.70    0.80
  -5  -7   1    0.30    0.80
  -5  -7   1    2.00    1.00
  -5  -7   1    0.70    0.70
   4   7  -1  214.18    6.60
   4   7  -1  225.28    6.90
   4   7  -1  203.98    6.70
   4   7  -1  222.78    6.90
   4   7  -1  227.38    6.80
   4   7  -1  216.78    6.50
  -4  -7   1  228.88    7.00
  -4  -7   1  223.68    6.70
  -4  -7   1  205.68    6.80
  -4  -7   1  238.38    6.80
  -4  -7   1  227.08    6.80
  -4  -7   1  230.68    6.80
   3   7  -1  147.09    4.60
   3   7  -1  130.39    4.30
   3   7  -1  131.99    4.50
   3   7  -1  129.19    4.40
   3   7  -1  127.49    4.20
  -3  -7   1  135.39    4.30
  -3  -7   1  132.19    4.30
  -3  -7   1  129.79    4.40
  -3  -7   1  129.19    4.50
  -3  -7   1  137.89    4.50
   2   7  -1  371.16   10.40
   2   7  -1  395.76   10.60
   2   7  -1  386.26   10.50
   2   7  -1  375.26   10.30
   2   7  -1  390.66   10.50
   2   7  -1  382.96   10.40
  -2  -7   1  376.06   10.30
  -2  -7   1  372.56   10.30
  -2  -7   1  367.46   10.50
  -2  -7   1  373.56   10.40
  -2  -7   1  395.96   10.50
  -2  -7   1  375.86   10.50
   1   7  -1   51.69    2.10
   1   7  -1   50.09    2.20
   1   7  -1   53.89    2.20
   1   7  -1   49.00    2.30
   1   7  -1   49.00    2.20
   1   7  -1   46.80    2.10
   1   7  -1   47.20    2.00
  -1  -7   1   52.49    2.10
  -1  -7   1   50.59    2.20
  -1  -7   1   54.29    2.10
  -1  -7   1   49.70    2.10
  -1  -7   1   48.60    2.10
   0   7  -1   22.90    1.60
   0   7  -1   18.20    1.60
   0   7  -1   18.20    1.30
   0   7  -1   18.60    1.30
   0   7  -1   18.00    1.30
   0   7  -1   19.00    1.30
   0   7  -1   18.70    1.20
   0  -7   1   21.90    1.30
   0  -7   1   20.40    1.30
   0  -7   1   20.80    1.30
   0  -7   1   20.00    1.40
   0  -7   1   18.40    1.30
   0  -7   1   21.40    1.40
   0  -7   1   20.20    1.60
  -1   7  -1  608.84   16.10
   1  -7   1  599.64   16.10
  -2   7  -1   20.40    1.50
  -2   7  -1   19.70    1.20
  -2   7  -1   21.80    1.30
  -2   7  -1   20.20    1.00
  -2   7  -1   20.50    1.50
  -2   7  -1   21.50    1.30
  -2   7  -1   20.60    1.40
   2  -7   1   19.00    0.90
   2  -7   1   20.10    1.30
   2  -7   1   20.60    1.30
   2  -7   1   18.80    1.70
   2  -7   1   22.60    1.40
   2  -7   1   22.70    1.50
   2  -7   1   22.30    1.50
   2  -7   1   20.10    1.20
  -3   7  -1    2.10    0.70
  -3   7  -1    2.90    0.70
  -3   7  -1    2.10    0.60
  -3   7  -1    2.10    0.60
  -3   7  -1    2.50    0.60
  -3   7  -1    3.10    0.30
  -3   7  -1    2.00    0.60
   3  -7   1    1.40    0.70
   3  -7   1    2.20    0.60
   3  -7   1    2.40    0.60
   3  -7   1    1.60    0.60
   3  -7   1    3.50    0.80
   3  -7   1    2.20    0.90
   3  -7   1    2.50    0.70
  -4   7  -1   17.10    1.10
  -4   7  -1   16.70    1.40
  -4   7  -1   18.20    1.30
  -4   7  -1   17.70    0.70
  -4   7  -1   16.00    1.40
  -4   7  -1   18.00    1.30
  -4   7  -1   17.50    1.40
   4  -7   1   15.30    1.20
   4  -7   1   18.80    1.50
   4  -7   1   16.20    1.80
   4  -7   1   18.70    1.30
   4  -7   1   15.80    1.20
   4  -7   1   17.50    1.20
  -5   7  -1  170.88    5.10
  -5   7  -1  159.88    4.30
  -5   7  -1  155.98    5.40
  -5   7  -1  160.28    5.00
  -5   7  -1  161.68    4.90
  -5   7  -1  164.48    5.10
   5  -7   1  164.88    5.00
   5  -7   1  161.78    5.50
   5  -7   1  159.68    5.30
   5  -7   1  166.38    5.10
   5  -7   1  162.18    4.90
   5  -7   1  159.88    5.00
  -6   7  -1   22.00    1.10
  -6   7  -1   22.80    1.60
  -6   7  -1   21.70    1.80
  -6   7  -1   23.40    1.40
  -6   7  -1   21.90    1.40
  -6   7  -1   24.60    1.60
  -6   7  -1   22.60    1.50
   6  -7   1   24.50    1.90
   6  -7   1   24.10    2.00
   6  -7   1   22.80    1.50
   6  -7   1   23.70    1.60
  -7   7  -1  119.29    4.10
  -7   7  -1  108.59    3.80
  -7   7  -1  112.39    4.00
  -7   7  -1  104.69    3.30
  -7   7  -1  109.49    4.00
  -7   7  -1  108.39    4.40
  -7   7  -1  103.79    3.60
   7  -7   1  109.79    4.50
   7  -7   1  115.19    3.90
   7  -7   1  111.19    3.90
   7  -7   1  106.49    4.10
   7  -7   1  107.89    4.20
   7  -7   1  111.99    4.00
   7  -7   1  107.89    3.30
   7  -7   1  105.09    3.90
  -8   7  -1    5.20    0.90
  -8   7  -1    8.40    1.30
  -8   7  -1    5.80    1.10
  -8   7  -1    6.50    1.30
  -8   7  -1    6.20    0.90
  -8   7  -1    8.00    1.50
  -8   7  -1    7.20    1.20
   8  -7   1    7.40    1.80
   8  -7   1    5.90    1.40
   8  -7   1    6.70    1.10
   8  -7   1    5.70    1.30
   8  -7   1    5.10    1.40
   8  -7   1    6.30    1.20
   8  -7   1    6.20    0.80
   8  -7   1    7.20    1.60
  -9   7  -1    4.20    0.90
  -9   7  -1    3.30    0.90
  -9   7  -1    4.00    1.20
  -9   7  -1    4.40    0.90
  -9   7  -1    3.30    1.10
  -9   7  -1    3.00    1.10
  -9   7  -1    3.20    1.20
   9  -7   1    3.90    0.70
   9  -7   1    4.40    1.50
   9  -7   1    3.60    1.30
   9  -7   1    4.60    1.20
   9  -7   1    4.60    1.10
   9  -7   1    3.70    1.20
   9  -7   1    3.10    1.10
   9  -7   1    4.10    1.00
 -10   7  -1   -1.10    0.80
 -10   7  -1    0.90    1.20
 -10   7  -1   -0.60    0.90
 -10   7  -1   -0.20    0.70
  10  -7   1    0.10    0.50
  10  -7   1   -1.30    0.90
  10  -7   1    1.60    0.90
  10  -7   1    0.00    1.20
  10  -7   1   -0.20    0.90
  10  -7   1    0.50    0.90
  10  -7   1    0.30    1.10
 -11   7  -1    1.30    1.10
 -11   7  -1    2.80    1.40
 -11   7  -1    0.50    1.20
  11  -7   1    0.90    1.50
  11  -7   1    0.20    0.80
  11  -7   1    0.20    0.60
  11  -7   1    0.40    1.10
  11  -7   1    1.60    1.00
  11  -7   1    2.10    1.10
  11  -7   1   -0.20    1.20
  11  -7   1   -1.00    1.10
 -12   7  -1   85.49    4.50
  12  -7   1   99.29    5.10
  12  -7   1   83.99    4.30
  12  -7   1   90.09    4.30
  12  -7   1   89.79    4.20
  12  -7   1   88.19    3.40
  12  -7   1   91.59    4.20
  12  -7   1   84.19    4.20
  12  -7   1  111.49    6.90
  12   6  -1   32.40    4.40
  12   6  -1   23.90    2.70
  12   6  -1   21.20    2.60
  12   6  -1   25.40    2.70
 -12  -6   1   23.60    2.60
 -12  -6   1   25.70    3.20
  11   6  -1    0.10    1.00
  11   6  -1   -1.40    1.00
  11   6  -1   -0.60    1.20
  11   6  -1   -0.40    1.00
 -11  -6   1   -1.20    0.90
 -11  -6   1    0.30    1.40
 -11  -6   1   -0.40    1.10
  10   6  -1   34.80    2.70
  10   6  -1   35.30    3.00
  10   6  -1   34.10    2.60
  10   6  -1   38.40    2.70
  10   6  -1   32.40    2.70
 -10  -6   1   36.50    2.70
 -10  -6   1   33.40    2.60
 -10  -6   1   34.50    2.70
 -10  -6   1   31.70    2.70
 -10  -6   1   36.70    3.20
   9   6  -1   16.20    2.00
   9   6  -1   14.80    1.80
   9   6  -1   15.60    2.10
   9   6  -1   14.60    1.80
   9   6  -1   16.20    1.90
   9   6  -1   17.10    2.10
  -9  -6   1   14.00    1.90
  -9  -6   1   16.80    1.80
  -9  -6   1   13.30    2.00
  -9  -6   1   20.10    2.10
  -9  -6   1   18.00    2.00
  -9  -6   1   14.40    2.10
   8   6  -1   15.20    2.80
   8   6  -1   13.40    1.70
   8   6  -1   13.00    1.60
   8   6  -1   20.10    2.00
   8   6  -1   13.40    1.60
   8   6  -1   12.10    1.70
  -8  -6   1   15.00    1.60
  -8  -6   1   13.70    1.60
  -8  -6   1   12.50    1.60
  -8  -6   1   14.70    1.70
  -8  -6   1   16.60    2.00
  -8  -6   1   13.60    2.00
  -8  -6   1   15.80    1.80
   7   6  -1    1.30    1.00
   7   6  -1    1.20    0.90
   7   6  -1    1.80    1.20
   7   6  -1    1.20    1.00
   7   6  -1    2.60    1.00
   7   6  -1    1.90    0.90
  -7  -6   1    1.90    1.00
  -7  -6   1    1.40    0.90
  -7  -6   1    1.20    0.90
  -7  -6   1    1.50    1.20
  -7  -6   1    1.20    0.80
  -7  -6   1    1.20    1.00
  -7  -6   1    0.20    1.00
  -7  -6   1    0.70    0.90
   6   6  -1  231.78    7.40
   6   6  -1  229.48    7.40
   6   6  -1  236.08    7.10
   6   6  -1  248.18    7.30
   6   6  -1  223.38    7.10
   6   6  -1  229.38    7.30
  -6  -6   1  242.58    7.20
  -6  -6   1  236.58    7.20
  -6  -6   1  246.28    7.50
  -6  -6   1  235.98    7.50
  -6  -6   1  240.98    7.30
  -6  -6   1  234.08    7.30
  -6  -6   1  232.88    7.20
  -6  -6   1  231.58    7.20
   5   6  -1   -0.20    0.80
   5   6  -1   -0.30    0.60
   5   6  -1    0.30    0.70
   5   6  -1    0.80    0.70
   5   6  -1    0.50    0.70
   5   6  -1    0.60    0.60
  -5  -6   1    1.10    0.70
  -5  -6   1    0.80    0.70
  -5  -6   1    0.30    0.70
  -5  -6   1    1.20    0.70
  -5  -6   1    2.00    0.80
  -5  -6   1    0.90    0.70
  -5  -6   1    0.10    0.80
   4   6  -1   39.60    2.00
   4   6  -1   45.80    2.30
   4   6  -1   39.30    2.10
   4   6  -1   46.60    2.10
   4   6  -1   45.50    2.60
   4   6  -1   42.60    2.00
  -4  -6   1   38.50    2.10
  -4  -6   1   44.30    2.20
  -4  -6   1   42.90    2.10
  -4  -6   1   38.80    1.90
  -4  -6   1   42.30    2.40
  -4  -6   1   45.80    2.30
   3   6  -1   12.40    1.10
   3   6  -1   13.10    1.10
   3   6  -1   10.50    1.10
   3   6  -1   13.20    1.20
   3   6  -1   14.70    1.40
   3   6  -1   13.40    1.30
  -3  -6   1   10.80    1.10
  -3  -6   1   13.00    1.40
  -3  -6   1   11.90    1.20
  -3  -6   1   14.50    1.20
  -3  -6   1   14.20    1.30
   2   6  -1   14.00    1.30
   2   6  -1   11.80    1.10
   2   6  -1   12.80    1.10
   2   6  -1   11.10    1.30
   2   6  -1   12.60    1.10
   2   6  -1   11.80    1.10
   2   6  -1   10.50    1.00
  -2  -6   1   13.10    1.10
  -2  -6   1    8.90    0.90
  -2  -6   1   12.80    1.10
  -2  -6   1   13.00    1.20
  -2  -6   1   15.40    1.30
  -2  -6   1   14.20    1.60
   1   6  -1  890.51   39.80
   1   6  -1  801.72  149.69
   1   6  -1  930.41   46.00
  -1  -6   1  912.81   46.00
  -1  -6   1 1061.09  186.38
  -1  -6   1  961.80   41.50
   0   6  -1  179.48    5.40
   0   6  -1  191.58    5.30
   0   6  -1  195.78    5.70
   0   6  -1  185.98    5.50
   0   6  -1  188.58    5.40
   0   6  -1  185.68    5.50
   0  -6   1  195.78    5.40
   0  -6   1  193.08    5.50
   0  -6   1  187.18    5.60
   0  -6   1  194.98    5.60
   0  -6   1  188.98    5.40
  -1   6  -1   24.60    1.30
  -1   6  -1   26.20    1.30
  -1   6  -1   23.80    1.30
  -1   6  -1   23.60    1.60
  -1   6  -1   24.40    1.30
  -1   6  -1   25.70    1.50
  -1   6  -1   21.90    1.10
   1  -6   1   26.00    1.40
   1  -6   1   26.30    1.50
   1  -6   1   25.80    1.30
   1  -6   1   26.20    1.40
   1  -6   1   25.90    1.90
  -2   6  -1   22.50    1.30
  -2   6  -1   19.20    1.10
  -2   6  -1   20.60    1.40
  -2   6  -1   25.00    1.30
  -2   6  -1   21.30    1.30
  -2   6  -1   19.20    0.90
  -2   6  -1   20.40    1.40
   2  -6   1   22.50    1.50
   2  -6   1   20.10    1.20
   2  -6   1   20.60    0.90
   2  -6   1   21.80    1.20
   2  -6   1   20.00    1.20
   2  -6   1   21.70    1.40
   2  -6   1   23.10    1.70
   2  -6   1   20.10    1.20
  -3   6  -1    0.80    0.50
  -3   6  -1    1.30    0.70
  -3   6  -1    0.40    0.60
  -3   6  -1    0.40    0.50
  -3   6  -1    0.40    0.60
  -3   6  -1    0.70    0.60
  -3   6  -1    0.70    0.20
   3  -6   1    0.00    0.50
   3  -6   1    0.80    0.50
   3  -6   1    0.00    0.60
   3  -6   1    0.40    0.60
   3  -6   1    0.20    0.50
   3  -6   1   -0.10    0.50
   3  -6   1    1.00    0.90
  -4   6  -1  287.47    8.00
  -4   6  -1  295.17    7.50
  -4   6  -1  281.67    8.10
  -4   6  -1  296.87    8.50
  -4   6  -1  291.47    8.20
  -4   6  -1  292.47    8.10
   4  -6   1  298.67    8.10
   4  -6   1  298.17    8.60
   4  -6   1  296.97    8.40
   4  -6   1  285.07    8.00
   4  -6   1  304.57    8.20
   4  -6   1  304.77    8.10
  -5   6  -1  527.65   14.60
  -5   6  -1  560.14   14.50
  -5   6  -1  552.04   15.00
  -5   6  -1  544.35   13.90
   5  -6   1  553.64   14.80
  -6   6  -1   17.50    1.60
  -6   6  -1   12.40    0.90
  -6   6  -1   12.70    1.20
  -6   6  -1   11.30    1.20
  -6   6  -1   13.10    1.20
  -6   6  -1   12.50    1.10
   6  -6   1   15.30    1.30
   6  -6   1   13.20    1.30
   6  -6   1   12.20    1.40
   6  -6   1   13.40    0.80
   6  -6   1   14.40    1.50
   6  -6   1   14.20    1.20
   6  -6   1   12.20    1.30
   6  -6   1   13.90    1.20
  -7   6  -1   17.10    1.70
  -7   6  -1   15.30    1.30
  -7   6  -1   16.10    1.50
  -7   6  -1   15.60    1.60
  -7   6  -1   18.10    1.90
  -7   6  -1   16.50    1.20
  -7   6  -1   15.20    1.40
   7  -6   1   17.40    1.70
   7  -6   1   13.80    1.50
   7  -6   1   17.80    1.40
   7  -6   1   15.80    1.40
   7  -6   1   14.30    1.30
   7  -6   1   17.00    1.00
   7  -6   1   12.10    1.30
   7  -6   1   12.10    1.50
  -8   6  -1   42.20    2.70
  -8   6  -1   43.70    2.10
  -8   6  -1   42.60    2.40
  -8   6  -1   42.60    2.70
  -8   6  -1   40.90    2.10
  -8   6  -1   42.60    2.40
  -8   6  -1   43.10    2.30
   8  -6   1   49.60    3.00
   8  -6   1   43.60    2.70
   8  -6   1   41.50    2.20
   8  -6   1   45.60    2.60
   8  -6   1   42.50    1.90
   8  -6   1   44.10    2.40
   8  -6   1   45.40    2.30
   8  -6   1   43.80    2.40
  -9   6  -1   33.40    2.60
  -9   6  -1   45.30    2.70
  -9   6  -1   42.40    2.50
  -9   6  -1   43.10    2.10
  -9   6  -1   37.50    2.30
  -9   6  -1   41.90    2.20
   9  -6   1   36.70    2.40
   9  -6   1   41.00    2.30
   9  -6   1   40.30    2.70
   9  -6   1   38.10    2.70
   9  -6   1   42.40    3.00
   9  -6   1   36.30    1.90
   9  -6   1   42.70    2.50
   9  -6   1   37.40    2.40
 -10   6  -1   24.20    2.60
 -10   6  -1   28.00    2.40
 -10   6  -1   27.90    1.90
 -10   6  -1   28.80    2.30
  10  -6   1   21.10    2.40
  10  -6   1   27.00    2.20
  10  -6   1   27.80    2.20
  10  -6   1   27.20    1.70
  10  -6   1   29.90    2.10
  10  -6   1   31.20    2.70
  10  -6   1   28.30    2.60
  10  -6   1   27.20    2.30
 -11   6  -1   -0.50    1.20
 -11   6  -1   -0.10    1.10
 -11   6  -1    0.80    0.90
 -11   6  -1   -1.60    1.60
  11  -6   1    0.40    1.00
  11  -6   1    1.10    1.20
  11  -6   1    1.40    1.00
  11  -6   1   -0.40    0.60
  11  -6   1    0.70    1.40
  11  -6   1    0.60    1.00
  11  -6   1    0.60    0.90
  11  -6   1   -0.20    1.30
 -12   6  -1   18.10    2.70
 -12   6  -1   10.70    2.10
  12  -6   1   17.70    2.00
  12  -6   1   11.50    2.40
  12  -6   1   13.10    2.20
  12  -6   1   16.20    1.60
  12  -6   1   13.90    2.00
  12  -6   1   10.70    1.90
  12   5  -1   69.69    3.90
  12   5  -1   68.79    4.10
  12   5  -1   72.39    4.00
  12   5  -1   79.09    4.30
 -12  -5   1   71.49    4.30
 -12  -5   1   72.89    4.10
 -12  -5   1   73.89    4.80
  11   5  -1   11.60    1.90
  11   5  -1   10.00    1.70
  11   5  -1   12.30    1.80
  11   5  -1   12.40    2.00
  11   5  -1   11.70    2.00
 -11  -5   1   15.00    2.20
 -11  -5   1   10.30    2.00
 -11  -5   1   13.10    2.00
  10   5  -1    1.60    1.20
  10   5  -1    0.20    1.00
  10   5  -1    1.80    1.20
  10   5  -1    1.20    1.10
  10   5  -1    0.00    1.30
 -10  -5   1   -0.80    0.90
 -10  -5   1    0.30    1.10
 -10  -5   1    0.40    1.20
 -10  -5   1    1.30    1.40
 -10  -5   1    2.60    1.10
 -10  -5   1    1.90    1.20
   9   5  -1   17.50    2.10
   9   5  -1   13.10    1.70
   9   5  -1   14.50    1.90
   9   5  -1   10.60    1.50
   9   5  -1   14.00    1.90
   9   5  -1   12.40    1.60
  -9  -5   1   14.80    1.80
  -9  -5   1   14.90    2.00
  -9  -5   1   13.60    1.60
  -9  -5   1   11.30    2.20
  -9  -5   1   12.10    1.80
  -9  -5   1   14.80    1.80
  -9  -5   1   16.90    1.90
   8   5  -1   99.49    4.30
   8   5  -1   98.99    4.10
   8   5  -1  103.69    4.10
   8   5  -1  100.59    4.00
   8   5  -1  104.09    4.30
   8   5  -1  100.89    4.10
  -8  -5   1   99.59    4.10
  -8  -5   1   99.99    4.10
  -8  -5   1   98.59    4.20
  -8  -5   1  105.79    4.20
  -8  -5   1  102.99    4.30
  -8  -5   1   97.49    3.90
  -8  -5   1   98.29    4.40
   7   5  -1    7.90    1.20
   7   5  -1   10.10    1.50
   7   5  -1    7.90    1.30
   7   5  -1   10.80    1.40
   7   5  -1   12.00    1.50
   7   5  -1   10.00    1.40
  -7  -5   1   13.30    1.50
  -7  -5   1   12.70    1.80
  -7  -5   1    9.60    1.40
  -7  -5   1    9.40    1.30
  -7  -5   1   10.00    1.20
  -7  -5   1   10.70    1.50
  -7  -5   1   11.20    1.50
   6   5  -1  338.77   10.00
   6   5  -1  344.27    9.80
   6   5  -1  341.97   10.00
   6   5  -1  323.77    9.70
   6   5  -1  340.77    9.90
   6   5  -1  356.56    9.90
  -6  -5   1  335.97    9.80
  -6  -5   1  340.17    9.80
  -6  -5   1  343.17    9.80
  -6  -5   1  352.56    9.80
  -6  -5   1  346.97    9.60
  -6  -5   1  346.37   10.00
  -6  -5   1  348.57   10.10
  -6  -5   1  356.56    9.90
   5   5  -1    2.40    0.70
   5   5  -1    2.40    0.80
   5   5  -1    2.00    0.80
   5   5  -1    2.40    0.80
   5   5  -1    2.60    0.80
   5   5  -1    2.10    0.90
  -5  -5   1    2.10    0.80
  -5  -5   1    2.40    0.80
  -5  -5   1    1.50    0.90
  -5  -5   1    2.40    1.00
  -5  -5   1    2.40    0.80
  -5  -5   1    2.10    0.70
  -5  -5   1    4.50    0.90
  -5  -5   1    2.00    0.80
   4   5  -1   43.80    2.20
   4   5  -1   41.70    2.00
   4   5  -1   43.60    2.10
   4   5  -1   39.90    2.00
   4   5  -1   48.70    2.10
   4   5  -1   47.90    2.10
  -4  -5   1   43.60    2.10
  -4  -5   1   41.80    2.00
  -4  -5   1   43.90    2.00
  -4  -5   1   44.50    2.10
  -4  -5   1   43.10    2.10
  -4  -5   1   42.60    2.20
  -4  -5   1   43.50    2.00
   3   5  -1    6.30    0.90
   3   5  -1    5.80    0.80
   3   5  -1    6.80    1.00
   3   5  -1    7.00    1.00
   3   5  -1    5.30    0.80
   3   5  -1    6.50    0.90
  -3  -5   1    6.50    1.10
  -3  -5   1    5.90    0.80
  -3  -5   1    8.40    1.30
  -3  -5   1    6.90    0.80
  -3  -5   1    7.40    0.90
  -3  -5   1    7.70    1.00
   2   5  -1    6.00    0.90
   2   5  -1    4.70    0.70
   2   5  -1    5.40    0.70
   2   5  -1    5.50    0.80
   2   5  -1    8.00    0.90
   2   5  -1    6.20    0.90
   2   5  -1    6.50    0.80
  -2  -5   1    8.10    0.90
  -2  -5   1    4.00    0.60
  -2  -5   1    6.60    1.40
  -2  -5   1    6.60    0.90
  -2  -5   1    6.40    0.90
  -2  -5   1    7.90    0.80
   1   5  -1  219.78    5.80
   1   5  -1  214.68    5.80
   1   5  -1  207.98    5.90
   1   5  -1  207.28    5.90
   1   5  -1  209.48    6.00
  -1  -5   1  198.18    6.10
  -1  -5   1  199.68    5.80
  -1  -5   1  210.88    5.80
  -1  -5   1  210.28    5.90
  -1  -5   1  211.08    5.90
  -1  -5   1  214.08    5.90
   0   5  -1  381.36   10.20
   0  -5   1  377.86   10.20
   1  -5   1  525.15   13.90
  -2   5  -1  310.87    8.30
   2  -5   1  287.77    7.80
   2  -5   1  310.67    8.30
   2  -5   1  312.47    8.60
  -3   5  -1  522.35  107.39
   3  -5   1  560.24   30.70
   3  -5   1  529.05   33.70
   3  -5   1  578.14   26.70
  -4   5  -1  132.59    4.10
  -4   5  -1  135.39    4.20
  -4   5  -1  141.69    4.20
  -4   5  -1  138.49    4.10
  -4   5  -1  127.29    3.90
  -4   5  -1  135.99    3.70
  -4   5  -1  137.19    4.50
   4  -5   1  136.59    4.40
   4  -5   1  136.89    4.50
   4  -5   1  138.89    4.10
   4  -5   1  134.09    4.10
   4  -5   1  143.89    4.20
   4  -5   1  137.09    3.70
   4  -5   1  140.79    4.20
  -5   5  -1   27.20    1.40
  -5   5  -1   26.80    1.20
  -5   5  -1   27.10    1.60
  -5   5  -1   25.40    1.60
  -5   5  -1   26.40    1.40
  -5   5  -1   27.50    1.70
  -5   5  -1   24.80    1.50
   5  -5   1   28.20    1.10
   5  -5   1   29.20    1.60
   5  -5   1   28.50    1.50
   5  -5   1   26.10    2.00
   5  -5   1   27.50    1.50
   5  -5   1   28.00    1.90
   5  -5   1   26.50    1.50
  -6   5  -1  355.96   10.00
  -6   5  -1  361.16   10.10
  -6   5  -1  370.66    9.70
  -6   5  -1  361.16    9.90
  -6   5  -1  380.36   10.20
  -6   5  -1  372.16   10.50
   6  -5   1  369.56   10.50
   6  -5   1  371.46   10.40
   6  -5   1  369.66    9.60
   6  -5   1  350.96   10.00
   6  -5   1  372.56   10.10
   6  -5   1  370.46   10.00
   6  -5   1  356.16   10.30
   6  -5   1  357.76   10.00
  -7   5  -1   15.90    1.50
  -7   5  -1   12.70    1.20
  -7   5  -1   12.90    1.30
  -7   5  -1   14.80    1.60
  -7   5  -1   12.90    1.40
   7  -5   1   10.90    1.30
   7  -5   1   14.70    1.70
   7  -5   1   14.20    1.40
   7  -5   1   10.70    1.30
   7  -5   1   15.80    1.40
   7  -5   1   11.80    1.00
   7  -5   1   15.40    1.50
   7  -5   1   14.80    1.40
  -8   5  -1   13.00    1.60
  -8   5  -1   17.30    1.50
  -8   5  -1   21.40    1.50
  -8   5  -1   17.70    1.50
  -8   5  -1   18.10    1.80
  -8   5  -1   20.50    1.80
   8  -5   1   18.60    1.60
   8  -5   1   13.60    1.60
   8  -5   1   17.30    1.70
   8  -5   1   19.50    1.80
   8  -5   1   20.80    1.70
   8  -5   1   17.20    1.20
   8  -5   1   16.20    1.70
   8  -5   1   19.50    1.80
  -9   5  -1   55.69    3.20
  -9   5  -1   52.89    2.50
  -9   5  -1   61.99    3.10
  -9   5  -1   57.49    3.20
  -9   5  -1   55.99    2.60
  -9   5  -1   56.19    2.90
   9  -5   1   55.19    2.40
   9  -5   1   58.49    3.40
   9  -5   1   57.49    2.80
   9  -5   1   58.69    2.90
   9  -5   1   62.09    3.20
   9  -5   1   54.49    2.80
   9  -5   1   54.69    3.10
   9  -5   1   52.89    2.70
 -10   5  -1   32.30    2.40
 -10   5  -1   33.40    2.40
 -10   5  -1   37.20    2.20
 -10   5  -1   30.10    2.10
 -10   5  -1   29.40    2.50
  10  -5   1   32.20    2.60
  10  -5   1   34.30    1.90
  10  -5   1   33.20    2.60
  10  -5   1   36.60    2.30
  10  -5   1   34.80    2.40
  10  -5   1   34.80    2.70
  10  -5   1   30.90    2.40
  10  -5   1   32.90    2.90
  10  -5   1   36.20    2.30
 -11   5  -1   47.90    2.70
 -11   5  -1   40.50    2.80
 -11   5  -1   43.80    2.90
  11  -5   1   44.10    2.70
  11  -5   1   49.50    3.20
  11  -5   1   41.70    2.70
  11  -5   1   43.00    3.40
  11  -5   1   45.50    2.80
  11  -5   1   45.30    2.90
  11  -5   1   43.80    2.30
 -12   5  -1    8.30    1.70
  12  -5   1    8.80    1.90
  12  -5   1    8.70    1.50
  12  -5   1    7.60    1.60
  12  -5   1    8.60    1.50
  12  -5   1    6.10    1.70
  12  -5   1    9.70    1.70
  12  -5   1    9.30    1.30
  12   4  -1    0.80    1.50
  12   4  -1   -1.50    1.00
  12   4  -1    1.50    1.40
  12   4  -1    0.90    1.10
 -12  -4   1    0.80    1.30
 -12  -4   1    0.20    1.30
 -12  -4   1    1.00    1.30
  11   4  -1    3.20    1.20
  11   4  -1    3.20    1.50
  11   4  -1    1.10    1.10
  11   4  -1    2.90    1.30
  11   4  -1    2.70    1.20
 -11  -4   1    0.40    1.20
 -11  -4   1    0.90    1.30
 -11  -4   1    0.70    1.30
  10   4  -1  228.58    8.10
  10   4  -1  239.38    7.90
  10   4  -1  239.78    8.10
  10   4  -1  234.78    7.90
  10   4  -1  246.78    8.00
  10   4  -1  237.18    8.10
 -10  -4   1  247.38    8.30
 -10  -4   1  242.48    8.10
 -10  -4   1  245.08    8.00
 -10  -4   1  253.87    8.40
 -10  -4   1  239.08    8.30
 -10  -4   1  237.98    8.00
   9   4  -1   65.09    3.30
   9   4  -1   62.29    3.20
   9   4  -1   63.79    3.30
   9   4  -1   57.39    3.30
   9   4  -1   65.59    3.30
  -9  -4   1   64.59    3.20
  -9  -4   1   63.79    3.60
  -9  -4   1   67.19    3.40
  -9  -4   1   62.19    3.20
  -9  -4   1   58.99    3.20
  -9  -4   1   60.69    3.30
  -9  -4   1   60.19    3.00
   8   4  -1  213.08    6.80
   8   4  -1  209.28    7.10
   8   4  -1  213.28    7.00
   8   4  -1  216.68    6.90
   8   4  -1  203.88    6.90
   8   4  -1  215.88    6.90
  -8  -4   1  218.88    6.90
  -8  -4   1  214.18    7.00
  -8  -4   1  211.38    6.70
  -8  -4   1  213.28    6.80
  -8  -4   1  216.38    7.10
  -8  -4   1  213.28    7.20
  -8  -4   1  216.28    7.00
   7   4  -1    0.40    0.80
   7   4  -1   -1.00    0.70
   7   4  -1   -0.80    0.70
   7   4  -1   -0.80    0.80
   7   4  -1    0.90    0.80
   7   4  -1    0.00    0.70
  -7  -4   1    0.40    1.00
  -7  -4   1    0.20    0.70
  -7  -4   1    0.80    0.80
  -7  -4   1    0.90    0.70
  -7  -4   1   -0.50    0.70
  -7  -4   1    1.20    0.80
  -7  -4   1    0.60    0.70
   6   4  -1   63.79    2.90
   6   4  -1   63.19    2.80
   6   4  -1   57.69    2.50
   6   4  -1   56.19    2.70
   6   4  -1   57.69    2.80
   6   4  -1   70.39    2.80
  -6  -4   1   61.79    2.70
  -6  -4   1   60.99    2.60
  -6  -4   1   60.09    2.80
  -6  -4   1   62.19    2.90
  -6  -4   1   61.19    2.70
  -6  -4   1   63.39    2.70
  -6  -4   1   62.89    2.80
   5   4  -1    2.20    0.80
   5   4  -1    1.80    0.70
   5   4  -1    2.90    0.80
   5   4  -1    1.10    0.70
   5   4  -1    2.00    0.70
  -5  -4   1    2.30    0.80
  -5  -4   1    1.00    0.80
  -5  -4   1    1.20    0.80
  -5  -4   1    1.50    0.70
  -5  -4   1    1.60    0.70
  -5  -4   1    1.20    0.70
  -5  -4   1    1.50    0.70
  -5  -4   1    1.30    0.70
   4   4  -1   21.90    1.60
   4   4  -1   23.20    1.50
   4   4  -1   25.60    1.60
   4   4  -1   20.10    1.60
   4   4  -1   23.30    1.50
   4   4  -1   22.50    1.50
  -4  -4   1   25.00    1.60
  -4  -4   1   21.60    1.40
  -4  -4   1   25.90    1.60
  -4  -4   1   25.30    1.60
  -4  -4   1   22.20    1.60
  -4  -4   1   21.30    1.70
  -4  -4   1   24.50    1.50
   3   4  -1   54.09    2.00
   3   4  -1   42.00    1.90
   3   4  -1   52.49    2.00
   3   4  -1   41.00    2.00
   3   4  -1   44.50    1.90
  -3  -4   1   45.80    2.00
  -3  -4   1   51.89    2.00
  -3  -4   1   45.70    1.90
  -3  -4   1   54.19    2.10
  -3  -4   1   46.70    2.10
  -3  -4   1   44.60    1.80
   2   4  -1   41.00    1.70
   2   4  -1   42.10    1.70
   2   4  -1   39.10    1.60
   2   4  -1   40.50    1.60
  -2  -4   1   44.40    1.70
  -2  -4   1   40.50    1.60
  -2  -4   1   39.80    1.70
  -2  -4   1   40.70    1.70
  -2  -4   1   46.50    1.80
  -2  -4   1   39.80    1.60
   1   4  -1   76.89    2.40
   1   4  -1   78.19    2.50
   1   4  -1   71.79    2.50
   1   4  -1   73.09    2.60
   1   4  -1   75.19    2.40
   1   4  -1   83.69    2.40
   1   4  -1   76.09    2.40
  -1  -4   1   71.19    2.40
  -1  -4   1   76.09    2.40
  -1  -4   1   75.69    2.40
  -1  -4   1   76.69    2.40
  -1  -4   1   74.09    2.40
  -1  -4   1   78.69    2.50
   0   4  -1  724.93   28.00
   0   4  -1  579.34   28.80
   0   4  -1  666.03  110.09
   0  -4   1  607.54   29.60
   0  -4   1  591.34   29.60
   0  -4   1  664.03  108.79
  -1   4  -1  529.35   25.50
  -1   4  -1  495.65   21.70
   1  -4   1  317.97   75.99
   1  -4   1  499.15   22.30
   1  -4   1  560.94   27.40
  -2   4  -1 2140.39  153.68
   2  -4   1 2112.29   67.39
   2  -4   1 1943.71   69.59
  -3   4  -1  283.77    7.10
  -3   4  -1  262.97    7.30
  -3   4  -1  274.67    7.50
  -3   4  -1  270.97    7.50
  -3   4  -1  284.47    7.80
   3  -4   1  280.57    7.80
   3  -4   1  289.37    7.70
  -4   4  -1    7.00    1.00
  -4   4  -1    5.80    0.80
  -4   4  -1    6.60    0.80
  -4   4  -1    4.20    0.80
  -4   4  -1    6.50    0.60
  -4   4  -1    4.30    0.70
   4  -4   1    6.60    0.60
   4  -4   1    5.40    0.70
   4  -4   1    6.40    0.90
   4  -4   1    5.70    0.80
   4  -4   1    7.40    0.90
   4  -4   1    5.10    0.70
  -5   4  -1  151.28    4.40
  -5   4  -1  152.78    4.20
  -5   4  -1  145.39    4.50
  -5   4  -1  141.09    4.80
  -5   4  -1  147.29    4.60
  -5   4  -1  142.89    4.50
   5  -4   1  148.69    4.20
   5  -4   1  148.29    4.40
   5  -4   1  150.38    4.70
   5  -4   1  152.68    4.80
   5  -4   1  152.98    4.50
   5  -4   1  141.39    4.80
   5  -4   1  153.88    4.50
   5  -4   1  151.98    4.60
  -6   4  -1   18.60    1.60
  -6   4  -1   20.10    1.40
  -6   4  -1   22.70    1.40
  -6   4  -1   18.90    1.40
  -6   4  -1   22.90    1.30
  -6   4  -1   19.40    1.20
   6  -4   1   19.30    1.10
   6  -4   1   19.20    1.70
   6  -4   1   21.10    1.60
   6  -4   1   19.70    1.40
   6  -4   1   19.70    1.40
   6  -4   1   19.70    1.30
   6  -4   1   21.50    1.40
  -7   4  -1   50.49    2.20
  -7   4  -1   50.59    2.40
  -7   4  -1   51.09    2.30
  -7   4  -1   50.19    2.60
  -7   4  -1   45.80    2.50
  -7   4  -1   50.79    2.50
   7  -4   1   54.59    2.80
   7  -4   1   49.30    2.00
   7  -4   1   50.79    2.40
   7  -4   1   50.29    2.30
   7  -4   1   55.99    2.30
   7  -4   1   49.90    2.30
   7  -4   1   49.50    2.60
  -8   4  -1    6.40    1.10
  -8   4  -1    5.00    1.10
  -8   4  -1    7.40    1.00
  -8   4  -1    5.00    1.00
  -8   4  -1    7.40    1.30
  -8   4  -1    5.70    1.20
   8  -4   1    5.90    1.10
   8  -4   1    5.90    1.20
   8  -4   1    5.60    1.20
   8  -4   1    3.60    1.10
   8  -4   1    7.40    1.20
   8  -4   1    4.80    0.90
   8  -4   1    5.00    1.10
  -9   4  -1    7.70    1.20
  -9   4  -1    5.80    1.20
  -9   4  -1    6.10    1.10
  -9   4  -1    7.40    1.40
  -9   4  -1    7.60    1.40
   9  -4   1    5.40    1.10
   9  -4   1    4.10    1.30
   9  -4   1    6.10    1.00
   9  -4   1    8.10    1.20
   9  -4   1    5.70    1.20
   9  -4   1    8.50    2.30
   9  -4   1    7.80    1.60
 -10   4  -1    1.50    0.80
 -10   4  -1    2.40    0.90
 -10   4  -1   -0.20    1.00
 -10   4  -1   -0.10    0.80
 -10   4  -1    1.20    1.10
 -10   4  -1    2.20    1.00
  10  -4   1    2.60    1.00
  10  -4   1    0.70    1.00
  10  -4   1    0.60    1.10
  10  -4   1   -0.70    1.00
  10  -4   1    0.70    0.90
  10  -4   1    0.60    0.80
  10  -4   1    1.10    1.30
 -11   4  -1    2.50    1.20
 -11   4  -1    3.30    1.10
 -11   4  -1    5.00    1.40
  11  -4   1    2.00    1.20
  11  -4   1    3.70    1.00
  11  -4   1    4.50    1.60
  11  -4   1    1.30    1.10
  11  -4   1    4.10    1.20
  11  -4   1    2.70    1.30
  11  -4   1    3.20    1.10
 -12   4  -1    2.60    1.30
 -12   4  -1    1.80    1.10
 -12   4  -1   -1.60    0.50
  12  -4   1    0.30    0.80
  12  -4   1   -2.50    1.30
  12  -4   1    1.20    1.10
  12  -4   1   -0.70    1.10
  12  -4   1   -1.70    1.00
  12  -4   1   -0.30    0.90
  12  -4   1   -0.90    1.00
  12   3  -1   22.60    2.30
  12   3  -1   28.60    2.80
  12   3  -1   21.80    2.50
  12   3  -1   20.80    2.30
 -12  -3   1   26.40    2.90
 -12  -3   1   29.50    2.90
 -12  -3   1   31.80    2.80
  11   3  -1    1.00    1.30
  11   3  -1    0.40    1.00
  11   3  -1    1.00    1.20
  11   3  -1   -0.40    1.10
  11   3  -1    0.30    0.90
 -11  -3   1    0.10    1.10
 -11  -3   1    0.00    1.10
 -11  -3   1    0.90    1.10
 -11  -3   1    2.20    1.30
  10   3  -1    3.70    1.40
  10   3  -1    5.70    1.30
  10   3  -1    7.60    1.60
  10   3  -1    6.50    1.50
  10   3  -1    7.00    1.60
  10   3  -1    5.30    1.30
 -10  -3   1    4.60    1.50
 -10  -3   1    3.70    1.30
 -10  -3   1    3.70    1.20
 -10  -3   1    5.70    1.20
 -10  -3   1    5.10    1.30
 -10  -3   1    5.90    1.60
   9   3  -1   56.19    3.20
   9   3  -1   59.69    3.10
   9   3  -1   59.09    3.80
   9   3  -1   59.89    3.20
   9   3  -1   60.79    3.20
   9   3  -1   59.19    3.20
   9   3  -1   61.39    3.40
  -9  -3   1   58.49    3.20
  -9  -3   1   53.09    2.80
  -9  -3   1   61.89    3.20
  -9  -3   1   56.39    3.00
  -9  -3   1   54.99    3.30
  -9  -3   1   59.19    3.00
  -9  -3   1   61.29    3.20
   8   3  -1  227.68    7.40
   8   3  -1  240.28    7.30
   8   3  -1  231.58    7.30
   8   3  -1  227.78    7.50
   8   3  -1  233.98    7.40
   8   3  -1  241.38    7.50
   8   3  -1  239.18    7.30
  -8  -3   1  227.58    7.40
  -8  -3   1  225.58    7.30
  -8  -3   1  219.58    7.50
  -8  -3   1  230.38    7.30
  -8  -3   1  246.08    7.50
  -8  -3   1  228.98    7.20
  -8  -3   1  240.98    7.20
   7   3  -1    0.00    0.90
   7   3  -1   -0.20    0.70
   7   3  -1    0.30    0.70
   7   3  -1    0.40    0.80
   7   3  -1    0.30    0.80
   7   3  -1   -0.40    0.70
   7   3  -1    2.00    0.90
  -7  -3   1    2.20    0.80
  -7  -3   1    0.60    0.60
  -7  -3   1    1.00    0.80
  -7  -3   1   -0.30    0.90
  -7  -3   1    0.10    0.70
  -7  -3   1    0.60    0.80
  -7  -3   1    1.10    0.90
   6   3  -1    8.10    1.10
   6   3  -1    7.90    1.10
   6   3  -1    7.00    1.00
   6   3  -1    7.80    1.20
   6   3  -1    7.20    1.00
   6   3  -1   10.70    1.20
  -6  -3   1    6.70    1.00
  -6  -3   1    9.80    1.20
  -6  -3   1    6.60    0.90
  -6  -3   1   11.70    1.80
  -6  -3   1    6.80    1.00
  -6  -3   1   10.10    1.20
  -6  -3   1    8.00    1.20
   5   3  -1   37.40    2.20
   5   3  -1   37.40    2.00
   5   3  -1   33.00    2.00
   5   3  -1   35.40    1.90
   5   3  -1   37.70    1.90
   5   3  -1   34.90    1.80
  -5  -3   1   38.90    1.90
  -5  -3   1   36.50    1.90
  -5  -3   1   38.20    2.10
  -5  -3   1   35.50    1.80
  -5  -3   1   33.50    1.90
  -5  -3   1   37.60    1.80
  -5  -3   1   33.20    1.80
   4   3  -1    6.20    0.90
   4   3  -1    9.80    1.00
   4   3  -1    5.00    1.00
   4   3  -1    8.10    1.00
   4   3  -1    5.20    0.90
   4   3  -1    7.30    1.00
  -4  -3   1    5.10    1.00
  -4  -3   1    7.20    0.90
  -4  -3   1    7.00    1.00
  -4  -3   1    9.10    1.10
  -4  -3   1   10.10    1.00
  -4  -3   1    4.70    0.80
  -4  -3   1    6.00    0.90
   3   3  -1   90.09    2.90
   3   3  -1   87.79    2.80
   3   3  -1   89.79    3.00
   3   3  -1   94.59    2.90
   3   3  -1   84.79    2.80
   3   3  -1   95.39    3.00
  -3  -3   1   83.59    2.80
  -3  -3   1   83.99    2.90
  -3  -3   1   93.29    2.90
  -3  -3   1   89.29    3.00
  -3  -3   1   92.59    3.00
  -3  -3   1   89.09    2.80
  -3  -3   1   86.79    2.90
   2   3  -1  733.43   35.00
   2   3  -1  759.22   35.20
   2   3  -1  489.75   94.19
  -2  -3   1  709.83   30.20
  -2  -3   1  568.84  108.89
  -2  -3   1  696.13   33.80
   1   3  -1  214.78    5.90
   0   3  -1   15.40    0.70
   0   3  -1   13.70    0.70
   0   3  -1   13.90    1.00
   0   3  -1   15.50    0.80
   0   3  -1   14.50    0.70
   0  -3   1   13.20    1.00
   0  -3   1   13.60    0.70
   0  -3   1   13.80    0.80
   0  -3   1   13.70    0.70
   0  -3   1   13.70    0.70
  -1   3  -1 1145.09   40.00
   1  -3   1 1198.48   40.80
   1  -3   1 1288.77  107.29
  -2   3  -1  204.38    5.50
   2  -3   1  214.98    5.80
  -3   3  -1  666.53  104.69
   3  -3   1  697.83  108.99
   3  -3   1  651.93   33.60
  -4   3  -1    6.70    0.80
  -4   3  -1    7.90    0.70
  -4   3  -1    7.70    0.80
  -4   3  -1    8.70    1.00
  -4   3  -1    8.00    0.80
  -4   3  -1    8.90    0.90
   4  -3   1    9.00    0.70
   4  -3   1    6.80    0.90
   4  -3   1   10.60    1.00
   4  -3   1   11.10    1.00
   4  -3   1    8.40    0.80
   4  -3   1    8.40    1.00
   4  -3   1   10.30    0.90
  -5   3  -1   16.20    1.40
  -5   3  -1   16.10    1.20
  -5   3  -1   16.00    1.30
  -5   3  -1   16.20    1.10
  -5   3  -1   17.60    1.10
  -5   3  -1   16.70    1.30
   5  -3   1   17.10    1.40
   5  -3   1   19.90    1.60
   5  -3   1   18.60    1.30
   5  -3   1   15.10    1.20
   5  -3   1   18.10    1.20
   5  -3   1   17.00    1.10
   5  -3   1   17.50    1.30
  -6   3  -1  142.59    4.60
  -6   3  -1  145.79    4.40
  -6   3  -1  153.78    5.00
  -6   3  -1  146.99    4.90
  -6   3  -1  143.89    4.50
   6  -3   1  148.69    4.80
   6  -3   1  142.59    4.50
   6  -3   1  142.49    4.60
   6  -3   1  145.89    4.50
   6  -3   1  146.69    4.30
   6  -3   1  149.59    4.70
   6  -3   1  132.59    4.80
  -7   3  -1   21.20    1.70
  -7   3  -1   19.80    1.60
  -7   3  -1   16.60    1.40
  -7   3  -1   20.80    1.40
  -7   3  -1   19.30    1.70
  -7   3  -1   19.70    1.50
   7  -3   1   18.10    1.50
   7  -3   1   19.00    1.70
   7  -3   1   18.90    1.30
   7  -3   1   18.70    1.40
   7  -3   1   20.20    1.40
   7  -3   1   22.80    1.60
   7  -3   1   15.60    1.60
  -8   3  -1  173.68    5.60
  -8   3  -1  171.98    5.50
  -8   3  -1  173.28    5.90
  -8   3  -1  167.48    5.60
  -8   3  -1  168.38    5.30
  -8   3  -1  182.98    5.50
   8  -3   1  164.78    5.30
   8  -3   1  170.78    6.00
   8  -3   1  175.18    5.50
   8  -3   1  167.18    5.80
   8  -3   1  160.08    5.60
   8  -3   1  175.28    5.60
   8  -3   1  173.88    5.50
  -9   3  -1   23.60    2.10
  -9   3  -1   21.00    1.60
  -9   3  -1   18.50    1.80
  -9   3  -1   22.70    2.00
  -9   3  -1   19.30    1.70
  -9   3  -1   21.10    2.10
   9  -3   1   22.70    2.00
   9  -3   1   20.10    1.90
   9  -3   1   24.60    2.20
   9  -3   1   19.00    1.90
   9  -3   1   21.00    2.30
   9  -3   1   21.40    1.80
   9  -3   1   19.30    1.70
 -10   3  -1   10.50    1.70
 -10   3  -1    9.60    1.40
 -10   3  -1   10.70    1.50
 -10   3  -1    8.60    1.50
 -10   3  -1   14.00    1.70
 -10   3  -1   10.90    1.30
  10  -3   1   10.90    1.30
  10  -3   1    7.70    1.50
  10  -3   1    7.70    1.30
  10  -3   1   10.80    1.90
  10  -3   1    9.40    1.40
  10  -3   1   11.40    1.60
  10  -3   1   10.20    1.60
 -11   3  -1    2.80    1.50
 -11   3  -1    0.00    1.00
 -11   3  -1    2.00    1.20
  11  -3   1    1.10    1.20
  11  -3   1    0.60    1.20
  11  -3   1    1.20    1.10
  11  -3   1    3.00    1.00
  11  -3   1    2.90    1.20
  11  -3   1    1.90    1.00
  11  -3   1    3.30    1.50
 -12   3  -1   13.50    2.00
 -12   3  -1   19.20    2.10
 -12   3  -1   15.30    2.00
  12  -3   1   15.90    2.20
  12  -3   1   13.20    1.90
  12  -3   1   14.00    2.00
  12  -3   1   13.80    1.80
  12  -3   1   14.50    1.80
  12  -3   1   15.00    1.80
  12  -3   1   17.10    2.40
  13   2  -1    0.50    1.30
  13   2  -1    0.70    1.60
  13   2  -1    2.60    1.90
  13   2  -1    0.00    1.20
 -13  -2   1    2.60    1.40
 -13  -2   1    1.30    1.50
 -13  -2   1    2.30    1.40
  12   2  -1    8.20    1.80
  12   2  -1    8.60    1.70
  12   2  -1   10.90    2.10
  12   2  -1    8.80    1.60
  12   2  -1    7.80    1.80
  12   2  -1    7.20    1.50
 -12  -2   1    9.30    1.80
 -12  -2   1   10.80    2.00
 -12  -2   1    8.50    1.90
  11   2  -1    4.70    1.50
  11   2  -1    3.60    1.50
  11   2  -1    6.40    1.50
  11   2  -1    4.40    2.10
  11   2  -1    3.70    1.30
  11   2  -1    5.90    1.50
  11   2  -1    3.50    1.50
 -11  -2   1    3.30    1.50
 -11  -2   1    6.00    1.60
 -11  -2   1    4.80    1.20
 -11  -2   1    4.80    1.50
  10   2  -1  154.48    5.70
  10   2  -1  165.98    5.80
  10   2  -1  162.58    6.10
  10   2  -1  165.98    6.00
  10   2  -1  161.48    6.00
  10   2  -1  161.18    6.00
 -10  -2   1  145.89    5.40
 -10  -2   1  160.78    6.00
 -10  -2   1  159.78    5.80
 -10  -2   1  164.28    6.10
 -10  -2   1  157.28    6.00
 -10  -2   1  157.88    5.90
 -10  -2   1  160.38    5.80
   9   2  -1  143.89    5.10
   9   2  -1  140.89    5.20
   9   2  -1  141.89    5.20
   9   2  -1  139.19    5.10
   9   2  -1  134.69    5.30
   9   2  -1  137.39    5.20
   9   2  -1  140.99    5.20
  -9  -2   1  141.09    5.30
  -9  -2   1  143.29    5.20
  -9  -2   1  140.09    5.30
  -9  -2   1  141.19    4.90
  -9  -2   1  136.49    5.00
  -9  -2   1  141.79    5.00
  -9  -2   1  144.89    5.40
   8   2  -1    0.40    1.00
   8   2  -1    1.60    1.00
   8   2  -1    1.40    0.90
   8   2  -1    0.30    0.90
   8   2  -1   -0.30    0.80
   8   2  -1    1.00    0.90
   8   2  -1   -0.40    0.80
  -8  -2   1    0.80    0.90
  -8  -2   1    1.00    0.90
  -8  -2   1    0.60    0.70
  -8  -2   1    0.10    0.80
  -8  -2   1    0.90    0.90
  -8  -2   1   -0.10    1.00
  -8  -2   1    0.40    0.90
   7   2  -1   92.09    3.50
   7   2  -1   91.19    3.50
   7   2  -1   94.39    3.60
   7   2  -1   85.49    3.50
   7   2  -1   94.49    3.60
   7   2  -1   91.69    3.50
   7   2  -1   92.89    3.70
  -7  -2   1   99.59    3.80
  -7  -2   1   91.69    3.60
  -7  -2   1   93.49    3.50
  -7  -2   1   99.39    3.70
  -7  -2   1   93.99    3.40
  -7  -2   1   90.19    3.50
  -7  -2   1   93.29    3.50
   6   2  -1    1.00    0.70
   6   2  -1    0.20    0.70
   6   2  -1    0.50    0.70
   6   2  -1    0.00    0.60
   6   2  -1    1.10    0.70
   6   2  -1    0.00    0.70
  -6  -2   1    0.10    0.60
  -6  -2   1    1.00    0.60
  -6  -2   1    1.00    0.70
  -6  -2   1    0.20    0.60
  -6  -2   1    0.30    0.60
  -6  -2   1    0.50    0.60
  -6  -2   1   -0.20    0.70
   5   2  -1  172.98    5.40
   5   2  -1  179.78    5.50
   5   2  -1  177.98    5.30
   5   2  -1  176.88    5.30
   5   2  -1  169.28    5.40
   5   2  -1  178.58    5.40
   5   2  -1  182.28    5.40
  -5  -2   1  179.58    5.50
  -5  -2   1  175.68    5.40
  -5  -2   1  176.48    5.40
  -5  -2   1  183.38    5.30
  -5  -2   1  178.78    5.50
  -5  -2   1  174.68    5.20
  -5  -2   1  177.68    5.30
   4   2  -1    2.40    0.60
   4   2  -1    3.60    0.80
   4   2  -1    5.30    0.80
   4   2  -1    2.70    0.70
   4   2  -1    2.30    0.70
   4   2  -1    2.70    0.70
   4   2  -1    4.00    0.80
  -4  -2   1    3.40    0.70
  -4  -2   1    2.00    0.60
  -4  -2   1    2.80    0.70
  -4  -2   1    3.20    0.70
  -4  -2   1    2.50    0.60
  -4  -2   1    4.70    0.80
  -4  -2   1    3.30    0.80
   3   2  -1  303.17    8.40
  -3  -2   1  317.87    8.20
   2   2  -1 1014.10   36.10
   2   2  -1  988.00   39.70
   2   2  -1  968.20  118.39
  -2  -2   1 1174.98  112.29
  -2  -2   1  914.51   36.30
  -2  -2   1  985.10   39.70
   1   2  -1    2.80    0.40
   1   2  -1    4.20    0.50
   1   2  -1    3.90    0.50
   1   2  -1    3.60    0.40
   1   2  -1    2.70    0.40
  -1  -2   1    3.10    0.40
  -1  -2   1    3.00    0.40
  -1  -2   1    4.40    0.40
  -1  -2   1    3.10    0.40
  -1  -2   1    3.40    0.40
   0   2  -1   38.00    1.10
   0   2  -1   37.40    1.40
   0   2  -1   37.40    1.20
   0   2  -1   39.20    1.30
   0   2  -1   37.20    1.20
   0  -2   1   39.60    1.20
   0  -2   1   39.00    1.20
   0  -2   1   38.40    1.20
   0  -2   1   40.90    1.40
   0  -2   1   38.90    1.20
  -2   2  -1    0.00    0.10
  -3   2  -1  978.10  122.09
   3  -2   1  699.03   33.90
   3  -2   1  586.04   92.39
  -4   2  -1   25.50    1.20
  -4   2  -1   28.70    1.40
  -4   2  -1   30.40    1.50
  -4   2  -1   27.00    1.30
  -4   2  -1   25.20    1.40
  -4   2  -1   25.00    1.30
   4  -2   1   27.20    1.30
   4  -2   1   24.70    1.50
   4  -2   1   25.70    1.30
   4  -2   1   27.10    1.30
   4  -2   1   27.40    1.20
   4  -2   1   27.80    1.60
   4  -2   1   27.30    1.40
  -5   2  -1  271.07    7.70
  -5   2  -1  271.77    7.40
  -5   2  -1  264.67    7.60
  -5   2  -1  270.17    7.40
  -5   2  -1  267.77    7.50
  -5   2  -1  276.47    7.40
   5  -2   1  272.07    7.40
   5  -2   1  274.17    7.40
   5  -2   1  263.97    7.50
   5  -2   1  270.67    7.40
   5  -2   1  268.27    7.60
   5  -2   1  265.27    7.50
   5  -2   1  258.57    7.70
  -6   2  -1    1.00    0.60
  -6   2  -1    0.30    0.60
  -6   2  -1    1.20    0.70
  -6   2  -1   -0.40    0.70
  -6   2  -1   -0.10    0.60
  -6   2  -1    0.40    0.70
   6  -2   1    0.50    0.60
   6  -2   1    0.80    0.60
   6  -2   1    1.40    0.70
   6  -2   1    0.20    0.60
   6  -2   1    0.50    0.70
   6  -2   1    0.30    0.60
   6  -2   1    0.00    0.50
  -7   2  -1    2.20    0.80
  -7   2  -1    2.00    0.80
  -7   2  -1    1.50    0.90
  -7   2  -1    2.30    0.70
  -7   2  -1    1.40    0.60
  -7   2  -1    2.30    0.70
   7  -2   1    1.70    0.70
   7  -2   1    1.10    0.60
   7  -2   1    2.10    0.80
   7  -2   1    2.50    1.00
   7  -2   1    0.70    0.80
   7  -2   1    0.90    0.70
   7  -2   1    2.00    0.90
  -8   2  -1  343.37    9.80
  -8   2  -1  339.07    9.90
  -8   2  -1  356.66    9.80
  -8   2  -1  333.87   10.00
  -8   2  -1  325.77    9.60
  -8   2  -1  335.57    9.50
   8  -2   1  327.47    9.70
   8  -2   1  339.77    9.60
   8  -2   1  329.47    9.70
   8  -2   1  351.16   10.10
   8  -2   1  337.17    9.60
   8  -2   1  331.17    9.50
   8  -2   1  333.47    9.90
  -9   2  -1   54.49    2.70
  -9   2  -1   61.59    3.00
  -9   2  -1   60.89    3.00
  -9   2  -1   59.69    3.10
  -9   2  -1   56.39    2.60
  -9   2  -1   64.79    3.10
   9  -2   1   59.09    3.00
   9  -2   1   59.49    2.80
   9  -2   1   55.99    3.20
   9  -2   1   59.99    3.30
   9  -2   1   62.79    3.00
   9  -2   1   62.29    2.80
 -10   2  -1   11.70    1.70
 -10   2  -1    8.90    1.50
 -10   2  -1   12.20    1.50
 -10   2  -1   12.50    1.40
 -10   2  -1   11.40    1.70
  10  -2   1   13.90    1.60
  10  -2   1   12.90    1.80
  10  -2   1   12.90    1.80
  10  -2   1    9.40    1.80
  10  -2   1   15.10    1.90
  10  -2   1   11.20    1.40
  10  -2   1   10.10    1.50
 -11   2  -1   -0.90    1.00
 -11   2  -1   -0.70    1.00
 -11   2  -1   -0.70    1.10
  11  -2   1   -1.40    0.90
  11  -2   1    0.20    1.10
  11  -2   1    0.50    1.30
  11  -2   1    0.50    1.10
  11  -2   1   -0.30    1.10
  11  -2   1    0.20    0.90
  11  -2   1    0.40    1.00
 -12   2  -1   43.30    4.70
 -12   2  -1   34.30    2.90
 -12   2  -1   42.40    3.00
  12  -2   1   37.40    2.90
  12  -2   1   38.30    2.60
  12  -2   1   32.40    2.70
  12  -2   1   32.70    2.60
  12  -2   1   39.30    3.40
  12  -2   1   37.10    2.60
  12  -2   1   38.80    3.20
 -13   2  -1   74.39    4.00
  13  -2   1   69.09    3.80
  13  -2   1   61.79    3.80
  13  -2   1   67.99    4.30
  13  -2   1   69.09    5.30
  13  -2   1   67.89    4.20
  13  -2   1   63.09    3.60
  13   1  -1   23.90    2.50
  13   1  -1   18.20    3.60
  13   1  -1   31.30    3.00
  13   1  -1   24.00    2.70
  13   1  -1   30.30    3.00
 -13  -1   1   36.00    3.20
 -13  -1   1   31.80    3.00
 -13  -1   1   26.90    2.90
  12   1  -1   -0.20    1.20
  12   1  -1    0.10    1.10
  12   1  -1    0.10    1.20
  12   1  -1    0.20    1.00
  12   1  -1   -0.30    1.30
  12   1  -1    2.20    1.30
 -12  -1   1   -0.30    1.20
 -12  -1   1   -2.20    1.10
 -12  -1   1   -0.90    1.20
  11   1  -1    6.90    1.50
  11   1  -1    7.90    1.70
  11   1  -1    8.00    1.70
  11   1  -1    5.10    1.30
  11   1  -1    6.80    1.60
  11   1  -1    4.40    1.30
  11   1  -1    6.40    1.70
 -11  -1   1    8.50    1.50
 -11  -1   1    9.00    1.70
 -11  -1   1    6.00    1.60
 -11  -1   1    6.40    1.30
  10   1  -1   99.49    4.30
  10   1  -1  101.59    4.10
  10   1  -1  103.59    4.50
  10   1  -1  104.29    4.40
  10   1  -1  109.89    4.30
  10   1  -1  109.19    4.80
 -10  -1   1  107.79    4.80
 -10  -1   1   99.39    4.40
 -10  -1   1  103.39    4.50
 -10  -1   1   95.09    5.90
 -10  -1   1  103.79    4.40
 -10  -1   1   95.49    4.10
 -10  -1   1  107.29    4.10
   9   1  -1   29.70    2.20
   9   1  -1   29.00    2.10
   9   1  -1   27.30    2.30
   9   1  -1   27.50    2.10
   9   1  -1   31.50    2.30
   9   1  -1   27.60    2.10
   9   1  -1   28.30    2.50
  -9  -1   1   29.90    2.30
  -9  -1   1   29.10    2.10
  -9  -1   1   26.70    2.20
  -9  -1   1   31.30    2.20
  -9  -1   1   27.40    2.40
  -9  -1   1   26.60    1.90
  -9  -1   1   25.10    1.90
   8   1  -1   93.09    3.80
   8   1  -1  100.09    3.80
   8   1  -1   95.39    3.70
   8   1  -1   88.99    3.60
   8   1  -1   91.69    3.90
   8   1  -1   93.19    3.70
   8   1  -1   94.49    3.80
  -8  -1   1   96.09    3.50
  -8  -1   1   95.99    3.90
  -8  -1   1  101.49    3.70
  -8  -1   1   93.49    4.00
  -8  -1   1   93.89    3.80
  -8  -1   1   89.99    3.70
  -8  -1   1   92.39    3.60
   7   1  -1    6.20    1.10
   7   1  -1    5.20    1.00
   7   1  -1    5.90    1.10
   7   1  -1    7.10    1.00
   7   1  -1    6.50    1.10
   7   1  -1    4.00    0.90
   7   1  -1    4.30    0.90
  -7  -1   1    4.90    1.00
  -7  -1   1    5.70    0.90
  -7  -1   1    5.50    1.30
  -7  -1   1    6.50    1.10
  -7  -1   1    5.10    0.80
  -7  -1   1    5.10    1.00
  -7  -1   1    6.60    1.10
   6   1  -1  175.58    5.50
   6   1  -1  193.78    5.70
   6   1  -1  179.08    5.60
   6   1  -1  181.48    5.60
   6   1  -1  173.58    5.70
   6   1  -1  182.18    5.50
   6   1  -1  181.88    5.60
  -6  -1   1  181.18    5.60
  -6  -1   1  187.18    5.70
  -6  -1   1  181.18    5.50
  -6  -1   1  185.68    5.50
  -6  -1   1  179.48    5.70
  -6  -1   1  185.48    5.70
   5   1  -1  135.09    4.30
   5   1  -1  133.99    4.30
   5   1  -1  143.49    4.40
   5   1  -1  129.19    4.40
   5   1  -1  135.89    4.40
   5   1  -1  145.39    4.40
   5   1  -1  135.19    4.20
  -5  -1   1  134.59    4.30
  -5  -1   1  138.69    4.20
  -5  -1   1  148.19    4.50
  -5  -1   1  138.99    4.40
  -5  -1   1  138.79    4.30
  -5  -1   1  141.09    4.50
  -5  -1   1  136.69    4.40
   4   1  -1  171.78    5.00
   4   1  -1  178.48    5.10
   4   1  -1  191.28    5.60
   4   1  -1  168.38    5.00
   4   1  -1  173.78    5.00
   4   1  -1  174.68    5.10
  -4  -1   1  166.58    4.90
  -4  -1   1  180.48    5.10
  -4  -1   1  177.78    5.00
  -4  -1   1  172.98    5.00
  -4  -1   1  183.58    5.30
  -4  -1   1  171.88    5.10
  -4  -1   1  170.28    5.10
   3   1  -1    3.00    0.50
   3   1  -1    2.60    0.60
   3   1  -1    1.90    0.40
   3   1  -1    1.70    0.50
   3   1  -1    2.90    0.50
   3   1  -1    2.10    0.50
   3   1  -1    1.90    0.50
  -3  -1   1    2.30    0.50
  -3  -1   1    2.70    0.60
  -3  -1   1    2.60    0.50
  -3  -1   1    2.90    0.60
  -3  -1   1    2.60    0.50
  -3  -1   1    1.90    0.40
  -3  -1   1    2.40    0.50
   2   1  -1   67.89    2.00
   2   1  -1   64.89    2.00
   2   1  -1   62.59    2.10
   2   1  -1   64.39    2.00
   2   1  -1   63.59    2.00
   2   1  -1   60.89    2.00
   2   1  -1   68.19    2.00
  -2  -1   1   61.39    2.10
  -2  -1   1   69.59    2.10
  -2  -1   1   68.29    2.10
  -2  -1   1   60.99    2.00
  -2  -1   1   61.49    1.90
  -2  -1   1   70.49    2.10
  -2  -1   1   59.99    2.00
  -2  -1   1   67.89    2.00
   1   1  -1 2148.39  113.49
   1   1  -1 2400.46   65.69
  -1  -1   1 2247.78   65.29
  -1  -1   1 2254.17  116.39
  -1   1  -1   71.19    2.20
  -1   1  -1   77.29    2.20
  -1   1  -1   74.29    2.00
   1  -1   1   74.89    2.00
   1  -1   1   78.39    2.20
   1  -1   1   80.29    2.20
   1  -1   1   72.09    2.00
  -2   1  -1    0.00    0.10
  -3   1  -1   46.60    1.60
  -3   1  -1   45.00    1.70
  -3   1  -1   41.90    1.50
  -3   1  -1   43.60    1.60
  -3   1  -1   41.10    1.60
  -3   1  -1   42.60    1.60
  -3   1  -1   43.00    1.50
   3  -1   1   43.70    1.60
   3  -1   1   44.20    1.60
   3  -1   1   40.90    1.60
   3  -1   1   42.40    1.50
   3  -1   1   45.10    1.70
   3  -1   1   42.70    1.70
  -4   1  -1    3.80    0.70
  -4   1  -1    4.90    0.60
  -4   1  -1    3.70    0.60
  -4   1  -1    4.10    0.70
  -4   1  -1    4.10    0.70
  -4   1  -1    4.50    0.70
  -4   1  -1    4.90    0.70
   4  -1   1    4.20    0.60
   4  -1   1    3.10    1.10
   4  -1   1    6.80    0.70
   4  -1   1    5.00    0.80
   4  -1   1    4.70    0.70
   4  -1   1    4.00    0.60
  -5   1  -1  195.08    5.80
  -5   1  -1  207.78    5.70
  -5   1  -1  191.48    5.60
  -5   1  -1  198.78    6.00
  -5   1  -1  199.68    5.80
  -5   1  -1  194.48    5.80
  -5   1  -1  218.88    6.30
   5  -1   1  202.58    5.70
   5  -1   1  194.98    5.90
   5  -1   1  201.58    5.80
   5  -1   1  188.58    5.70
   5  -1   1  200.78    6.00
   5  -1   1  206.78    5.80
   5  -1   1  194.88    5.70
  -6   1  -1   14.50    1.40
  -6   1  -1   14.50    1.30
  -6   1  -1   14.70    1.40
  -6   1  -1   14.70    1.40
  -6   1  -1   14.70    1.30
  -6   1  -1   15.60    1.20
  -6   1  -1   18.30    1.50
   6  -1   1   11.60    1.20
   6  -1   1   15.50    1.30
   6  -1   1   15.60    1.30
   6  -1   1   14.20    1.20
   6  -1   1   13.90    1.30
   6  -1   1   14.00    1.40
   6  -1   1   15.80    1.40
  -7   1  -1   16.30    1.30
  -7   1  -1   16.00    1.50
  -7   1  -1   19.40    1.40
  -7   1  -1   16.20    1.50
  -7   1  -1   15.80    1.40
  -7   1  -1   19.50    1.60
  -7   1  -1   16.80    1.50
   7  -1   1   15.60    1.40
   7  -1   1   16.50    1.40
   7  -1   1   17.40    1.60
   7  -1   1   14.10    1.50
   7  -1   1   16.30    1.40
   7  -1   1   19.10    1.40
   7  -1   1   17.10    1.60
  -8   1  -1  201.48    6.30
  -8   1  -1  196.78    6.30
  -8   1  -1  200.18    6.20
  -8   1  -1  199.58    6.50
  -8   1  -1  198.98    6.40
  -8   1  -1  203.88    6.10
  -8   1  -1  187.38    6.20
   8  -1   1  202.28    6.20
   8  -1   1  201.38    6.40
   8  -1   1  196.28    6.20
   8  -1   1  204.88    6.60
   8  -1   1  195.88    6.10
   8  -1   1  187.38    6.40
   8  -1   1  190.78    6.30
  -9   1  -1   23.30    1.80
  -9   1  -1   21.70    2.10
  -9   1  -1   25.20    2.20
  -9   1  -1   20.40    1.60
  -9   1  -1   23.20    1.90
  -9   1  -1   23.40    2.10
  -9   1  -1   29.40    2.20
   9  -1   1   20.90    2.00
   9  -1   1   24.80    2.30
   9  -1   1   22.50    1.90
   9  -1   1   25.80    2.20
   9  -1   1   21.90    2.10
   9  -1   1   24.30    1.90
 -10   1  -1    9.20    1.50
 -10   1  -1    9.80    1.50
 -10   1  -1   11.70    1.70
 -10   1  -1   10.40    1.60
 -10   1  -1   10.50    1.50
 -10   1  -1   10.00    1.30
  10  -1   1    7.30    1.30
  10  -1   1    8.90    1.70
  10  -1   1    8.60    1.60
  10  -1   1    9.70    1.60
  10  -1   1    8.00    1.50
  10  -1   1   11.50    1.60
  10  -1   1   12.30    1.60
 -11   1  -1   54.29    3.30
 -11   1  -1   45.90    3.00
 -11   1  -1   53.29    3.20
  11  -1   1   49.99    2.90
  11  -1   1   45.70    3.60
  11  -1   1   51.59    3.40
  11  -1   1   50.09    3.10
  11  -1   1   47.60    2.90
  11  -1   1   52.09    3.10
  11  -1   1   52.49    3.50
 -12   1  -1   17.30    2.20
 -12   1  -1   21.80    2.90
 -12   1  -1   24.70    2.50
  12  -1   1   15.00    2.20
  12  -1   1   18.90    2.50
  12  -1   1   14.70    2.20
  12  -1   1   17.10    2.00
  12  -1   1   13.40    1.90
  12  -1   1   20.10    2.20
  12  -1   1   14.80    2.00
 -13   1  -1    0.60    1.30
  13  -1   1    4.30    1.50
  13  -1   1    4.70    1.40
  13  -1   1    2.20    1.60
  13  -1   1   -0.60    1.30
  13  -1   1    0.10    1.30
  13  -1   1    1.10    1.20
  13   0  -1    3.20    1.40
  13   0  -1    3.90    1.40
  13   0  -1    4.70    1.50
  13   0  -1    2.20    1.50
 -13   0   1    3.60    1.50
 -13   0   1    1.30    1.40
 -13   0   1    1.80    1.50
  12   0  -1    8.60    1.60
  12   0  -1    9.20    1.80
  12   0  -1   11.80    2.10
  12   0  -1    8.00    1.50
  12   0  -1   11.40    2.00
  12   0  -1    8.70    1.80
 -12   0   1   13.00    2.00
 -12   0   1    8.20    1.70
 -12   0   1   13.60    2.10
  11   0  -1    6.80    1.40
  11   0  -1    8.40    1.50
  11   0  -1    6.00    1.70
  11   0  -1    6.50    1.40
  11   0  -1    7.50    1.50
  11   0  -1    6.70    1.40
  11   0  -1    4.70    1.40
 -11   0   1   10.30    1.80
 -11   0   1    9.70    1.70
 -11   0   1    8.20    1.50
 -11   0   1    6.90    1.50
 -11   0   1    8.40    1.40
  10   0  -1    4.70    1.10
  10   0  -1    7.50    1.30
  10   0  -1    6.10    1.40
  10   0  -1    7.20    1.90
  10   0  -1    4.50    1.20
  10   0  -1    4.90    1.60
 -10   0   1    7.10    1.40
 -10   0   1    4.70    1.10
 -10   0   1    8.50    1.30
 -10   0   1    5.50    1.30
 -10   0   1    6.00    1.40
 -10   0   1    7.90    1.50
 -10   0   1    6.40    1.50
   9   0  -1   44.40    2.90
   9   0  -1   41.10    2.50
   9   0  -1   41.00    2.50
   9   0  -1   40.20    2.40
   9   0  -1   48.30    2.60
   9   0  -1   48.30    2.80
   9   0  -1   46.20    2.80
  -9   0   1   45.70    2.50
  -9   0   1   43.40    2.30
  -9   0   1   42.70    2.40
  -9   0   1   46.50    2.80
  -9   0   1   39.20    2.70
  -9   0   1   46.00    2.70
  -9   0   1   44.60    2.60
   8   0  -1    4.70    1.00
   8   0  -1    5.50    1.00
   8   0  -1    4.90    1.00
   8   0  -1    4.90    1.10
   8   0  -1    4.20    1.20
   8   0  -1    7.60    1.20
   8   0  -1    4.00    1.10
  -8   0   1    4.30    1.10
  -8   0   1    6.00    1.00
  -8   0   1    6.80    1.10
  -8   0   1    6.90    1.20
  -8   0   1    3.70    1.10
  -8   0   1    4.20    1.00
  -8   0   1    5.90    1.00
   7   0  -1   21.30    1.50
   7   0  -1   19.20    1.60
   7   0  -1   21.40    1.50
   7   0  -1   19.30    1.50
   7   0  -1   18.00    1.60
   7   0  -1   20.00    1.80
   7   0  -1   19.20    1.60
  -7   0   1   19.00    1.70
  -7   0   1   19.30    1.70
  -7   0   1   21.60    1.60
  -7   0   1   18.50    1.40
  -7   0   1   17.20    1.60
  -7   0   1   21.40    1.60
  -7   0   1   19.20    1.50
   6   0  -1    5.20    0.90
   6   0  -1    3.90    0.80
   6   0  -1    6.30    1.00
   6   0  -1    3.90    1.00
   6   0  -1    4.10    0.80
   6   0  -1    6.00    1.00
   6   0  -1    5.80    1.00
  -6   0   1    4.40    0.90
  -6   0   1    4.20    0.90
  -6   0   1    3.10    0.70
  -6   0   1    3.60    0.80
  -6   0   1    3.90    0.90
  -6   0   1    3.60    0.80
  -6   0   1    4.00    0.80
   5   0  -1   34.60    1.70
   5   0  -1   33.20    1.80
   5   0  -1   34.20    2.00
   5   0  -1   32.20    1.70
   5   0  -1   33.40    1.80
   5   0  -1   33.50    1.70
  -5   0   1   34.70    1.80
  -5   0   1   32.20    1.60
  -5   0   1   34.10    1.80
  -5   0   1   34.60    1.90
  -5   0   1   32.30    1.70
  -5   0   1   29.60    1.60
  -5   0   1   35.60    1.70
  -4   0   1  297.97    8.40
  -4   0   1  319.47    8.40
   3   0  -1 1333.47   51.39
   3   0  -1 1251.47  117.79
   3   0  -1 1360.66   46.60
  -3   0   1 1140.19  114.19
  -3   0   1 1262.67   50.49
   2   0  -1   55.49    1.70
   2   0  -1   56.99    1.70
   2   0  -1   53.09    1.80
   2   0  -1   51.59    1.70
   2   0  -1   53.89    1.70
  -2   0   1   56.59    1.80
  -2   0   1   55.09    1.70
  -2   0   1   51.59    1.70
  -2   0   1   55.49    1.70
  -2   0   1   54.79    1.70
   1   0  -1   -0.10    0.10
  -1   0   1    0.00    0.10
  -2   0  -1  377.96   65.99
   2   0   1  462.45   19.20
   2   0   1  371.36   63.99
   2   0   1  436.06   21.40
  -3   0  -1 4474.85  136.79
  -3   0  -1 3851.41  224.88
   3   0   1 4362.46  126.99
   3   0   1 4216.88  223.38
  -4   0  -1  439.06   29.10
  -4   0  -1  431.96   24.70
  -4   0  -1  478.35  112.89
   4   0   1  426.06   24.10
   4   0   1  423.16   28.40
   4   0   1  273.77   77.69
  -5   0  -1  980.90   50.99
  -5   0  -1  808.92  162.08
   5   0   1  995.80   44.30
   5   0   1  890.51  154.18
   5   0   1  981.30   50.29
  -6   0  -1  464.15   12.50
  -6   0  -1  470.05   12.60
  -6   0  -1  474.85   12.70
  -6   0  -1  462.65   12.60
   6   0   1  467.55   12.60
   6   0   1  460.25   12.50
   6   0   1  469.05   12.50
   6   0   1  443.56   12.70
   6   0   1  470.55   12.60
  -7   0  -1  125.09    4.40
  -7   0  -1  124.69    4.40
  -7   0  -1  123.99    4.30
  -7   0  -1  123.29    4.10
  -7   0  -1  114.39    4.20
  -7   0  -1  125.49    4.40
  -7   0  -1  118.59    4.00
   7   0   1  123.89    4.20
   7   0   1  123.49    4.40
   7   0   1  130.29    4.20
   7   0   1  121.69    4.40
   7   0   1  124.49    4.30
   7   0   1  122.49    4.10
   7   0   1  125.19    4.30
  -8   0  -1   12.80    1.50
  -8   0  -1   11.30    1.40
  -8   0  -1    8.30    1.20
  -8   0  -1   11.10    1.40
  -8   0  -1   11.60    1.40
  -8   0  -1   12.40    1.30
  -8   0  -1   10.50    1.40
   8   0   1   12.00    1.40
   8   0   1    8.80    1.20
   8   0   1   12.60    1.40
   8   0   1   12.30    1.60
   8   0   1   11.90    1.60
   8   0   1   10.90    1.40
   8   0   1   10.70    1.40
  -9   0  -1    3.40    0.90
  -9   0  -1    1.90    1.10
  -9   0  -1    1.00    1.00
  -9   0  -1    1.70    1.00
  -9   0  -1    1.00    1.00
  -9   0  -1    2.00    1.10
  -9   0  -1    1.10    0.80
   9   0   1    2.80    1.00
   9   0   1    1.40    1.00
   9   0   1    2.00    1.10
   9   0   1    2.30    1.10
   9   0   1    1.70    1.00
   9   0   1    3.80    1.40
 -10   0  -1   68.29    3.60
 -10   0  -1   75.69    3.70
 -10   0  -1   70.79    3.10
 -10   0  -1   70.69    3.30
 -10   0  -1   71.09    3.40
 -10   0  -1   69.29    3.40
  10   0   1   71.59    3.30
  10   0   1   71.79    3.70
  10   0   1   70.29    3.40
  10   0   1   72.79    3.80
  10   0   1   73.89    3.40
  10   0   1   71.99    3.60
  10   0   1   65.59    3.40
 -11   0  -1   25.70    2.40
 -11   0  -1   28.80    2.70
 -11   0  -1   28.20    2.60
  11   0   1   23.70    2.40
  11   0   1   27.80    2.30
  11   0   1   27.70    2.50
  11   0   1   29.20    2.50
  11   0   1   30.70    2.90
  11   0   1   29.70    2.30
  11   0   1   28.30    2.40
 -12   0  -1   -0.70    1.10
 -12   0  -1   -1.20    1.10
  12   0   1   -0.50    1.30
  12   0   1    0.70    1.10
  12   0   1   -1.10    1.10
  12   0   1    0.30    1.00
  12   0   1    2.20    1.50
  12   0   1   -0.50    1.10
  13  -1  -1    6.70    1.70
  13  -1  -1    4.40    1.50
  13  -1  -1    3.00    1.30
  13  -1  -1    5.80    1.70
  13  -1  -1    4.60    2.30
 -13   1   1    5.20    1.60
 -13   1   1    6.50    1.70
 -13   1   1    1.60    1.40
  12  -1  -1    0.10    1.00
  12  -1  -1    0.20    1.30
  12  -1  -1   -2.30    1.10
  12  -1  -1    1.00    1.10
  12  -1  -1    3.10    1.60
  12  -1  -1    0.10    1.00
  12  -1  -1    3.20    1.40
 -12   1   1    0.30    1.30
 -12   1   1    1.60    1.30
 -12   1   1   -0.30    1.20
  11  -1  -1    4.80    1.50
  11  -1  -1   11.60    3.10
  11  -1  -1    5.20    1.20
  11  -1  -1    8.90    1.80
  11  -1  -1    5.70    1.40
  11  -1  -1    7.70    1.80
  11  -1  -1    5.80    1.50
 -11   1   1    7.70    1.60
 -11   1   1    8.70    1.40
 -11   1   1    8.00    1.70
 -11   1   1    9.20    1.60
  10  -1  -1   84.69    3.60
  10  -1  -1   77.99    3.50
  10  -1  -1   80.19    4.10
  10  -1  -1   80.19    3.80
  10  -1  -1   84.59    3.70
 -10   1   1   71.49    3.80
 -10   1   1   75.99    3.50
 -10   1   1   76.09    3.30
 -10   1   1   78.69    3.80
 -10   1   1   80.79    3.70
 -10   1   1   86.19    3.80
   9  -1  -1   -0.20    0.90
   9  -1  -1    1.00    0.80
   9  -1  -1    1.10    0.90
   9  -1  -1   -0.90    0.90
   9  -1  -1   -0.60    1.20
   9  -1  -1    1.30    1.10
   9  -1  -1    1.30    1.10
  -9   1   1    0.30    0.90
  -9   1   1   -0.30    0.70
  -9   1   1   -0.70    0.60
  -9   1   1   -0.70    0.80
  -9   1   1    0.10    1.10
  -9   1   1    0.20    0.90
  -9   1   1    0.20    1.00
   8  -1  -1  114.69    4.20
   8  -1  -1  102.69    4.00
   8  -1  -1  109.39    3.90
   8  -1  -1  107.79    4.00
   8  -1  -1  120.29    4.40
   8  -1  -1  111.09    4.00
   8  -1  -1  106.49    4.10
  -8   1   1  108.69    3.80
  -8   1   1  106.89    4.10
  -8   1   1  110.09    4.30
  -8   1   1  106.19    3.90
  -8   1   1  111.99    4.00
  -8   1   1  111.69    4.10
  -8   1   1  111.49    4.20
   7  -1  -1   -0.60    0.60
   7  -1  -1    0.00    0.60
   7  -1  -1    0.30    0.60
   7  -1  -1   -0.20    0.80
   7  -1  -1    0.70    0.80
   7  -1  -1    0.20    0.70
   7  -1  -1    0.20    0.80
  -7   1   1    0.20    0.70
  -7   1   1    0.10    0.60
  -7   1   1   -0.40    0.60
  -7   1   1   -1.00    0.50
  -7   1   1    0.00    0.70
  -7   1   1    0.50    0.50
  -7   1   1    1.20    0.80
   6  -1  -1    3.50    0.80
   6  -1  -1    3.40    0.70
   6  -1  -1    5.30    1.00
   6  -1  -1    5.70    1.00
   6  -1  -1    3.50    0.80
   6  -1  -1    3.50    0.80
   6  -1  -1    2.60    0.90
  -6   1   1    3.40    0.80
  -6   1   1    3.30    0.90
  -6   1   1    4.30    0.90
  -6   1   1    3.40    0.80
  -6   1   1    3.40    0.80
  -6   1   1    2.50    0.70
  -6   1   1    2.10    0.70
   5  -1  -1   83.09    3.20
   5  -1  -1   92.09    3.90
   5  -1  -1   93.79    3.00
   5  -1  -1   89.29    3.10
   5  -1  -1   89.39    3.00
   5  -1  -1   83.49    3.00
   5  -1  -1   86.79    3.10
  -5   1   1   83.39    3.30
  -5   1   1   84.79    2.90
  -5   1   1   87.59    3.10
  -5   1   1   80.99    2.80
  -5   1   1   86.89    3.20
  -5   1   1   91.59    3.00
   4  -1  -1   37.10    1.60
   4  -1  -1   37.20    1.70
   4  -1  -1   40.60    1.70
   4  -1  -1   36.10    1.50
   4  -1  -1   40.90    1.60
   4  -1  -1   36.60    1.70
  -4   1   1   36.80    1.50
  -4   1   1   35.30    1.50
  -4   1   1   40.50    1.60
  -4   1   1   35.20    1.50
  -4   1   1   39.80    1.70
  -4   1   1   41.70    1.70
  -4   1   1   36.60    1.70
   3  -1  -1  483.85   27.70
   3  -1  -1  428.26   78.19
  -3   1   1  536.65   95.29
  -3   1   1  499.55   28.40
   2  -1  -1   44.30    1.40
   2  -1  -1   41.10    1.40
   2  -1  -1   42.90    1.50
   2  -1  -1   42.20    1.40
   2  -1  -1   40.50    1.40
  -2   1   1   43.40    1.50
  -2   1   1   40.30    1.40
  -2   1   1   43.30    1.40
  -2   1   1   41.10    1.40
   1  -1  -1 1610.94   49.30
   1  -1  -1 1651.33   90.59
  -1   1   1 1623.94   49.20
  -1   1   1 1643.24   90.39
   0  -1  -1   -0.10    0.10
   0  -1  -1    0.00    0.10
  -1  -1  -1 2211.58  117.79
   1   1   1 2030.40   58.79
   1   1   1 1654.53  104.59
  -2  -1  -1 2105.89   68.29
  -2  -1  -1 2307.67  148.19
   2   1   1 2296.47  143.09
   2   1   1 2161.38   68.29
  -3  -1  -1  571.64  104.99
  -3  -1  -1  324.77   22.10
  -3  -1  -1  335.87   19.20
   3   1   1  331.47   19.00
   3   1   1  308.17   21.10
   3   1   1  227.48   70.59
  -4  -1  -1   51.79    2.10
  -4  -1  -1   53.59    2.20
  -4  -1  -1   54.39    2.00
  -4  -1  -1   55.49    2.10
  -4  -1  -1   54.79    2.10
  -4  -1  -1   56.49    2.20
   4   1   1   56.29    2.20
   4   1   1   52.89    2.00
   4   1   1   55.49    2.10
   4   1   1   54.99    2.10
   4   1   1   59.99    2.20
   4   1   1   55.89    2.20
   4   1   1   53.79    2.20
  -5  -1  -1  410.26   11.30
  -5  -1  -1  406.56   11.30
  -5  -1  -1  412.76   11.20
  -5  -1  -1  401.66   11.20
   5   1   1  419.76   11.30
   5   1   1  416.86   11.20
   5   1   1  435.56   11.20
   5   1   1  418.56   11.30
  -6  -1  -1    5.00    0.80
  -6  -1  -1    4.00    0.90
  -6  -1  -1    3.50    0.80
  -6  -1  -1    4.10    0.90
  -6  -1  -1    2.90    0.90
  -6  -1  -1    4.30    1.00
  -6  -1  -1    4.10    0.90
   6   1   1    3.60    0.90
   6   1   1    3.80    0.80
   6   1   1    4.50    0.90
   6   1   1    5.00    0.90
   6   1   1    3.70    0.90
   6   1   1    4.00    0.80
   6   1   1    4.20    0.80
  -7  -1  -1    7.90    1.20
  -7  -1  -1    7.40    1.00
  -7  -1  -1    8.50    1.20
  -7  -1  -1    6.40    1.20
  -7  -1  -1    5.70    1.00
  -7  -1  -1    9.10    1.20
  -7  -1  -1    5.60    0.90
   7   1   1    7.50    1.20
   7   1   1    6.00    1.00
   7   1   1    9.20    1.10
   7   1   1    7.90    1.20
   7   1   1    6.40    1.10
   7   1   1    6.30    1.10
   7   1   1    7.40    1.20
  -8  -1  -1  394.36   11.40
  -8  -1  -1  401.26   11.30
  -8  -1  -1  392.56   11.00
  -8  -1  -1  395.86   11.40
  -8  -1  -1  384.56   11.10
  -8  -1  -1  382.46   11.30
  -8  -1  -1  396.96   11.30
   8   1   1  399.36   11.40
   8   1   1  399.46   11.20
   8   1   1  409.06   11.20
   8   1   1  392.96   11.40
   8   1   1  398.16   11.30
   8   1   1  384.36   11.20
   8   1   1  399.56   11.30
  -9  -1  -1  334.57   10.00
  -9  -1  -1  319.87    9.70
  -9  -1  -1  325.47    9.90
  -9  -1  -1  333.97    9.70
  -9  -1  -1  318.37    9.80
  -9  -1  -1  317.17    9.50
  -9  -1  -1  335.27    9.90
   9   1   1  315.87    9.90
   9   1   1  322.67    9.70
   9   1   1  322.57    9.60
   9   1   1  318.57    9.60
   9   1   1  317.97    9.80
   9   1   1  311.57    9.60
   9   1   1  326.97    9.70
 -10  -1  -1   -0.20    0.90
 -10  -1  -1   -0.40    0.80
 -10  -1  -1    0.80    1.00
 -10  -1  -1    0.60    1.00
 -10  -1  -1   -1.30    1.00
 -10  -1  -1   -0.70    0.80
  10   1   1   -0.30    1.10
  10   1   1   -1.20    0.90
  10   1   1    1.30    1.10
  10   1   1   -0.60    0.80
  10   1   1    1.10    1.10
  10   1   1   -0.70    0.90
  10   1   1    0.50    1.10
 -11  -1  -1    0.10    1.10
 -11  -1  -1    0.60    1.10
 -11  -1  -1   -0.80    1.00
  11   1   1   -0.80    1.20
  11   1   1    0.10    1.00
  11   1   1    1.60    1.20
  11   1   1   -0.50    1.00
  11   1   1    1.20    1.10
  11   1   1    1.70    1.30
  11   1   1    0.70    1.00
 -12  -1  -1  102.39    4.90
 -12  -1  -1  106.49    4.80
  12   1   1   94.49    4.80
  12   1   1  103.79    4.80
  12   1   1  101.19    4.80
  12   1   1  103.59    5.00
  12   1   1   98.59    4.50
  12   1   1   92.49    4.40
  13  -2  -1    0.00    1.50
  13  -2  -1   -2.10    1.10
  13  -2  -1    1.50    1.20
  13  -2  -1    2.00    1.30
  13  -2  -1   -0.30    1.20
 -13   2   1    1.20    1.40
 -13   2   1    0.90    1.20
 -13   2   1   -0.30    1.20
  12  -2  -1   34.60    2.70
  12  -2  -1   38.70    2.90
  12  -2  -1   38.70    3.10
  12  -2  -1   44.00    2.80
  12  -2  -1   41.40    3.10
  12  -2  -1   40.20    3.40
  12  -2  -1   40.00    2.70
 -12   2   1   42.90    3.00
 -12   2   1   40.80    3.10
 -12   2   1   40.50    3.00
  11  -2  -1   40.80    2.70
  11  -2  -1   37.10    2.70
  11  -2  -1   37.10    2.50
  11  -2  -1   35.80    3.10
  11  -2  -1   36.70    2.50
  11  -2  -1   39.60    2.90
  11  -2  -1   34.60    2.90
 -11   2   1   37.00    2.70
 -11   2   1   40.10    2.80
 -11   2   1   38.40    2.80
 -11   2   1   34.90    2.40
  10  -2  -1   15.50    2.10
  10  -2  -1   11.50    1.50
  10  -2  -1   14.50    1.60
  10  -2  -1   16.40    1.80
  10  -2  -1   14.20    1.90
  10  -2  -1   16.40    1.90
  10  -2  -1    9.60    2.30
 -10   2   1   11.20    1.30
 -10   2   1   16.00    2.00
 -10   2   1   12.80    1.90
 -10   2   1   13.30    1.70
 -10   2   1   10.50    1.70
 -10   2   1   16.70    1.90
   9  -2  -1   78.29    3.40
   9  -2  -1   84.39    3.40
   9  -2  -1   72.29    3.70
   9  -2  -1   76.99    3.50
   9  -2  -1   72.89    3.30
   9  -2  -1   70.89    3.40
   9  -2  -1   72.89    3.20
  -9   2   1   72.89    3.20
  -9   2   1   73.39    3.30
  -9   2   1   79.39    3.60
  -9   2   1   80.49    3.40
  -9   2   1   72.59    3.00
  -9   2   1   70.49    5.00
   8  -2  -1   23.30    1.90
   8  -2  -1   17.90    1.60
   8  -2  -1   18.00    1.60
   8  -2  -1   20.40    2.00
   8  -2  -1   21.80    1.70
   8  -2  -1   21.80    1.70
   8  -2  -1   19.30    1.60
  -8   2   1   21.20    1.50
  -8   2   1   20.50    1.50
  -8   2   1   21.70    1.80
  -8   2   1   20.80    1.80
  -8   2   1   21.60    1.80
   7  -2  -1    1.10    0.70
   7  -2  -1    1.30    0.70
   7  -2  -1    1.00    0.80
   7  -2  -1    0.60    0.60
   7  -2  -1   -0.40    0.50
   7  -2  -1    1.00    0.80
   7  -2  -1    0.80    0.60
  -7   2   1    0.80    0.60
  -7   2   1    1.40    0.90
  -7   2   1    1.10    0.70
  -7   2   1    0.70    0.70
  -7   2   1    0.60    0.70
  -7   2   1   -0.40    0.70
   6  -2  -1  288.97    8.50
   6  -2  -1  303.27    8.60
   6  -2  -1  311.37    8.40
   6  -2  -1  310.57    8.50
   6  -2  -1  304.07    8.80
   6  -2  -1  304.37    8.60
   6  -2  -1  316.37    8.50
  -6   2   1  308.47    8.60
  -6   2   1  294.87    8.50
  -6   2   1  308.67    8.60
  -6   2   1  300.67    8.60
   5  -2  -1  484.95  121.79
   5  -2  -1  608.74   39.50
  -5   2   1  557.34  138.79
  -5   2   1  518.45   36.80
   4  -2  -1  125.29    3.80
   4  -2  -1  121.59    3.70
   4  -2  -1  119.29    3.70
   4  -2  -1  129.79    3.70
   4  -2  -1  115.09    3.70
   4  -2  -1  121.19    3.90
   4  -2  -1  123.09    3.60
  -4   2   1  134.89    3.80
  -4   2   1  116.89    3.60
  -4   2   1  123.89    3.90
  -4   2   1  129.29    3.90
  -4   2   1  125.09    3.70
  -4   2   1  125.79    3.70
   3  -2  -1  521.95   95.79
   3  -2  -1  341.17   23.70
  -3   2   1  267.67   72.89
  -3   2   1  295.47   21.90
   2  -2  -1    2.90    0.50
   2  -2  -1    2.70    0.30
   2  -2  -1    2.90    0.40
   2  -2  -1    2.50    0.40
   2  -2  -1    2.40    0.40
  -2   2   1    3.20    0.50
  -2   2   1    3.20    0.40
  -2   2   1    2.60    0.30
  -2   2   1    2.90    0.40
  -2   2   1    2.00    0.40
  -2   2   1    3.00    0.50
   1  -2  -1   79.49    2.20
   1  -2  -1   77.99    2.10
   1  -2  -1   78.39    2.20
   1  -2  -1   80.09    2.20
   1  -2  -1   76.69    2.10
  -1   2   1   75.79    2.20
  -1   2   1   74.39    2.20
  -1   2   1   78.39    2.20
  -1   2   1   73.99    2.20
  -1   2   1   79.49    2.10
   0  -2  -1 1182.48   39.20
   0  -2  -1 1216.38   94.49
   0   2   1 1172.18   38.80
   0   2   1  948.01   84.29
  -1  -2  -1  287.37   62.09
  -1  -2  -1  233.78   15.30
  -1  -2  -1  226.48   13.00
   1   2   1  256.77   13.40
   1   2   1  289.47   62.69
   1   2   1  243.18   15.30
  -2  -2  -1   18.80    0.90
  -2  -2  -1   19.10    1.00
  -2  -2  -1   21.60    1.20
  -2  -2  -1   20.90    1.00
  -2  -2  -1   20.40    1.00
  -2  -2  -1   20.10    1.10
  -2  -2  -1   18.50    0.90
   2   2   1   20.80    1.00
   2   2   1   19.90    1.00
   2   2   1   21.40    1.00
   2   2   1   19.50    1.00
   2   2   1   20.50    1.20
  -3  -2  -1   22.20    1.10
  -4  -2  -1    3.10    0.90
  -4  -2  -1    1.80    0.60
  -4  -2  -1    2.20    0.70
  -4  -2  -1    1.40    0.70
  -4  -2  -1    0.20    0.90
  -4  -2  -1    0.80    0.50
  -4  -2  -1    0.60    0.50
   4   2   1    0.80    0.60
   4   2   1    0.40    0.60
   4   2   1    1.20    0.70
   4   2   1    0.60    0.50
   4   2   1    2.50    0.80
   4   2   1    0.90    0.70
   4   2   1   -0.70    0.70
  -5  -2  -1  793.22   40.60
  -5  -2  -1  771.62   46.60
  -5  -2  -1 1218.18  209.78
   5   2   1  838.62   47.40
   5   2   1  662.13  145.89
   5   2   1  881.81   41.50
  -6  -2  -1   98.79    3.60
  -6  -2  -1   98.79    3.60
  -6  -2  -1   96.89    3.50
  -6  -2  -1   98.99    3.40
  -6  -2  -1  102.89    3.50
  -6  -2  -1   98.89    3.80
  -6  -2  -1  104.69    3.60
   6   2   1   99.89    3.60
   6   2   1   95.19    3.60
   6   2   1  103.59    3.70
   6   2   1   97.49    3.50
   6   2   1  104.99    3.60
   6   2   1  100.19    3.60
   6   2   1   97.59    3.70
  -7  -2  -1  137.39    4.80
  -7  -2  -1  142.49    5.00
  -7  -2  -1  141.19    4.60
  -7  -2  -1  143.69    4.90
  -7  -2  -1  142.39    4.70
  -7  -2  -1  139.69    4.80
  -7  -2  -1  138.89    4.90
   7   2   1  142.49    4.70
   7   2   1  150.38    4.80
   7   2   1  142.49    4.90
   7   2   1  141.09    4.90
   7   2   1  137.39    4.80
   7   2   1  138.39    4.90
   7   2   1  143.49    4.80
  -8  -2  -1  291.47    9.10
  -8  -2  -1  305.07    8.80
  -8  -2  -1  308.47    9.30
  -8  -2  -1  302.87    8.90
  -8  -2  -1  311.17    9.10
  -8  -2  -1  306.27    9.10
   8   2   1  310.27    9.20
   8   2   1  303.57    9.20
   8   2   1  302.47    9.10
   8   2   1  304.57    9.00
   8   2   1  295.77    9.00
   8   2   1  304.07    8.90
   8   2   1  299.57    9.10
  -9  -2  -1    1.20    1.00
  -9  -2  -1    0.40    0.90
  -9  -2  -1   -0.30    1.10
  -9  -2  -1   -0.50    0.80
  -9  -2  -1    0.60    0.90
  -9  -2  -1    0.60    0.90
  -9  -2  -1    0.30    1.70
   9   2   1    0.50    1.00
   9   2   1    0.90    0.90
   9   2   1    0.40    0.80
   9   2   1   -0.30    1.10
   9   2   1    0.60    0.90
   9   2   1   -0.80    0.80
 -10  -2  -1    4.10    1.30
 -10  -2  -1    6.40    1.30
 -10  -2  -1    4.90    1.40
 -10  -2  -1    7.80    1.50
 -10  -2  -1    5.30    1.30
 -10  -2  -1    7.00    1.60
 -10  -2  -1    5.10    1.30
  10   2   1    5.20    1.40
  10   2   1    5.40    1.40
  10   2   1    5.20    1.50
  10   2   1    4.60    1.40
  10   2   1    5.50    1.20
  10   2   1    6.80    1.50
  10   2   1    4.50    1.40
 -11  -2  -1   26.30    2.50
 -11  -2  -1   19.60    2.30
 -11  -2  -1   25.60    2.60
  11   2   1   20.70    2.30
  11   2   1   18.80    2.20
  11   2   1   20.20    2.10
  11   2   1   22.60    2.40
  11   2   1   23.10    2.50
  11   2   1   26.10    2.30
 -12  -2  -1    3.40    1.50
 -12  -2  -1    3.30    1.50
  12   2   1    1.90    1.40
  12   2   1    4.00    1.50
  12   2   1    1.90    1.50
  12   2   1    2.30    1.40
  12   2   1    2.00    1.50
  12   2   1    1.90    1.20
  13  -3  -1   13.70    2.40
  13  -3  -1   16.40    2.30
  13  -3  -1   14.80    2.40
  13  -3  -1   14.80    2.20
  13  -3  -1   18.00    2.20
 -13   3   1   17.40    2.10
 -13   3   1   16.80    2.20
  12  -3  -1   37.70    2.60
  12  -3  -1   42.00    2.80
  12  -3  -1   41.20    2.90
  12  -3  -1   42.40    2.90
  12  -3  -1   35.90    3.00
  12  -3  -1   41.00    2.90
  12  -3  -1   46.60    3.50
 -12   3   1   45.20    3.10
 -12   3   1   48.80    3.00
 -12   3   1   39.80    2.90
  11  -3  -1   60.19    3.20
  11  -3  -1   60.09    3.50
  11  -3  -1   59.39    3.80
  11  -3  -1   55.49    3.10
  11  -3  -1   59.29    3.40
  11  -3  -1   55.19    2.90
  11  -3  -1   60.69    3.40
 -11   3   1   54.69    3.10
 -11   3   1   56.49    3.30
 -11   3   1   62.49    3.30
 -11   3   1   63.89    3.50
  10  -3  -1   29.60    2.80
  10  -3  -1   37.00    2.30
  10  -3  -1   37.40    2.60
  10  -3  -1   33.80    2.60
  10  -3  -1   33.90    2.30
  10  -3  -1   36.70    2.50
  10  -3  -1   33.90    2.20
 -10   3   1   37.30    2.60
 -10   3   1   33.40    2.10
 -10   3   1   34.80    2.40
 -10   3   1   36.30    2.60
 -10   3   1   27.80    2.40
 -10   3   1   32.00    2.50
   9  -3  -1   71.79    3.70
   9  -3  -1   65.39    3.30
   9  -3  -1   75.19    3.10
   9  -3  -1   73.99    3.40
   9  -3  -1   73.79    3.20
   9  -3  -1   72.09    3.30
   9  -3  -1   70.49    3.20
  -9   3   1   84.09    3.70
  -9   3   1   70.79    3.50
  -9   3   1   73.99    3.20
  -9   3   1   71.69    3.00
  -9   3   1   76.59    3.40
  -9   3   1   75.79    3.20
   8  -3  -1    1.30    0.80
   8  -3  -1   -0.30    0.80
   8  -3  -1    0.30    0.80
   8  -3  -1    1.70    0.80
   8  -3  -1    1.30    1.20
   8  -3  -1    1.20    1.10
   8  -3  -1   -0.10    0.80
  -8   3   1    0.10    0.70
  -8   3   1    0.80    0.80
  -8   3   1    0.10    0.70
  -8   3   1    0.40    0.60
  -8   3   1   -0.30    0.70
  -8   3   1    0.30    0.80
   7  -3  -1   64.79    2.70
   7  -3  -1   72.39    2.90
   7  -3  -1   69.39    2.80
   7  -3  -1   70.59    2.90
   7  -3  -1   66.89    3.10
   7  -3  -1   69.79    2.80
   7  -3  -1   70.29    2.60
  -7   3   1   67.49    2.90
  -7   3   1   70.09    2.80
  -7   3   1   68.69    2.80
  -7   3   1   69.49    3.10
  -7   3   1   68.79    2.70
  -7   3   1   66.09    2.60
   6  -3  -1  419.06   11.60
   6  -3  -1  426.86   11.60
   6  -3  -1  437.86   11.60
   6  -3  -1  439.96   11.60
   6  -3  -1  422.06   11.90
   6  -3  -1  431.66   11.30
  -6   3   1  416.76   11.40
  -6   3   1  422.86   11.60
  -6   3   1  426.06   11.70
  -6   3   1  425.76   11.90
  -6   3   1  427.86   11.40
   5  -3  -1    4.70    0.90
   5  -3  -1    8.20    1.00
   5  -3  -1    6.00    0.80
   5  -3  -1    5.90    0.70
   5  -3  -1    6.10    1.00
  -5   3   1    6.60    0.80
  -5   3   1    5.20    0.90
  -5   3   1    4.80    0.80
  -5   3   1    6.70    0.90
  -5   3   1    6.80    1.10
  -5   3   1    4.80    0.80
   4  -3  -1 1350.26   60.09
   4  -3  -1 1455.75  177.08
  -4   3   1 1373.36   59.79
  -4   3   1 1537.55  188.18
   3  -3  -1  502.25  118.69
   3  -3  -1  373.96   26.00
  -3   3   1  411.56   26.60
   2  -3  -1  842.02   37.60
  -2   3   1  912.21  117.89
   1  -3  -1   10.30    0.70
   1  -3  -1   10.30    0.70
   1  -3  -1   10.30    0.70
   1  -3  -1   10.50    0.70
   1  -3  -1    9.80    0.70
  -1   3   1    9.90    0.70
  -1   3   1    9.90    0.70
  -1   3   1   10.70    0.60
  -1   3   1    9.40    0.70
  -1   3   1   10.20    0.70
  -1   3   1    9.20    0.60
   0  -3  -1 1474.65   50.49
   0  -3  -1 1180.28  110.69
   0   3   1 1332.67  116.09
   0   3   1 1486.25   50.29
  -1  -3  -1  507.95   26.80
  -1  -3  -1  594.14   25.10
  -1  -3  -1  451.55   88.89
   1   3   1  567.94   24.50
   1   3   1  560.64  100.29
   1   3   1  565.04   27.80
  -2  -3  -1 1233.18  157.48
  -2  -3  -1  803.02   33.80
  -2  -3  -1  829.72   38.20
   2   3   1  983.70  141.89
   2   3   1  855.51   34.40
   2   3   1  803.72   37.60
  -3  -3  -1   18.80    1.10
  -3  -3  -1   20.90    1.20
  -3  -3  -1   19.80    1.30
  -3  -3  -1   19.40    1.10
  -3  -3  -1   19.80    1.20
  -3  -3  -1   22.10    1.40
  -3  -3  -1   16.50    1.20
   3   3   1   19.50    1.10
   3   3   1   20.70    1.20
   3   3   1   18.70    1.20
   3   3   1   18.00    1.20
   3   3   1   20.30    1.20
   3   3   1   20.80    1.30
  -4  -3  -1   49.90    2.20
  -4  -3  -1   57.29    2.20
  -4  -3  -1   50.69    2.30
  -4  -3  -1   50.59    2.40
  -4  -3  -1   56.69    2.20
  -4  -3  -1   51.69    2.10
  -4  -3  -1   50.39    2.20
   4   3   1   52.99    2.30
   4   3   1   53.89    2.10
   4   3   1   51.99    2.20
   4   3   1   45.90    2.30
   4   3   1   56.79    2.20
  -5  -3  -1  131.39    4.20
  -5  -3  -1  128.39    4.40
  -5  -3  -1  127.99    4.10
  -5  -3  -1  129.09    4.30
  -5  -3  -1  128.89    4.20
  -5  -3  -1  119.19    4.10
  -5  -3  -1  120.99    4.00
   5   3   1  128.49    4.20
   5   3   1  131.29    4.30
   5   3   1  125.19    4.20
   5   3   1  124.79    4.10
   5   3   1  115.69    4.10
   5   3   1  127.79    4.10
   5   3   1  132.39    4.30
  -6  -3  -1  123.79    4.30
  -6  -3  -1  126.89    4.20
  -6  -3  -1  122.79    4.10
  -6  -3  -1  123.99    4.30
  -6  -3  -1  124.39    4.40
  -6  -3  -1  118.09    4.10
  -6  -3  -1  120.49    4.20
   6   3   1  122.29    4.30
   6   3   1  121.59    4.10
   6   3   1  120.29    4.20
   6   3   1  122.79    4.20
   6   3   1  124.29    4.20
   6   3   1  121.09    4.20
   6   3   1  114.29    4.20
  -7  -3  -1  176.28    5.90
  -7  -3  -1  187.88    5.90
  -7  -3  -1  181.68    5.70
  -7  -3  -1  182.48    6.00
  -7  -3  -1  183.48    5.90
  -7  -3  -1  185.28    5.90
  -7  -3  -1  190.48    6.20
   7   3   1  174.78    7.20
   7   3   1  183.38    6.00
   7   3   1  181.38    6.00
   7   3   1  190.98    5.90
   7   3   1  184.08    6.10
   7   3   1  173.78    5.90
   7   3   1  197.18    6.10
  -8  -3  -1   47.60    2.60
  -8  -3  -1   51.79    2.70
  -8  -3  -1   49.20    2.70
  -8  -3  -1   48.40    2.50
  -8  -3  -1   46.30    3.00
  -8  -3  -1   45.00    2.50
  -8  -3  -1   51.09    2.70
   8   3   1   50.19    2.70
   8   3   1   47.80    2.80
   8   3   1   49.10    2.80
   8   3   1   44.40    2.50
   8   3   1   49.30    2.80
   8   3   1   46.20    2.50
   8   3   1   48.00    2.80
  -9  -3  -1   31.90    2.10
  -9  -3  -1   33.00    2.30
  -9  -3  -1   35.20    2.40
  -9  -3  -1   32.50    2.40
  -9  -3  -1   36.70    2.50
  -9  -3  -1   28.50    3.30
  -9  -3  -1   35.80    3.10
   9   3   1   35.50    2.40
   9   3   1   35.40    2.30
   9   3   1   30.30    2.30
   9   3   1   33.00    2.60
   9   3   1   38.70    2.60
   9   3   1   33.30    2.60
   9   3   1   33.00    2.60
 -10  -3  -1    2.10    1.20
 -10  -3  -1    1.10    1.40
 -10  -3  -1    2.00    1.10
 -10  -3  -1    2.70    1.30
 -10  -3  -1    1.00    1.10
 -10  -3  -1    2.80    1.20
  10   3   1    2.00    1.00
  10   3   1    3.20    1.40
  10   3   1    1.50    1.20
  10   3   1    3.80    1.20
  10   3   1    0.80    1.10
  10   3   1    0.10    1.10
  10   3   1    2.60    1.30
 -11  -3  -1  215.88    7.80
 -11  -3  -1  228.48    7.80
  11   3   1  227.48    7.80
  11   3   1  223.88    7.80
  11   3   1  211.28    7.50
  11   3   1  236.28    7.90
  11   3   1  207.18    7.60
 -12  -3  -1   10.60    1.90
 -12  -3  -1   10.00    2.00
  12   3   1    8.30    1.70
  12   3   1    9.60    1.80
  12   3   1    7.70    2.40
  12   3   1    9.50    1.80
  12   3   1    9.10    1.70
  13  -4  -1    1.50    1.10
  13  -4  -1    2.70    1.60
  13  -4  -1    0.40    1.50
  13  -4  -1    0.00    1.00
  13  -4  -1    0.20    1.20
 -13   4   1    1.20    1.20
 -13   4   1   -2.00    1.10
  12  -4  -1   67.69    3.60
  12  -4  -1   64.49    3.50
  12  -4  -1   71.79    3.90
  12  -4  -1   64.59    3.20
  12  -4  -1   63.69    3.60
  12  -4  -1   67.39    4.20
  12  -4  -1   67.49    3.80
 -12   4   1   74.99    3.90
 -12   4   1   71.19    3.90
  11  -4  -1    2.70    1.20
  11  -4  -1    2.90    1.20
  11  -4  -1    3.60    1.40
  11  -4  -1    4.40    1.30
  11  -4  -1    3.60    1.00
  11  -4  -1    5.50    1.20
  11  -4  -1    1.70    1.40
 -11   4   1    4.00    1.40
 -11   4   1    1.30    1.30
 -11   4   1    3.80    1.20
  10  -4  -1   36.90    2.70
  10  -4  -1   37.60    2.60
  10  -4  -1   35.60    2.10
  10  -4  -1   37.70    2.70
  10  -4  -1   37.30    2.40
  10  -4  -1   36.80    2.30
  10  -4  -1   37.00    2.90
 -10   4   1   39.50    2.20
 -10   4   1   36.00    2.40
 -10   4   1   39.10    2.70
 -10   4   1   35.40    2.50
 -10   4   1   37.20    2.40
 -10   4   1   36.40    2.70
   9  -4  -1   92.69    5.10
   9  -4  -1   84.99    3.30
   9  -4  -1   89.19    3.60
   9  -4  -1   79.79    3.60
   9  -4  -1   83.19    3.70
   9  -4  -1   90.79    4.20
   9  -4  -1   94.59    3.80
  -9   4   1   87.39    3.70
  -9   4   1   78.59    3.80
  -9   4   1   88.29    3.40
  -9   4   1   90.99    3.90
  -9   4   1   84.99    3.40
  -9   4   1   80.19    3.40
   8  -4  -1    0.40    0.60
   8  -4  -1   -0.60    0.60
   8  -4  -1    1.10    1.00
   8  -4  -1   -0.60    0.90
   8  -4  -1    1.00    0.90
   8  -4  -1   -1.40    0.70
   8  -4  -1   -0.10    0.70
  -8   4   1   -1.60    0.50
  -8   4   1    0.20    0.70
  -8   4   1    0.30    0.80
  -8   4   1   -0.30    0.90
  -8   4   1   -1.00    0.50
  -8   4   1   -0.20    0.80
   7  -4  -1   31.10    2.10
   7  -4  -1   32.80    1.90
   7  -4  -1   31.70    1.80
   7  -4  -1   31.60    1.70
   7  -4  -1   30.70    1.80
   7  -4  -1   29.30    1.90
   7  -4  -1   30.40    1.60
  -7   4   1   27.20    1.90
  -7   4   1   34.50    2.00
  -7   4   1   33.90    1.80
  -7   4   1   32.00    1.70
  -7   4   1   29.50    1.90
  -7   4   1   30.50    1.70
   6  -4  -1   42.50    1.90
   6  -4  -1   43.10    2.10
   6  -4  -1   44.00    1.80
   6  -4  -1   38.10    1.90
   6  -4  -1   36.90    1.90
   6  -4  -1   43.50    2.30
   6  -4  -1   44.00    2.10
  -6   4   1   42.60    2.10
  -6   4   1   44.40    2.60
  -6   4   1   40.40    2.20
  -6   4   1   40.10    1.90
  -6   4   1   40.10    2.00
   5  -4  -1    0.20    0.40
   5  -4  -1    0.10    0.60
   5  -4  -1    0.70    0.70
   5  -4  -1   -0.20    0.50
   5  -4  -1    0.40    0.70
   5  -4  -1    0.50    0.60
   5  -4  -1    0.20    0.60
  -5   4   1    0.10    0.50
  -5   4   1    0.80    0.50
  -5   4   1   -1.10    0.70
  -5   4   1    0.40    0.50
  -5   4   1    0.80    0.60
  -5   4   1    0.80    0.70
   4  -4  -1   27.80    1.50
   4  -4  -1   31.10    1.50
   4  -4  -1   30.70    1.50
   4  -4  -1   30.40    1.50
   4  -4  -1   32.50    1.50
   4  -4  -1   30.60    1.70
   4  -4  -1   31.30    1.30
  -4   4   1   30.50    1.70
  -4   4   1   31.90    1.60
  -4   4   1   30.70    1.60
  -4   4   1   29.70    1.40
  -4   4   1   28.30    1.60
  -4   4   1   30.80    1.30
   3  -4  -1   39.60    2.00
   3  -4  -1   37.70    1.50
   3  -4  -1   38.80    1.40
   3  -4  -1   39.60    1.60
   3  -4  -1   40.50    1.60
   3  -4  -1   37.60    1.60
  -3   4   1   39.70    1.60
  -3   4   1   40.80    1.40
  -3   4   1   39.00    1.50
  -3   4   1   38.60    1.60
  -3   4   1   38.60    1.20
  -3   4   1   40.20    1.70
   2  -4  -1 1493.95   57.39
   2  -4  -1 1417.76   53.29
  -2   4   1 1317.67  163.48
  -2   4   1 1637.34  143.79
   1  -4  -1   23.80    1.10
   1  -4  -1   27.50    1.10
   1  -4  -1   24.10    1.10
   1  -4  -1   24.40    1.20
   1  -4  -1   24.30    1.00
   1  -4  -1   25.90    1.10
   1  -4  -1   24.10    1.10
  -1   4   1   21.10    1.10
  -1   4   1   22.80    1.10
  -1   4   1   23.90    1.10
  -1   4   1   22.60    1.10
  -1   4   1   22.20    1.00
  -1   4   1   24.30    1.10
   0  -4  -1   20.20    1.00
   0  -4  -1   19.70    1.00
   0  -4  -1   19.30    1.00
   0  -4  -1   22.20    1.10
   0  -4  -1   22.30    1.00
   0  -4  -1   21.10    1.00
   0  -4  -1   21.70    1.00
   0   4   1   21.00    1.00
   0   4   1   20.20    1.10
   0   4   1   20.40    1.00
   0   4   1   21.50    1.10
   0   4   1   19.20    1.00
   0   4   1   21.70    1.00
  -1  -4  -1  181.38    5.10
  -1  -4  -1  194.08    5.20
  -1  -4  -1  185.18    5.20
  -1  -4  -1  182.48    5.10
   1   4   1  180.08    5.20
   1   4   1  178.08    5.20
   1   4   1  181.28    5.20
   1   4   1  185.28    4.90
   1   4   1  188.38    5.20
   2   4   1  276.07    7.60
  -3  -4  -1 1375.06  202.68
  -3  -4  -1 1327.27   67.69
  -3  -4  -1 1196.88   49.90
   3   4   1 1188.78  188.58
   3   4   1 1178.68   55.29
   3   4   1 1287.57   50.59
  -4  -4  -1  255.67    7.10
  -4  -4  -1  246.18    7.20
  -4  -4  -1  243.18    7.00
  -4  -4  -1  244.38    7.20
  -4  -4  -1  258.87    7.40
  -4  -4  -1  246.88    7.20
  -4  -4  -1  243.58    7.00
   4   4   1  241.78    7.10
   4   4   1  256.27    7.30
   4   4   1  248.28    7.10
   4   4   1  252.67    7.20
   4   4   1  241.68    7.10
   4   4   1  253.57    7.20
  -5  -4  -1   11.70    1.30
  -5  -4  -1   12.90    1.30
  -5  -4  -1   10.90    1.20
  -5  -4  -1   12.40    1.30
  -5  -4  -1   10.90    1.10
  -5  -4  -1   13.40    1.30
  -5  -4  -1   12.20    1.10
   5   4   1   11.00    1.20
   5   4   1   10.40    1.10
   5   4   1   11.70    1.20
   5   4   1   11.10    1.20
   5   4   1   14.30    1.50
   5   4   1    9.60    1.10
  -6  -4  -1   38.90    2.40
  -6  -4  -1   31.70    1.90
  -6  -4  -1   33.60    2.30
  -6  -4  -1   37.40    2.10
  -6  -4  -1   39.80    2.20
  -6  -4  -1   35.40    2.00
  -6  -4  -1   35.10    2.00
   6   4   1   39.10    2.20
   6   4   1   38.60    2.00
   6   4   1   37.10    2.30
   6   4   1   34.70    2.10
   6   4   1   38.90    2.00
   6   4   1   37.60    2.10
  -7  -4  -1    0.60    0.80
  -7  -4  -1   -0.80    0.70
  -7  -4  -1    0.00    0.80
  -7  -4  -1   -0.30    0.70
  -7  -4  -1   -0.90    0.90
  -7  -4  -1   -0.10    0.70
  -7  -4  -1    1.30    0.80
   7   4   1   -0.70    0.80
   7   4   1    0.40    0.70
   7   4   1   -0.60    0.70
   7   4   1    0.00    0.90
   7   4   1   -0.70    0.70
   7   4   1   -0.10    0.80
  -8  -4  -1  272.47    8.70
  -8  -4  -1  271.77    8.30
  -8  -4  -1  271.17    8.40
  -8  -4  -1  261.27    8.20
  -8  -4  -1  278.47    8.60
  -8  -4  -1  275.97    8.10
  -8  -4  -1  273.47    8.40
   8   4   1  268.67    8.40
   8   4   1  260.87    8.30
   8   4   1  276.47    8.20
   8   4   1  260.77    8.20
   8   4   1  262.27    8.50
   8   4   1  266.97    8.40
  -9  -4  -1    1.20    1.10
  -9  -4  -1   -0.40    0.80
  -9  -4  -1   -0.40    1.20
  -9  -4  -1    0.70    1.10
  -9  -4  -1   -0.70    0.80
  -9  -4  -1    1.40    1.10
  -9  -4  -1    0.80    1.00
   9   4   1    0.00    0.90
   9   4   1    1.30    1.20
   9   4   1    2.10    1.00
   9   4   1    1.10    1.10
   9   4   1    0.00    1.10
 -10  -4  -1    0.00    1.00
 -10  -4  -1   -2.20    0.80
 -10  -4  -1   -0.20    1.10
 -10  -4  -1   -0.60    1.00
  10   4   1    0.50    1.10
  10   4   1   -1.30    1.00
  10   4   1   -0.60    1.00
  10   4   1   -0.70    1.00
  10   4   1    0.20    0.90
 -11  -4  -1   -0.30    1.10
 -11  -4  -1    1.20    1.10
  11   4   1   -0.30    1.30
  11   4   1   -0.20    1.00
  11   4   1   -0.90    1.00
  11   4   1    0.70    1.20
  11   4   1    2.40    1.20
 -12  -4  -1   17.60    2.20
 -12  -4  -1   17.30    2.40
  12   4   1   20.50    2.30
  12   4   1   18.70    2.50
  12   4   1   23.60    3.30
  12   4   1   16.20    2.20
  13  -5  -1   10.40    2.20
  13  -5  -1    8.80    1.60
  13  -5  -1   15.30    2.20
  13  -5  -1    9.20    1.90
  13  -5  -1    6.40    2.10
  13  -5  -1    8.90    1.50
 -13   5   1   12.60    2.00
 -13   5   1   12.70    1.80
  12  -5  -1    4.20    1.10
  12  -5  -1    8.20    1.70
  12  -5  -1    3.20    1.30
  12  -5  -1    5.00    1.40
  12  -5  -1    2.10    1.40
  12  -5  -1    4.00    1.20
  12  -5  -1    7.20    1.90
 -12   5   1    5.20    1.60
 -12   5   1    4.70    1.40
 -12   5   1    4.40    1.30
  11  -5  -1   14.10    1.50
  11  -5  -1    8.20    1.80
  11  -5  -1   11.90    1.60
  11  -5  -1   11.10    1.80
  11  -5  -1   10.50    1.80
  11  -5  -1    8.60    1.40
  11  -5  -1   11.00    1.70
 -11   5   1   11.80    1.80
 -11   5   1   13.30    1.70
 -11   5   1   11.10    1.90
  10  -5  -1   12.40    1.70
  10  -5  -1   12.50    1.70
  10  -5  -1   11.10    1.30
  10  -5  -1   10.20    1.60
  10  -5  -1   13.40    1.80
  10  -5  -1    9.20    1.70
  10  -5  -1    9.90    1.50
 -10   5   1   14.40    1.90
 -10   5   1   10.20    1.30
 -10   5   1    9.30    1.50
 -10   5   1   11.40    1.40
 -10   5   1   12.60    1.70
 -10   5   1   12.60    1.50
   9  -5  -1   10.30    1.40
   9  -5  -1    8.10    1.50
   9  -5  -1   10.80    1.50
   9  -5  -1   11.90    1.30
   9  -5  -1   10.60    1.60
   9  -5  -1    9.70    1.30
   9  -5  -1   11.10    1.60
  -9   5   1   10.10    1.50
  -9   5   1   10.50    2.00
  -9   5   1   12.80    1.40
  -9   5   1   11.90    1.70
  -9   5   1    9.50    1.40
   8  -5  -1  118.09    4.20
   8  -5  -1  122.79    4.80
   8  -5  -1  119.69    4.00
   8  -5  -1  114.89    4.30
   8  -5  -1  125.19    4.50
   8  -5  -1  123.99    4.30
   8  -5  -1  118.59    4.40
  -8   5   1  118.99    4.20
  -8   5   1  125.59    4.50
  -8   5   1  121.29    4.30
  -8   5   1  130.89    4.60
  -8   5   1  118.99    4.70
  -8   5   1  117.39    4.00
   7  -5  -1   84.19    3.30
   7  -5  -1   88.49    3.70
   7  -5  -1   85.59    2.90
   7  -5  -1   86.99    3.30
   7  -5  -1   90.39    3.40
   7  -5  -1   82.99    3.30
   7  -5  -1   87.89    3.30
   7  -5  -1   84.29    3.20
  -7   5   1   80.19    3.10
  -7   5   1   78.69    3.40
  -7   5   1   83.59    3.30
  -7   5   1   93.89    3.50
  -7   5   1   78.69    3.50
  -7   5   1   88.09    3.30
   6  -5  -1  186.58    5.70
   6  -5  -1  187.48    5.60
   6  -5  -1  187.68    5.70
   6  -5  -1  188.18    6.00
   6  -5  -1  190.38    5.30
   6  -5  -1  188.78    5.70
   6  -5  -1  188.48    5.70
  -6   5   1  191.18    6.00
  -6   5   1  187.78    5.70
  -6   5   1  185.48    5.40
  -6   5   1  189.18    5.80
  -6   5   1  186.88    5.70
  -6   5   1  178.98    5.50
   5  -5  -1 1033.20  193.78
   5  -5  -1 1169.08   61.39
  -5   5   1 1372.26  216.28
  -5   5   1 1178.38   60.49
   4  -5  -1   22.90    1.40
   4  -5  -1   24.80    1.50
   4  -5  -1   27.60    1.50
   4  -5  -1   24.40    1.40
   4  -5  -1   24.60    1.60
   4  -5  -1   25.00    1.10
   4  -5  -1   23.20    1.50
  -4   5   1   27.00    1.50
  -4   5   1   24.00    1.50
  -4   5   1   25.00    1.10
  -4   5   1   25.40    1.60
  -4   5   1   24.90    1.70
  -4   5   1   23.50    1.30
   3  -5  -1   73.29    2.40
   3  -5  -1   70.79    2.50
   3  -5  -1   70.59    2.50
   3  -5  -1   72.09    2.70
   3  -5  -1   73.29    2.60
  -3   5   1   70.99    2.60
  -3   5   1   69.59    2.50
  -3   5   1   71.09    2.60
  -3   5   1   67.99    2.40
  -3   5   1   69.79    2.40
  -3   5   1   70.69    2.20
   2  -5  -1  473.65   28.40
   2  -5  -1  519.35   25.50
  -2   5   1  735.93  142.89
   1  -5  -1  251.67    6.70
   1  -5  -1  237.08    6.80
   1  -5  -1  263.07    6.80
   1  -5  -1  240.18    6.70
  -1   5   1  244.18    6.80
  -1   5   1  245.48    6.70
  -1   5   1  241.58    6.70
  -1   5   1  246.08    6.60
   0  -5  -1  736.33   38.30
   0  -5  -1  809.12   34.70
   0  -5  -1  800.82  143.49
   0   5   1  869.41   40.00
   0   5   1  766.12   33.70
  -1  -5  -1   72.19    2.40
  -1  -5  -1   68.59    2.50
  -1  -5  -1   70.49    2.50
  -1  -5  -1   69.59    2.40
  -1  -5  -1   67.69    2.40
   1   5   1   72.59    2.50
   1   5   1   69.59    2.30
   1   5   1   74.69    2.50
   1   5   1   71.29    2.40
   1   5   1   69.39    2.50
   1   5   1   69.09    2.50
   1   5   1   74.79    2.50
  -2  -5  -1  613.14  143.49
  -2  -5  -1  513.95   28.80
  -2  -5  -1  502.25   33.00
   2   5   1  697.13  145.09
   2   5   1  523.05   28.70
   2   5   1  529.75   35.00
  -3  -5  -1    0.70    0.70
  -3  -5  -1    0.20    0.60
  -3  -5  -1    0.40    0.60
  -3  -5  -1    1.00    0.60
   3   5   1    0.60    0.80
   3   5   1   -0.10    0.50
   3   5   1    0.20    0.60
   3   5   1   -0.30    0.60
   3   5   1   -0.10    0.60
   3   5   1    0.60    0.60
  -4  -5  -1   56.29    2.40
  -4  -5  -1   58.09    2.40
  -4  -5  -1   59.89    2.70
  -4  -5  -1   51.89    2.30
  -4  -5  -1   55.79    2.30
  -4  -5  -1   54.59    2.40
  -4  -5  -1   58.29    2.30
   4   5   1   51.89    2.50
   4   5   1   52.89    2.30
   4   5   1   58.69    2.50
   4   5   1   55.79    2.40
   4   5   1   59.39    2.40
   4   5   1   57.69    2.40
  -5  -5  -1   79.59    3.00
  -5  -5  -1   77.59    3.00
  -5  -5  -1   80.09    3.10
  -5  -5  -1   77.19    3.00
  -5  -5  -1   79.69    3.30
  -5  -5  -1   79.59    3.20
  -5  -5  -1   78.99    3.40
   5   5   1   74.89    2.90
   5   5   1   76.09    3.00
   5   5   1   81.59    3.20
   5   5   1   83.39    3.20
   5   5   1   77.49    3.30
   5   5   1   80.79    3.10
  -6  -5  -1   69.29    2.90
  -6  -5  -1   68.49    3.10
  -6  -5  -1   64.69    3.00
  -6  -5  -1   72.29    3.00
  -6  -5  -1   63.89    2.90
  -6  -5  -1   73.49    3.30
  -6  -5  -1   68.99    2.80
   6   5   1   60.59    2.90
   6   5   1   69.19    3.20
   6   5   1   62.69    2.80
   6   5   1   69.59    3.10
   6   5   1   72.99    3.00
   6   5   1   63.59    2.90
  -7  -5  -1   89.49    3.90
  -7  -5  -1   79.59    3.50
  -7  -5  -1   80.19    3.40
  -7  -5  -1   82.29    3.50
  -7  -5  -1   79.29    3.30
  -7  -5  -1   78.49    3.60
  -7  -5  -1   84.09    3.50
   7   5   1   80.39    3.70
   7   5   1   86.09    3.60
   7   5   1   81.09    3.30
   7   5   1   83.99    3.50
   7   5   1   77.29    3.50
   7   5   1   84.69    3.50
  -8  -5  -1  100.19    4.20
  -8  -5  -1  100.09    4.10
  -8  -5  -1   94.49    4.00
  -8  -5  -1  101.59    3.90
  -8  -5  -1  103.79    5.00
  -8  -5  -1   99.29    4.10
  -8  -5  -1   94.99    4.10
   8   5   1   93.89    4.00
   8   5   1  105.59    4.30
   8   5   1   98.79    4.30
   8   5   1  102.39    4.10
   8   5   1  104.69    4.30
  -9  -5  -1    7.50    1.60
  -9  -5  -1    8.40    1.50
  -9  -5  -1    6.40    1.30
  -9  -5  -1    8.30    1.50
  -9  -5  -1    7.90    1.70
  -9  -5  -1    7.30    1.40
   9   5   1    7.60    1.50
   9   5   1    7.20    1.50
   9   5   1    7.70    1.50
   9   5   1    7.40    1.50
   9   5   1    7.80    1.30
   9   5   1    7.50    1.60
 -10  -5  -1  101.09    5.00
 -10  -5  -1   92.99    4.30
 -10  -5  -1  103.49    4.60
 -10  -5  -1   94.09    4.30
  10   5   1  101.69    4.50
  10   5   1   96.69    4.40
  10   5   1  102.69    4.40
  10   5   1   95.09    4.50
  10   5   1  102.19    4.70
 -11  -5  -1    1.50    1.30
 -11  -5  -1   -0.10    1.10
  11   5   1   -2.10    1.10
  11   5   1    1.30    1.20
  11   5   1    2.60    1.20
  11   5   1    0.40    1.10
  11   5   1    0.00    1.00
 -12  -5  -1    1.90    1.40
 -12  -5  -1    1.10    1.20
  12   5   1    3.90    1.80
  12   5   1    3.30    1.50
  12   5   1    3.60    1.50
  12   5   1    2.00    1.30
  12  -6  -1   11.50    1.70
  12  -6  -1   12.50    1.80
  12  -6  -1    9.70    1.70
  12  -6  -1   13.40    1.90
  12  -6  -1    9.80    2.10
  12  -6  -1   10.10    1.40
  12  -6  -1    9.40    1.70
 -12   6   1   12.90    1.90
 -12   6   1   10.40    2.00
 -12   6   1   12.50    1.70
  11  -6  -1   17.40    2.10
  11  -6  -1   13.50    2.10
  11  -6  -1   13.90    1.90
  11  -6  -1   13.50    1.70
  11  -6  -1   13.20    1.40
  11  -6  -1   15.40    2.00
  11  -6  -1   14.30    1.80
 -11   6   1   13.60    1.90
 -11   6   1   15.40    1.70
 -11   6   1   16.60    1.90
  10  -6  -1    8.90    1.50
  10  -6  -1    8.80    1.50
  10  -6  -1    9.80    1.40
  10  -6  -1    9.10    1.90
  10  -6  -1    7.90    1.30
  10  -6  -1    9.00    1.40
  10  -6  -1    5.90    1.40
  10  -6  -1    8.40    1.10
 -10   6   1    9.50    1.60
 -10   6   1   11.30    2.70
 -10   6   1    9.80    1.40
 -10   6   1    9.70    1.70
 -10   6   1   10.90    1.30
   9  -6  -1    4.20    1.20
   9  -6  -1    5.70    1.40
   9  -6  -1    4.60    1.10
   9  -6  -1    3.40    1.10
   9  -6  -1    4.50    0.80
   9  -6  -1    3.80    1.10
   9  -6  -1    6.60    1.60
   9  -6  -1    4.80    1.30
  -9   6   1    2.90    1.10
  -9   6   1    3.90    1.00
  -9   6   1    5.80    1.20
  -9   6   1    5.60    1.10
  -9   6   1    3.80    1.20
  -9   6   1    4.40    1.20
   8  -6  -1    5.70    1.10
   8  -6  -1    4.10    0.90
   8  -6  -1    5.30    1.10
   8  -6  -1    4.70    0.80
   8  -6  -1    3.80    1.10
   8  -6  -1    4.00    1.10
   8  -6  -1    3.40    0.90
   8  -6  -1    5.10    1.20
  -8   6   1    4.70    0.90
  -8   6   1    3.90    1.00
  -8   6   1    4.60    0.90
  -8   6   1    5.40    1.60
  -8   6   1    3.90    1.10
  -8   6   1    4.00    1.10
   7  -6  -1   20.90    1.70
   7  -6  -1   22.30    1.60
   7  -6  -1   21.10    1.70
   7  -6  -1   22.00    1.70
   7  -6  -1   20.80    1.30
   7  -6  -1   19.40    1.70
   7  -6  -1   24.00    1.70
   7  -6  -1   22.50    2.00
  -7   6   1   21.00    1.60
  -7   6   1   20.30    1.80
  -7   6   1   22.70    1.90
  -7   6   1   19.80    1.50
  -7   6   1   22.00    1.40
  -7   6   1   18.40    1.70
   6  -6  -1   34.90    1.50
   6  -6  -1   34.10    1.90
   6  -6  -1   33.00    2.10
   6  -6  -1   30.60    1.80
   6  -6  -1   33.40    1.90
   6  -6  -1   35.60    1.80
   6  -6  -1   34.80    1.90
  -6   6   1   34.30    1.90
  -6   6   1   37.50    1.60
  -6   6   1   33.30    1.70
  -6   6   1   34.80    2.10
  -6   6   1   36.30    2.10
  -6   6   1   37.70    1.90
   5  -6  -1    4.40    0.90
   5  -6  -1    5.30    0.60
   5  -6  -1    4.20    0.90
   5  -6  -1    5.00    0.90
   5  -6  -1    4.40    0.90
   5  -6  -1    2.70    0.70
   5  -6  -1    6.10    0.90
  -5   6   1    4.20    0.80
  -5   6   1    5.00    0.90
  -5   6   1    4.90    0.60
  -5   6   1    2.70    0.70
  -5   6   1    3.80    0.70
  -5   6   1    4.90    1.00
   4  -6  -1  354.66    9.60
   4  -6  -1  365.66    9.80
   4  -6  -1  358.46    9.70
   4  -6  -1  346.97    9.90
   4  -6  -1  360.06    9.70
  -4   6   1  340.67    9.60
  -4   6   1  351.56    9.60
  -4   6   1  363.66   10.00
  -4   6   1  336.87    9.70
  -4   6   1  364.16    9.70
  -4   6   1  353.26    9.20
   3  -6  -1   30.80    1.60
   3  -6  -1   33.80    1.70
   3  -6  -1   36.70    1.70
   3  -6  -1   36.90    1.80
   3  -6  -1   40.00    1.70
   3  -6  -1   34.30    1.80
  -3   6   1   35.20    1.40
  -3   6   1   34.30    1.60
  -3   6   1   35.00    1.80
  -3   6   1   35.70    1.70
  -3   6   1   34.20    1.70
  -3   6   1   36.70    1.70
   2  -6  -1  768.52   40.60
   2  -6  -1  743.93  150.68
   2  -6  -1  814.22   36.50
  -2   6   1  848.92   35.80
  -2   6   1  792.92   40.00
  -2   6   1  810.92  149.39
   1  -6  -1  474.45   12.50
   0  -6  -1   78.39    2.80
   0  -6  -1   81.79    2.90
   0  -6  -1   82.09    2.80
   0  -6  -1   79.19    2.80
   0  -6  -1   81.59    2.70
   0  -6  -1   89.19    2.90
   0   6   1   87.99    2.90
   0   6   1   80.69    2.70
   0   6   1   85.89    2.90
   0   6   1   91.19    3.00
  -1  -6  -1   28.40    1.50
  -1  -6  -1   27.30    1.50
  -1  -6  -1   28.00    1.70
  -1  -6  -1   27.30    1.60
  -1  -6  -1   32.30    1.60
   1   6   1   30.60    1.60
   1   6   1   30.80    1.50
   1   6   1   30.90    1.50
   1   6   1   29.20    1.50
   1   6   1   30.20    1.70
   1   6   1   30.20    1.60
   1   6   1   28.70    1.50
  -2  -6  -1   54.49    2.20
  -2  -6  -1   54.89    2.30
  -2  -6  -1   53.19    2.30
  -2  -6  -1   57.59    2.30
  -2  -6  -1   53.29    2.30
   2   6   1   54.79    2.30
   2   6   1   62.59    2.50
   2   6   1   56.49    2.40
   2   6   1   52.79    2.20
   2   6   1   50.69    3.10
   2   6   1   57.99    2.50
   2   6   1   55.79    2.20
  -3  -6  -1  224.28    7.10
  -3  -6  -1  245.48    7.10
  -3  -6  -1  242.68    7.10
  -3  -6  -1  241.58    7.10
  -3  -6  -1  247.98    7.00
   3   6   1  242.98    7.10
   3   6   1  258.77    7.30
   3   6   1  246.98    7.00
   3   6   1  250.07    7.10
   3   6   1  234.68    7.20
   3   6   1  243.78    7.00
  -4  -6  -1   34.30    1.80
  -4  -6  -1   30.80    1.80
  -4  -6  -1   28.90    1.80
  -4  -6  -1   26.60    1.60
  -4  -6  -1   30.10    1.70
  -4  -6  -1   27.00    1.80
   4   6   1   32.30    1.80
   4   6   1   29.80    1.80
   4   6   1   33.50    1.80
   4   6   1   30.90    2.00
   4   6   1   30.70    1.80
   4   6   1   26.70    1.70
  -5  -6  -1  651.63   17.10
  -5  -6  -1  635.34   17.30
   5   6   1  633.74   17.20
   5   6   1  645.64   17.20
   5   6   1  634.24   17.40
   5   6   1  646.94   17.30
  -6  -6  -1    1.20    0.80
  -6  -6  -1    1.20    0.80
  -6  -6  -1    1.10    0.80
  -6  -6  -1    0.90    0.70
  -6  -6  -1    2.20    0.80
  -6  -6  -1    2.30    0.90
   6   6   1    1.70    1.00
   6   6   1    1.60    0.90
   6   6   1    1.30    0.80
   6   6   1    0.30    0.80
   6   6   1    2.30    1.00
   6   6   1    1.60    0.80
  -7  -6  -1   18.70    1.80
  -7  -6  -1   19.70    2.00
  -7  -6  -1   17.70    1.70
  -7  -6  -1   22.20    2.00
  -7  -6  -1   14.10    1.50
  -7  -6  -1   17.90    1.90
   7   6   1   17.80    1.80
   7   6   1   15.00    1.60
   7   6   1   22.40    2.10
   7   6   1   21.30    2.20
   7   6   1   16.10    1.60
   7   6   1   22.20    2.00
  -8  -6  -1   28.00    2.30
  -8  -6  -1   26.10    2.20
  -8  -6  -1   29.20    2.00
  -8  -6  -1   28.60    2.20
  -8  -6  -1   26.90    2.50
  -8  -6  -1   25.80    2.20
   8   6   1   24.10    2.40
   8   6   1   27.90    2.40
   8   6   1   28.70    2.10
   8   6   1   26.10    2.30
   8   6   1   29.20    2.30
   8   6   1   31.80    2.50
  -9  -6  -1   62.09    3.30
  -9  -6  -1   60.49    3.50
  -9  -6  -1   68.79    4.40
  -9  -6  -1   68.09    3.50
  -9  -6  -1   58.39    3.40
  -9  -6  -1   58.99    3.30
   9   6   1   61.89    3.50
   9   6   1   61.19    3.40
   9   6   1   61.19    3.10
   9   6   1   63.29    3.50
   9   6   1   67.99    3.50
   9   6   1   58.69    3.60
 -10  -6  -1   26.70    2.50
 -10  -6  -1   32.30    2.80
 -10  -6  -1   29.30    2.50
  10   6   1   22.40    2.40
  10   6   1   25.60    2.30
  10   6   1   27.70    2.60
  10   6   1   30.80    2.90
  10   6   1   24.10    2.40
 -11  -6  -1   30.40    2.70
 -11  -6  -1   33.00    2.90
  11   6   1   28.80    3.00
  11   6   1   35.90    3.00
  11   6   1   31.00    2.70
  11   6   1   30.90    2.60
  12  -7  -1    1.60    1.90
  12  -7  -1    2.70    1.50
  12  -7  -1    3.00    1.40
  12  -7  -1    2.90    0.90
  12  -7  -1    4.30    1.20
  12  -7  -1    1.80    1.10
  12  -7  -1   -0.80    1.90
 -12   7   1    0.50    1.00
 -12   7   1    3.00    1.10
 -12   7   1    2.20    1.40
  11  -7  -1    1.90    1.10
  11  -7  -1    0.50    1.10
  11  -7  -1    0.30    1.10
  11  -7  -1    2.20    1.00
  11  -7  -1    0.30    1.20
  11  -7  -1    1.20    1.20
  11  -7  -1    1.00    0.70
 -11   7   1   -1.40    0.90
 -11   7   1    0.10    0.80
 -11   7   1    3.60    1.30
  10  -7  -1   -1.20    0.50
  10  -7  -1    1.70    1.10
  10  -7  -1   -1.00    0.80
  10  -7  -1   -0.80    1.00
  10  -7  -1   -1.00    1.00
  10  -7  -1   -0.70    1.20
  10  -7  -1    0.70    0.80
  10  -7  -1   -0.40    0.90
 -10   7   1   -1.10    0.90
 -10   7   1   -0.20    1.00
 -10   7   1    0.60    0.90
 -10   7   1    1.00    0.80
   9  -7  -1  139.39    5.20
   9  -7  -1  140.49    5.30
   9  -7  -1  140.59    5.00
   9  -7  -1  146.09    5.00
   9  -7  -1  145.29    5.70
   9  -7  -1  131.49    4.40
   9  -7  -1  143.69    5.10
   9  -7  -1  140.19    5.10
  -9   7   1  133.99    5.00
  -9   7   1  138.79    5.10
  -9   7   1  125.69    6.60
  -9   7   1  141.09    4.50
  -9   7   1  134.89    5.50
  -9   7   1  135.89    4.80
   8  -7  -1  175.68    5.20
   8  -7  -1  177.48    5.90
   8  -7  -1  175.88    5.80
   8  -7  -1  171.38    5.80
   8  -7  -1  175.88    6.30
   8  -7  -1  172.58    5.70
   8  -7  -1  179.38    5.90
   8  -7  -1  175.98    5.80
  -8   7   1  173.38    5.70
  -8   7   1  164.58    5.50
  -8   7   1  175.68    5.80
  -8   7   1  169.88    6.50
  -8   7   1  171.18    6.20
  -8   7   1  169.88    5.20
   7  -7  -1   53.89    2.60
   7  -7  -1   57.09    2.70
   7  -7  -1   58.69    2.60
   7  -7  -1   54.09    3.00
   7  -7  -1   57.29    2.70
   7  -7  -1   57.29    2.20
   7  -7  -1   56.69    2.80
   7  -7  -1   60.49    2.80
  -7   7   1   55.39    2.70
  -7   7   1   58.69    3.00
  -7   7   1   55.39    2.50
  -7   7   1   55.99    2.60
  -7   7   1   53.29    2.60
  -7   7   1   59.89    2.50
   6  -7  -1    5.10    0.90
   6  -7  -1    6.70    1.10
   6  -7  -1    7.10    1.00
   6  -7  -1    5.60    1.10
  -6   7   1    5.10    1.00
  -6   7   1    6.10    1.00
  -6   7   1    6.00    1.10
  -6   7   1    5.10    0.70
  -6   7   1    5.60    1.00
  -6   7   1    6.50    0.90
   5  -7  -1  301.67    8.50
   5  -7  -1  313.37    9.00
   5  -7  -1  315.07    8.80
   5  -7  -1  309.47    8.60
   5  -7  -1  296.77    8.60
   5  -7  -1  307.37    8.60
  -5   7   1  299.47    8.50
  -5   7   1  301.97    8.10
  -5   7   1  299.07    8.70
  -5   7   1  303.47    8.60
  -5   7   1  313.07    9.00
  -5   7   1  307.57    8.70
   4  -7  -1    5.70    0.80
   4  -7  -1    4.80    0.80
   4  -7  -1    4.30    0.80
   4  -7  -1    4.00    0.70
   4  -7  -1    4.10    0.80
   4  -7  -1    3.10    0.70
  -4   7   1    2.50    0.60
  -4   7   1    2.50    0.80
  -4   7   1    3.20    0.70
  -4   7   1    3.80    0.70
  -4   7   1    4.20    0.80
  -4   7   1    3.10    0.50
   3  -7  -1  256.27    7.30
   3  -7  -1  262.47    7.30
   3  -7  -1  254.17    7.20
   3  -7  -1  250.57    7.20
   3  -7  -1  259.07    7.40
   3  -7  -1  264.17    7.50
   3  -7  -1  256.67    7.60
  -3   7   1  262.47    7.40
  -3   7   1  258.27    7.50
  -3   7   1  251.07    6.90
  -3   7   1  260.07    7.40
  -3   7   1  266.17    7.20
  -3   7   1  246.88    7.20
   2  -7  -1  355.66    9.50
   2  -7  -1  355.36    9.60
   2  -7  -1  336.67    9.60
   2  -7  -1  326.97    9.50
   2  -7  -1  353.06    9.70
   2  -7  -1  344.77    9.10
  -2   7   1  344.07    9.60
  -2   7   1  350.16    9.40
  -2   7   1  352.96    9.60
  -2   7   1  351.46    9.60
  -2   7   1  343.27    9.50
  -2   7   1  352.06    9.50
   1  -7  -1   99.79    3.20
   1  -7  -1   95.99    3.20
   1  -7  -1   91.89    3.20
   1  -7  -1   90.19    3.20
   1  -7  -1   94.09    3.10
  -1   7   1   90.89    3.10
  -1   7   1   93.49    3.20
  -1   7   1   88.79    3.20
  -1   7   1   91.69    3.10
  -1   7   1   92.59    3.20
   0  -7  -1  202.28    5.90
   0  -7  -1  204.58    5.90
   0  -7  -1  201.58    6.00
   0  -7  -1  199.58    5.80
   0  -7  -1  202.28    5.90
   0  -7  -1  206.58    5.90
   0  -7  -1  209.68    6.10
   0   7   1  207.88    6.00
   0   7   1  199.78    6.00
   0   7   1  203.18    6.10
   0   7   1  208.08    5.90
   0   7   1  201.18    6.10
   0   7   1  200.18    5.90
  -1  -7  -1    9.20    1.10
  -1  -7  -1    7.70    0.90
  -1  -7  -1    9.30    1.00
   1   7   1    9.20    0.90
  -2  -7  -1    0.20    0.60
  -2  -7  -1   -0.20    0.50
  -2  -7  -1    0.30    0.60
  -2  -7  -1   -0.60    0.50
  -2  -7  -1   -0.20    0.50
   2   7   1   -0.60    0.60
   2   7   1    0.80    0.70
   2   7   1    0.60    0.60
   2   7   1    0.80    0.80
   2   7   1    0.40    0.60
   2   7   1    0.50    0.60
   2   7   1    0.00    0.60
  -3  -7  -1   83.29    3.20
  -3  -7  -1   86.59    3.20
  -3  -7  -1   81.49    3.20
   3   7   1   83.59    3.30
   3   7   1   83.59    3.30
   3   7   1   82.79    3.20
   3   7   1   84.69    3.10
   3   7   1   89.19    3.20
   3   7   1   88.09    3.30
  -4  -7  -1   36.00    2.10
  -4  -7  -1   35.10    1.90
  -4  -7  -1   35.40    1.90
  -4  -7  -1   38.40    2.10
  -4  -7  -1   35.60    1.90
  -4  -7  -1   35.80    2.00
   4   7   1   35.10    2.00
   4   7   1   34.50    2.00
   4   7   1   36.80    2.00
   4   7   1   36.10    2.20
   4   7   1   36.70    2.10
   4   7   1   33.70    2.00
  -5  -7  -1  134.49    4.60
  -5  -7  -1  135.99    4.60
  -5  -7  -1  125.19    4.50
  -5  -7  -1  122.49    4.40
  -5  -7  -1  127.49    4.80
  -5  -7  -1  125.99    4.60
   5   7   1  127.29    4.70
   5   7   1  127.49    4.50
   5   7   1  122.49    4.50
   5   7   1  118.09    4.30
   5   7   1  131.09    4.70
   5   7   1  123.99    4.40
  -6  -7  -1  519.65   14.30
  -6  -7  -1  541.85   14.50
  -6  -7  -1  502.65   14.40
  -6  -7  -1  494.25   14.20
  -6  -7  -1  522.25   14.50
  -6  -7  -1  506.45   14.50
   6   7   1  533.25   14.60
   6   7   1  513.65   14.30
   6   7   1  507.35   14.60
   6   7   1  507.75   14.40
   6   7   1  523.55   14.40
   6   7   1  531.95   14.50
  -7  -7  -1    0.00    1.00
  -7  -7  -1    0.90    0.90
  -7  -7  -1    0.50    0.80
  -7  -7  -1    1.20    0.90
  -7  -7  -1   -0.30    0.70
  -7  -7  -1   -0.20    1.00
  -7  -7  -1    1.00    0.90
   7   7   1    0.80    1.00
   7   7   1    1.20    1.20
   7   7   1   -1.30    0.80
   7   7   1    0.50    0.90
   7   7   1    0.10    0.80
   7   7   1    0.50    1.00
  -8  -7  -1   26.90    2.40
  -8  -7  -1   22.60    2.20
  -8  -7  -1   26.30    2.50
  -8  -7  -1   24.10    2.30
  -8  -7  -1   23.10    1.90
  -8  -7  -1   22.40    2.10
   8   7   1   23.30    2.20
   8   7   1   19.80    2.20
   8   7   1   21.60    2.10
   8   7   1   23.80    2.20
   8   7   1   23.10    2.50
   8   7   1   23.60    2.10
  -9  -7  -1   17.90    2.10
  -9  -7  -1   21.40    2.50
  -9  -7  -1   17.20    1.90
  -9  -7  -1   18.20    2.10
   9   7   1   15.50    2.00
   9   7   1   16.80    2.00
   9   7   1   18.60    2.30
   9   7   1   17.00    2.00
 -10  -7  -1   29.30    2.60
 -10  -7  -1   31.80    2.80
 -10  -7  -1   31.30    2.60
  10   7   1   25.90    2.70
  10   7   1   31.80    2.50
  10   7   1   26.10    2.60
  10   7   1   29.30    2.80
  10   7   1   26.90    2.60
 -11  -7  -1    3.00    1.40
 -11  -7  -1    0.40    1.20
  11   7   1   -0.40    1.30
  11   7   1   -0.10    1.30
  11   7   1    0.30    1.10
  11   7   1    3.80    1.50
  12  -8  -1    2.00    1.20
  12  -8  -1    1.90    1.40
  12  -8  -1    3.40    1.10
  12  -8  -1    1.40    1.60
  12  -8  -1    2.80    0.90
  12  -8  -1    2.80    1.30
  12  -8  -1    2.80    2.00
 -12   8   1    3.90    1.10
 -12   8   1    0.80    1.30
  11  -8  -1    4.60    1.50
  11  -8  -1    1.90    1.10
  11  -8  -1    2.00    1.10
  11  -8  -1    3.00    1.20
  11  -8  -1    4.20    0.90
  11  -8  -1    1.20    1.20
  11  -8  -1    2.60    1.60
 -11   8   1    3.40    0.90
 -11   8   1    0.90    1.10
 -11   8   1    1.30    1.30
  10  -8  -1   -1.60    0.90
  10  -8  -1    2.40    1.10
  10  -8  -1    1.70    1.10
  10  -8  -1    1.20    0.90
  10  -8  -1    2.20    0.80
  10  -8  -1    0.80    1.10
  10  -8  -1   -0.20    1.20
  10  -8  -1    0.90    1.00
 -10   8   1    2.50    1.10
 -10   8   1    1.40    0.80
 -10   8   1    1.50    1.10
 -10   8   1    1.90    1.10
   9  -8  -1   11.60    1.70
   9  -8  -1   15.30    1.70
   9  -8  -1   14.10    1.70
   9  -8  -1   11.40    1.70
   9  -8  -1   13.50    1.70
   9  -8  -1   12.60    1.70
   9  -8  -1   12.60    1.20
   9  -8  -1   11.90    1.50
  -9   8   1   13.20    1.40
  -9   8   1   12.40    1.50
  -9   8   1   14.50    1.40
  -9   8   1   15.80    2.00
  -9   8   1   14.30    1.40
  -9   8   1   16.50    2.00
  -9   8   1   18.60    2.00
   8  -8  -1    7.50    1.40
   8  -8  -1    8.40    1.70
   8  -8  -1   10.30    1.50
   8  -8  -1    7.10    1.10
   8  -8  -1    9.00    1.40
   8  -8  -1    5.60    1.20
   8  -8  -1    8.40    0.90
   8  -8  -1    5.80    1.20
  -8   8   1    8.20    1.70
  -8   8   1    6.00    1.20
  -8   8   1    7.50    1.20
  -8   8   1    6.80    1.30
  -8   8   1    8.80    1.50
  -8   8   1    8.00    1.40
   7  -8  -1    6.30    1.30
   7  -8  -1    5.80    1.10
   7  -8  -1    5.30    1.10
   7  -8  -1    5.10    1.00
   7  -8  -1    4.80    1.10
   7  -8  -1    6.60    1.10
  -7   8   1    5.40    1.10
  -7   8   1    8.80    1.20
  -7   8   1    5.40    1.20
  -7   8   1    5.80    1.00
  -7   8   1    5.10    0.80
  -7   8   1    3.70    1.00
   6  -8  -1   38.60    2.00
   6  -8  -1   42.40    2.20
   6  -8  -1   42.30    2.30
   6  -8  -1   40.30    2.20
   6  -8  -1   42.70    2.60
  -6   8   1   40.60    2.20
  -6   8   1   41.80    1.70
  -6   8   1   42.70    2.10
  -6   8   1   42.40    2.20
  -6   8   1   44.40    2.50
  -6   8   1   44.10    2.40
   5  -8  -1   20.90    1.80
   5  -8  -1   20.60    1.60
   5  -8  -1   19.90    1.50
   5  -8  -1   20.20    1.50
   5  -8  -1   23.60    1.60
   5  -8  -1   23.60    1.50
  -5   8   1   19.70    1.30
  -5   8   1   21.00    1.70
  -5   8   1   22.10    1.50
  -5   8   1   19.90    1.60
  -5   8   1   22.20    1.50
  -5   8   1   21.00    1.10
   4  -8  -1  188.08    5.70
   4  -8  -1  175.58    5.50
   4  -8  -1  181.18    5.90
   4  -8  -1  182.98    5.50
   4  -8  -1  182.58    5.60
   4  -8  -1  180.38    5.60
   4  -8  -1  175.18    6.00
  -4   8   1  181.98    5.70
  -4   8   1  181.38    5.00
  -4   8   1  182.68    5.60
  -4   8   1  190.98    5.70
  -4   8   1  188.78    5.60
  -4   8   1  184.98    5.50
  -4   8   1  180.78    5.90
   3  -8  -1  103.29    3.80
   3  -8  -1  108.99    3.70
   3  -8  -1  108.39    4.00
   3  -8  -1  110.49    3.80
   3  -8  -1  107.59    3.60
   3  -8  -1  105.09    3.70
  -3   8   1  116.19    4.80
  -3   8   1  100.39    3.60
  -3   8   1  108.89    3.30
  -3   8   1  108.19    3.80
  -3   8   1  112.29    3.60
  -3   8   1  109.09    3.70
  -3   8   1  109.19    3.60
   2  -8  -1  475.55   13.00
   2  -8  -1  485.15   13.10
   2  -8  -1  503.75   13.20
   2  -8  -1  491.85   13.20
  -2   8   1  463.15   13.10
  -2   8   1  485.45   13.40
  -2   8   1  489.85   12.90
  -2   8   1  478.65   13.10
   1  -8  -1   48.80    2.20
   1  -8  -1   49.00    2.20
   1  -8  -1   48.60    2.10
   1  -8  -1   49.30    2.10
   1  -8  -1   48.80    2.20
   1  -8  -1   46.80    2.30
   1  -8  -1   50.49    2.10
  -1   8   1   51.19    2.20
  -1   8   1   52.49    2.30
  -1   8   1   47.40    2.10
  -1   8   1   48.20    2.20
  -1   8   1   48.30    2.10
   0  -8  -1   26.20    1.50
   0  -8  -1   25.70    1.50
   0  -8  -1   25.70    1.60
   0  -8  -1   25.10    1.50
   0  -8  -1   20.90    1.80
   0  -8  -1   26.60    1.60
   0  -8  -1   21.50    1.40
   0   8   1   26.20    1.60
   0   8   1   25.60    1.60
   0   8   1   27.90    1.60
   0   8   1   23.10    1.50
   0   8   1   27.10    1.50
   0   8   1   25.20    1.60
  -1  -8  -1  158.58    5.10
  -1  -8  -1  159.18    5.00
  -1  -8  -1  155.68    4.90
  -1  -8  -1  152.98    4.90
  -1  -8  -1  157.18    4.90
  -1  -8  -1  165.88    5.10
   1   8   1  161.68    5.00
   1   8   1  163.48    4.90
   1   8   1  160.18    5.10
   1   8   1  158.58    4.90
   1   8   1  158.98    5.20
   1   8   1  164.48    5.20
   1   8   1  153.08    4.80
  -2  -8  -1    4.10    0.90
  -2  -8  -1    3.50    0.80
  -2  -8  -1    2.90    0.70
  -2  -8  -1    3.50    0.80
   2   8   1    2.40    0.70
   2   8   1    2.90    0.80
   2   8   1    3.20    0.90
   2   8   1    3.30    0.80
   2   8   1    2.90    0.80
   2   8   1    2.70    0.80
   2   8   1    3.10    0.70
  -3  -8  -1    1.20    0.60
  -3  -8  -1    2.00    0.80
  -3  -8  -1    0.40    0.70
  -3  -8  -1    0.40    0.60
  -3  -8  -1    1.50    0.70
   3   8   1    1.00    0.70
   3   8   1    0.60    0.60
   3   8   1    0.30    0.80
   3   8   1    1.80    0.80
   3   8   1    1.50    0.80
   3   8   1    1.10    0.70
   3   8   1    0.10    0.60
  -4  -8  -1   -0.30    0.70
  -4  -8  -1   -0.50    0.70
  -4  -8  -1    0.40    0.70
  -4  -8  -1    0.90    0.80
  -4  -8  -1    0.70    0.70
   4   8   1    0.00    0.80
   4   8   1    0.30    0.70
   4   8   1    0.50    0.70
   4   8   1   -1.00    0.70
   4   8   1    0.50    0.80
   4   8   1    0.80    0.80
  -5  -8  -1   98.39    3.90
  -5  -8  -1   94.29    3.70
  -5  -8  -1  102.79    4.00
  -5  -8  -1   95.39    4.00
  -5  -8  -1   96.59    3.80
  -5  -8  -1   96.29    3.90
   5   8   1   96.29    3.90
   5   8   1   96.29    3.80
   5   8   1   92.39    4.00
   5   8   1  101.99    3.80
   5   8   1  103.29    4.10
   5   8   1  105.79    4.00
  -6  -8  -1   55.89    2.90
  -6  -8  -1   53.29    2.80
  -6  -8  -1   50.69    2.80
  -6  -8  -1   53.09    2.90
  -6  -8  -1   51.99    2.70
  -6  -8  -1   49.90    2.60
   6   8   1   49.20    2.80
   6   8   1   52.29    2.80
   6   8   1   52.29    2.80
   6   8   1   49.70    3.00
   6   8   1   49.90    2.60
   6   8   1   52.19    3.50
  -7  -8  -1    0.50    0.90
  -7  -8  -1    0.20    0.90
  -7  -8  -1   -0.40    1.00
  -7  -8  -1   -0.80    0.70
  -7  -8  -1    0.20    0.90
  -7  -8  -1   -0.40    0.90
   7   8   1    0.20    1.00
   7   8   1   -1.20    0.90
   7   8   1    0.20    0.80
   7   8   1   -0.20    0.90
   7   8   1    0.00    1.10
   7   8   1   -0.70    0.80
  -8  -8  -1    0.60    0.90
  -8  -8  -1    0.20    1.00
  -8  -8  -1    1.30    1.00
  -8  -8  -1   -0.40    1.50
  -8  -8  -1    0.10    0.90
   8   8   1    0.10    1.00
   8   8   1   -0.60    0.90
   8   8   1    0.00    1.50
   8   8   1   -0.10    0.90
   8   8   1    0.10    1.10
   8   8   1    0.30    1.00
  -9  -8  -1    2.10    1.10
  -9  -8  -1    1.70    1.20
  -9  -8  -1    0.80    1.20
  -9  -8  -1   -0.90    1.00
   9   8   1    2.90    1.30
   9   8   1    2.00    1.30
   9   8   1    1.80    1.10
   9   8   1    1.60    1.20
   9   8   1    1.60    1.40
 -10  -8  -1   15.10    2.20
 -10  -8  -1   17.90    2.30
  10   8   1   16.70    2.30
  10   8   1   15.40    2.00
  10   8   1   17.60    2.30
  10   8   1   16.20    2.20
 -11  -8  -1   59.69    3.70
 -11  -8  -1   60.09    3.90
  11   8   1   52.49    3.40
  11   8   1   51.89    3.70
  11   8   1   56.29    3.70
  11   8   1   50.39    3.50
  12  -9  -1   -0.30    1.20
  12  -9  -1    1.80    1.10
  12  -9  -1   -0.70    1.00
  12  -9  -1   -1.40    1.20
  12  -9  -1    1.70    0.70
  12  -9  -1    1.40    1.10
 -12   9   1   -0.90    0.50
 -12   9   1   -0.70    1.20
 -12   9   1    1.10    0.40
  11  -9  -1    4.60    1.30
  11  -9  -1    2.50    1.30
  11  -9  -1    2.50    1.20
  11  -9  -1    3.50    1.60
  11  -9  -1    2.20    1.20
  11  -9  -1    3.70    0.80
 -11   9   1    3.30    1.50
 -11   9   1    3.30    0.90
 -11   9   1    2.40    1.30
  10  -9  -1   29.80    2.50
  10  -9  -1   27.80    2.50
  10  -9  -1   32.00    3.10
  10  -9  -1   31.70    2.70
  10  -9  -1   31.00    2.30
 -10   9   1   27.10    2.50
 -10   9   1   30.90    2.50
 -10   9   1   31.30    1.80
   9  -9  -1   26.50    2.20
   9  -9  -1   29.50    2.40
   9  -9  -1   30.20    2.80
   9  -9  -1   29.00    2.40
   9  -9  -1   32.10    2.30
   9  -9  -1   29.90    2.50
  -9   9   1   32.90    2.40
  -9   9   1   30.00    2.20
  -9   9   1   30.80    1.70
  -9   9   1   28.80    2.30
   8  -9  -1   32.10    2.30
   8  -9  -1   32.40    2.30
   8  -9  -1   30.80    2.20
   8  -9  -1   31.70    2.70
   8  -9  -1   35.50    2.20
   8  -9  -1   29.10    2.20
   8  -9  -1   29.60    2.30
  -8   9   1   31.50    2.40
  -8   9   1   30.40    2.40
  -8   9   1   29.90    1.70
  -8   9   1   33.00    2.30
  -8   9   1   32.30    2.90
  -8   9   1   31.60    2.00
   7  -9  -1   54.09    2.60
   7  -9  -1   53.09    2.70
   7  -9  -1   49.50    2.70
   7  -9  -1   54.39    2.80
   7  -9  -1   50.49    3.10
   7  -9  -1   57.69    3.70
  -7   9   1   51.79    2.50
  -7   9   1   60.89    3.10
  -7   9   1   55.49    2.90
  -7   9   1   51.39    2.70
  -7   9   1   50.99    2.70
  -7   9   1   52.09    2.10
   6  -9  -1  186.98    6.50
   6  -9  -1  192.78    6.20
   6  -9  -1  187.88    6.10
   6  -9  -1  190.38    6.00
   6  -9  -1  194.38    5.90
   6  -9  -1  180.28    6.00
  -6   9   1  187.08    6.00
  -6   9   1  187.78    6.30
  -6   9   1  193.58    6.50
  -6   9   1  193.98    6.20
  -6   9   1  189.68    6.00
  -6   9   1  186.68    5.30
   5  -9  -1   29.30    1.80
   5  -9  -1   28.20    1.90
   5  -9  -1   30.50    1.90
   5  -9  -1   22.80    2.10
   5  -9  -1   28.40    2.10
   5  -9  -1   28.30    1.90
  -5   9   1   26.60    1.20
  -5   9   1   26.70    1.70
  -5   9   1   29.20    1.80
  -5   9   1   27.90    1.80
  -5   9   1   27.80    2.00
  -5   9   1   28.80    1.70
   4  -9  -1   61.09    2.60
   4  -9  -1   56.49    2.50
   4  -9  -1   55.49    2.70
   4  -9  -1   61.49    2.60
   4  -9  -1   55.49    2.50
   4  -9  -1   57.99    2.50
   4  -9  -1   54.69    2.90
  -4   9   1   58.59    2.80
  -4   9   1   66.19    2.60
  -4   9   1   57.89    2.50
  -4   9   1   61.29    2.10
  -4   9   1   61.39    2.50
  -4   9   1   55.09    2.50
  -4   9   1   61.99    2.60
   3  -9  -1   92.49    3.50
   3  -9  -1   92.09    3.40
   3  -9  -1   94.59    3.30
   3  -9  -1   86.59    3.60
   3  -9  -1   93.39    3.30
   3  -9  -1   92.19    3.40
  -3   9   1   87.79    3.20
  -3   9   1   86.89    3.40
  -3   9   1   84.29    3.30
  -3   9   1   87.79    3.40
  -3   9   1   86.09    3.30
  -3   9   1   84.89    2.90
  -3   9   1   89.69    3.20
   2  -9  -1  358.36   10.40
   2  -9  -1  375.66   10.30
   2  -9  -1  368.06   10.50
   2  -9  -1  379.76   10.50
   2  -9  -1  367.96   10.30
   2  -9  -1  386.06   10.40
   2  -9  -1  357.36   10.50
  -2   9   1  375.36   10.50
  -2   9   1  374.36   10.30
  -2   9   1  371.36   10.30
  -2   9   1  366.86   10.40
  -2   9   1  386.76   10.70
  -2   9   1  383.06   10.70
   1  -9  -1   27.60    1.60
   1  -9  -1   27.50    1.70
   1  -9  -1   26.80    1.70
   1  -9  -1   28.00    1.70
   1  -9  -1   29.70    1.70
   1  -9  -1   29.50    1.70
   1  -9  -1   26.80    1.70
  -1   9   1   26.60    1.70
  -1   9   1   30.20    1.60
  -1   9   1   29.00    2.00
  -1   9   1   28.30    1.60
  -1   9   1   27.40    1.60
  -1   9   1   27.70    1.70
   0  -9  -1  137.19    4.60
   0  -9  -1  137.39    4.70
   0  -9  -1  139.49    4.60
   0  -9  -1  131.79    4.50
   0  -9  -1  141.49    4.60
   0  -9  -1  140.09    4.50
   0  -9  -1  144.59    4.70
   0   9   1  142.09    4.40
   0   9   1  138.09    4.70
   0   9   1  141.59    4.50
   0   9   1  144.59    4.70
   0   9   1  141.69    4.80
   0   9   1  147.89    4.60
  -1  -9  -1  222.18    6.80
  -1  -9  -1  225.28    6.70
  -1  -9  -1  217.18    6.60
  -1  -9  -1  224.68    6.70
  -1  -9  -1  214.98    6.60
  -1  -9  -1  223.08    6.80
   1   9   1  238.58    7.00
   1   9   1  220.38    6.60
   1   9   1  222.58    6.80
   1   9   1  226.28    6.70
   1   9   1  215.58    6.70
   1   9   1  219.68    6.50
   1   9   1  222.78    6.50
  -2  -9  -1   10.10    1.20
  -2  -9  -1    8.40    1.10
  -2  -9  -1   12.20    1.30
  -2  -9  -1   11.80    1.30
  -2  -9  -1   11.30    1.40
   2   9   1   11.00    1.30
   2   9   1    9.90    1.20
   2   9   1   13.30    1.50
   2   9   1   13.70    1.50
   2   9   1    9.70    1.20
   2   9   1   10.40    1.10
   2   9   1    6.80    1.00
  -3  -9  -1    8.70    1.20
  -3  -9  -1    6.50    1.10
  -3  -9  -1    8.50    1.30
  -3  -9  -1    8.30    1.30
  -3  -9  -1    8.40    1.30
   3   9   1    8.80    1.40
   3   9   1    6.40    1.10
   3   9   1    7.70    1.20
   3   9   1    6.80    1.00
   3   9   1    7.60    1.20
   3   9   1    8.10    1.30
   3   9   1    6.90    1.10
  -4  -9  -1   20.80    1.80
  -4  -9  -1   23.60    1.80
  -4  -9  -1   23.70    1.80
  -4  -9  -1   22.40    1.80
  -4  -9  -1   26.40    1.80
   4   9   1   24.10    1.80
   4   9   1   23.40    1.80
   4   9   1   21.20    1.80
   4   9   1   23.50    2.00
   4   9   1   20.60    1.70
   4   9   1   22.20    1.80
  -5  -9  -1  180.28    5.90
  -5  -9  -1  177.18    6.10
  -5  -9  -1  176.48    5.80
  -5  -9  -1  179.28    6.00
  -5  -9  -1  168.78    5.90
  -5  -9  -1  188.48    6.20
   5   9   1  171.68    6.00
   5   9   1  181.98    6.10
   5   9   1  170.78    5.80
   5   9   1  174.88    6.10
   5   9   1  173.28    6.20
   5   9   1  177.18    5.90
  -6  -9  -1   22.90    2.00
  -6  -9  -1   21.40    2.00
  -6  -9  -1   22.90    2.20
  -6  -9  -1   16.60    1.80
  -6  -9  -1   21.70    1.90
   6   9   1   24.20    2.20
   6   9   1   17.70    1.90
   6   9   1   26.00    3.10
   6   9   1   22.60    2.00
   6   9   1   22.60    2.00
  -7  -9  -1   30.10    2.30
  -7  -9  -1   30.40    2.30
  -7  -9  -1   30.20    2.40
  -7  -9  -1   34.70    2.80
  -7  -9  -1   27.10    2.20
  -7  -9  -1   29.80    2.40
   7   9   1   32.80    2.30
   7   9   1   26.60    2.40
   7   9   1   32.30    2.40
   7   9   1   32.70    2.40
   7   9   1   31.10    2.50
   7   9   1   30.70    2.60
  -8  -9  -1    0.40    1.10
  -8  -9  -1   -0.30    0.90
  -8  -9  -1    0.60    1.10
  -8  -9  -1    0.80    1.00
  -8  -9  -1    0.70    1.00
   8   9   1   -0.10    0.90
   8   9   1   -1.20    1.00
   8   9   1    0.90    1.30
   8   9   1   -0.40    1.00
   8   9   1   -0.10    0.90
  -9  -9  -1   41.30    2.90
  -9  -9  -1   46.60    3.10
  -9  -9  -1   46.40    3.10
   9   9   1   44.60    3.00
   9   9   1   44.00    3.10
   9   9   1   52.69    5.20
   9   9   1   47.20    3.40
   9   9   1   48.60    3.10
 -10  -9  -1   27.40    2.80
 -10  -9  -1   24.50    2.50
  10   9   1   24.00    2.80
  10   9   1   25.30    2.60
  10   9   1   37.80    4.80
  10   9   1   24.20    2.60
  11 -10  -1   95.09    4.40
  11 -10  -1   97.39    4.60
  11 -10  -1   85.39    4.50
  11 -10  -1   87.49    5.30
  11 -10  -1   85.39    6.40
  11 -10  -1   90.69    4.30
 -11  10   1   99.09    4.50
  10 -10  -1    3.20    1.40
  10 -10  -1    2.60    1.30
  10 -10  -1    2.80    1.10
  10 -10  -1    3.00    1.30
  10 -10  -1    1.90    1.30
  10 -10  -1    2.60    1.10
  10 -10  -1    1.50    1.40
 -10  10   1    3.00    1.30
 -10  10   1    2.90    0.80
 -10  10   1    2.60    1.30
   9 -10  -1   33.60    2.50
   9 -10  -1   34.70    2.60
   9 -10  -1   35.40    3.00
   9 -10  -1   36.30    2.50
   9 -10  -1   36.70    2.70
   9 -10  -1   40.80    2.60
   9 -10  -1   39.40    2.50
  -9  10   1   37.70    2.60
  -9  10   1   32.00    1.70
  -9  10   1   39.40    2.70
   8 -10  -1   18.80    2.00
   8 -10  -1   18.40    1.80
   8 -10  -1   19.10    2.00
   8 -10  -1   15.20    1.70
   8 -10  -1   17.70    2.10
   8 -10  -1   20.80    2.00
  -8  10   1   17.20    1.80
  -8  10   1   21.90    2.00
  -8  10   1   14.00    1.80
  -8  10   1   18.60    2.00
  -8  10   1   16.90    1.20
  -8  10   1   21.20    1.70
   7 -10  -1   37.70    2.40
   7 -10  -1   35.40    2.40
   7 -10  -1   34.50    2.70
   7 -10  -1   35.20    2.10
   7 -10  -1   37.30    2.30
  -7  10   1   39.30    2.20
  -7  10   1   35.00    2.50
  -7  10   1   39.80    2.40
  -7  10   1   36.50    2.60
  -7  10   1   34.00    1.60
  -7  10   1   40.20    2.40
   6 -10  -1   18.60    1.60
   6 -10  -1   14.70    1.60
   6 -10  -1   20.50    2.10
   6 -10  -1   20.80    1.80
   6 -10  -1   18.00    2.20
   6 -10  -1   20.10    1.90
   6 -10  -1   17.80    1.80
  -6  10   1   20.60    1.60
  -6  10   1   18.30    1.70
  -6  10   1   16.60    1.60
  -6  10   1   19.30    1.80
  -6  10   1   18.30    1.10
  -6  10   1   16.10    1.70
   5 -10  -1  113.89    4.30
   5 -10  -1  117.49    4.40
   5 -10  -1  122.09    5.00
   5 -10  -1  118.09    4.20
   5 -10  -1  122.59    4.20
   5 -10  -1  120.69    4.60
   5 -10  -1  118.79    4.30
  -5  10   1  122.89    4.20
  -5  10   1  117.39    4.40
  -5  10   1  118.49    4.60
  -5  10   1  120.39    3.60
  -5  10   1  122.09    4.30
  -5  10   1  112.49    4.80
   4 -10  -1  264.77    7.70
   4 -10  -1  264.37    8.10
   4 -10  -1  255.17    7.80
   4 -10  -1  264.97    8.30
   4 -10  -1  261.07    7.80
   4 -10  -1  271.47    8.00
  -4  10   1  261.17    7.80
  -4  10   1  267.87    8.20
  -4  10   1  262.67    7.20
  -4  10   1  265.07    7.80
  -4  10   1  263.77    8.00
  -4  10   1  260.27    9.10
   3 -10  -1   29.70    1.90
   3 -10  -1   26.20    1.90
   3 -10  -1   28.70    1.70
   3 -10  -1   27.20    1.70
   3 -10  -1   28.30    1.80
   3 -10  -1   26.10    1.70
   3 -10  -1   26.20    2.00
  -3  10   1   29.00    1.90
  -3  10   1   26.60    1.70
  -3  10   1   27.10    1.90
  -3  10   1   28.50    1.70
  -3  10   1   27.10    1.70
   2 -10  -1   32.70    1.80
   2 -10  -1   33.50    2.00
   2 -10  -1   30.10    1.90
   2 -10  -1   29.80    2.00
   2 -10  -1   31.80    1.90
   2 -10  -1   30.70    1.80
   2 -10  -1   28.00    1.80
  -2  10   1   30.20    1.90
  -2  10   1   28.30    1.80
  -2  10   1   29.40    1.70
  -2  10   1   31.60    1.80
  -2  10   1   34.10    1.90
  -2  10   1   28.60    1.60
   1 -10  -1    8.90    1.20
   1 -10  -1    7.40    1.00
   1 -10  -1    7.80    1.00
   1 -10  -1    9.80    1.20
   1 -10  -1    7.70    1.20
   1 -10  -1    9.30    1.10
   1 -10  -1    8.10    1.00
  -1  10   1    8.20    1.70
  -1  10   1   10.00    1.10
  -1  10   1    7.00    1.00
  -1  10   1    8.90    1.10
  -1  10   1   11.60    1.40
  -1  10   1    6.00    1.00
   0 -10  -1    5.10    0.90
   0 -10  -1    3.60    0.80
   0 -10  -1    4.30    0.90
   0 -10  -1    4.00    0.90
   0 -10  -1    4.30    0.90
   0 -10  -1    4.00    0.80
   0 -10  -1    3.40    0.90
   0  10   1    4.70    0.90
   0  10   1    3.30    0.80
   0  10   1    3.50    0.90
   0  10   1    4.10    0.90
   0  10   1    3.20    0.80
  -1 -10  -1    6.90    1.10
  -1 -10  -1    6.20    1.00
  -1 -10  -1    5.50    0.90
  -1 -10  -1    7.70    1.10
  -1 -10  -1    8.00    1.20
  -1 -10  -1    5.40    1.00
   1  10   1    7.30    1.00
   1  10   1    8.30    1.20
   1  10   1    5.40    1.10
   1  10   1    8.20    1.20
   1  10   1    7.50    1.10
   1  10   1    6.00    1.00
   1  10   1    5.30    1.00
  -2 -10  -1   12.10    1.40
  -2 -10  -1   13.70    1.40
  -2 -10  -1   11.90    1.40
  -2 -10  -1   13.70    1.40
  -2 -10  -1   13.70    1.50
   2  10   1   14.00    1.60
   2  10   1   14.50    1.40
   2  10   1   12.30    1.50
   2  10   1   13.30    1.40
   2  10   1   11.90    1.30
   2  10   1   13.00    1.40
   2  10   1    9.80    1.30
  -3 -10  -1   61.89    2.90
  -3 -10  -1   57.49    2.80
  -3 -10  -1   54.99    2.80
  -3 -10  -1   61.79    2.80
  -3 -10  -1   64.09    3.10
   3  10   1   63.39    3.00
   3  10   1   60.09    2.70
   3  10   1   61.39    3.00
   3  10   1   57.39    3.00
   3  10   1   58.39    2.70
   3  10   1   57.69    2.70
   3  10   1   64.59    3.00
  -4 -10  -1   32.10    2.30
  -4 -10  -1   33.50    2.10
  -4 -10  -1   37.50    2.40
  -4 -10  -1   32.30    2.30
  -4 -10  -1   31.70    2.20
   4  10   1   35.70    2.20
   4  10   1   33.20    2.20
   4  10   1   32.20    2.40
   4  10   1   35.30    2.20
   4  10   1   35.10    2.20
   4  10   1   34.70    2.50
   4  10   1   32.80    2.20
  -5 -10  -1  263.17    8.00
  -5 -10  -1  263.27    9.30
  -5 -10  -1  266.87    8.50
  -5 -10  -1  256.27    8.30
  -5 -10  -1  255.47    8.20
  -5 -10  -1  260.37    8.10
   5  10   1  266.07    8.00
   5  10   1  258.67    8.40
   5  10   1  267.47    8.30
   5  10   1  269.87    8.10
   5  10   1  253.47    8.10
   5  10   1  255.17    8.50
   5  10   1  257.87    8.30
  -6 -10  -1  155.58    6.00
  -6 -10  -1  155.38    5.80
  -6 -10  -1  161.78    5.90
  -6 -10  -1  166.48    7.50
  -6 -10  -1  154.48    5.50
  -6 -10  -1  159.28    5.70
   6  10   1  150.48    5.60
   6  10   1  152.58    5.80
   6  10   1  164.58    5.70
   6  10   1  157.48    6.00
   6  10   1  154.18    6.00
   6  10   1  164.68    5.90
  -7 -10  -1   34.60    2.50
  -7 -10  -1   35.10    2.80
  -7 -10  -1   31.70    2.40
  -7 -10  -1   34.20    2.50
  -7 -10  -1   36.20    2.70
   7  10   1   28.90    4.00
   7  10   1   39.90    2.80
   7  10   1   33.80    2.50
   7  10   1   36.70    2.60
   7  10   1   34.60    2.70
  -8 -10  -1   90.39    4.20
  -8 -10  -1   89.49    4.40
  -8 -10  -1   97.99    4.40
  -8 -10  -1   96.69    4.50
  -8 -10  -1   90.69    4.20
   8  10   1   92.89    4.70
   8  10   1   76.79    4.20
   8  10   1   94.29    4.20
   8  10   1   98.09    4.40
   8  10   1   96.29    4.30
  -9 -10  -1    0.70    1.10
  -9 -10  -1    0.10    1.10
  -9 -10  -1   -1.50    1.00
   9  10   1   -1.80    1.10
   9  10   1   -0.70    1.00
   9  10   1    0.60    1.00
   9  10   1   -1.00    1.10
 -10 -10  -1  150.28    6.20
 -10 -10  -1  150.98    7.20
  10  10   1  153.48    6.10
  10  10   1  142.39    6.00
  10  10   1  150.88    6.30
  11 -11  -1   20.80    2.10
  11 -11  -1   29.40    2.70
  11 -11  -1   22.10    3.80
  11 -11  -1   20.50    2.40
  11 -11  -1   26.50    3.10
  11 -11  -1   24.10    2.40
 -11  11   1   26.70    2.60
  10 -11  -1   31.00    2.40
  10 -11  -1   27.60    2.90
  10 -11  -1   34.10    2.60
  10 -11  -1   27.90    2.70
  10 -11  -1   23.20    2.50
  10 -11  -1   26.80    2.50
 -10  11   1   30.10    2.60
 -10  11   1   28.90    2.60
   9 -11  -1   28.90    2.90
   9 -11  -1   26.20    2.20
   9 -11  -1   26.30    2.40
   9 -11  -1   22.80    2.90
   9 -11  -1   23.00    2.30
   9 -11  -1   29.90    2.50
   9 -11  -1   30.00    2.20
  -9  11   1   25.50    1.30
  -9  11   1   28.10    2.30
  -9  11   1   27.00    2.30
   8 -11  -1  129.79    5.20
   8 -11  -1  135.89    5.10
   8 -11  -1  132.49    4.90
   8 -11  -1  128.89    5.10
   8 -11  -1  141.89    5.80
   8 -11  -1  138.69    5.10
  -8  11   1  144.29    5.40
  -8  11   1  140.79    5.40
  -8  11   1  146.69    5.30
  -8  11   1  128.09    4.00
   7 -11  -1   21.60    1.90
   7 -11  -1   25.40    1.90
   7 -11  -1   23.40    2.00
   7 -11  -1   21.30    1.90
   7 -11  -1   20.70    2.10
   7 -11  -1   23.40    2.10
  -7  11   1   22.90    1.80
  -7  11   1   21.30    1.90
  -7  11   1   27.20    2.30
  -7  11   1   28.30    2.10
  -7  11   1   22.80    1.20
  -7  11   1   23.80    2.20
   6 -11  -1   10.80    1.40
   6 -11  -1   13.80    1.70
   6 -11  -1    9.60    1.30
   6 -11  -1   13.80    1.60
   6 -11  -1   14.10    1.60
   6 -11  -1   11.30    1.70
  -6  11   1   17.80    1.80
  -6  11   1   13.30    2.30
  -6  11   1   11.70    2.70
  -6  11   1   13.20    1.00
  -6  11   1   13.00    1.60
  -6  11   1   12.20    1.50
   5 -11  -1   81.99    3.70
   5 -11  -1   75.99    3.40
   5 -11  -1   76.19    3.30
   5 -11  -1   75.89    3.90
   5 -11  -1   72.99    3.20
   5 -11  -1   80.99    3.40
  -5  11   1   80.19    3.30
  -5  11   1   78.89    2.60
  -5  11   1   75.29    3.30
  -5  11   1   77.19    3.60
  -5  11   1   75.69    3.80
  -5  11   1   79.29    3.40
   4 -11  -1   30.90    1.90
   4 -11  -1   31.20    2.00
   4 -11  -1   31.80    2.00
   4 -11  -1   30.40    2.40
   4 -11  -1   32.40    2.30
   4 -11  -1   24.40    2.00
  -4  11   1   31.80    2.10
  -4  11   1   33.80    2.00
  -4  11   1   35.80    2.20
  -4  11   1   34.30    2.00
  -4  11   1   30.20    2.00
  -4  11   1   31.00    2.20
   3 -11  -1   14.90    1.60
   3 -11  -1   17.50    1.90
   3 -11  -1   18.70    1.60
   3 -11  -1   20.60    1.70
   3 -11  -1   17.50    1.70
   3 -11  -1   18.20    1.60
   3 -11  -1   16.30    1.40
  -3  11   1   18.80    1.70
  -3  11   1   19.70    1.60
  -3  11   1   19.90    1.70
  -3  11   1   17.80    1.60
   2 -11  -1   -0.90    0.70
   2 -11  -1    0.30    0.70
   2 -11  -1   -0.80    0.60
   2 -11  -1   -0.80    0.60
   2 -11  -1    0.00    0.60
   2 -11  -1   -0.10    0.90
   2 -11  -1    0.40    0.70
  -2  11   1    0.40    0.70
  -2  11   1    1.20    0.80
  -2  11   1    0.60    0.60
  -2  11   1    0.20    0.70
  -2  11   1    0.10    0.70
  -2  11   1    0.50    0.70
   1 -11  -1    7.80    1.10
   1 -11  -1    4.80    0.90
   1 -11  -1    5.90    1.10
   1 -11  -1    5.40    1.10
   1 -11  -1    6.30    1.10
   1 -11  -1    7.50    1.10
   1 -11  -1    6.10    1.20
  -1  11   1    8.00    1.20
  -1  11   1    7.20    1.20
  -1  11   1    7.30    1.00
  -1  11   1    5.40    1.10
  -1  11   1    6.80    1.00
  -1  11   1    6.90    1.20
   0 -11  -1   29.90    2.10
   0 -11  -1   32.80    2.00
   0 -11  -1   31.20    2.00
   0 -11  -1   30.70    2.00
   0 -11  -1   33.60    1.90
   0 -11  -1   27.60    1.90
   0  11   1   31.30    2.10
   0  11   1   33.00    2.20
   0  11   1   30.30    2.00
   0  11   1   34.50    2.10
   0  11   1   30.00    2.00
   0  11   1   30.80    1.90
  -1 -11  -1   15.00    1.50
  -1 -11  -1   14.40    1.60
  -1 -11  -1   16.90    1.60
  -1 -11  -1   10.10    1.20
  -1 -11  -1   12.40    1.50
  -1 -11  -1   13.10    1.50
   1  11   1    9.50    1.30
   1  11   1   13.20    1.40
   1  11   1   12.10    1.40
   1  11   1   14.20    1.60
   1  11   1   13.70    1.60
   1  11   1   14.20    1.50
  -2 -11  -1  149.99    5.10
  -2 -11  -1  151.28    5.10
  -2 -11  -1  148.19    5.00
  -2 -11  -1  147.89    5.30
  -2 -11  -1  146.19    5.10
  -2 -11  -1  148.19    5.20
   2  11   1  148.59    5.20
   2  11   1  139.39    5.10
   2  11   1  147.39    5.10
   2  11   1  141.69    5.10
   2  11   1  143.69    4.90
   2  11   1  137.79    5.20
   2  11   1  144.49    4.80
  -3 -11  -1   59.19    2.90
  -3 -11  -1   57.09    3.00
  -3 -11  -1   59.19    3.00
  -3 -11  -1   58.89    3.10
  -3 -11  -1   56.49    2.80
   3  11   1   54.39    2.90
   3  11   1   51.79    3.00
   3  11   1   55.69    2.70
   3  11   1   53.79    2.80
   3  11   1   61.39    3.20
   3  11   1   55.59    2.70
   3  11   1   57.99    3.00
  -4 -11  -1    0.90    1.40
  -4 -11  -1    0.90    1.00
  -4 -11  -1    0.70    0.90
  -4 -11  -1    1.60    1.00
  -4 -11  -1    0.40    1.00
   4  11   1    0.70    1.00
   4  11   1    0.70    0.90
   4  11   1    1.50    1.00
   4  11   1    0.30    1.10
   4  11   1    0.10    0.80
   4  11   1    1.10    0.90
   4  11   1    0.70    1.00
  -5 -11  -1  215.18    7.10
  -5 -11  -1  228.68    7.60
  -5 -11  -1  222.38    7.40
  -5 -11  -1  220.18    7.40
  -5 -11  -1  219.68    7.30
  -5 -11  -1  208.08    7.70
   5  11   1  224.18    7.60
   5  11   1  206.98    7.40
   5  11   1  218.88    7.10
   5  11   1  221.18    7.20
   5  11   1  226.48    7.30
   5  11   1  226.08    8.00
   5  11   1  226.18    7.50
  -6 -11  -1   -0.10    0.90
  -6 -11  -1   -0.20    0.90
  -6 -11  -1    0.80    0.90
  -6 -11  -1    0.40    1.00
  -6 -11  -1    1.00    1.00
   6  11   1    0.20    1.10
   6  11   1   -0.50    1.10
   6  11   1    0.90    1.10
   6  11   1    0.60    0.80
   6  11   1    0.00    1.00
   6  11   1   -0.10    1.00
   6  11   1    0.00    0.90
  -7 -11  -1   56.19    3.20
  -7 -11  -1   65.09    3.70
  -7 -11  -1   56.69    3.30
  -7 -11  -1   55.09    3.30
   7  11   1   59.99    3.50
   7  11   1   61.29    3.30
   7  11   1   59.59    3.50
   7  11   1   54.39    3.40
   7  11   1   60.19    3.20
  -8 -11  -1   10.70    2.10
  -8 -11  -1   11.70    2.00
  -8 -11  -1   13.00    2.00
  -8 -11  -1   12.20    1.80
   8  11   1    7.70    1.90
   8  11   1   10.60    1.80
   8  11   1   11.30    1.90
   8  11   1   12.50    1.90
  -9 -11  -1    5.50    1.50
  -9 -11  -1    4.80    1.50
   9  11   1    3.90    1.40
   9  11   1    1.90    2.60
   9  11   1    5.80    1.80
  10 -12  -1    2.20    1.70
  10 -12  -1    0.70    1.00
  10 -12  -1    0.70    1.30
  10 -12  -1    1.80    1.10
  10 -12  -1    2.50    1.30
  10 -12  -1    1.60    1.70
 -10  12   1    0.50    0.50
 -10  12   1    2.30    1.30
   9 -12  -1   14.10    2.00
   9 -12  -1   16.10    1.90
   9 -12  -1   13.90    1.90
   9 -12  -1   16.70    2.30
   9 -12  -1   16.50    1.90
   9 -12  -1   16.80    1.90
  -9  12   1   18.70    2.20
   8 -12  -1    3.10    1.10
   8 -12  -1    5.20    1.20
   8 -12  -1    2.90    1.20
   8 -12  -1    1.60    1.30
   8 -12  -1    4.80    1.30
   8 -12  -1    3.70    1.30
  -8  12   1    3.10    0.50
  -8  12   1    5.60    1.30
  -8  12   1    4.10    1.20
   7 -12  -1  100.59    4.20
   7 -12  -1   98.79    4.30
   7 -12  -1  110.29    4.40
   7 -12  -1  104.39    4.80
   7 -12  -1   95.99    4.10
   7 -12  -1  105.29    4.10
  -7  12   1  127.59    7.20
  -7  12   1  111.39    4.50
  -7  12   1   97.29    3.10
  -7  12   1  103.99    4.40
  -7  12   1  104.89    4.30
   6 -12  -1    3.40    1.30
   6 -12  -1    1.20    1.00
   6 -12  -1    3.90    1.00
   6 -12  -1    2.20    1.00
   6 -12  -1    3.90    1.10
   6 -12  -1    2.00    1.10
  -6  12   1    2.70    0.50
  -6  12   1    3.50    1.00
  -6  12   1    2.80    1.10
  -6  12   1    4.00    1.30
  -6  12   1    3.50    1.10
  -6  12   1    2.50    1.10
   5 -12  -1    6.00    1.20
   5 -12  -1    4.90    1.40
   5 -12  -1    4.60    1.20
   5 -12  -1    4.60    1.40
   5 -12  -1    4.50    1.00
   5 -12  -1    6.50    1.50
  -5  12   1    6.10    1.30
  -5  12   1    3.60    1.10
  -5  12   1    2.60    1.10
  -5  12   1    7.50    1.20
  -5  12   1    5.50    1.20
  -5  12   1    4.50    0.70
  -5  12   1    3.70    1.00
   4 -12  -1   12.10    1.60
   4 -12  -1   13.60    1.60
   4 -12  -1   13.30    1.50
   4 -12  -1   13.70    1.50
   4 -12  -1    9.90    1.40
   4 -12  -1   13.10    1.50
  -4  12   1   13.70    1.50
  -4  12   1   13.20    1.60
  -4  12   1   14.00    1.80
  -4  12   1   13.50    1.10
  -4  12   1   13.70    1.50
  -4  12   1   12.60    1.60
  -4  12   1   13.00    1.50
  -4  12   1   13.00    1.20
   3 -12  -1   93.19    3.80
   3 -12  -1   89.59    3.60
   3 -12  -1   82.79    3.60
   3 -12  -1   82.99    3.80
   3 -12  -1   82.69    3.50
   3 -12  -1   90.99    3.50
   3 -12  -1   86.39    3.80
  -3  12   1   88.29    3.70
  -3  12   1   86.59    3.50
  -3  12   1   86.19    3.20
  -3  12   1   83.09    3.50
   2 -12  -1  342.77    9.80
   2 -12  -1  327.97    9.40
   2 -12  -1  339.17    9.90
   2 -12  -1  321.17    9.90
   2 -12  -1  330.97    9.90
   2 -12  -1  320.87    9.80
   2 -12  -1  332.17    9.70
   2 -12  -1  324.27    9.60
  -2  12   1  319.87    9.70
  -2  12   1  332.57    9.70
  -2  12   1  335.77    9.80
  -2  12   1  334.17   10.00
  -2  12   1  338.57    9.40
  -2  12   1  348.47   10.00
   1 -12  -1   80.59    3.40
   1 -12  -1   83.29    3.60
   1 -12  -1   81.79    3.60
   1 -12  -1   74.99    3.30
   1 -12  -1   78.79    3.50
   1 -12  -1   84.29    3.40
   1 -12  -1   82.59    3.40
  -1  12   1   84.79    3.50
  -1  12   1   78.89    3.80
  -1  12   1   85.69    3.50
  -1  12   1   83.99    3.50
  -1  12   1   80.09    3.60
  -1  12   1   88.59    3.70
   0 -12  -1  162.48    5.60
   0 -12  -1  155.88    5.30
   0 -12  -1  153.78    5.50
   0 -12  -1  161.28    5.50
   0 -12  -1  153.38    5.30
   0 -12  -1  151.38    5.30
   0  12   1  160.28    5.40
   0  12   1  153.58    5.20
   0  12   1  155.38    5.30
   0  12   1  145.09    5.20
   0  12   1  151.58    5.40
   0  12   1  151.08    5.60
  -1 -12  -1    2.10    0.80
  -1 -12  -1    1.50    0.90
  -1 -12  -1    0.40    0.70
  -1 -12  -1    1.10    0.90
  -1 -12  -1    1.90    0.90
  -1 -12  -1    0.20    0.80
   1  12   1    0.30    0.80
   1  12   1    2.30    1.00
   1  12   1    1.10    0.90
   1  12   1    3.90    1.10
   1  12   1    0.50    0.80
   1  12   1    2.50    1.00
  -2 -12  -1    0.10    0.80
  -2 -12  -1   -0.50    0.80
  -2 -12  -1    0.40    0.90
  -2 -12  -1   -0.80    0.60
  -2 -12  -1   -0.10    0.80
  -2 -12  -1   -0.70    0.90
   2  12   1    0.30    0.70
   2  12   1    0.00    0.90
   2  12   1   -0.60    0.80
   2  12   1    0.60    0.90
   2  12   1   -0.80    0.80
   2  12   1    0.00    0.80
   2  12   1    0.90    0.90
  -3 -12  -1   92.79    4.00
  -3 -12  -1   86.39    3.90
  -3 -12  -1   86.49    3.70
  -3 -12  -1   82.99    3.80
   3  12   1   87.79    3.90
   3  12   1   90.69    3.50
   3  12   1   88.29    3.70
   3  12   1   84.99    3.70
   3  12   1   82.49    3.80
   3  12   1   80.29    3.80
   3  12   1   87.89    4.00
  -4 -12  -1    0.50    1.00
  -4 -12  -1    0.40    1.00
  -4 -12  -1   -0.10    1.00
  -4 -12  -1   -0.20    0.90
  -4 -12  -1    0.40    0.90
   4  12   1   -0.30    1.00
   4  12   1    0.50    0.90
   4  12   1   -0.10    0.80
   4  12   1   -0.40    1.00
   4  12   1    2.30    1.20
   4  12   1    1.60    1.00
   4  12   1    0.30    0.80
  -5 -12  -1   31.40    2.30
  -5 -12  -1   30.30    2.30
  -5 -12  -1   30.00    2.40
  -5 -12  -1   29.70    2.60
  -5 -12  -1   29.80    2.40
   5  12   1   30.70    2.50
   5  12   1   36.30    2.50
   5  12   1   29.70    2.30
   5  12   1   29.10    2.30
   5  12   1   32.00    2.70
   5  12   1   36.40    2.60
   5  12   1   28.80    2.50
  -6 -12  -1   12.70    2.20
  -6 -12  -1   12.40    1.60
  -6 -12  -1   14.30    1.90
  -6 -12  -1   14.20    1.90
   6  12   1   15.10    2.20
   6  12   1   10.20    2.10
   6  12   1   14.50    1.80
   6  12   1    9.30    1.50
  -7 -12  -1   -1.20    0.90
  -7 -12  -1    2.30    1.20
  -7 -12  -1    0.00    1.00
  -7 -12  -1   -1.30    1.10
   7  12   1   -1.00    1.30
   7  12   1    0.70    1.30
   7  12   1    1.40    1.10
   7  12   1   -0.20    0.90
   7  12   1    0.20    1.00
  -8 -12  -1  120.39    5.40
  -8 -12  -1  107.39    5.20
  -8 -12  -1  108.09    5.00
  -8 -12  -1  110.89    5.00
   8  12   1  109.09    4.80
   8  12   1  112.69    5.20
   8  12   1  115.29    5.00
   8  12   1  116.29    5.00
   8  12   1   95.89    5.20
  10 -13  -1   -1.70    0.90
  10 -13  -1   -0.10    1.00
  10 -13  -1    0.80    1.00
  10 -13  -1   -1.70    1.30
  10 -13  -1    1.40    1.30
  10 -13  -1   -1.30    1.00
 -10  13   1    1.60    1.20
 -10  13   1    0.30    0.40
   9 -13  -1    0.70    1.70
   9 -13  -1    0.70    1.10
   9 -13  -1    1.40    1.20
   9 -13  -1    2.40    1.10
   9 -13  -1    0.60    1.50
   9 -13  -1    0.90    2.20
  -9  13   1    2.10    1.10
  -9  13   1    1.30    1.10
   8 -13  -1   89.39    4.10
   8 -13  -1   82.09    4.50
   8 -13  -1   94.09    4.10
   8 -13  -1   89.89    3.90
   8 -13  -1   82.89    3.90
   8 -13  -1   81.59    4.10
  -8  13   1   91.89    4.20
   7 -13  -1   13.30    1.50
   7 -13  -1   14.10    1.80
   7 -13  -1   15.20    2.20
   7 -13  -1   15.10    1.80
   7 -13  -1   15.10    1.90
   7 -13  -1   19.30    2.00
  -7  13   1   14.90    1.90
  -7  13   1   14.80    1.90
  -7  13   1   14.70    0.90
   6 -13  -1    1.90    1.10
   6 -13  -1    0.60    1.00
   6 -13  -1    1.00    0.90
   6 -13  -1    1.20    0.90
   6 -13  -1    1.40    1.10
  -6  13   1    0.40    1.00
  -6  13   1    1.40    1.00
  -6  13   1    1.60    0.50
  -6  13   1    1.10    0.50
  -6  13   1    1.50    0.90
  -6  13   1    1.30    1.00
   5 -13  -1    2.30    1.10
   5 -13  -1    2.70    1.00
   5 -13  -1    3.60    1.10
   5 -13  -1    2.90    1.10
   5 -13  -1    3.10    1.20
   5 -13  -1    1.10    0.90
  -5  13   1    1.30    0.90
  -5  13   1    1.50    0.90
  -5  13   1    3.10    1.10
  -5  13   1    2.50    1.10
  -5  13   1    2.90    1.00
  -5  13   1    1.90    0.90
  -5  13   1    3.50    0.60
  -5  13   1    2.00    0.70
   4 -13  -1   52.69    2.80
   4 -13  -1   50.49    3.10
   4 -13  -1   54.69    2.80
   4 -13  -1   54.79    2.80
   4 -13  -1   51.59    2.80
   4 -13  -1   51.89    3.20
   4 -13  -1   58.19    3.10
  -4  13   1   55.19    2.30
  -4  13   1   57.29    2.90
  -4  13   1   58.99    2.20
  -4  13   1   56.89    2.90
  -4  13   1   45.90    2.70
  -4  13   1   56.19    2.80
   3 -13  -1  550.84   15.20
   3 -13  -1  537.35   15.20
   3 -13  -1  538.35   15.00
   3 -13  -1  529.95   14.80
   3 -13  -1  534.35   14.90
   3 -13  -1  527.45   14.80
   3 -13  -1  514.25   15.20
  -3  13   1  540.15   15.20
  -3  13   1  535.85   14.80
  -3  13   1  544.35   14.30
  -3  13   1  525.05   15.00
   2 -13  -1   19.10    1.80
   2 -13  -1   16.90    1.70
   2 -13  -1   19.30    2.00
   2 -13  -1   20.10    1.80
   2 -13  -1   18.80    1.90
   2 -13  -1   18.90    1.90
   2 -13  -1   18.80    1.80
   2 -13  -1   19.70    2.00
  -2  13   1   18.20    1.90
  -2  13   1   20.60    2.10
  -2  13   1   19.60    1.90
  -2  13   1   19.60    1.70
  -2  13   1   21.90    2.00
  -2  13   1   19.80    1.90
   1 -13  -1   57.99    3.00
   1 -13  -1   54.89    2.80
   1 -13  -1   56.59    3.00
   1 -13  -1   63.19    3.10
   1 -13  -1   50.29    2.70
   1 -13  -1   56.79    2.80
   1 -13  -1   59.69    3.00
  -1  13   1   61.39    3.10
  -1  13   1   58.19    2.90
  -1  13   1   56.39    2.70
  -1  13   1   62.09    3.20
  -1  13   1   59.19    3.00
  -1  13   1   52.79    4.10
   0 -13  -1   10.10    1.40
   0 -13  -1    9.90    1.40
   0 -13  -1   12.10    1.50
   0 -13  -1   12.60    1.70
   0 -13  -1   13.00    1.70
   0 -13  -1   12.80    1.50
   0  13   1   12.70    1.50
   0  13   1   13.00    1.60
   0  13   1   16.20    1.90
   0  13   1    8.10    1.40
   0  13   1    9.40    1.30
  -1 -13  -1    8.30    1.40
  -1 -13  -1    6.20    1.30
  -1 -13  -1    7.00    1.30
  -1 -13  -1    6.40    1.30
  -1 -13  -1    9.40    1.40
  -1 -13  -1    8.00    1.30
   1  13   1    8.20    1.40
   1  13   1   10.00    1.50
   1  13   1    7.50    1.30
   1  13   1    9.10    1.50
   1  13   1    5.50    1.30
  -2 -13  -1   75.39    3.70
  -2 -13  -1   75.79    3.50
  -2 -13  -1   75.49    3.40
  -2 -13  -1   73.39    3.50
  -2 -13  -1   74.39    3.60
  -2 -13  -1   69.69    3.50
   2  13   1   73.59    3.50
   2  13   1   74.69    3.50
   2  13   1   73.89    3.50
   2  13   1   76.59    3.20
   2  13   1   77.09    3.70
   2  13   1   74.19    3.80
  -3 -13  -1  273.77    8.60
  -3 -13  -1  253.57    8.40
  -3 -13  -1  261.67    8.60
  -3 -13  -1  266.27    8.30
  -3 -13  -1  263.17    8.40
  -3 -13  -1  252.47    8.30
   3  13   1  253.57    8.20
   3  13   1  266.57    7.90
   3  13   1  254.87    8.40
   3  13   1  247.48    8.40
   3  13   1  263.77    9.00
   3  13   1  266.17    8.70
   3  13   1  262.87    8.20
  -4 -13  -1  165.88    6.30
  -4 -13  -1  160.38    5.90
  -4 -13  -1  166.28    6.00
  -4 -13  -1  160.18    6.10
   4  13   1  170.38    5.70
   4  13   1  166.48    6.00
   4  13   1  156.18    6.10
   4  13   1  161.88    6.10
   4  13   1  165.88    6.40
   4  13   1  159.28    5.80
   4  13   1  163.08    6.10
  -5 -13  -1   46.20    3.00
  -5 -13  -1   39.30    2.90
  -5 -13  -1   46.60    2.80
  -5 -13  -1   43.40    2.90
   5  13   1   45.50    2.90
   5  13   1   44.60    2.80
   5  13   1   48.70    3.00
   5  13   1   44.90    2.80
   5  13   1   42.50    3.20
  -6 -13  -1   -0.40    1.00
  -6 -13  -1   -1.20    1.10
  -6 -13  -1    0.90    1.10
  -6 -13  -1   -0.10    0.90
   6  13   1    0.70    1.10
   6  13   1   -0.80    0.90
   6  13   1   -0.40    0.90
   6  13   1    0.10    1.10
  -7 -13  -1   -1.00    1.00
  -7 -13  -1    1.00    1.10
  -7 -13  -1    0.10    1.00
   7  13   1    1.50    1.00
   7  13   1   -1.00    1.10
   7  13   1    0.80    1.10
   7  13   1   -0.50    1.20
   7  13   1    0.50    1.00
  -8 -13  -1   11.30    2.00
  -8 -13  -1   13.70    2.30
   8  13   1   10.70    1.80
   8  13   1   11.50    2.00
   8  13   1   10.90    2.10
   8  13   1    6.30    2.10
   8  13   1   12.30    1.80
   9 -14  -1   25.10    2.50
   9 -14  -1   21.40    2.40
   9 -14  -1   23.60    2.50
   9 -14  -1   21.70    2.70
   9 -14  -1   22.40    2.80
   9 -14  -1   25.70    2.30
  -9  14   1   29.40    2.70
   8 -14  -1   21.30    2.40
   8 -14  -1   18.50    2.00
   8 -14  -1   21.80    2.30
   8 -14  -1   18.90    2.50
   8 -14  -1   19.70    2.10
  -8  14   1   17.70    2.20
  -8  14   1   20.90    2.20
   7 -14  -1    5.90    1.40
   7 -14  -1    5.60    1.20
   7 -14  -1    6.40    1.60
   7 -14  -1    7.70    1.90
   7 -14  -1    8.10    1.80
  -7  14   1    5.00    1.40
  -7  14   1    8.30    1.60
  -7  14   1    6.80    0.60
   6 -14  -1   16.40    2.00
   6 -14  -1   14.80    1.80
   6 -14  -1   18.20    2.10
   6 -14  -1   18.90    1.90
   6 -14  -1   13.80    2.00
  -6  14   1   12.40    1.70
  -6  14   1   15.60    1.00
  -6  14   1   17.10    1.10
  -6  14   1   12.40    1.70
   5 -14  -1   13.20    1.80
   5 -14  -1   10.10    1.60
   5 -14  -1   15.00    1.70
   5 -14  -1   14.00    1.80
   5 -14  -1   11.20    1.50
  -5  14   1   11.40    1.50
  -5  14   1   14.20    1.20
  -5  14   1   11.20    1.40
  -5  14   1   12.50    2.00
  -5  14   1   10.30    1.50
  -5  14   1   12.70    2.00
  -5  14   1   13.80    1.70
   4 -14  -1  297.57    9.40
   4 -14  -1  284.07    9.40
   4 -14  -1  291.57    8.90
   4 -14  -1  290.07    9.00
   4 -14  -1  287.17    9.20
   4 -14  -1  291.07    9.00
  -4  14   1  265.17    9.10
  -4  14   1  290.47    8.10
  -4  14   1  299.57    8.80
  -4  14   1  287.07    9.00
  -4  14   1  281.47    8.10
  -4  14   1  283.67    8.90
   3 -14  -1   16.10    1.90
   3 -14  -1   13.60    1.70
   3 -14  -1   16.90    1.80
   3 -14  -1   13.90    1.70
   3 -14  -1   14.20    2.10
   3 -14  -1   14.00    1.60
   3 -14  -1   15.70    3.10
  -3  14   1   16.50    1.70
  -3  14   1   13.50    1.70
  -3  14   1   15.40    1.50
  -3  14   1   14.30    1.70
   2 -14  -1   33.00    2.40
   2 -14  -1   34.90    2.30
   2 -14  -1   34.00    2.30
   2 -14  -1   36.50    2.40
   2 -14  -1   36.10    3.30
   2 -14  -1   33.90    2.40
   2 -14  -1   31.60    2.30
   2 -14  -1   34.10    2.50
  -2  14   1   36.80    2.20
  -2  14   1   32.50    2.80
  -2  14   1   34.60    2.30
  -2  14   1   35.30    2.40
  -2  14   1   36.70    2.50
  -2  14   1   36.90    2.50
   1 -14  -1  238.68    7.80
   1 -14  -1  242.28    7.80
   1 -14  -1  239.98    7.60
   1 -14  -1  251.87    8.10
   1 -14  -1  248.18    8.00
   1 -14  -1  240.08    9.90
   1 -14  -1  247.98    8.10
  -1  14   1  253.57    7.90
  -1  14   1  244.18    8.00
  -1  14   1  253.77    8.40
  -1  14   1  249.88    7.90
  -1  14   1  245.88    7.60
  -1  14   1  253.97    8.20
   0 -14  -1   25.60    2.80
   0 -14  -1   26.80    2.30
   0 -14  -1   25.70    2.20
   0 -14  -1   26.40    2.10
   0 -14  -1   26.00    2.20
   0 -14  -1   27.50    2.20
   0  14   1   26.00    2.20
   0  14   1   29.30    2.30
   0  14   1   25.90    2.10
   0  14   1   24.20    2.00
   0  14   1   22.90    2.00
   0  14   1   28.50    2.30
  -1 -14  -1    7.00    1.30
  -1 -14  -1    8.10    1.60
  -1 -14  -1    8.80    1.40
  -1 -14  -1    7.40    1.60
  -1 -14  -1    9.10    1.70
  -1 -14  -1    7.20    1.30
   1  14   1    6.40    1.50
   1  14   1    8.20    1.50
   1  14   1    8.70    1.40
   1  14   1    9.40    1.60
   1  14   1   11.40    1.80
   1  14   1    8.80    1.40
  -2 -14  -1    1.60    1.00
  -2 -14  -1    2.20    1.10
  -2 -14  -1    0.90    1.80
  -2 -14  -1    1.70    1.00
  -2 -14  -1    2.00    0.90
   2  14   1    2.00    1.10
   2  14   1    2.80    1.10
   2  14   1    2.60    1.00
   2  14   1    3.30    1.20
   2  14   1    3.00    1.20
   2  14   1    3.50    1.30
  -3 -14  -1   77.89    4.20
  -3 -14  -1   74.59    3.90
  -3 -14  -1   70.39    4.30
  -3 -14  -1   75.79    3.70
  -3 -14  -1   77.99    3.80
   3  14   1   79.49    3.90
   3  14   1   68.79    4.50
   3  14   1   80.89    3.70
   3  14   1   77.09    3.30
   3  14   1   79.59    3.90
   3  14   1   77.49    3.60
  -4 -14  -1    0.00    1.00
  -4 -14  -1   -0.10    0.80
  -4 -14  -1    0.00    1.10
  -4 -14  -1    0.00    0.80
   4  14   1   -0.70    1.00
   4  14   1   -0.30    0.90
   4  14   1    0.90    1.00
   4  14   1    0.60    0.90
   4  14   1   -0.30    1.00
  -5 -14  -1   14.10    2.10
  -5 -14  -1   10.30    1.60
  -5 -14  -1   13.10    2.10
   5  14   1   11.90    1.70
   5  14   1   11.70    1.70
   5  14   1   11.90    2.00
   5  14   1   12.40    1.70
   5  14   1    8.70    2.00
  -6 -14  -1   24.10    2.60
  -6 -14  -1   23.00    2.60
  -6 -14  -1   21.60    2.30
  -6 -14  -1   20.80    2.20
   6  14   1   20.90    2.20
   6  14   1   25.10    2.40
   6  14   1   22.30    2.70
   6  14   1   21.70    2.30
   6  14   1   31.80    2.80
  -7 -14  -1   22.40    2.80
  -7 -14  -1   22.90    2.60
   7  14   1   29.70    2.60
   7  14   1   25.00    2.50
   7  14   1   25.80    2.80
   8 -15  -1   10.90    1.90
   8 -15  -1   12.50    2.20
   8 -15  -1   16.20    1.90
   8 -15  -1   16.30    1.90
   8 -15  -1   13.80    2.80
  -8  15   1   14.90    2.00
   7 -15  -1    0.60    1.50
   7 -15  -1   -1.70    0.80
   7 -15  -1    0.10    1.00
   7 -15  -1    0.30    1.10
   7 -15  -1   -0.40    1.20
  -7  15   1    0.20    1.00
  -7  15   1   -0.60    0.90
   6 -15  -1    0.40    1.10
   6 -15  -1    0.60    0.90
   6 -15  -1    0.10    1.00
   6 -15  -1    0.10    1.00
   6 -15  -1    0.30    0.90
  -6  15   1    0.60    0.90
  -6  15   1    1.80    1.10
  -6  15   1    2.00    0.50
   5 -15  -1    4.50    1.40
   5 -15  -1    5.00    1.40
   5 -15  -1    6.30    1.30
   5 -15  -1    6.00    1.50
  -5  15   1    8.40    1.00
  -5  15   1    7.50    1.00
  -5  15   1    7.00    1.50
  -5  15   1    5.80    1.40
  -5  15   1    6.00    1.30
   4 -15  -1   62.99    3.40
   4 -15  -1   59.39    3.40
   4 -15  -1   67.19    3.70
   4 -15  -1   59.79    3.20
   4 -15  -1   64.99    3.40
  -4  15   1   64.09    3.20
  -4  15   1   65.49    2.60
  -4  15   1   63.89    3.30
  -4  15   1   64.29    2.50
  -4  15   1   57.79    3.70
   3 -15  -1  138.09    5.10
   3 -15  -1  141.79    5.40
   3 -15  -1  128.99    5.30
   3 -15  -1  137.69    5.50
   3 -15  -1  132.49    5.20
   3 -15  -1  132.99    5.40
  -3  15   1  131.59    4.60
  -3  15   1  134.89    5.10
  -3  15   1  134.89    5.60
   2 -15  -1    3.20    1.00
   2 -15  -1    3.40    1.20
   2 -15  -1    5.20    1.30
   2 -15  -1    5.10    1.40
   2 -15  -1    5.40    1.30
   2 -15  -1    2.20    1.10
   2 -15  -1    3.50    1.20
  -2  15   1    5.80    1.40
  -2  15   1    1.90    1.20
  -2  15   1    4.20    1.30
  -2  15   1    4.90    1.40
  -2  15   1    4.70    1.00
   1 -15  -1   -0.50    1.00
   1 -15  -1    2.60    1.10
   1 -15  -1    0.20    0.90
   1 -15  -1    1.10    1.00
  -1  15   1    1.40    0.90
  -1  15   1    1.80    1.10
  -1  15   1    1.90    1.00
  -1  15   1    0.60    0.90
  -1  15   1    1.50    1.00
   0 -15  -1   29.10    2.40
   0 -15  -1   27.70    2.30
   0 -15  -1   26.90    2.30
   0 -15  -1   34.30    2.40
   0 -15  -1   33.70    2.60
   0  15   1   31.80    2.50
   0  15   1   30.30    2.20
   0  15   1   27.90    2.30
   0  15   1   25.90    2.40
   0  15   1   32.30    2.30
  -1 -15  -1   91.59    4.10
  -1 -15  -1   81.09    3.90
  -1 -15  -1   83.89    4.10
  -1 -15  -1   85.69    4.20
  -1 -15  -1   85.39    3.90
   1  15   1   75.09    4.00
   1  15   1   95.59    4.30
   1  15   1   88.39    4.10
   1  15   1   85.49    3.90
   1  15   1   88.79    4.00
  -2 -15  -1    7.90    1.60
  -2 -15  -1    7.20    1.50
  -2 -15  -1    6.70    1.40
  -2 -15  -1    5.10    1.40
  -2 -15  -1    7.20    1.40
   2  15   1    6.30    1.40
   2  15   1    6.30    1.40
   2  15   1    4.90    1.40
   2  15   1    7.80    1.50
  -3 -15  -1   59.89    3.30
  -3 -15  -1   54.89    3.20
  -3 -15  -1   54.09    3.40
  -3 -15  -1   52.89    3.30
   3  15   1   52.79    2.80
   3  15   1   57.59    3.40
   3  15   1   57.69    3.20
   3  15   1   49.00    3.60
   3  15   1   52.99    3.40
  -4 -15  -1   94.29    6.50
  -4 -15  -1  100.19    4.40
  -4 -15  -1  101.09    4.50
  -4 -15  -1  102.09    4.80
   4  15   1  101.59    4.70
   4  15   1   88.99    4.80
   4  15   1   97.19    4.40
   4  15   1   98.69    4.40
   4  15   1  106.79    4.10
  -5 -15  -1   66.49    3.60
  -5 -15  -1   63.59    3.80
  -5 -15  -1   65.39    3.90
  -5 -15  -1   68.69    3.80
   5  15   1   63.59    3.60
   5  15   1   68.89    3.80
   5  15   1   63.69    3.20
  -6 -15  -1   19.50    2.40
   6  15   1   15.30    2.00
   6  15   1   14.70    2.10
   6  15   1   18.30    2.20
   7 -16  -1   63.39    3.70
   7 -16  -1   58.69    3.30
   7 -16  -1   58.79    3.90
   7 -16  -1   62.69    4.10
  -7  16   1   61.09    3.50
   6 -16  -1    2.00    1.10
   6 -16  -1    1.60    1.10
   6 -16  -1    2.20    1.30
   6 -16  -1    2.10    1.10
   6 -16  -1    1.80    1.30
  -6  16   1    3.00    1.20
  -6  16   1    4.00    1.30
   5 -16  -1   45.40    2.90
   5 -16  -1   42.40    2.70
   5 -16  -1   37.80    2.80
   5 -16  -1   42.40    3.10
   5 -16  -1   47.10    3.30
  -5  16   1   42.70    2.90
  -5  16   1   48.30    3.00
  -5  16   1   45.70    2.00
  -5  16   1   41.80    2.60
   4 -16  -1    2.00    1.00
   4 -16  -1    2.40    1.10
   4 -16  -1    2.00    1.10
   4 -16  -1    1.00    1.10
   4 -16  -1    4.10    1.30
  -4  16   1    3.90    1.20
  -4  16   1    3.60    1.30
  -4  16   1    3.10    0.80
  -4  16   1    3.30    1.20
  -4  16   1    3.20    0.70
   3 -16  -1   66.99    3.60
   3 -16  -1   62.69    3.60
   3 -16  -1   73.19    3.80
   3 -16  -1   69.09    3.50
   3 -16  -1   71.39    3.50
   3 -16  -1   75.39    3.90
  -3  16   1   67.69    2.90
  -3  16   1   67.99    3.40
  -3  16   1   65.39    3.40
   2 -16  -1    6.30    1.50
   2 -16  -1    6.20    1.30
   2 -16  -1    4.20    1.30
   2 -16  -1    5.90    1.30
   2 -16  -1    4.20    1.30
   2 -16  -1    5.60    1.40
   2 -16  -1    6.50    1.50
  -2  16   1    8.90    1.60
  -2  16   1    6.00    1.20
  -2  16   1    6.60    1.50
  -2  16   1    5.80    1.40
   1 -16  -1    3.90    1.60
   1 -16  -1    4.50    1.40
   1 -16  -1    4.80    1.40
   1 -16  -1    4.30    1.30
   1 -16  -1    3.70    1.10
   1 -16  -1    2.90    1.10
  -1  16   1    4.10    1.30
  -1  16   1    4.10    1.10
  -1  16   1    3.60    1.40
  -1  16   1    2.90    1.20
   0 -16  -1    4.30    1.30
   0 -16  -1    5.00    1.40
   0 -16  -1    5.50    1.30
   0 -16  -1    5.90    1.40
   0 -16  -1    5.30    1.30
   0  16   1    6.10    1.30
   0  16   1    3.40    1.30
   0  16   1    6.20    1.40
   0  16   1    4.60    1.20
  -1 -16  -1   24.70    2.30
  -1 -16  -1   19.00    2.20
  -1 -16  -1   23.10    2.50
  -1 -16  -1   26.10    2.30
   1  16   1   22.30    2.30
   1  16   1   25.00    2.30
   1  16   1   20.30    2.20
   1  16   1   23.30    2.40
  -2 -16  -1    2.60    1.20
  -2 -16  -1    1.40    1.10
  -2 -16  -1    3.60    1.30
  -2 -16  -1    1.70    1.20
   2  16   1    2.80    1.30
   2  16   1    1.60    1.10
   2  16   1    3.70    1.30
   2  16   1    1.80    1.20
  -3 -16  -1    0.10    1.00
  -3 -16  -1   -0.40    1.00
  -3 -16  -1   -0.50    0.80
   3  16   1    0.30    1.00
   3  16   1   -0.30    0.80
   3  16   1    0.30    1.00
  -4 -16  -1   -0.20    1.00
  -4 -16  -1   -3.10    1.10
  -4 -16  -1    1.30    1.00
  -4 -16  -1    1.70    1.40
   4  16   1    0.60    1.10
   4  16   1    0.10    0.90
   4  16   1    0.00    1.20
   5 -17  -1    4.70    1.30
   5 -17  -1    3.40    1.40
   5 -17  -1    4.20    1.60
   5 -17  -1    7.40    1.80
  -5  17   1    3.70    1.20
  -5  17   1    7.60    1.50
  -5  17   1    3.00    1.00
   4 -17  -1    1.60    1.30
   4 -17  -1    1.70    1.10
   4 -17  -1    1.70    1.10
   4 -17  -1    1.60    1.10
  -4  17   1    1.80    1.10
  -4  17   1    2.40    1.20
  -4  17   1    1.80    0.90
  -4  17   1    1.70    1.10
   3 -17  -1    4.90    1.40
   3 -17  -1    7.90    1.70
   3 -17  -1    2.70    1.30
  -3  17   1    5.60    1.00
  -3  17   1    3.70    1.20
  -3  17   1    4.20    1.20
  -3  17   1    5.20    1.40
  -3  17   1    4.40    1.00
   2 -17  -1   83.49    4.00
   2 -17  -1   82.99    3.50
   2 -17  -1   88.89    4.30
   2 -17  -1   83.29    4.30
   2 -17  -1   82.59    4.30
  -2  17   1   85.29    4.10
  -2  17   1   86.69    4.30
  -2  17   1   90.69    4.20
  -2  17   1   82.29    3.60
   1 -17  -1   14.70    2.10
   1 -17  -1   14.00    2.00
   1 -17  -1   16.90    2.00
   1 -17  -1   15.40    2.20
   1 -17  -1   13.00    1.80
  -1  17   1   14.80    2.00
  -1  17   1   14.90    2.00
  -1  17   1   19.30    1.90
  -1  17   1   14.80    2.00
   0 -17  -1   17.00    2.10
   0 -17  -1   18.30    2.40
   0 -17  -1   15.20    2.10
   0 -17  -1   14.20    2.00
   0  17   1   12.00    2.50
   0  17   1   16.60    1.90
   0  17   1   14.60    2.00
   0  17   1   16.60    2.10
  -1 -17  -1   30.20    3.40
  -1 -17  -1   27.90    2.80
  -1 -17  -1   30.20    2.90
  -1 -17  -1   22.00    2.30
   1  17   1   22.60    2.30
   1  17   1   25.10    2.60
   1  17   1   22.70    2.30
   1  17   1   27.20    2.60
  -2 -17  -1    9.70    2.00
  -2 -17  -1   12.10    1.90
  -2 -17  -1   11.30    1.90
  -2 -17  -1   13.00    2.30
   2  17   1    9.10    1.80
   2  17   1   10.70    1.80
   2  17   1    9.80    1.80
  -3 -17  -1    7.40    1.70
  -3 -17  -1    7.50    1.60
  -3 -17  -1    4.90    1.40
  -3 -17  -1    3.50    1.50
   3  17   1    6.00    1.70
   3  17   1    6.40    1.50
   2 -18  -1    9.60    1.80
   2 -18  -1    8.70    1.30
   2 -18  -1    8.50    1.90
   2 -18  -1    6.60    1.60
   2 -18  -1    7.80    1.50
  -2  18   1    9.00    1.40
  -2  18   1   10.40    1.80
  -2  18   1    6.00    1.60
  -2  18   1    5.60    1.60
   1 -18  -1    0.90    1.30
   1 -18  -1    3.20    1.50
   1 -18  -1    3.00    1.20
   1 -18  -1    1.10    1.30
   1 -18  -1    2.10    1.10
  -1  18   1    2.20    1.30
  -1  18   1    1.10    1.20
  -1  18   1   -0.60    1.00
   0  18  -2   23.50    2.30
   0  18  -2   24.20    2.10
   0  18  -2   22.40    2.80
   0 -18   2   22.80    2.60
   0 -18   2   26.40    2.70
   0 -18   2   27.50    2.50
   0 -18   2   25.40    2.90
  -1  18  -2    0.00    0.80
  -1  18  -2    0.70    1.10
  -1  18  -2    3.60    1.50
  -1  18  -2   -0.40    0.40
   1 -18   2    0.00    1.10
   1 -18   2    0.40    1.00
   1 -18   2    0.00    1.20
   1 -18   2    0.10    1.10
   2 -18   2    8.10    1.70
   2 -18   2    6.00    1.90
   2 -18   2    8.40    1.60
   3  17  -2    6.20    1.80
   3  17  -2    1.80    1.10
   3  17  -2    2.90    1.50
   3  17  -2    5.40    1.50
  -3 -17   2    2.40    1.20
  -3 -17   2    1.40    1.30
  -3 -17   2    2.30    1.50
  -3 -17   2    3.00    1.30
   2  17  -2    1.30    1.10
   2  17  -2    0.10    1.10
   2  17  -2    1.30    1.20
   2  17  -2   -0.80    1.10
   2  17  -2    1.20    1.10
  -2 -17   2   -0.30    0.90
  -2 -17   2    1.00    1.00
  -2 -17   2    1.70    1.10
  -2 -17   2   -1.10    1.10
   1  17  -2   83.49    4.00
   1  17  -2   79.19    4.10
   1  17  -2   76.79    4.30
   1  17  -2   71.19    3.60
  -1 -17   2   68.39    3.90
  -1 -17   2   79.29    4.10
  -1 -17   2   79.39    4.20
  -1 -17   2   80.89    4.00
   0  17  -2    2.10    1.30
   0  17  -2    0.30    0.90
   0  17  -2    0.90    1.10
   0  17  -2   -0.60    0.90
   0 -17   2   -0.20    1.10
   0 -17   2   -0.40    1.00
   0 -17   2    1.40    1.20
   0 -17   2    0.80    1.00
   0 -17   2    1.60    1.10
  -1  17  -2    0.20    1.20
  -1  17  -2   -0.40    1.00
  -1  17  -2    1.00    1.10
  -1  17  -2    1.80    0.80
   1 -17   2    0.90    1.20
   1 -17   2    1.40    1.00
   1 -17   2    1.00    1.00
   1 -17   2    1.90    1.20
   1 -17   2    1.80    1.10
  -2  17  -2   12.10    1.70
  -2  17  -2   13.50    2.00
  -2  17  -2   11.90    1.70
   2 -17   2   12.50    1.90
   2 -17   2   10.30    1.80
   2 -17   2   12.30    1.80
   2 -17   2   14.90    2.70
   2 -17   2   11.70    1.80
   2 -17   2   11.30    1.40
  -3  17  -2    1.20    1.00
  -3  17  -2    0.80    0.40
  -3  17  -2   -0.10    1.00
  -3  17  -2   -0.20    0.20
  -3  17  -2   -0.50    0.30
   3 -17   2    1.00    1.10
   3 -17   2    0.00    0.90
   3 -17   2   -0.30    1.00
   3 -17   2    1.40    1.10
   3 -17   2   -1.10    0.90
  -4  17  -2   27.90    2.60
  -4  17  -2   27.80    2.30
   4 -17   2   27.40    2.50
   4 -17   2   31.50    4.00
   4 -17   2   29.80    3.00
   4 -17   2   28.80    2.30
   4 -17   2   29.40    2.50
  -5  17  -2    0.40    1.00
  -5  17  -2    1.10    1.00
   5 -17   2    1.80    1.10
   5 -17   2   -0.30    0.90
   5 -17   2   -0.20    1.10
   5 -17   2    0.30    1.00
   5 -17   2   -0.20    1.00
   5  16  -2    3.60    2.50
   5  16  -2    3.30    1.30
   5  16  -2    2.30    1.50
  -5 -16   2    1.30    1.50
  -5 -16   2    3.50    1.40
  -5 -16   2    0.30    1.10
  -5 -16   2    0.60    1.10
   4  16  -2   52.09    3.20
   4  16  -2   47.30    3.10
   4  16  -2   49.40    3.40
  -4 -16   2   45.40    3.20
  -4 -16   2   47.00    3.20
  -4 -16   2   45.80    3.20
   3  16  -2   31.80    2.60
   3  16  -2   37.50    2.90
   3  16  -2   35.00    2.70
   3  16  -2   32.80    2.60
   3  16  -2   33.70    3.10
  -3 -16   2   33.00    2.60
  -3 -16   2   31.20    2.70
  -3 -16   2   33.80    2.80
  -3 -16   2   38.90    2.90
   2  16  -2   23.80    2.60
   2  16  -2   22.10    2.20
   2  16  -2   24.40    2.60
   2  16  -2   22.80    2.40
   2  16  -2   23.20    2.30
  -2 -16   2   26.00    2.70
  -2 -16   2   21.40    2.20
  -2 -16   2   24.20    2.40
  -2 -16   2   29.00    2.70
  -2 -16   2   26.60    2.70
   1  16  -2    0.60    0.90
   1  16  -2   -0.40    1.20
   1  16  -2    2.40    1.20
   1  16  -2    1.30    0.90
  -1 -16   2    0.70    1.00
  -1 -16   2    2.60    1.30
  -1 -16   2    0.00    1.00
  -1 -16   2    1.20    1.20
  -1 -16   2    0.10    0.90
   0  16  -2   50.69    3.10
   0  16  -2   58.79    3.50
   0  16  -2   54.49    3.60
   0  16  -2   49.00    2.70
   0 -16   2   62.59    4.00
   0 -16   2   50.69    2.90
   0 -16   2   50.09    3.40
   0 -16   2   50.69    3.40
   0 -16   2   57.49    3.20
  -1  16  -2    3.40    0.90
  -1  16  -2    6.10    1.40
  -1  16  -2    3.60    1.10
   1 -16   2    1.90    1.20
   1 -16   2    5.40    1.30
   1 -16   2    5.60    1.40
   1 -16   2    4.80    1.20
   1 -16   2    4.80    1.40
  -2  16  -2   31.90    2.40
  -2  16  -2   36.10    1.90
  -2  16  -2   38.70    3.00
  -2  16  -2   37.00    2.70
   2 -16   2   37.40    2.60
   2 -16   2   33.70    2.60
   2 -16   2   32.30    1.80
   2 -16   2   32.50    2.40
   2 -16   2   35.20    2.70
   2 -16   2   35.50    2.90
  -3  16  -2   13.50    1.70
  -3  16  -2   13.20    1.90
  -3  16  -2   12.40    1.30
  -3  16  -2   13.50    1.80
  -3  16  -2   12.30    1.10
   3 -16   2   11.00    1.70
   3 -16   2    9.80    1.70
   3 -16   2   11.40    1.60
   3 -16   2   12.20    1.80
   3 -16   2   11.90    1.60
  -4  16  -2   22.30    2.10
  -4  16  -2   16.50    1.90
   4 -16   2   23.90    2.20
   4 -16   2   23.10    2.10
   4 -16   2   19.40    2.10
   4 -16   2   19.90    2.10
   4 -16   2   19.60    2.40
  -5  16  -2  123.39    4.90
  -5  16  -2  122.89    5.10
   5 -16   2  117.49    4.90
   5 -16   2  123.39    5.20
   5 -16   2  118.89    4.90
   5 -16   2  131.09    5.80
   5 -16   2  125.09    5.00
[truncated: 2,942,098 more chars]
