# Supplementary material for: A Neutral “Masked” Diborene and Its Reactivity Toward Metal‐Free Pyridine Homocoupling
Source: Angew Chem Int Ed Engl. 2026 May 15;65(27):e2388449. doi: 10.1002/anie.2388449 (PMC13327575; doi:10.1002/anie.2388449)
Supplement: Supplementary file 2 — Supporting File 2: anie72613‐sup‐0002‐cif.zip. [file ANIE-65-e2388449-s001.zip › anie72613-sup-0003.cif]

data_kl_jk8_0m
_audit_creation_date               2024-04-15
_audit_creation_method
;
Olex2 1.3
(compiled 2019.09.11 svn.r3662 for OlexSys, GUI svn.r5938)
;
_shelx_SHELXL_version_number       '2018/3'
_audit_contact_author_address      ?
_audit_contact_author_email        ?
_audit_contact_author_name         ''
_audit_contact_author_phone        ?
_publ_contact_author_id_orcid      ?
_publ_section_references
;
Bourhis, L.J., Dolomanov, O.V., Gildea, R.J., Howard, J.A.K., Puschmann, H.
 (2015). Acta Cryst. A71, 59-75.

Dolomanov, O.V., Bourhis, L.J., Gildea, R.J, Howard, J.A.K. & Puschmann, H.
 (2009), J. Appl. Cryst. 42, 339-341.

Sheldrick, G.M. (2015). Acta Cryst. C71, 3-8.
;
_chemical_name_common              ?
_chemical_name_systematic          ?
_chemical_formula_moiety           'C58 H80 B2 N6, C6 H F5'
_chemical_formula_sum              'C64 H81 B2 F5 N6'
_chemical_formula_weight           1050.96
_chemical_melting_point            ?
loop_
  _atom_type_symbol
  _atom_type_description
  _atom_type_scat_dispersion_real
  _atom_type_scat_dispersion_imag
  _atom_type_scat_source
 'C' 'C' 0.0033 0.0016 'International Tables Vol C Tables 4.2.6.8 and 6.1.1.4'
 'H' 'H' 0.0000 0.0000 'International Tables Vol C Tables 4.2.6.8 and 6.1.1.4'
 'B' 'B' 0.0013 0.0007 'International Tables Vol C Tables 4.2.6.8 and 6.1.1.4'
 'N' 'N' 0.0061 0.0033 'International Tables Vol C Tables 4.2.6.8 and 6.1.1.4'
 'F' 'F' 0.0171 0.0103 'International Tables Vol C Tables 4.2.6.8 and 6.1.1.4'

_shelx_space_group_comment
;
The symmetry employed for this shelxl refinement is uniquely defined
by the following loop, which should always be used as a source of
symmetry information in preference to the above space-group names.
They are only intended as comments.
;
_space_group_crystal_system        'monoclinic'
_space_group_IT_number             14
_space_group_name_H-M_alt          'P 1 21/c 1'
_space_group_name_Hall             '-P 2ybc'
loop_
  _space_group_symop_operation_xyz
 'x, y, z'
 '-x, y+1/2, -z+1/2'
 '-x, -y, -z'
 'x, -y-1/2, z-1/2'

_cell_length_a                     11.3573(8)
_cell_length_b                     28.244(2)
_cell_length_c                     18.4271(16)
_cell_angle_alpha                  90
_cell_angle_beta                   90.824(3)
_cell_angle_gamma                  90
_cell_volume                       5910.4(8)
_cell_formula_units_Z              4
_cell_measurement_reflns_used      9789
_cell_measurement_temperature      100.0
_cell_measurement_theta_max        27.587
_cell_measurement_theta_min        2.211
_shelx_estimated_absorpt_T_max     ?
_shelx_estimated_absorpt_T_min     ?
_exptl_absorpt_coefficient_mu      0.080
_exptl_absorpt_correction_T_max    0.7261
_exptl_absorpt_correction_T_min    0.6949
_exptl_absorpt_correction_type     multi-scan
_exptl_absorpt_process_details
;
SADABS-2016/2 (Bruker,2016/2) was used for absorption correction.
wR2(int) was 0.1309 before and 0.0881 after correction.
The Ratio of minimum to maximum transmission is 0.9570.
The \l/2 correction factor is Not present.
;
_exptl_absorpt_special_details     ?
_exptl_crystal_colour              colourless
_exptl_crystal_colour_primary      colourless
_exptl_crystal_density_diffrn      1.181
_exptl_crystal_density_meas        ?
_exptl_crystal_density_method      ?
_exptl_crystal_description         'block'
_exptl_crystal_F_000               2248
_exptl_crystal_size_max            0.15
_exptl_crystal_size_mid            0.12
_exptl_crystal_size_min            0.11
_exptl_transmission_factor_max     ?
_exptl_transmission_factor_min     ?
_diffrn_reflns_av_R_equivalents    0.0938
_diffrn_reflns_av_unetI/netI       0.0408
_diffrn_reflns_Laue_measured_fraction_full  0.998
_diffrn_reflns_Laue_measured_fraction_max  0.995
_diffrn_reflns_limit_h_max         13
_diffrn_reflns_limit_h_min         -14
_diffrn_reflns_limit_k_max         36
_diffrn_reflns_limit_k_min         -36
_diffrn_reflns_limit_l_max         23
_diffrn_reflns_limit_l_min         -23
_diffrn_reflns_number              207292
_diffrn_reflns_point_group_measured_fraction_full  0.998
_diffrn_reflns_point_group_measured_fraction_max  0.995
_diffrn_reflns_theta_full          25.242
_diffrn_reflns_theta_max           27.587
_diffrn_reflns_theta_min           2.211
_diffrn_ambient_temperature        100.0
_diffrn_detector_area_resol_mean   ?
_diffrn_measured_fraction_theta_full  0.998
_diffrn_measured_fraction_theta_max  0.995
_diffrn_measurement_device_type    'Bruker APEX-II CCD'
_diffrn_measurement_method         '\f and \w scans'
_diffrn_radiation_type             MoK\a
_diffrn_radiation_wavelength       0.71073
_diffrn_source                     ?
_diffrn_standards_number           0
_reflns_Friedel_coverage           0.000
_reflns_Friedel_fraction_full      .
_reflns_Friedel_fraction_max       .
_reflns_number_gt                  11192
_reflns_number_total               13618
_reflns_special_details
;
 Reflections were merged by SHELXL according to the crystal
 class for the calculation of statistics and refinement.
 
 _reflns_Friedel_fraction is defined as the number of unique
 Friedel pairs measured divided by the number that would be
 possible theoretically, ignoring centric projections and
 systematic absences.
;
_reflns_threshold_expression       'I > 2\s(I)'
_computing_cell_refinement         'SAINT V8.40B (?, 2016)'
_computing_data_collection         ?
_computing_data_reduction          'SAINT V8.40B (?, 2016)'
_computing_molecular_graphics      'Olex2 1.3 (Dolomanov et al., 2009)'
_computing_publication_material    'Olex2 1.3 (Dolomanov et al., 2009)'
_computing_structure_refinement    'ShelXL 2018/3 (Sheldrick, 2015)'
_computing_structure_solution      'olex2.solve 1.3 (Bourhis et al., 2015)'
_refine_diff_density_max           0.486
_refine_diff_density_min           -0.334
_refine_diff_density_rms           0.051
_refine_ls_extinction_coef         .
_refine_ls_extinction_method       none
_refine_ls_goodness_of_fit_ref     1.100
_refine_ls_hydrogen_treatment      constr
_refine_ls_matrix_type             full
_refine_ls_number_parameters       714
_refine_ls_number_reflns           13618
_refine_ls_number_restraints       0
_refine_ls_R_factor_all            0.0704
_refine_ls_R_factor_gt             0.0579
_refine_ls_restrained_S_all        1.100
_refine_ls_shift/su_max            0.001
_refine_ls_shift/su_mean           0.000
_refine_ls_structure_factor_coef   Fsqd
_refine_ls_weighting_details      
 'w=1/[\s^2^(Fo^2^)+(0.0542P)^2^+4.3627P] where P=(Fo^2^+2Fc^2^)/3'
_refine_ls_weighting_scheme        calc
_refine_ls_wR_factor_gt            0.1510
_refine_ls_wR_factor_ref           0.1601
_refine_special_details            ?
_olex2_refinement_description
;
1. Fixed Uiso
 At 1.2 times of:
  All C(H) groups
 At 1.5 times of:
  All C(H,H,H) groups
2.a Ternary CH refined with riding coordinates:
 C30(H30), C36(H36), C39(H39), C56(H56), C53(H53), C15(H15), C12(H12),
 C24(H24), C27(H27)
2.b Aromatic/amide H refined with riding coordinates:
 C31(H31), C34(H34), C51(H51), C50(H50), C49(H49), C10(H10), C9(H9), C8(H8),
 C20(H20), C21(H21), C22(H22), C59(H59)
2.c Idealised Me refined as rotating group:
 C38(H38a,H38b,H38c), C37(H37a,H37b,H37c), C40(H40a,H40b,H40c), C41(H41a,H41b,
 H41c), C46(H46a,H46b,H46c), C45(H45a,H45b,H45c), C57(H57a,H57b,H57c), C58(H58a,
 H58b,H58c), C55(H55a,H55b,H55c), C54(H54a,H54b,H54c), C4(H4a,H4b,H4c), C5(H5a,
 H5b,H5c), C16(H16a,H16b,H16c), C17(H17a,H17b,H17c), C14(H14a,H14b,H14c),
 C13(H13a,H13b,H13c), C25(H25a,H25b,H25c), C26(H26a,H26b,H26c), C29(H29a,H29b,
 H29c), C28(H28a,H28b,H28c)
;
_atom_sites_solution_hydrogens     geom
_atom_sites_solution_primary       iterative
_atom_sites_solution_secondary     ?
loop_
  _atom_site_label
  _atom_site_type_symbol
  _atom_site_fract_x
  _atom_site_fract_y
  _atom_site_fract_z
  _atom_site_U_iso_or_equiv
  _atom_site_adp_type
  _atom_site_occupancy
  _atom_site_site_symmetry_order
  _atom_site_calc_flag
  _atom_site_refinement_flags_posn
  _atom_site_refinement_flags_adp
  _atom_site_refinement_flags_occupancy
  _atom_site_disorder_assembly
  _atom_site_disorder_group
 B1 B 0.69819(16) 0.64737(7) 0.72653(10) 0.0230(4) Uani 1 1 d . . . . .
 B2 B 0.72391(17) 0.57803(7) 0.81388(10) 0.0256(4) Uani 1 1 d . . . . .
 C33 C 0.79708(14) 0.61575(6) 0.76702(9) 0.0223(3) Uani 1 1 d . . . . .
 C32 C 0.85284(15) 0.65393(6) 0.81482(9) 0.0257(3) Uani 1 1 d . . . . .
 C31 C 0.77317(16) 0.68706(6) 0.83050(9) 0.0289(4) Uani 1 1 d . . . . .
 H31 H 0.789662 0.714130 0.859503 0.035 Uiso 1 1 calc R U . . .
 C30 C 0.65287(16) 0.67649(7) 0.79659(10) 0.0290(4) Uani 1 1 d . . . . .
 H30 H 0.607415 0.705661 0.783480 0.035 Uiso 1 1 calc R U . . .
 C34 C 0.58385(16) 0.64206(7) 0.84315(10) 0.0312(4) Uani 1 1 d . . . . .
 H34 H 0.513055 0.653024 0.864247 0.037 Uiso 1 1 calc R U . . .
 C35 C 0.61688(16) 0.59684(7) 0.85641(9) 0.0295(4) Uani 1 1 d . . . . .
 C36 C 0.55321(18) 0.56418(8) 0.90865(11) 0.0366(4) Uani 1 1 d . . . . .
 H36 H 0.532784 0.534546 0.881567 0.044 Uiso 1 1 calc R U . . .
 C38 C 0.4399(2) 0.58399(10) 0.93895(13) 0.0518(6) Uani 1 1 d . . . . .
 H38A H 0.402709 0.560101 0.969647 0.078 Uiso 1 1 calc R U . . .
 H38B H 0.386240 0.592387 0.898860 0.078 Uiso 1 1 calc R U . . .
 H38C H 0.457529 0.612278 0.967921 0.078 Uiso 1 1 calc R U . . .
 C37 C 0.6380(2) 0.55057(9) 0.97049(12) 0.0480(6) Uani 1 1 d . . . . .
 H37A H 0.657659 0.578775 0.999184 0.072 Uiso 1 1 calc R U . . .
 H37B H 0.710140 0.537235 0.950228 0.072 Uiso 1 1 calc R U . . .
 H37C H 0.600665 0.526991 1.001642 0.072 Uiso 1 1 calc R U . . .
 C39 C 0.97675(16) 0.64911(7) 0.84360(10) 0.0300(4) Uani 1 1 d . . . . .
 H39 H 1.028139 0.640210 0.802153 0.036 Uiso 1 1 calc R U . . .
 C40 C 0.98418(19) 0.60943(8) 0.89995(11) 0.0401(5) Uani 1 1 d . . . . .
 H40A H 1.066005 0.605739 0.916596 0.060 Uiso 1 1 calc R U . . .
 H40B H 0.956645 0.579739 0.878050 0.060 Uiso 1 1 calc R U . . .
 H40C H 0.934649 0.617392 0.941320 0.060 Uiso 1 1 calc R U . . .
 C41 C 1.02332(19) 0.69543(8) 0.87553(12) 0.0414(5) Uani 1 1 d . . . . .
 H41A H 0.974569 0.704836 0.916544 0.062 Uiso 1 1 calc R U . . .
 H41B H 1.020442 0.720172 0.838270 0.062 Uiso 1 1 calc R U . . .
 H41C H 1.104867 0.691014 0.892291 0.062 Uiso 1 1 calc R U . . .
 C42 C 0.85382(15) 0.53839(6) 0.75530(9) 0.0232(3) Uani 1 1 d . . . . .
 C43 C 1.00446(15) 0.53729(6) 0.67662(9) 0.0250(3) Uani 1 1 d . . . . .
 C44 C 0.96685(14) 0.58273(6) 0.68152(9) 0.0233(3) Uani 1 1 d . . . . .
 C46 C 1.10141(17) 0.51632(7) 0.63378(11) 0.0340(4) Uani 1 1 d . . . . .
 H46A H 1.159680 0.501996 0.666800 0.051 Uiso 1 1 calc R U . . .
 H46B H 1.139124 0.541161 0.605151 0.051 Uiso 1 1 calc R U . . .
 H46C H 1.069314 0.491992 0.601147 0.051 Uiso 1 1 calc R U . . .
 C45 C 1.00392(16) 0.62637(6) 0.64304(10) 0.0287(4) Uani 1 1 d . . . . .
 H45A H 0.936104 0.640018 0.617060 0.043 Uiso 1 1 calc R U . . .
 H45B H 1.065492 0.618512 0.608328 0.043 Uiso 1 1 calc R U . . .
 H45C H 1.034607 0.649365 0.678366 0.043 Uiso 1 1 calc R U . . .
 C47 C 0.94921(16) 0.45962(6) 0.73693(10) 0.0278(4) Uani 1 1 d . . . . .
 C52 C 1.03883(17) 0.44617(7) 0.78551(11) 0.0336(4) Uani 1 1 d . . . . .
 C51 C 1.0564(2) 0.39780(8) 0.79592(13) 0.0449(5) Uani 1 1 d . . . . .
 H51 H 1.117301 0.387459 0.828025 0.054 Uiso 1 1 calc R U . . .
 C50 C 0.9876(2) 0.36478(8) 0.76086(14) 0.0461(5) Uani 1 1 d . . . . .
 H50 H 1.002246 0.332022 0.768394 0.055 Uiso 1 1 calc R U . . .
 C49 C 0.89739(19) 0.37879(7) 0.71476(13) 0.0395(5) Uani 1 1 d . . . . .
 H49 H 0.849326 0.355600 0.691600 0.047 Uiso 1 1 calc R U . . .
 C48 C 0.87616(17) 0.42665(6) 0.70188(11) 0.0318(4) Uani 1 1 d . . . . .
 C56 C 0.77731(19) 0.44214(7) 0.65164(13) 0.0410(5) Uani 1 1 d . . . . .
 H56 H 0.742557 0.471435 0.673005 0.049 Uiso 1 1 calc R U . . .
 C57 C 0.67808(19) 0.40625(8) 0.64383(12) 0.0410(5) Uani 1 1 d . . . . .
 H57A H 0.612752 0.420337 0.616022 0.061 Uiso 1 1 calc R U . . .
 H57B H 0.650741 0.397133 0.692051 0.061 Uiso 1 1 calc R U . . .
 H57C H 0.706827 0.378163 0.618371 0.061 Uiso 1 1 calc R U . . .
 C58 C 0.8230(3) 0.45536(12) 0.57803(15) 0.0703(9) Uani 1 1 d . . . . .
 H58A H 0.857734 0.427416 0.555172 0.105 Uiso 1 1 calc R U . . .
 H58B H 0.883094 0.480063 0.583435 0.105 Uiso 1 1 calc R U . . .
 H58C H 0.757971 0.467194 0.547580 0.105 Uiso 1 1 calc R U . . .
 C53 C 1.11177(18) 0.48184(7) 0.82849(11) 0.0375(4) Uani 1 1 d . . . . .
 H53 H 1.099559 0.513684 0.805883 0.045 Uiso 1 1 calc R U . . .
 C55 C 1.0692(2) 0.48433(9) 0.90681(12) 0.0472(5) Uani 1 1 d . . . . .
 H55A H 0.985593 0.492934 0.906959 0.071 Uiso 1 1 calc R U . . .
 H55B H 1.114849 0.508241 0.933533 0.071 Uiso 1 1 calc R U . . .
 H55C H 1.079825 0.453396 0.930094 0.071 Uiso 1 1 calc R U . . .
 C54 C 1.2435(2) 0.47079(9) 0.82737(13) 0.0463(5) Uani 1 1 d . . . . .
 H54A H 1.258783 0.441216 0.853687 0.069 Uiso 1 1 calc R U . . .
 H54B H 1.287404 0.496654 0.850676 0.069 Uiso 1 1 calc R U . . .
 H54C H 1.268857 0.467405 0.777014 0.069 Uiso 1 1 calc R U . . .
 C1 C 0.60193(14) 0.66980(6) 0.60855(9) 0.0216(3) Uani 1 1 d . . . . .
 C3 C 0.43892(16) 0.68912(6) 0.54080(9) 0.0254(3) Uani 1 1 d . . . . .
 C2 C 0.53322(15) 0.70249(6) 0.50307(9) 0.0257(3) Uani 1 1 d . . . . .
 C4 C 0.54387(18) 0.72706(8) 0.43195(10) 0.0367(4) Uani 1 1 d . . . . .
 H4A H 0.588394 0.756502 0.438618 0.055 Uiso 1 1 calc R U . . .
 H4B H 0.465141 0.734371 0.412580 0.055 Uiso 1 1 calc R U . . .
 H4C H 0.585099 0.706479 0.397850 0.055 Uiso 1 1 calc R U . . .
 C5 C 0.31118(16) 0.69202(7) 0.52113(10) 0.0320(4) Uani 1 1 d . . . . .
 H5A H 0.270442 0.664026 0.539665 0.048 Uiso 1 1 calc R U . . .
 H5B H 0.301964 0.693341 0.468208 0.048 Uiso 1 1 calc R U . . .
 H5C H 0.277271 0.720589 0.542598 0.048 Uiso 1 1 calc R U . . .
 C6 C 0.40862(14) 0.64962(6) 0.66284(9) 0.0235(3) Uani 1 1 d . . . . .
 C11 C 0.33762(15) 0.67927(6) 0.70463(10) 0.0267(4) Uani 1 1 d . . . . .
 C10 C 0.26984(16) 0.65791(7) 0.75824(11) 0.0337(4) Uani 1 1 d . . . . .
 H10 H 0.220843 0.677074 0.787527 0.040 Uiso 1 1 calc R U . . .
 C9 C 0.27248(17) 0.60970(8) 0.76957(11) 0.0380(4) Uani 1 1 d . . . . .
 H9 H 0.225518 0.596017 0.806304 0.046 Uiso 1 1 calc R U . . .
 C8 C 0.34303(17) 0.58131(7) 0.72777(11) 0.0348(4) Uani 1 1 d . . . . .
 H8 H 0.344631 0.548158 0.736424 0.042 Uiso 1 1 calc R U . . .
 C7 C 0.41207(15) 0.60023(6) 0.67307(10) 0.0274(4) Uani 1 1 d . . . . .
 C15 C 0.48413(17) 0.56861(6) 0.62398(11) 0.0321(4) Uani 1 1 d . . . . .
 H15 H 0.559558 0.585404 0.613633 0.039 Uiso 1 1 calc R U . . .
 C16 C 0.5150(2) 0.52082(8) 0.65755(14) 0.0492(6) Uani 1 1 d . . . . .
 H16A H 0.567649 0.503544 0.625250 0.074 Uiso 1 1 calc R U . . .
 H16B H 0.442785 0.502441 0.664368 0.074 Uiso 1 1 calc R U . . .
 H16C H 0.554343 0.525726 0.704625 0.074 Uiso 1 1 calc R U . . .
 C17 C 0.4192(2) 0.56116(7) 0.55203(12) 0.0407(5) Uani 1 1 d . . . . .
 H17A H 0.346011 0.543734 0.560416 0.061 Uiso 1 1 calc R U . . .
 H17B H 0.469043 0.542993 0.519173 0.061 Uiso 1 1 calc R U . . .
 H17C H 0.400684 0.591958 0.530183 0.061 Uiso 1 1 calc R U . . .
 C12 C 0.32797(16) 0.73243(6) 0.69412(10) 0.0297(4) Uani 1 1 d . . . . .
 H12 H 0.373533 0.741253 0.650103 0.036 Uiso 1 1 calc R U . . .
 C14 C 0.19926(18) 0.74784(8) 0.68193(12) 0.0378(4) Uani 1 1 d . . . . .
 H14A H 0.163639 0.728825 0.642929 0.057 Uiso 1 1 calc R U . . .
 H14B H 0.196884 0.781383 0.668382 0.057 Uiso 1 1 calc R U . . .
 H14C H 0.155279 0.743132 0.726729 0.057 Uiso 1 1 calc R U . . .
 C13 C 0.3793(2) 0.75968(8) 0.75903(13) 0.0440(5) Uani 1 1 d . . . . .
 H13A H 0.339063 0.749994 0.803312 0.066 Uiso 1 1 calc R U . . .
 H13B H 0.368118 0.793727 0.751335 0.066 Uiso 1 1 calc R U . . .
 H13C H 0.463592 0.752770 0.763985 0.066 Uiso 1 1 calc R U . . .
 C18 C 0.75299(15) 0.69278(6) 0.52029(9) 0.0239(3) Uani 1 1 d . . . . .
 C19 C 0.79382(17) 0.65705(6) 0.47441(10) 0.0301(4) Uani 1 1 d . . . . .
 C20 C 0.90992(18) 0.65978(7) 0.45150(11) 0.0350(4) Uani 1 1 d . . . . .
 H20 H 0.939225 0.636512 0.419211 0.042 Uiso 1 1 calc R U . . .
 C21 C 0.98279(17) 0.69574(7) 0.47501(11) 0.0353(4) Uani 1 1 d . . . . .
 H21 H 1.062207 0.696791 0.459593 0.042 Uiso 1 1 calc R U . . .
 C22 C 0.94070(17) 0.73044(7) 0.52113(10) 0.0325(4) Uani 1 1 d . . . . .
 H22 H 0.992230 0.754769 0.537672 0.039 Uiso 1 1 calc R U . . .
 C23 C 0.82413(16) 0.73022(6) 0.54360(9) 0.0274(4) Uani 1 1 d . . . . .
 C24 C 0.77762(18) 0.76942(7) 0.59154(11) 0.0342(4) Uani 1 1 d . . . . .
 H24 H 0.690983 0.764455 0.596828 0.041 Uiso 1 1 calc R U . . .
 C25 C 0.8340(2) 0.76695(8) 0.66696(11) 0.0475(6) Uani 1 1 d . . . . .
 H25A H 0.919422 0.770925 0.663172 0.071 Uiso 1 1 calc R U . . .
 H25B H 0.816920 0.736131 0.688869 0.071 Uiso 1 1 calc R U . . .
 H25C H 0.801973 0.792190 0.697357 0.071 Uiso 1 1 calc R U . . .
 C26 C 0.7959(2) 0.81804(7) 0.55675(12) 0.0434(5) Uani 1 1 d . . . . .
 H26A H 0.758267 0.842390 0.586392 0.065 Uiso 1 1 calc R U . . .
 H26B H 0.760691 0.818218 0.507881 0.065 Uiso 1 1 calc R U . . .
 H26C H 0.880378 0.824647 0.553716 0.065 Uiso 1 1 calc R U . . .
 C27 C 0.7171(2) 0.61526(7) 0.45241(12) 0.0405(5) Uani 1 1 d . . . . .
 H27 H 0.634015 0.622988 0.465269 0.049 Uiso 1 1 calc R U . . .
 C29 C 0.7547(2) 0.57175(8) 0.49642(14) 0.0490(6) Uani 1 1 d . . . . .
 H29A H 0.837291 0.564417 0.486684 0.074 Uiso 1 1 calc R U . . .
 H29B H 0.705275 0.544690 0.482512 0.074 Uiso 1 1 calc R U . . .
 H29C H 0.745536 0.578267 0.548275 0.074 Uiso 1 1 calc R U . . .
 C28 C 0.7200(3) 0.60534(9) 0.37097(14) 0.0557(6) Uani 1 1 d . . . . .
 H28A H 0.693851 0.633540 0.344277 0.084 Uiso 1 1 calc R U . . .
 H28B H 0.667442 0.578787 0.359355 0.084 Uiso 1 1 calc R U . . .
 H28C H 0.800498 0.597313 0.357036 0.084 Uiso 1 1 calc R U . . .
 C59 C 0.6856(2) 0.42946(8) 0.85939(12) 0.0420(5) Uani 1 1 d . . . . .
 H59 H 0.719601 0.458938 0.846356 0.050 Uiso 1 1 calc R U . . .
 C60 C 0.5763(2) 0.41639(8) 0.83443(12) 0.0426(5) Uani 1 1 d . . . . .
 C61 C 0.5247(2) 0.37402(8) 0.85356(14) 0.0474(5) Uani 1 1 d . . . . .
 C62 C 0.5833(2) 0.34403(8) 0.89885(14) 0.0515(6) Uani 1 1 d . . . . .
 C63 C 0.6940(3) 0.35553(9) 0.92406(14) 0.0533(6) Uani 1 1 d . . . . .
 C64 C 0.7441(2) 0.39818(9) 0.90405(13) 0.0472(5) Uani 1 1 d . . . . .
 F1 F 0.51548(13) 0.44510(5) 0.78969(9) 0.0593(4) Uani 1 1 d . . . . .
 F2 F 0.41751(14) 0.36202(6) 0.82727(10) 0.0702(5) Uani 1 1 d . . . . .
 F3 F 0.53251(17) 0.30367(5) 0.92065(10) 0.0739(5) Uani 1 1 d . . . . .
 F4 F 0.75089(18) 0.32588(6) 0.96941(10) 0.0789(5) Uani 1 1 d . . . . .
 F5 F 0.85104(15) 0.40892(7) 0.93118(9) 0.0699(5) Uani 1 1 d . . . . .
 N1 N 0.67639(12) 0.65065(5) 0.65367(8) 0.0230(3) Uani 1 1 d . . . . .
 N2 N 0.63365(12) 0.69074(5) 0.54431(7) 0.0232(3) Uani 1 1 d . . . . .
 N3 N 0.48056(12) 0.66963(5) 0.60701(7) 0.0219(3) Uani 1 1 d . . . . .
 N4 N 0.76856(13) 0.53121(5) 0.80246(8) 0.0267(3) Uani 1 1 d . . . . .
 N5 N 0.87512(12) 0.58278(5) 0.73074(7) 0.0218(3) Uani 1 1 d . . . . .
 N6 N 0.93279(13) 0.50928(5) 0.72221(8) 0.0247(3) Uani 1 1 d . . . . .

loop_
  _atom_site_aniso_label
  _atom_site_aniso_U_11
  _atom_site_aniso_U_22
  _atom_site_aniso_U_33
  _atom_site_aniso_U_23
  _atom_site_aniso_U_13
  _atom_site_aniso_U_12
 B1 0.0225(9) 0.0223(9) 0.0243(9) 0.0010(7) 0.0007(7) 0.0014(7)
 B2 0.0248(9) 0.0324(10) 0.0195(8) 0.0033(7) -0.0011(7) 0.0015(7)
 C33 0.0229(8) 0.0249(8) 0.0192(7) -0.0010(6) 0.0011(6) 0.0034(6)
 C32 0.0288(9) 0.0282(8) 0.0201(8) -0.0015(6) 0.0004(6) 0.0016(7)
 C31 0.0346(9) 0.0292(9) 0.0231(8) -0.0043(7) 0.0032(7) 0.0033(7)
 C30 0.0306(9) 0.0312(9) 0.0251(8) -0.0005(7) 0.0006(7) 0.0114(7)
 C34 0.0265(9) 0.0433(11) 0.0240(8) -0.0034(7) 0.0020(7) 0.0082(8)
 C35 0.0260(8) 0.0404(10) 0.0220(8) 0.0005(7) 0.0008(6) 0.0031(7)
 C36 0.0323(10) 0.0479(12) 0.0299(9) 0.0026(8) 0.0063(8) 0.0007(8)
 C38 0.0453(13) 0.0688(16) 0.0416(12) 0.0035(11) 0.0164(10) 0.0068(11)
 C37 0.0427(12) 0.0646(15) 0.0366(11) 0.0184(10) 0.0029(9) -0.0029(11)
 C39 0.0269(9) 0.0381(10) 0.0251(8) -0.0079(7) -0.0004(7) 0.0010(7)
 C40 0.0375(11) 0.0488(12) 0.0339(10) -0.0017(9) -0.0097(8) 0.0101(9)
 C41 0.0366(11) 0.0497(12) 0.0378(11) -0.0161(9) 0.0016(8) -0.0062(9)
 C42 0.0248(8) 0.0230(8) 0.0217(8) 0.0022(6) -0.0042(6) 0.0027(6)
 C43 0.0266(8) 0.0249(8) 0.0236(8) 0.0001(6) 0.0010(6) 0.0035(6)
 C44 0.0233(8) 0.0255(8) 0.0212(8) 0.0001(6) 0.0003(6) 0.0033(6)
 C46 0.0352(10) 0.0321(10) 0.0350(10) -0.0012(8) 0.0085(8) 0.0082(8)
 C45 0.0326(9) 0.0268(9) 0.0268(9) 0.0025(7) 0.0046(7) 0.0025(7)
 C47 0.0299(9) 0.0232(8) 0.0303(9) 0.0047(7) 0.0026(7) 0.0057(7)
 C52 0.0321(10) 0.0328(10) 0.0359(10) 0.0100(8) -0.0004(8) 0.0028(7)
 C51 0.0406(11) 0.0367(11) 0.0570(14) 0.0204(10) -0.0072(10) 0.0070(9)
 C50 0.0461(12) 0.0271(10) 0.0651(15) 0.0141(10) -0.0025(11) 0.0070(9)
 C49 0.0416(11) 0.0249(9) 0.0519(12) 0.0037(8) -0.0018(9) 0.0024(8)
 C48 0.0341(10) 0.0256(9) 0.0357(10) 0.0017(7) -0.0004(8) 0.0064(7)
 C56 0.0437(12) 0.0246(9) 0.0539(13) -0.0021(9) -0.0175(10) 0.0024(8)
 C57 0.0406(11) 0.0395(11) 0.0428(11) -0.0071(9) -0.0044(9) -0.0002(9)
 C58 0.0713(18) 0.082(2) 0.0571(16) 0.0297(15) -0.0283(14) -0.0320(16)
 C53 0.0365(10) 0.0363(10) 0.0396(11) 0.0119(8) -0.0085(8) 0.0017(8)
 C55 0.0495(13) 0.0518(13) 0.0402(12) 0.0058(10) -0.0051(10) 0.0039(10)
 C54 0.0382(11) 0.0503(13) 0.0501(13) 0.0140(10) -0.0056(10) -0.0018(10)
 C1 0.0251(8) 0.0184(7) 0.0215(8) -0.0027(6) -0.0001(6) 0.0006(6)
 C3 0.0302(9) 0.0236(8) 0.0221(8) -0.0019(6) -0.0060(6) 0.0024(7)
 C2 0.0288(9) 0.0256(8) 0.0225(8) -0.0003(6) -0.0064(7) 0.0025(7)
 C4 0.0378(10) 0.0454(11) 0.0266(9) 0.0083(8) -0.0035(8) 0.0051(9)
 C5 0.0267(9) 0.0382(10) 0.0309(9) -0.0012(8) -0.0083(7) 0.0031(7)
 C6 0.0207(8) 0.0255(8) 0.0242(8) 0.0001(6) -0.0025(6) -0.0011(6)
 C11 0.0231(8) 0.0299(9) 0.0271(8) -0.0012(7) -0.0029(6) 0.0017(7)
 C10 0.0244(9) 0.0446(11) 0.0322(10) 0.0000(8) 0.0024(7) 0.0020(8)
 C9 0.0304(10) 0.0466(12) 0.0369(10) 0.0114(9) 0.0030(8) -0.0057(8)
 C8 0.0316(10) 0.0315(10) 0.0412(11) 0.0090(8) -0.0033(8) -0.0062(8)
 C7 0.0232(8) 0.0268(8) 0.0321(9) 0.0007(7) -0.0055(7) -0.0026(6)
 C15 0.0293(9) 0.0222(8) 0.0447(11) -0.0045(7) -0.0028(8) -0.0008(7)
 C16 0.0567(14) 0.0289(10) 0.0616(15) -0.0044(10) -0.0159(11) 0.0106(9)
 C17 0.0477(12) 0.0332(10) 0.0412(11) -0.0080(9) -0.0031(9) 0.0052(9)
 C12 0.0294(9) 0.0282(9) 0.0314(9) -0.0049(7) -0.0025(7) 0.0047(7)
 C14 0.0337(10) 0.0406(11) 0.0391(11) 0.0001(9) -0.0013(8) 0.0103(8)
 C13 0.0463(12) 0.0388(11) 0.0467(12) -0.0142(9) -0.0140(10) 0.0117(9)
 C18 0.0271(8) 0.0242(8) 0.0206(8) 0.0035(6) -0.0002(6) 0.0013(6)
 C19 0.0343(10) 0.0276(9) 0.0284(9) 0.0004(7) 0.0021(7) 0.0032(7)
 C20 0.0370(10) 0.0342(10) 0.0341(10) 0.0010(8) 0.0072(8) 0.0073(8)
 C21 0.0293(9) 0.0415(11) 0.0353(10) 0.0125(8) 0.0064(8) 0.0043(8)
 C22 0.0328(9) 0.0336(10) 0.0312(9) 0.0081(7) -0.0006(7) -0.0050(7)
 C23 0.0322(9) 0.0273(9) 0.0226(8) 0.0034(7) -0.0015(7) -0.0011(7)
 C24 0.0377(10) 0.0324(10) 0.0326(10) -0.0074(8) 0.0027(8) -0.0076(8)
 C25 0.0703(16) 0.0419(12) 0.0303(10) -0.0044(9) 0.0002(10) -0.0161(11)
 C26 0.0609(14) 0.0308(10) 0.0386(11) -0.0044(8) 0.0008(10) 0.0007(9)
 C27 0.0422(11) 0.0300(10) 0.0493(12) -0.0122(9) 0.0068(9) -0.0007(8)
 C29 0.0621(15) 0.0284(10) 0.0571(14) -0.0056(9) 0.0193(12) 0.0001(10)
 C28 0.0684(17) 0.0467(13) 0.0519(14) -0.0196(11) -0.0019(12) -0.0019(12)
 C59 0.0497(12) 0.0363(11) 0.0404(11) 0.0043(9) 0.0146(9) -0.0046(9)
 C60 0.0465(12) 0.0388(11) 0.0427(12) 0.0046(9) 0.0124(9) 0.0017(9)
 C61 0.0480(13) 0.0403(12) 0.0543(14) -0.0071(10) 0.0150(10) -0.0069(10)
 C62 0.0699(17) 0.0279(10) 0.0574(14) -0.0003(10) 0.0258(12) -0.0045(10)
 C63 0.0757(18) 0.0395(12) 0.0453(13) 0.0085(10) 0.0162(12) 0.0103(12)
 C64 0.0529(14) 0.0489(13) 0.0400(12) 0.0029(10) 0.0097(10) 0.0000(10)
 F1 0.0503(8) 0.0604(9) 0.0675(9) 0.0174(7) 0.0051(7) 0.0042(7)
 F2 0.0560(9) 0.0661(10) 0.0886(12) -0.0064(9) 0.0108(8) -0.0195(8)
 F3 0.0996(13) 0.0305(7) 0.0928(12) 0.0042(7) 0.0384(10) -0.0109(7)
 F4 0.1080(15) 0.0608(10) 0.0682(11) 0.0264(8) 0.0099(10) 0.0207(10)
 F5 0.0630(10) 0.0849(12) 0.0616(10) 0.0136(9) -0.0053(8) -0.0083(9)
 N1 0.0237(7) 0.0211(7) 0.0241(7) 0.0014(5) -0.0010(5) 0.0018(5)
 N2 0.0260(7) 0.0230(7) 0.0205(7) 0.0015(5) -0.0020(5) 0.0019(5)
 N3 0.0221(7) 0.0223(7) 0.0211(7) -0.0006(5) -0.0032(5) 0.0013(5)
 N4 0.0259(7) 0.0288(7) 0.0255(7) 0.0035(6) 0.0000(6) 0.0020(6)
 N5 0.0238(7) 0.0213(7) 0.0203(6) 0.0009(5) 0.0001(5) 0.0035(5)
 N6 0.0263(7) 0.0216(7) 0.0263(7) 0.0015(5) 0.0010(6) 0.0050(5)

_geom_special_details
;
 All esds (except the esd in the dihedral angle between two l.s. planes)
 are estimated using the full covariance matrix.  The cell esds are taken
 into account individually in the estimation of esds in distances, angles
 and torsion angles; correlations between esds in cell parameters are only
 used when they are defined by crystal symmetry.  An approximate (isotropic)
 treatment of cell esds is used for estimating esds involving l.s. planes.
;
loop_
  _geom_bond_atom_site_label_1
  _geom_bond_atom_site_label_2
  _geom_bond_distance
  _geom_bond_site_symmetry_2
  _geom_bond_publ_flag
 B1 C33 1.610(2) . ?
 B1 C30 1.621(3) . ?
 B1 N1 1.365(2) . ?
 B2 C33 1.610(3) . ?
 B2 C35 1.550(3) . ?
 B2 N4 1.433(3) . ?
 C33 C32 1.524(2) . ?
 C33 N5 1.455(2) . ?
 C32 C31 1.336(2) . ?
 C32 C39 1.503(2) . ?
 C31 H31 0.9500 . ?
 C31 C30 1.524(3) . ?
 C30 H30 1.0000 . ?
 C30 C34 1.522(3) . ?
 C34 H34 0.9500 . ?
 C34 C35 1.352(3) . ?
 C35 C36 1.523(3) . ?
 C36 H36 1.0000 . ?
 C36 C38 1.517(3) . ?
 C36 C37 1.531(3) . ?
 C38 H38A 0.9800 . ?
 C38 H38B 0.9800 . ?
 C38 H38C 0.9800 . ?
 C37 H37A 0.9800 . ?
 C37 H37B 0.9800 . ?
 C37 H37C 0.9800 . ?
 C39 H39 1.0000 . ?
 C39 C40 1.529(3) . ?
 C39 C41 1.526(3) . ?
 C40 H40A 0.9800 . ?
 C40 H40B 0.9800 . ?
 C40 H40C 0.9800 . ?
 C41 H41A 0.9800 . ?
 C41 H41B 0.9800 . ?
 C41 H41C 0.9800 . ?
 C42 N4 1.326(2) . ?
 C42 N5 1.356(2) . ?
 C42 N6 1.367(2) . ?
 C43 C44 1.356(2) . ?
 C43 C46 1.487(2) . ?
 C43 N6 1.419(2) . ?
 C44 C45 1.486(2) . ?
 C44 N5 1.391(2) . ?
 C46 H46A 0.9800 . ?
 C46 H46B 0.9800 . ?
 C46 H46C 0.9800 . ?
 C45 H45A 0.9800 . ?
 C45 H45B 0.9800 . ?
 C45 H45C 0.9800 . ?
 C47 C52 1.398(3) . ?
 C47 C48 1.399(3) . ?
 C47 N6 1.440(2) . ?
 C52 C51 1.393(3) . ?
 C52 C53 1.520(3) . ?
 C51 H51 0.9500 . ?
 C51 C50 1.372(3) . ?
 C50 H50 0.9500 . ?
 C50 C49 1.380(3) . ?
 C49 H49 0.9500 . ?
 C49 C48 1.393(3) . ?
 C48 C56 1.510(3) . ?
 C56 H56 1.0000 . ?
 C56 C57 1.521(3) . ?
 C56 C58 1.506(4) . ?
 C57 H57A 0.9800 . ?
 C57 H57B 0.9800 . ?
 C57 H57C 0.9800 . ?
 C58 H58A 0.9800 . ?
 C58 H58B 0.9800 . ?
 C58 H58C 0.9800 . ?
 C53 H53 1.0000 . ?
 C53 C55 1.530(3) . ?
 C53 C54 1.529(3) . ?
 C55 H55A 0.9800 . ?
 C55 H55B 0.9800 . ?
 C55 H55C 0.9800 . ?
 C54 H54A 0.9800 . ?
 C54 H54B 0.9800 . ?
 C54 H54C 0.9800 . ?
 C1 N1 1.296(2) . ?
 C1 N2 1.376(2) . ?
 C1 N3 1.378(2) . ?
 C3 C2 1.339(3) . ?
 C3 C5 1.493(2) . ?
 C3 N3 1.414(2) . ?
 C2 C4 1.490(2) . ?
 C2 N2 1.401(2) . ?
 C4 H4A 0.9800 . ?
 C4 H4B 0.9800 . ?
 C4 H4C 0.9800 . ?
 C5 H5A 0.9800 . ?
 C5 H5B 0.9800 . ?
 C5 H5C 0.9800 . ?
 C6 C11 1.401(2) . ?
 C6 C7 1.408(2) . ?
 C6 N3 1.438(2) . ?
 C11 C10 1.398(3) . ?
 C11 C12 1.518(3) . ?
 C10 H10 0.9500 . ?
 C10 C9 1.378(3) . ?
 C9 H9 0.9500 . ?
 C9 C8 1.377(3) . ?
 C8 H8 0.9500 . ?
 C8 C7 1.393(3) . ?
 C7 C15 1.519(3) . ?
 C15 H15 1.0000 . ?
 C15 C16 1.524(3) . ?
 C15 C17 1.523(3) . ?
 C16 H16A 0.9800 . ?
 C16 H16B 0.9800 . ?
 C16 H16C 0.9800 . ?
 C17 H17A 0.9800 . ?
 C17 H17B 0.9800 . ?
 C17 H17C 0.9800 . ?
 C12 H12 1.0000 . ?
 C12 C14 1.539(3) . ?
 C12 C13 1.531(3) . ?
 C14 H14A 0.9800 . ?
 C14 H14B 0.9800 . ?
 C14 H14C 0.9800 . ?
 C13 H13A 0.9800 . ?
 C13 H13B 0.9800 . ?
 C13 H13C 0.9800 . ?
 C18 C19 1.400(2) . ?
 C18 C23 1.395(2) . ?
 C18 N2 1.433(2) . ?
 C19 C20 1.392(3) . ?
 C19 C27 1.519(3) . ?
 C20 H20 0.9500 . ?
 C20 C21 1.376(3) . ?
 C21 H21 0.9500 . ?
 C21 C22 1.387(3) . ?
 C22 H22 0.9500 . ?
 C22 C23 1.393(3) . ?
 C23 C24 1.516(3) . ?
 C24 H24 1.0000 . ?
 C24 C25 1.524(3) . ?
 C24 C26 1.531(3) . ?
 C25 H25A 0.9800 . ?
 C25 H25B 0.9800 . ?
 C25 H25C 0.9800 . ?
 C26 H26A 0.9800 . ?
 C26 H26B 0.9800 . ?
 C26 H26C 0.9800 . ?
 C27 H27 1.0000 . ?
 C27 C29 1.530(3) . ?
 C27 C28 1.527(3) . ?
 C29 H29A 0.9800 . ?
 C29 H29B 0.9800 . ?
 C29 H29C 0.9800 . ?
 C28 H28A 0.9800 . ?
 C28 H28B 0.9800 . ?
 C28 H28C 0.9800 . ?
 C59 H59 0.9500 . ?
 C59 C60 1.369(3) . ?
 C59 C64 1.372(3) . ?
 C60 C61 1.380(3) . ?
 C60 F1 1.341(3) . ?
 C61 C62 1.356(4) . ?
 C61 F2 1.347(3) . ?
 C62 C63 1.373(4) . ?
 C62 F3 1.341(3) . ?
 C63 C64 1.385(3) . ?
 C63 F4 1.343(3) . ?
 C64 F5 1.341(3) . ?

loop_
  _geom_angle_atom_site_label_1
  _geom_angle_atom_site_label_2
  _geom_angle_atom_site_label_3
  _geom_angle
  _geom_angle_site_symmetry_1
  _geom_angle_site_symmetry_3
  _geom_angle_publ_flag
 C33 B1 C30 98.03(13) . . ?
 N1 B1 C33 127.53(15) . . ?
 N1 B1 C30 133.93(16) . . ?
 C35 B2 C33 117.32(16) . . ?
 N4 B2 C33 110.22(15) . . ?
 N4 B2 C35 132.26(17) . . ?
 B2 C33 B1 104.70(13) . . ?
 C32 C33 B1 99.02(13) . . ?
 C32 C33 B2 111.82(13) . . ?
 N5 C33 B1 124.59(14) . . ?
 N5 C33 B2 98.36(13) . . ?
 N5 C33 C32 117.87(14) . . ?
 C31 C32 C33 110.08(15) . . ?
 C31 C32 C39 128.37(16) . . ?
 C39 C32 C33 121.26(15) . . ?
 C32 C31 H31 123.8 . . ?
 C32 C31 C30 112.35(16) . . ?
 C30 C31 H31 123.8 . . ?
 B1 C30 H30 113.2 . . ?
 C31 C30 B1 97.64(14) . . ?
 C31 C30 H30 113.2 . . ?
 C34 C30 B1 107.27(15) . . ?
 C34 C30 C31 111.10(15) . . ?
 C34 C30 H30 113.2 . . ?
 C30 C34 H34 117.9 . . ?
 C35 C34 C30 124.17(16) . . ?
 C35 C34 H34 117.9 . . ?
 C34 C35 B2 116.75(17) . . ?
 C34 C35 C36 123.58(17) . . ?
 C36 C35 B2 119.65(16) . . ?
 C35 C36 H36 107.5 . . ?
 C35 C36 C37 108.84(17) . . ?
 C38 C36 C35 114.96(18) . . ?
 C38 C36 H36 107.5 . . ?
 C38 C36 C37 110.29(18) . . ?
 C37 C36 H36 107.5 . . ?
 C36 C38 H38A 109.5 . . ?
 C36 C38 H38B 109.5 . . ?
 C36 C38 H38C 109.5 . . ?
 H38A C38 H38B 109.5 . . ?
 H38A C38 H38C 109.5 . . ?
 H38B C38 H38C 109.5 . . ?
 C36 C37 H37A 109.5 . . ?
 C36 C37 H37B 109.5 . . ?
 C36 C37 H37C 109.5 . . ?
 H37A C37 H37B 109.5 . . ?
 H37A C37 H37C 109.5 . . ?
 H37B C37 H37C 109.5 . . ?
 C32 C39 H39 107.9 . . ?
 C32 C39 C40 110.38(16) . . ?
 C32 C39 C41 112.09(16) . . ?
 C40 C39 H39 107.9 . . ?
 C41 C39 H39 107.9 . . ?
 C41 C39 C40 110.54(16) . . ?
 C39 C40 H40A 109.5 . . ?
 C39 C40 H40B 109.5 . . ?
 C39 C40 H40C 109.5 . . ?
 H40A C40 H40B 109.5 . . ?
 H40A C40 H40C 109.5 . . ?
 H40B C40 H40C 109.5 . . ?
 C39 C41 H41A 109.5 . . ?
 C39 C41 H41B 109.5 . . ?
 C39 C41 H41C 109.5 . . ?
 H41A C41 H41B 109.5 . . ?
 H41A C41 H41C 109.5 . . ?
 H41B C41 H41C 109.5 . . ?
 N4 C42 N5 119.71(15) . . ?
 N4 C42 N6 133.67(16) . . ?
 N5 C42 N6 106.63(14) . . ?
 C44 C43 C46 130.44(17) . . ?
 C44 C43 N6 107.72(14) . . ?
 N6 C43 C46 121.84(15) . . ?
 C43 C44 C45 131.43(16) . . ?
 C43 C44 N5 106.50(15) . . ?
 N5 C44 C45 122.02(15) . . ?
 C43 C46 H46A 109.5 . . ?
 C43 C46 H46B 109.5 . . ?
 C43 C46 H46C 109.5 . . ?
 H46A C46 H46B 109.5 . . ?
 H46A C46 H46C 109.5 . . ?
 H46B C46 H46C 109.5 . . ?
 C44 C45 H45A 109.5 . . ?
 C44 C45 H45B 109.5 . . ?
 C44 C45 H45C 109.5 . . ?
 H45A C45 H45B 109.5 . . ?
 H45A C45 H45C 109.5 . . ?
 H45B C45 H45C 109.5 . . ?
 C52 C47 C48 122.41(17) . . ?
 C52 C47 N6 118.44(17) . . ?
 C48 C47 N6 119.15(15) . . ?
 C47 C52 C53 122.67(17) . . ?
 C51 C52 C47 117.12(19) . . ?
 C51 C52 C53 120.16(18) . . ?
 C52 C51 H51 119.3 . . ?
 C50 C51 C52 121.5(2) . . ?
 C50 C51 H51 119.3 . . ?
 C51 C50 H50 119.7 . . ?
 C51 C50 C49 120.51(19) . . ?
 C49 C50 H50 119.7 . . ?
 C50 C49 H49 119.7 . . ?
 C50 C49 C48 120.6(2) . . ?
 C48 C49 H49 119.7 . . ?
 C47 C48 C56 121.40(16) . . ?
 C49 C48 C47 117.86(18) . . ?
 C49 C48 C56 120.74(18) . . ?
 C48 C56 H56 107.0 . . ?
 C48 C56 C57 114.11(17) . . ?
 C57 C56 H56 107.0 . . ?
 C58 C56 C48 111.2(2) . . ?
 C58 C56 H56 107.0 . . ?
 C58 C56 C57 110.15(19) . . ?
 C56 C57 H57A 109.5 . . ?
 C56 C57 H57B 109.5 . . ?
 C56 C57 H57C 109.5 . . ?
 H57A C57 H57B 109.5 . . ?
 H57A C57 H57C 109.5 . . ?
 H57B C57 H57C 109.5 . . ?
 C56 C58 H58A 109.5 . . ?
 C56 C58 H58B 109.5 . . ?
 C56 C58 H58C 109.5 . . ?
 H58A C58 H58B 109.5 . . ?
 H58A C58 H58C 109.5 . . ?
 H58B C58 H58C 109.5 . . ?
 C52 C53 H53 107.9 . . ?
 C52 C53 C55 110.16(18) . . ?
 C52 C53 C54 112.57(19) . . ?
 C55 C53 H53 107.9 . . ?
 C54 C53 H53 107.9 . . ?
 C54 C53 C55 110.17(18) . . ?
 C53 C55 H55A 109.5 . . ?
 C53 C55 H55B 109.5 . . ?
 C53 C55 H55C 109.5 . . ?
 H55A C55 H55B 109.5 . . ?
 H55A C55 H55C 109.5 . . ?
 H55B C55 H55C 109.5 . . ?
 C53 C54 H54A 109.5 . . ?
 C53 C54 H54B 109.5 . . ?
 C53 C54 H54C 109.5 . . ?
 H54A C54 H54B 109.5 . . ?
 H54A C54 H54C 109.5 . . ?
 H54B C54 H54C 109.5 . . ?
 N1 C1 N2 123.71(15) . . ?
 N1 C1 N3 130.93(15) . . ?
 N2 C1 N3 104.94(13) . . ?
 C2 C3 C5 129.80(16) . . ?
 C2 C3 N3 107.32(15) . . ?
 N3 C3 C5 122.88(16) . . ?
 C3 C2 C4 131.58(16) . . ?
 C3 C2 N2 107.61(15) . . ?
 N2 C2 C4 120.77(16) . . ?
 C2 C4 H4A 109.5 . . ?
 C2 C4 H4B 109.5 . . ?
 C2 C4 H4C 109.5 . . ?
 H4A C4 H4B 109.5 . . ?
 H4A C4 H4C 109.5 . . ?
 H4B C4 H4C 109.5 . . ?
 C3 C5 H5A 109.5 . . ?
 C3 C5 H5B 109.5 . . ?
 C3 C5 H5C 109.5 . . ?
 H5A C5 H5B 109.5 . . ?
 H5A C5 H5C 109.5 . . ?
 H5B C5 H5C 109.5 . . ?
 C11 C6 C7 122.25(16) . . ?
 C11 C6 N3 119.72(15) . . ?
 C7 C6 N3 118.03(15) . . ?
 C6 C11 C12 124.21(16) . . ?
 C10 C11 C6 117.25(17) . . ?
 C10 C11 C12 118.52(16) . . ?
 C11 C10 H10 119.3 . . ?
 C9 C10 C11 121.50(18) . . ?
 C9 C10 H10 119.3 . . ?
 C10 C9 H9 119.9 . . ?
 C8 C9 C10 120.16(18) . . ?
 C8 C9 H9 119.9 . . ?
 C9 C8 H8 119.3 . . ?
 C9 C8 C7 121.31(18) . . ?
 C7 C8 H8 119.3 . . ?
 C6 C7 C15 121.13(16) . . ?
 C8 C7 C6 117.54(17) . . ?
 C8 C7 C15 121.28(17) . . ?
 C7 C15 H15 107.8 . . ?
 C7 C15 C16 113.70(18) . . ?
 C7 C15 C17 109.96(16) . . ?
 C16 C15 H15 107.8 . . ?
 C17 C15 H15 107.8 . . ?
 C17 C15 C16 109.68(16) . . ?
 C15 C16 H16A 109.5 . . ?
 C15 C16 H16B 109.5 . . ?
 C15 C16 H16C 109.5 . . ?
 H16A C16 H16B 109.5 . . ?
 H16A C16 H16C 109.5 . . ?
 H16B C16 H16C 109.5 . . ?
 C15 C17 H17A 109.5 . . ?
 C15 C17 H17B 109.5 . . ?
 C15 C17 H17C 109.5 . . ?
 H17A C17 H17B 109.5 . . ?
 H17A C17 H17C 109.5 . . ?
 H17B C17 H17C 109.5 . . ?
 C11 C12 H12 108.2 . . ?
 C11 C12 C14 111.43(16) . . ?
 C11 C12 C13 111.83(16) . . ?
 C14 C12 H12 108.2 . . ?
 C13 C12 H12 108.2 . . ?
 C13 C12 C14 108.80(16) . . ?
 C12 C14 H14A 109.5 . . ?
 C12 C14 H14B 109.5 . . ?
 C12 C14 H14C 109.5 . . ?
 H14A C14 H14B 109.5 . . ?
 H14A C14 H14C 109.5 . . ?
 H14B C14 H14C 109.5 . . ?
 C12 C13 H13A 109.5 . . ?
 C12 C13 H13B 109.5 . . ?
 C12 C13 H13C 109.5 . . ?
 H13A C13 H13B 109.5 . . ?
 H13A C13 H13C 109.5 . . ?
 H13B C13 H13C 109.5 . . ?
 C19 C18 N2 118.73(15) . . ?
 C23 C18 C19 122.48(17) . . ?
 C23 C18 N2 118.78(15) . . ?
 C18 C19 C27 121.84(17) . . ?
 C20 C19 C18 117.81(17) . . ?
 C20 C19 C27 120.30(17) . . ?
 C19 C20 H20 119.6 . . ?
 C21 C20 C19 120.89(18) . . ?
 C21 C20 H20 119.6 . . ?
 C20 C21 H21 119.9 . . ?
 C20 C21 C22 120.23(18) . . ?
 C22 C21 H21 119.9 . . ?
 C21 C22 H22 119.4 . . ?
 C21 C22 C23 121.10(18) . . ?
 C23 C22 H22 119.5 . . ?
 C18 C23 C24 121.87(16) . . ?
 C22 C23 C18 117.43(17) . . ?
 C22 C23 C24 120.70(17) . . ?
 C23 C24 H24 107.8 . . ?
 C23 C24 C25 110.64(18) . . ?
 C23 C24 C26 111.15(16) . . ?
 C25 C24 H24 107.8 . . ?
 C25 C24 C26 111.43(17) . . ?
 C26 C24 H24 107.8 . . ?
 C24 C25 H25A 109.5 . . ?
 C24 C25 H25B 109.5 . . ?
 C24 C25 H25C 109.5 . . ?
 H25A C25 H25B 109.5 . . ?
 H25A C25 H25C 109.5 . . ?
 H25B C25 H25C 109.5 . . ?
 C24 C26 H26A 109.5 . . ?
 C24 C26 H26B 109.5 . . ?
 C24 C26 H26C 109.5 . . ?
 H26A C26 H26B 109.5 . . ?
 H26A C26 H26C 109.5 . . ?
 H26B C26 H26C 109.5 . . ?
 C19 C27 H27 107.9 . . ?
 C19 C27 C29 109.14(19) . . ?
 C19 C27 C28 112.61(19) . . ?
 C29 C27 H27 107.9 . . ?
 C28 C27 H27 107.9 . . ?
 C28 C27 C29 111.33(18) . . ?
 C27 C29 H29A 109.5 . . ?
 C27 C29 H29B 109.5 . . ?
 C27 C29 H29C 109.5 . . ?
 H29A C29 H29B 109.5 . . ?
 H29A C29 H29C 109.5 . . ?
 H29B C29 H29C 109.5 . . ?
 C27 C28 H28A 109.5 . . ?
 C27 C28 H28B 109.5 . . ?
 C27 C28 H28C 109.5 . . ?
 H28A C28 H28B 109.5 . . ?
 H28A C28 H28C 109.5 . . ?
 H28B C28 H28C 109.5 . . ?
 C60 C59 H59 121.4 . . ?
 C60 C59 C64 117.2(2) . . ?
 C64 C59 H59 121.4 . . ?
 C59 C60 C61 122.3(2) . . ?
 F1 C60 C59 120.0(2) . . ?
 F1 C60 C61 117.7(2) . . ?
 C62 C61 C60 119.5(2) . . ?
 F2 C61 C60 120.7(2) . . ?
 F2 C61 C62 119.8(2) . . ?
 C61 C62 C63 119.9(2) . . ?
 F3 C62 C61 120.4(3) . . ?
 F3 C62 C63 119.7(2) . . ?
 C62 C63 C64 119.6(2) . . ?
 F4 C63 C62 119.6(2) . . ?
 F4 C63 C64 120.8(3) . . ?
 C59 C64 C63 121.5(2) . . ?
 F5 C64 C59 120.4(2) . . ?
 F5 C64 C63 118.1(2) . . ?
 C1 N1 B1 140.09(16) . . ?
 C1 N2 C2 110.31(14) . . ?
 C1 N2 C18 122.93(14) . . ?
 C2 N2 C18 126.09(14) . . ?
 C1 N3 C3 109.78(14) . . ?
 C1 N3 C6 124.38(13) . . ?
 C3 N3 C6 125.72(14) . . ?
 C42 N4 B2 102.61(14) . . ?
 C42 N5 C33 109.01(13) . . ?
 C42 N5 C44 110.82(14) . . ?
 C44 N5 C33 140.10(14) . . ?
 C42 N6 C43 108.32(14) . . ?
 C42 N6 C47 125.87(15) . . ?
 C43 N6 C47 125.50(14) . . ?

loop_
  _geom_torsion_atom_site_label_1
  _geom_torsion_atom_site_label_2
  _geom_torsion_atom_site_label_3
  _geom_torsion_atom_site_label_4
  _geom_torsion
  _geom_torsion_site_symmetry_1
  _geom_torsion_site_symmetry_2
  _geom_torsion_site_symmetry_3
  _geom_torsion_site_symmetry_4
  _geom_torsion_publ_flag
 B1 C33 C32 C31 28.89(18) . . . . ?
 B1 C33 C32 C39 -156.80(16) . . . . ?
 B1 C33 N5 C42 -117.23(17) . . . . ?
 B1 C33 N5 C44 66.2(3) . . . . ?
 B1 C30 C34 C35 41.4(2) . . . . ?
 B2 C33 C32 C31 -81.00(18) . . . . ?
 B2 C33 C32 C39 93.32(19) . . . . ?
 B2 C33 N5 C42 -2.85(16) . . . . ?
 B2 C33 N5 C44 -179.42(19) . . . . ?
 B2 C35 C36 C38 -171.63(18) . . . . ?
 B2 C35 C36 C37 64.1(2) . . . . ?
 C33 B1 C30 C31 43.19(15) . . . . ?
 C33 B1 C30 C34 -71.77(16) . . . . ?
 C33 B1 N1 C1 174.35(19) . . . . ?
 C33 B2 C35 C34 8.6(2) . . . . ?
 C33 B2 C35 C36 -172.79(15) . . . . ?
 C33 B2 N4 C42 -0.99(18) . . . . ?
 C33 C32 C31 C30 0.3(2) . . . . ?
 C33 C32 C39 C40 -68.9(2) . . . . ?
 C33 C32 C39 C41 167.39(16) . . . . ?
 C32 C33 N5 C42 117.33(16) . . . . ?
 C32 C33 N5 C44 -59.2(3) . . . . ?
 C32 C31 C30 B1 -28.98(19) . . . . ?
 C32 C31 C30 C34 82.90(19) . . . . ?
 C31 C32 C39 C40 104.3(2) . . . . ?
 C31 C32 C39 C41 -19.4(3) . . . . ?
 C31 C30 C34 C35 -64.2(2) . . . . ?
 C30 B1 C33 B2 71.81(15) . . . . ?
 C30 B1 C33 C32 -43.70(15) . . . . ?
 C30 B1 C33 N5 -176.88(15) . . . . ?
 C30 B1 N1 C1 -15.7(4) . . . . ?
 C30 C34 C35 B2 -7.3(3) . . . . ?
 C30 C34 C35 C36 174.14(17) . . . . ?
 C34 C35 C36 C38 6.9(3) . . . . ?
 C34 C35 C36 C37 -117.4(2) . . . . ?
 C35 B2 C33 B1 -43.90(19) . . . . ?
 C35 B2 C33 C32 62.33(19) . . . . ?
 C35 B2 C33 N5 -173.07(15) . . . . ?
 C35 B2 N4 C42 173.56(19) . . . . ?
 C39 C32 C31 C30 -173.52(17) . . . . ?
 C43 C44 N5 C33 175.41(18) . . . . ?
 C43 C44 N5 C42 -1.12(19) . . . . ?
 C44 C43 N6 C42 -1.13(19) . . . . ?
 C44 C43 N6 C47 -174.95(16) . . . . ?
 C46 C43 C44 C45 4.2(3) . . . . ?
 C46 C43 C44 N5 -178.53(18) . . . . ?
 C46 C43 N6 C42 178.75(16) . . . . ?
 C46 C43 N6 C47 4.9(3) . . . . ?
 C45 C44 N5 C33 -7.0(3) . . . . ?
 C45 C44 N5 C42 176.47(15) . . . . ?
 C47 C52 C51 C50 -0.9(3) . . . . ?
 C47 C52 C53 C55 102.3(2) . . . . ?
 C47 C52 C53 C54 -134.3(2) . . . . ?
 C47 C48 C56 C57 -155.35(19) . . . . ?
 C47 C48 C56 C58 79.3(3) . . . . ?
 C52 C47 C48 C49 -2.1(3) . . . . ?
 C52 C47 C48 C56 177.86(19) . . . . ?
 C52 C47 N6 C42 -96.0(2) . . . . ?
 C52 C47 N6 C43 76.7(2) . . . . ?
 C52 C51 C50 C49 -0.9(4) . . . . ?
 C51 C52 C53 C55 -74.9(3) . . . . ?
 C51 C52 C53 C54 48.5(3) . . . . ?
 C51 C50 C49 C48 1.3(4) . . . . ?
 C50 C49 C48 C47 0.2(3) . . . . ?
 C50 C49 C48 C56 -179.8(2) . . . . ?
 C49 C48 C56 C57 24.6(3) . . . . ?
 C49 C48 C56 C58 -100.7(3) . . . . ?
 C48 C47 C52 C51 2.5(3) . . . . ?
 C48 C47 C52 C53 -174.77(18) . . . . ?
 C48 C47 N6 C42 84.5(2) . . . . ?
 C48 C47 N6 C43 -102.7(2) . . . . ?
 C53 C52 C51 C50 176.4(2) . . . . ?
 C3 C2 N2 C1 0.00(19) . . . . ?
 C3 C2 N2 C18 170.79(15) . . . . ?
 C2 C3 N3 C1 -1.89(19) . . . . ?
 C2 C3 N3 C6 -178.08(15) . . . . ?
 C4 C2 N2 C1 178.03(16) . . . . ?
 C4 C2 N2 C18 -11.2(3) . . . . ?
 C5 C3 C2 C4 4.3(3) . . . . ?
 C5 C3 C2 N2 -177.99(17) . . . . ?
 C5 C3 N3 C1 177.30(15) . . . . ?
 C5 C3 N3 C6 1.1(3) . . . . ?
 C6 C11 C10 C9 -0.1(3) . . . . ?
 C6 C11 C12 C14 124.56(19) . . . . ?
 C6 C11 C12 C13 -113.4(2) . . . . ?
 C6 C7 C15 C16 158.66(17) . . . . ?
 C6 C7 C15 C17 -77.9(2) . . . . ?
 C11 C6 C7 C8 -1.0(3) . . . . ?
 C11 C6 C7 C15 176.24(16) . . . . ?
 C11 C6 N3 C1 113.87(18) . . . . ?
 C11 C6 N3 C3 -70.5(2) . . . . ?
 C11 C10 C9 C8 0.1(3) . . . . ?
 C10 C11 C12 C14 -54.0(2) . . . . ?
 C10 C11 C12 C13 68.0(2) . . . . ?
 C10 C9 C8 C7 -0.6(3) . . . . ?
 C9 C8 C7 C6 1.0(3) . . . . ?
 C9 C8 C7 C15 -176.23(18) . . . . ?
 C8 C7 C15 C16 -24.2(2) . . . . ?
 C8 C7 C15 C17 99.3(2) . . . . ?
 C7 C6 C11 C10 0.6(3) . . . . ?
 C7 C6 C11 C12 -178.00(16) . . . . ?
 C7 C6 N3 C1 -66.5(2) . . . . ?
 C7 C6 N3 C3 109.17(18) . . . . ?
 C12 C11 C10 C9 178.58(17) . . . . ?
 C18 C19 C20 C21 1.8(3) . . . . ?
 C18 C19 C27 C29 -102.8(2) . . . . ?
 C18 C19 C27 C28 133.0(2) . . . . ?
 C18 C23 C24 C25 111.7(2) . . . . ?
 C18 C23 C24 C26 -123.92(19) . . . . ?
 C19 C18 C23 C22 -1.8(3) . . . . ?
 C19 C18 C23 C24 178.19(17) . . . . ?
 C19 C18 N2 C1 93.2(2) . . . . ?
 C19 C18 N2 C2 -76.5(2) . . . . ?
 C19 C20 C21 C22 -1.1(3) . . . . ?
 C20 C19 C27 C29 74.5(2) . . . . ?
 C20 C19 C27 C28 -49.7(3) . . . . ?
 C20 C21 C22 C23 -1.1(3) . . . . ?
 C21 C22 C23 C18 2.5(3) . . . . ?
 C21 C22 C23 C24 -177.47(17) . . . . ?
 C22 C23 C24 C25 -68.3(2) . . . . ?
 C22 C23 C24 C26 56.1(2) . . . . ?
 C23 C18 C19 C20 -0.3(3) . . . . ?
 C23 C18 C19 C27 177.01(17) . . . . ?
 C23 C18 N2 C1 -86.6(2) . . . . ?
 C23 C18 N2 C2 103.7(2) . . . . ?
 C27 C19 C20 C21 -175.57(19) . . . . ?
 C59 C60 C61 C62 0.3(4) . . . . ?
 C59 C60 C61 F2 -179.2(2) . . . . ?
 C60 C59 C64 C63 -1.1(3) . . . . ?
 C60 C59 C64 F5 -179.2(2) . . . . ?
 C60 C61 C62 C63 -1.3(4) . . . . ?
 C60 C61 C62 F3 177.0(2) . . . . ?
 C61 C62 C63 C64 1.2(4) . . . . ?
 C61 C62 C63 F4 179.4(2) . . . . ?
 C62 C63 C64 C59 0.0(4) . . . . ?
 C62 C63 C64 F5 178.2(2) . . . . ?
 C64 C59 C60 C61 0.9(3) . . . . ?
 C64 C59 C60 F1 -179.0(2) . . . . ?
 F1 C60 C61 C62 -179.8(2) . . . . ?
 F1 C60 C61 F2 0.7(3) . . . . ?
 F2 C61 C62 C63 178.1(2) . . . . ?
 F2 C61 C62 F3 -3.5(3) . . . . ?
 F3 C62 C63 C64 -177.2(2) . . . . ?
 F3 C62 C63 F4 1.0(4) . . . . ?
 F4 C63 C64 C59 -178.1(2) . . . . ?
 F4 C63 C64 F5 0.1(4) . . . . ?
 N1 B1 C33 B2 -115.50(19) . . . . ?
 N1 B1 C33 C32 129.00(19) . . . . ?
 N1 B1 C33 N5 -4.2(3) . . . . ?
 N1 B1 C30 C31 -128.8(2) . . . . ?
 N1 B1 C30 C34 116.3(2) . . . . ?
 N1 C1 N2 C2 172.16(15) . . . . ?
 N1 C1 N2 C18 1.0(2) . . . . ?
 N1 C1 N3 C3 -170.79(17) . . . . ?
 N1 C1 N3 C6 5.5(3) . . . . ?
 N2 C1 N1 B1 139.2(2) . . . . ?
 N2 C1 N3 C3 1.83(17) . . . . ?
 N2 C1 N3 C6 178.08(14) . . . . ?
 N2 C18 C19 C20 179.79(16) . . . . ?
 N2 C18 C19 C27 -2.9(3) . . . . ?
 N2 C18 C23 C22 178.09(15) . . . . ?
 N2 C18 C23 C24 -1.9(2) . . . . ?
 N3 C1 N1 B1 -49.4(3) . . . . ?
 N3 C1 N2 C2 -1.14(17) . . . . ?
 N3 C1 N2 C18 -172.28(14) . . . . ?
 N3 C3 C2 C4 -176.61(19) . . . . ?
 N3 C3 C2 N2 1.13(19) . . . . ?
 N3 C6 C11 C10 -179.82(15) . . . . ?
 N3 C6 C11 C12 1.6(2) . . . . ?
 N3 C6 C7 C8 179.34(15) . . . . ?
 N3 C6 C7 C15 -3.4(2) . . . . ?
 N4 B2 C33 B1 131.56(15) . . . . ?
 N4 B2 C33 C32 -122.21(16) . . . . ?
 N4 B2 C33 N5 2.39(17) . . . . ?
 N4 B2 C35 C34 -165.62(19) . . . . ?
 N4 B2 C35 C36 13.0(3) . . . . ?
 N4 C42 N5 C33 2.8(2) . . . . ?
 N4 C42 N5 C44 -179.51(15) . . . . ?
 N4 C42 N6 C43 -179.67(18) . . . . ?
 N4 C42 N6 C47 -5.9(3) . . . . ?
 N5 C33 C32 C31 166.12(15) . . . . ?
 N5 C33 C32 C39 -19.6(2) . . . . ?
 N5 C42 N4 B2 -1.1(2) . . . . ?
 N5 C42 N6 C43 0.43(18) . . . . ?
 N5 C42 N6 C47 174.22(15) . . . . ?
 N6 C42 N4 B2 179.04(18) . . . . ?
 N6 C42 N5 C33 -177.24(13) . . . . ?
 N6 C42 N5 C44 0.41(18) . . . . ?
 N6 C43 C44 C45 -175.94(17) . . . . ?
 N6 C43 C44 N5 1.34(18) . . . . ?
 N6 C47 C52 C51 -176.92(18) . . . . ?
 N6 C47 C52 C53 5.8(3) . . . . ?
 N6 C47 C48 C49 177.27(18) . . . . ?
 N6 C47 C48 C56 -2.7(3) . . . . ?

_shelx_res_file
;
TITL kl_jk8_0m_a.res in P2(1)/c
    kl_jk8_0m.res
    created by SHELXL-2018/3 at 14:34:46 on 05-Apr-2024
REM Old TITL KL_JK8_0m in P2(1)/c
REM SHELXT solution in P2(1)/c
REM R1 0.168, Rweak 0.011, Alpha 0.034, Orientation as input
REM Formula found by SHELXT: C66 N5 O F5
CELL 0.71073 11.3573 28.2444 18.4271 90 90.824 90
ZERR 4 0.0008 0.0023 0.0016 0 0.003 0
LATT 1
SYMM -X,0.5+Y,0.5-Z
SFAC C H B N F
UNIT 256 324 8 24 20

L.S. 10 0 0
PLAN  13
TEMP -173.15
CONF
BOND $H
list 4
MORE -1
fmap 2 53
acta
OMIT 1 1 0
OMIT -2 0 4
OMIT -3 9 2
OMIT -1 1 1
OMIT -2 5 2
OMIT 1 2 0
OMIT 3 6 3
OMIT -2 3 4
OMIT -2 4 3
OMIT 1 1 2
OMIT 1 0 2
OMIT 2 2 3
REM <olex2.extras>
REM <HklSrc "%.\\KL_JK8_0m.hkl">
REM </olex2.extras>

WGHT    0.054200    4.362700
FVAR       0.29649
B1    3    0.698189    0.647371    0.726525    11.00000    0.02249    0.02230 =
         0.02425    0.00096    0.00075    0.00138
B2    3    0.723914    0.578027    0.813877    11.00000    0.02478    0.03236 =
         0.01948    0.00325   -0.00112    0.00149
C33   1    0.797079    0.615753    0.767021    11.00000    0.02288    0.02491 =
         0.01922   -0.00100    0.00113    0.00342
C32   1    0.852840    0.653932    0.814823    11.00000    0.02885    0.02818 =
         0.02011   -0.00148    0.00041    0.00162
C31   1    0.773174    0.687058    0.830500    11.00000    0.03459    0.02923 =
         0.02309   -0.00431    0.00325    0.00334
AFIX  43
H31   2    0.789662    0.714130    0.859503    11.00000   -1.20000
AFIX   0
C30   1    0.652867    0.676491    0.796587    11.00000    0.03061    0.03118 =
         0.02514   -0.00052    0.00063    0.01141
AFIX  13
H30   2    0.607415    0.705661    0.783480    11.00000   -1.20000
AFIX   0
C34   1    0.583849    0.642058    0.843152    11.00000    0.02649    0.04327 =
         0.02399   -0.00336    0.00205    0.00822
AFIX  43
H34   2    0.513055    0.653024    0.864247    11.00000   -1.20000
AFIX   0
C35   1    0.616880    0.596844    0.856413    11.00000    0.02600    0.04043 =
         0.02199    0.00048    0.00083    0.00313
C36   1    0.553211    0.564178    0.908649    11.00000    0.03234    0.04790 =
         0.02987    0.00258    0.00632    0.00074
AFIX  13
H36   2    0.532784    0.534546    0.881567    11.00000   -1.20000
AFIX   0
C38   1    0.439891    0.583990    0.938952    11.00000    0.04534    0.06883 =
         0.04164    0.00346    0.01638    0.00679
AFIX 137
H38A  2    0.402709    0.560101    0.969647    11.00000   -1.50000
H38B  2    0.386240    0.592387    0.898860    11.00000   -1.50000
H38C  2    0.457529    0.612278    0.967921    11.00000   -1.50000
AFIX   0
C37   1    0.638049    0.550571    0.970488    11.00000    0.04275    0.06460 =
         0.03665    0.01841    0.00291   -0.00295
AFIX 137
H37A  2    0.657659    0.578775    0.999184    11.00000   -1.50000
H37B  2    0.710140    0.537235    0.950228    11.00000   -1.50000
H37C  2    0.600665    0.526991    1.001642    11.00000   -1.50000
AFIX   0
C39   1    0.976747    0.649112    0.843598    11.00000    0.02691    0.03806 =
         0.02506   -0.00787   -0.00036    0.00103
AFIX  13
H39   2    1.028139    0.640210    0.802153    11.00000   -1.20000
AFIX   0
C40   1    0.984179    0.609432    0.899952    11.00000    0.03746    0.04878 =
         0.03390   -0.00175   -0.00972    0.01006
AFIX 137
H40A  2    1.066005    0.605739    0.916596    11.00000   -1.50000
H40B  2    0.956645    0.579739    0.878050    11.00000   -1.50000
H40C  2    0.934649    0.617392    0.941320    11.00000   -1.50000
AFIX   0
C41   1    1.023321    0.695425    0.875532    11.00000    0.03658    0.04974 =
         0.03781   -0.01613    0.00156   -0.00621
AFIX 137
H41A  2    0.974569    0.704836    0.916544    11.00000   -1.50000
H41B  2    1.020442    0.720172    0.838270    11.00000   -1.50000
H41C  2    1.104867    0.691014    0.892291    11.00000   -1.50000
AFIX   0
C42   1    0.853824    0.538388    0.755297    11.00000    0.02477    0.02301 =
         0.02172    0.00225   -0.00420    0.00270
C43   1    1.004460    0.537294    0.676625    11.00000    0.02661    0.02487 =
         0.02356    0.00013    0.00102    0.00351
C44   1    0.966849    0.582729    0.681523    11.00000    0.02334    0.02550 =
         0.02115    0.00010    0.00030    0.00328
C46   1    1.101410    0.516323    0.633778    11.00000    0.03521    0.03208 =
         0.03505   -0.00121    0.00851    0.00817
AFIX 137
H46A  2    1.159680    0.501996    0.666800    11.00000   -1.50000
H46B  2    1.139124    0.541161    0.605151    11.00000   -1.50000
H46C  2    1.069314    0.491992    0.601147    11.00000   -1.50000
AFIX   0
C45   1    1.003919    0.626371    0.643044    11.00000    0.03255    0.02683 =
         0.02682    0.00248    0.00459    0.00255
AFIX 137
H45A  2    0.936104    0.640018    0.617060    11.00000   -1.50000
H45B  2    1.065492    0.618512    0.608328    11.00000   -1.50000
H45C  2    1.034607    0.649365    0.678366    11.00000   -1.50000
AFIX   0
C47   1    0.949206    0.459624    0.736925    11.00000    0.02991    0.02323 =
         0.03032    0.00467    0.00261    0.00572
C52   1    1.038826    0.446171    0.785507    11.00000    0.03206    0.03281 =
         0.03590    0.01003   -0.00040    0.00276
C51   1    1.056364    0.397804    0.795923    11.00000    0.04063    0.03674 =
         0.05696    0.02041   -0.00724    0.00695
AFIX  43
H51   2    1.117301    0.387459    0.828025    11.00000   -1.20000
AFIX   0
C50   1    0.987611    0.364784    0.760864    11.00000    0.04608    0.02711 =
         0.06507    0.01408   -0.00252    0.00700
AFIX  43
H50   2    1.002246    0.332022    0.768394    11.00000   -1.20000
AFIX   0
C49   1    0.897387    0.378794    0.714759    11.00000    0.04155    0.02490 =
         0.05188    0.00370   -0.00181    0.00239
AFIX  43
H49   2    0.849326    0.355600    0.691600    11.00000   -1.20000
AFIX   0
C48   1    0.876161    0.426652    0.701877    11.00000    0.03410    0.02563 =
         0.03568    0.00167   -0.00043    0.00643
C56   1    0.777312    0.442139    0.651637    11.00000    0.04374    0.02464 =
         0.05395   -0.00209   -0.01749    0.00238
AFIX  13
H56   2    0.742557    0.471435    0.673005    11.00000   -1.20000
AFIX   0
C57   1    0.678084    0.406252    0.643826    11.00000    0.04058    0.03949 =
         0.04275   -0.00714   -0.00440   -0.00020
AFIX 137
H57A  2    0.612752    0.420337    0.616022    11.00000   -1.50000
H57B  2    0.650741    0.397133    0.692051    11.00000   -1.50000
H57C  2    0.706827    0.378163    0.618371    11.00000   -1.50000
AFIX   0
C58   1    0.823021    0.455358    0.578025    11.00000    0.07127    0.08173 =
         0.05714    0.02968   -0.02830   -0.03198
AFIX 137
H58A  2    0.857734    0.427416    0.555172    11.00000   -1.50000
H58B  2    0.883094    0.480063    0.583435    11.00000   -1.50000
H58C  2    0.757971    0.467194    0.547580    11.00000   -1.50000
AFIX   0
C53   1    1.111766    0.481841    0.828491    11.00000    0.03646    0.03630 =
         0.03962    0.01188   -0.00847    0.00171
AFIX  13
H53   2    1.099559    0.513684    0.805883    11.00000   -1.20000
AFIX   0
C55   1    1.069180    0.484327    0.906810    11.00000    0.04947    0.05185 =
         0.04023    0.00585   -0.00506    0.00394
AFIX 137
H55A  2    0.985593    0.492934    0.906959    11.00000   -1.50000
H55B  2    1.114849    0.508241    0.933533    11.00000   -1.50000
H55C  2    1.079825    0.453396    0.930094    11.00000   -1.50000
AFIX   0
C54   1    1.243533    0.470786    0.827366    11.00000    0.03819    0.05028 =
         0.05011    0.01401   -0.00563   -0.00176
AFIX 137
H54A  2    1.258783    0.441216    0.853687    11.00000   -1.50000
H54B  2    1.287404    0.496654    0.850676    11.00000   -1.50000
H54C  2    1.268857    0.467405    0.777014    11.00000   -1.50000
AFIX   0
C1    1    0.601929    0.669799    0.608555    11.00000    0.02506    0.01837 =
         0.02145   -0.00272   -0.00013    0.00057
C3    1    0.438921    0.689125    0.540801    11.00000    0.03017    0.02357 =
         0.02213   -0.00189   -0.00600    0.00237
C2    1    0.533217    0.702487    0.503071    11.00000    0.02884    0.02559 =
         0.02247   -0.00027   -0.00635    0.00248
C4    1    0.543874    0.727061    0.431948    11.00000    0.03784    0.04537 =
         0.02664    0.00831   -0.00350    0.00515
AFIX 137
H4A   2    0.588394    0.756502    0.438618    11.00000   -1.50000
H4B   2    0.465141    0.734371    0.412580    11.00000   -1.50000
H4C   2    0.585099    0.706479    0.397850    11.00000   -1.50000
AFIX   0
C5    1    0.311183    0.692018    0.521129    11.00000    0.02672    0.03821 =
         0.03093   -0.00121   -0.00829    0.00307
AFIX 137
H5A   2    0.270442    0.664026    0.539665    11.00000   -1.50000
H5B   2    0.301964    0.693341    0.468208    11.00000   -1.50000
H5C   2    0.277271    0.720589    0.542598    11.00000   -1.50000
AFIX   0
C6    1    0.408625    0.649622    0.662836    11.00000    0.02075    0.02550 =
         0.02425    0.00007   -0.00250   -0.00113
C11   1    0.337623    0.679265    0.704634    11.00000    0.02306    0.02992 =
         0.02713   -0.00124   -0.00290    0.00170
C10   1    0.269841    0.657911    0.758241    11.00000    0.02443    0.04460 =
         0.03224   -0.00001    0.00243    0.00201
AFIX  43
H10   2    0.220843    0.677074    0.787527    11.00000   -1.20000
AFIX   0
C9    1    0.272482    0.609701    0.769569    11.00000    0.03042    0.04664 =
         0.03693    0.01144    0.00301   -0.00568
AFIX  43
H9    2    0.225518    0.596017    0.806304    11.00000   -1.20000
AFIX   0
C8    1    0.343026    0.581311    0.727774    11.00000    0.03162    0.03149 =
         0.04116    0.00896   -0.00333   -0.00617
AFIX  43
H8    2    0.344631    0.548158    0.736424    11.00000   -1.20000
AFIX   0
C7    1    0.412072    0.600235    0.673070    11.00000    0.02322    0.02676 =
         0.03215    0.00070   -0.00550   -0.00259
C15   1    0.484127    0.568610    0.623985    11.00000    0.02927    0.02221 =
         0.04475   -0.00447   -0.00276   -0.00083
AFIX  13
H15   2    0.559558    0.585404    0.613633    11.00000   -1.20000
AFIX   0
C16   1    0.514978    0.520818    0.657551    11.00000    0.05669    0.02888 =
         0.06160   -0.00442   -0.01595    0.01057
AFIX 137
H16A  2    0.567649    0.503544    0.625250    11.00000   -1.50000
H16B  2    0.442785    0.502441    0.664368    11.00000   -1.50000
H16C  2    0.554343    0.525726    0.704625    11.00000   -1.50000
AFIX   0
C17   1    0.419180    0.561160    0.552028    11.00000    0.04771    0.03315 =
         0.04121   -0.00803   -0.00308    0.00523
AFIX 137
H17A  2    0.346011    0.543734    0.560416    11.00000   -1.50000
H17B  2    0.469043    0.542993    0.519173    11.00000   -1.50000
H17C  2    0.400684    0.591958    0.530183    11.00000   -1.50000
AFIX   0
C12   1    0.327966    0.732430    0.694124    11.00000    0.02936    0.02825 =
         0.03144   -0.00491   -0.00245    0.00473
AFIX  13
H12   2    0.373533    0.741253    0.650103    11.00000   -1.20000
AFIX   0
C14   1    0.199261    0.747841    0.681935    11.00000    0.03367    0.04061 =
         0.03914    0.00011   -0.00126    0.01031
AFIX 137
H14A  2    0.163639    0.728825    0.642929    11.00000   -1.50000
H14B  2    0.196884    0.781383    0.668382    11.00000   -1.50000
H14C  2    0.155279    0.743132    0.726729    11.00000   -1.50000
AFIX   0
C13   1    0.379301    0.759681    0.759026    11.00000    0.04629    0.03876 =
         0.04667   -0.01418   -0.01404    0.01172
AFIX 137
H13A  2    0.339063    0.749994    0.803312    11.00000   -1.50000
H13B  2    0.368118    0.793727    0.751335    11.00000   -1.50000
H13C  2    0.463592    0.752770    0.763985    11.00000   -1.50000
AFIX   0
C18   1    0.752985    0.692776    0.520285    11.00000    0.02706    0.02416 =
         0.02060    0.00350   -0.00017    0.00134
C19   1    0.793822    0.657050    0.474407    11.00000    0.03429    0.02765 =
         0.02840    0.00037    0.00212    0.00317
C20   1    0.909924    0.659783    0.451502    11.00000    0.03705    0.03416 =
         0.03406    0.00097    0.00719    0.00732
AFIX  43
H20   2    0.939225    0.636512    0.419211    11.00000   -1.20000
AFIX   0
C21   1    0.982791    0.695737    0.475011    11.00000    0.02935    0.04149 =
         0.03531    0.01246    0.00644    0.00431
AFIX  43
H21   2    1.062207    0.696791    0.459593    11.00000   -1.20000
AFIX   0
C22   1    0.940699    0.730439    0.521130    11.00000    0.03277    0.03356 =
         0.03123    0.00808   -0.00063   -0.00502
AFIX  43
H22   2    0.992230    0.754769    0.537672    11.00000   -1.20000
AFIX   0
C23   1    0.824133    0.730217    0.543605    11.00000    0.03219    0.02733 =
         0.02258    0.00342   -0.00149   -0.00111
C24   1    0.777616    0.769419    0.591539    11.00000    0.03774    0.03243 =
         0.03261   -0.00739    0.00266   -0.00758
AFIX  13
H24   2    0.690983    0.764455    0.596828    11.00000   -1.20000
AFIX   0
C25   1    0.834013    0.766946    0.666961    11.00000    0.07035    0.04192 =
         0.03031   -0.00437    0.00017   -0.01613
AFIX 137
H25A  2    0.919422    0.770925    0.663172    11.00000   -1.50000
H25B  2    0.816920    0.736131    0.688869    11.00000   -1.50000
H25C  2    0.801973    0.792190    0.697357    11.00000   -1.50000
AFIX   0
C26   1    0.795881    0.818043    0.556752    11.00000    0.06093    0.03080 =
         0.03856   -0.00439    0.00075    0.00074
AFIX 137
H26A  2    0.758267    0.842390    0.586392    11.00000   -1.50000
H26B  2    0.760691    0.818218    0.507881    11.00000   -1.50000
H26C  2    0.880378    0.824647    0.553716    11.00000   -1.50000
AFIX   0
C27   1    0.717067    0.615259    0.452405    11.00000    0.04218    0.03003 =
         0.04935   -0.01220    0.00675   -0.00066
AFIX  13
H27   2    0.634015    0.622988    0.465269    11.00000   -1.20000
AFIX   0
C29   1    0.754672    0.571748    0.496425    11.00000    0.06213    0.02837 =
         0.05709   -0.00560    0.01934    0.00009
AFIX 137
H29A  2    0.837291    0.564417    0.486684    11.00000   -1.50000
H29B  2    0.705275    0.544690    0.482512    11.00000   -1.50000
H29C  2    0.745536    0.578267    0.548275    11.00000   -1.50000
AFIX   0
C28   1    0.719975    0.605336    0.370973    11.00000    0.06839    0.04674 =
         0.05189   -0.01962   -0.00191   -0.00191
AFIX 137
H28A  2    0.693851    0.633540    0.344277    11.00000   -1.50000
H28B  2    0.667442    0.578787    0.359355    11.00000   -1.50000
H28C  2    0.800498    0.597313    0.357036    11.00000   -1.50000
AFIX   0

C59   1    0.685637    0.429458    0.859395    11.00000    0.04966    0.03634 =
         0.04043    0.00428    0.01458   -0.00462
AFIX  43
H59   2    0.719601    0.458938    0.846356    11.00000   -1.20000
AFIX   0
C60   1    0.576295    0.416386    0.834434    11.00000    0.04652    0.03877 =
         0.04273    0.00463    0.01244    0.00172
C61   1    0.524732    0.374018    0.853562    11.00000    0.04804    0.04028 =
         0.05435   -0.00714    0.01502   -0.00691
C62   1    0.583260    0.344029    0.898852    11.00000    0.06990    0.02789 =
         0.05739   -0.00025    0.02578   -0.00455
C63   1    0.693971    0.355532    0.924061    11.00000    0.07575    0.03946 =
         0.04529    0.00849    0.01622    0.01030
C64   1    0.744115    0.398182    0.904046    11.00000    0.05287    0.04894 =
         0.03995    0.00290    0.00971    0.00002
F1    5    0.515476    0.445098    0.789693    11.00000    0.05027    0.06036 =
         0.06746    0.01736    0.00510    0.00417
F2    5    0.417515    0.362019    0.827267    11.00000    0.05599    0.06612 =
         0.08864   -0.00640    0.01080   -0.01954
F3    5    0.532515    0.303671    0.920652    11.00000    0.09960    0.03049 =
         0.09281    0.00425    0.03845   -0.01092
F4    5    0.750895    0.325875    0.969413    11.00000    0.10801    0.06081 =
         0.06821    0.02637    0.00993    0.02068
F5    5    0.851043    0.408923    0.931184    11.00000    0.06303    0.08494 =
         0.06161    0.01359   -0.00527   -0.00825

N1    4    0.676391    0.650653    0.653675    11.00000    0.02370    0.02109 =
         0.02409    0.00138   -0.00102    0.00179
N2    4    0.633652    0.690740    0.544310    11.00000    0.02602    0.02297 =
         0.02050    0.00155   -0.00201    0.00194
N3    4    0.480560    0.669630    0.607012    11.00000    0.02215    0.02233 =
         0.02108   -0.00059   -0.00322    0.00130
N4    4    0.768558    0.531206    0.802460    11.00000    0.02588    0.02877 =
         0.02548    0.00354    0.00000    0.00203
N5    4    0.875119    0.582784    0.730744    11.00000    0.02380    0.02129 =
         0.02026    0.00092    0.00006    0.00353
N6    4    0.932785    0.509279    0.722208    11.00000    0.02634    0.02157 =
         0.02631    0.00152    0.00098    0.00500
HKLF 4


REM  kl_jk8_0m_a.res in P2(1)/c
REM wR2 = 0.1601, GooF = S = 1.100, Restrained GooF = 1.100 for all data
REM R1 = 0.0579 for 11192 Fo > 4sig(Fo) and 0.0704 for all 13618 data
REM 714 parameters refined using 0 restraints

END

WGHT      0.0542      4.3627

REM Highest difference peak  0.486,  deepest hole -0.334,  1-sigma level  0.051
Q1    1   0.4814  0.5409  0.8988  11.00000  0.05    0.37
Q2    1   0.7197  0.3411  1.0155  11.00000  0.05    0.35
Q3    1   0.6737  0.3756  0.9625  11.00000  0.05    0.26
Q4    1   0.8037  0.4354  0.9663  11.00000  0.05    0.26
Q5    1   0.8632  0.7412  0.5153  11.00000  0.05    0.26
Q6    1   0.6847  0.6970  0.5387  11.00000  0.05    0.25
Q7    1   0.7706  0.6020  0.7964  11.00000  0.05    0.25
Q8    1   0.8071  0.4245  0.9747  11.00000  0.05    0.25
Q9    1   0.6216  0.6198  0.8745  11.00000  0.05    0.25
Q10   1   0.8455  0.6640  0.4573  11.00000  0.05    0.25
Q11   1   0.8006  0.7574  0.5594  11.00000  0.05    0.24
Q12   1   0.6233  0.6855  0.5741  11.00000  0.05    0.24
Q13   1   0.6296  0.5816  0.9965  11.00000  0.05    0.24
;
_shelx_res_checksum                71180
_shelx_hkl_file
;
  -3   0   0  230.68   19.70
  -3   0   0  232.28   19.60
  -5   0   0   87.89    7.70
  -5   0   0   82.99    7.90
  -5   0   0   85.09    8.10
  -6   0   0    2.40    1.30
  -6   0   0    4.00    1.20
  -6   0   0    3.40    1.40
  -7   0   0   53.19    5.50
  -7   0   0   46.10    5.60
  -7   0   0   56.99    5.60
  -8   0   0   17.70    2.70
  -8   0   0   18.20    3.00
  -8   0   0   16.70    3.20
  -9   0   0   53.59    6.20
  -9   0   0   53.49    5.50
  -9   0   0   53.29    6.00
 -10   0   0    1.80    1.70
 -10   0   0    2.10    1.80
 -10   0   0    2.40    1.30
 -11   0   0   46.50    6.60
 -11   0   0   50.89    5.50
 -11   0   0   47.50    6.40
 -12   0   0   11.60    3.20
 -12   0   0   12.70    3.30
 -12   0   0   13.50    2.80
 -13   0   0    3.10    2.30
 -13   0   0    2.50    1.70
 -13   0   0    4.80    2.40
 -14   0   0    2.10    1.70
 -14   0   0    3.30    2.40
 -14   0   0    2.60    2.40
  -1   1   0   45.00    8.70
   2  -1   0 1697.73  144.49
  -2  -1   0 1746.53  146.59
  -2  -1   0 1722.23  144.49
   2   1   0 1765.72  147.09
  -2   1   0 1728.03  147.09
   2   1   0 1813.92  144.39
   3  -1   0    4.90    0.50
   3  -1   0    4.60    0.90
  -3   1   0    4.90    0.50
  -3   1   0    4.10    1.00
  -3   1   0    5.30    0.90
  -3   1   0    4.30    1.00
  -4  -1   0   25.60    2.80
  -4  -1   0   21.80    2.60
  -4   1   0   30.00    3.00
  -4   1   0   30.00    3.00
  -4   1   0   27.00    2.70
  -5  -1   0    9.80    1.80
  -5  -1   0   11.20    1.70
  -5  -1   0    9.60    1.90
  -5   1   0   11.00    1.90
  -5   1   0   11.30    1.80
  -5   1   0   10.90    2.00
  -6  -1   0  779.82   65.49
  -7  -1   0    9.80    2.10
  -7  -1   0   11.20    2.00
  -7  -1   0    9.90    2.30
  -7   1   0   19.50    2.90
  -8  -1   0    5.90    1.80
  -8  -1   0    6.40    1.50
  -8  -1   0    8.30    2.30
  -8   1   0    5.50    1.80
  -8   1   0    5.60    1.90
  -8   1   0    3.70    1.40
  -9  -1   0    3.40    1.40
  -9  -1   0    4.30    2.00
  -9  -1   0    2.80    1.70
  -9   1   0    2.70    1.30
  -9   1   0    3.00    1.70
  -9   1   0    1.80    1.60
 -10  -1   0    0.40    1.10
 -10  -1   0    0.10    1.60
 -10  -1   0   -0.10    1.50
 -10   1   0   -3.70    1.00
 -10   1   0    0.40    1.10
 -10   1   0   -0.10    1.50
 -11  -1   0    3.10    0.60
 -11  -1   0    1.10    1.80
 -11  -1   0    1.60    1.40
 -11  -1   0    3.90    2.30
 -11   1   0   -1.40    1.50
 -11   1   0    1.30    1.80
 -11   1   0    4.70    1.80
 -12  -1   0    4.10    2.40
 -12  -1   0    1.20    2.10
 -12  -1   0    2.00    1.60
 -12   1   0    2.20    1.70
 -12   1   0    0.80    1.90
 -12   1   0   -0.80    1.70
 -13  -1   0   24.20    4.40
 -13  -1   0   31.90    5.10
 -13  -1   0   34.90    4.30
 -13   1   0   19.70    4.20
 -13   1   0   20.90    4.20
 -13   1   0   16.70    3.50
 -14  -1   0   33.40    5.60
 -14  -1   0   32.30    5.30
 -14  -1   0   27.70    4.10
 -14   1   0   23.30    4.70
 -14   1   0   22.90    4.00
 -14   1   0   23.90    4.80
   1  -2   0    0.10    0.10
   2  -2   0  537.85   54.69
   2  -2   0  614.44   49.80
  -2  -2   0  643.04   54.59
  -2   2   0  601.54   49.80
   2   2   0  588.34   49.70
   2   2   0  583.14   54.29
  -2   2   0  525.85   60.39
   3  -2   0   73.09    6.60
   3  -2   0   77.39    6.40
   3  -2   0   75.19    6.70
   3  -2   0   71.99    6.80
   3  -2   0   72.29    6.40
  -3   2   0   68.59    6.70
  -3   2   0   84.79    6.70
  -3   2   0   77.79    6.40
   4  -2   0   16.30    1.60
   4  -2   0   14.30    2.00
  -4  -2   0   21.90    2.00
  -4  -2   0   19.60    2.10
   4  -2   0   16.10    2.10
   4  -2   0   14.10    1.80
  -4  -2   0   20.40    1.90
   4  -2   0   13.40    2.10
   4  -2   0   14.80    1.50
   4   2   0   21.00    1.80
  -4   2   0   12.20    2.10
  -4   2   0   14.50    2.00
  -4   2   0   15.60    2.20
   5  -2   0  709.43   60.49
   5  -2   0  751.72   60.69
  -5   2   0  699.03   65.99
  -5   2   0  727.83   64.49
  -6  -2   0  215.18   21.40
  -6  -2   0  236.68   21.20
  -6  -2   0  239.88   20.90
  -6   2   0  275.07   21.60
  -6   2   0  252.87   21.10
  -6   2   0  261.37   21.40
  -7  -2   0    9.30    2.60
  -7  -2   0    7.90    1.60
  -7  -2   0    9.80    2.40
  -7   2   0   13.00    2.40
  -7   2   0   19.30    2.90
  -8  -2   0   75.19    7.40
  -8  -2   0   73.99    8.70
  -8  -2   0   70.19    7.60
  -8   2   0   79.89    7.90
  -8   2   0   82.09    7.60
  -8   2   0   88.49    8.10
  -9  -2   0   16.40    2.40
  -9  -2   0   11.30    2.80
  -9  -2   0   12.90    2.60
  -9   2   0   11.90    1.20
  -9   2   0   15.20    2.60
  -9   2   0   10.40    2.60
  -9   2   0   11.60    2.70
 -10  -2   0    8.30    1.90
 -10  -2   0    5.90    0.70
 -10  -2   0   10.50    2.80
 -10  -2   0    6.60    2.20
 -10   2   0    5.20    2.20
 -10   2   0    2.90    1.90
 -10   2   0    2.20    1.60
 -11  -2   0   23.00    4.30
 -11  -2   0   19.80    1.90
 -11  -2   0   25.50    4.00
 -11  -2   0   17.80    3.00
 -11   2   0   17.90    3.70
 -11   2   0   16.10    3.10
 -11   2   0   15.60    3.50
 -12  -2   0   -0.40    1.30
 -12  -2   0    1.10    1.90
 -12  -2   0   -2.20    1.40
 -12  -2   0    0.30    0.50
 -12   2   0    2.40    2.10
 -12   2   0   -0.50    1.80
 -12   2   0   -0.40    1.30
 -13  -2   0    8.20    2.80
 -13  -2   0    4.70    2.70
 -13  -2   0    5.60    1.90
 -13   2   0    7.80    2.30
 -13   2   0    6.40    3.00
 -13   2   0    7.80    2.70
 -14  -2   0    6.00    2.10
 -14  -2   0   10.70    3.60
 -14   2   0   11.20    3.50
 -14   2   0   16.30    3.80
 -14   2   0   12.40    3.00
   0  -3   0    0.50    0.20
   0  -3   0    0.10    0.20
   0  -3   0    0.30    0.20
   0  -3   0    0.10    0.10
   0  -3   0    0.30    0.20
   0  -3   0    0.20    0.40
   0  -3   0   -0.10    0.20
   0   3   0    0.00    0.40
   0   3   0    0.40    0.20
   0   3   0    0.00    0.20
   0   3   0   -0.10    0.20
   0   3   0    0.50    0.30
  -1  -3   0   76.29    7.00
  -1  -3   0   75.89    6.50
   1  -3   0   81.39    6.60
   1  -3   0   73.99    6.60
  -1  -3   0   79.79    6.60
  -1  -3   0   77.79    6.70
   1  -3   0   75.19    6.60
   1  -3   0   76.99    6.70
   1  -3   0   73.29    6.60
  -1   3   0   78.89    6.60
  -1   3   0   84.49    7.10
   1   3   0   74.49    6.50
  -1   3   0   80.09    6.70
   1   3   0   72.29    6.50
  -1   3   0   79.19    6.70
  -1   3   0   79.59    6.70
   1   3   0   85.29    7.10
  -1   3   0   78.39    6.60
   2  -3   0   17.40    1.80
  -2  -3   0   15.90    1.70
   2  -3   0   18.10    2.20
  -2  -3   0   16.20    2.20
   2  -3   0   17.70    1.70
   2  -3   0   18.70    1.70
   2  -3   0   18.70    2.00
   2  -3   0   17.50    1.70
  -2  -3   0   18.30    1.80
   2   3   0   15.20    2.20
  -2   3   0   19.10    1.70
  -2   3   0   19.20    1.90
  -2   3   0   18.50    1.80
  -2   3   0   14.80    2.20
  -2   3   0   18.70    1.80
   2   3   0   17.60    1.80
   3  -3   0  127.29   10.60
   3  -3   0  117.39   10.20
   3  -3   0  125.79   10.50
   3  -3   0  114.09   10.50
   3  -3   0  123.99   10.20
  -3   3   0  121.09   10.50
  -3   3   0  113.59   10.20
  -3   3   0  124.59   10.20
  -3   3   0  120.69   10.20
  -3   3   0  123.49   10.70
  -3   3   0  119.59   10.50
   4  -3   0  858.81   66.69
  -4  -3   0  710.63   66.49
   4  -3   0  855.81   66.89
  -4  -3   0  779.22   73.09
   4   3   0  676.23   73.39
  -4   3   0  928.41   78.09
   4   3   0  766.82   66.49
  -4   3   0  806.92   73.89
  -5  -3   0   11.20    2.00
   5  -3   0   14.10    2.30
   5  -3   0   20.60    2.40
  -5  -3   0   13.80    1.60
  -5  -3   0   13.20    1.50
  -5  -3   0   12.20    2.00
   5  -3   0   15.20    2.10
   5  -3   0   16.10    1.60
   5  -3   0   15.40    1.50
  -5  -3   0   15.40    2.00
   5   3   0   13.30    1.80
  -5   3   0   19.80    2.70
  -5   3   0   18.70    2.40
  -5   3   0   19.30    2.60
   6  -3   0  145.99   13.00
  -6  -3   0  139.79   12.70
   6  -3   0  169.08   13.30
  -6  -3   0  135.59   13.30
  -6  -3   0  140.09   13.10
  -6   3   0  160.68   13.70
  -6   3   0  163.38   13.90
  -6   3   0  160.58   12.70
  -6   3   0  161.88   13.70
  -7  -3   0   20.60    3.50
  -7  -3   0   21.00    2.70
  -7  -3   0   20.40    3.00
  -7   3   0   22.10    3.30
  -7   3   0   21.50    2.20
  -7   3   0   26.30    3.50
  -7   3   0   26.10    3.20
  -8  -3   0   43.10    6.80
  -8  -3   0   43.00    4.90
  -8  -3   0   36.90    3.90
  -8   3   0   36.10    4.10
  -8   3   0   36.00    4.80
  -8   3   0   28.80    4.50
  -8   3   0   34.90    3.40
  -9  -3   0    5.30    1.80
  -9  -3   0    0.40    1.70
  -9   3   0    4.60    0.70
  -9   3   0    4.50    1.70
  -9   3   0    3.00    1.90
  -9   3   0    3.60    1.80
 -10  -3   0    2.70    1.30
 -10  -3   0    0.20    1.40
 -10  -3   0    0.50    1.80
 -10  -3   0    3.10    0.60
 -10   3   0    3.50    0.90
 -10   3   0    4.70    2.10
 -10   3   0    6.10    1.80
 -10   3   0    5.20    2.00
 -11  -3   0   21.80    3.80
 -11  -3   0   21.90    4.70
 -11  -3   0   24.50    4.40
 -11   3   0   34.90    3.20
 -11   3   0   38.20    5.30
 -11   3   0   33.90    4.60
 -11   3   0   34.00    5.20
 -11   3   0   36.80    3.30
 -12  -3   0    9.40    3.10
 -12  -3   0    7.00    2.60
 -12  -3   0   13.80    2.70
 -12   3   0   10.90    3.10
 -12   3   0   15.90    3.50
 -12   3   0   12.70    2.90
 -12   3   0   13.40    1.70
 -13  -3   0   39.00    6.00
 -13  -3   0   32.90    5.00
 -13  -3   0   30.90    4.00
 -13   3   0   24.50    4.70
 -13   3   0   25.00    4.10
 -13   3   0   26.90    4.60
 -13   3   0   23.70    2.70
 -14  -3   0    4.00    1.80
 -14  -3   0    8.10    3.20
 -14  -3   0    5.60    2.50
 -14   3   0    7.60    2.70
 -14   3   0    6.50    1.20
 -14   3   0    8.50    3.20
 -14   3   0    8.80    2.60
   0  -4   0 3760.92  312.87
   0   4   0 3563.34  312.27
   1  -4   0  847.22   79.49
  -1  -4   0  790.62   69.99
  -1   4   0  875.01   79.19
   1   4   0  822.92   69.99
  -1   4   0  865.61   70.09
  -2  -4   0   24.00    2.00
   2  -4   0   17.30    1.90
  -2  -4   0   22.20    1.90
   2  -4   0   18.00    1.90
   2  -4   0   19.30    2.10
   2  -4   0   18.80    1.90
   2  -4   0   15.70    2.10
  -2  -4   0   21.10    1.80
  -2  -4   0   19.50    2.60
   2  -4   0   17.60    1.80
   2  -4   0   13.60    2.40
  -2   4   0   19.10    2.00
   2   4   0   22.30    2.50
   2   4   0   21.20    1.90
  -2   4   0   18.50    1.90
  -2   4   0   19.30    2.10
  -2   4   0   19.40    1.90
  -2   4   0   18.70    2.70
  -2   4   0   18.60    2.00
  -2   4   0   17.50    1.90
  -3  -4   0 1701.33  151.28
  -3  -4   0 1840.52  160.38
   3  -4   0 1827.02  161.98
   3  -4   0 1887.91  151.48
   3   4   0 1823.52  151.28
  -3   4   0 1857.51  151.58
   3   4   0 1763.62  160.28
  -3   4   0 1836.72  160.88
  -4  -4   0   12.20    2.10
   4  -4   0   15.70    2.20
  -4  -4   0   11.40    1.80
   4  -4   0   13.60    2.10
   4  -4   0   16.90    1.70
   4  -4   0   20.40    2.60
   4  -4   0   15.90    1.60
  -4  -4   0   15.20    1.60
  -4  -4   0   14.60    1.60
   4   4   0   14.70    1.90
  -4   4   0   14.30    2.00
  -4   4   0   12.40    2.30
  -4   4   0   17.10    2.20
  -4   4   0   17.60    1.60
  -4   4   0   15.40    1.70
  -4   4   0   17.20    1.70
   4   4   0   13.50    2.10
   5  -4   0   23.20    2.30
   5  -4   0   26.00    3.10
  -5  -4   0   21.30    2.30
   5  -4   0   20.40    2.90
  -5  -4   0   18.40    2.90
  -5  -4   0   23.10    2.50
   5  -4   0   24.70    2.20
  -5  -4   0   22.60    2.80
   5  -4   0   22.00    3.00
  -5  -4   0   22.60    2.20
   5  -4   0   21.00    3.10
  -5   4   0   24.60    2.20
  -5   4   0   25.40    2.30
   5   4   0   21.50    2.80
   5   4   0   21.90    2.70
  -5   4   0   20.10    2.90
  -5   4   0   21.60    2.30
  -5   4   0   27.10    3.10
   6  -4   0   22.40    2.10
   6  -4   0   18.20    2.90
   6  -4   0   23.70    2.80
   6  -4   0   25.20    2.20
  -6   4   0   20.90    4.30
  -6   4   0   28.30    3.20
  -6   4   0   16.20    2.80
  -6   4   0   21.30    2.10
  -6   4   0   20.80    2.20
  -6   4   0   19.80    2.10
  -7   4   0  911.51   76.39
  -8  -4   0   17.00    3.10
  -8  -4   0   17.60    2.60
  -8  -4   0   19.90    2.30
  -8   4   0   10.20    1.50
  -8   4   0   12.90    2.70
  -8   4   0   13.80    2.60
  -8   4   0   12.30    1.40
  -8   4   0   13.50    2.40
  -8   4   0   11.70    1.50
  -9  -4   0   -1.00    1.10
  -9  -4   0    1.80    1.70
  -9  -4   0    2.00    1.10
  -9   4   0    1.60    0.70
  -9   4   0    3.40    1.50
  -9   4   0    0.30    1.50
  -9   4   0    2.20    1.70
  -9   4   0    1.80    0.80
 -10  -4   0   96.79    9.00
 -10  -4   0   95.79    7.60
 -10  -4   0   95.19    9.70
 -10  -4   0   92.99    7.70
 -10  -4   0   88.29    8.30
 -10   4   0   82.29    7.70
 -10   4   0   84.09    9.20
 -10   4   0   82.59    8.70
 -10   4   0   79.29    8.90
 -10   4   0   80.49    7.70
 -11  -4   0    9.10    1.40
 -11  -4   0    7.40    1.20
 -11  -4   0   10.80    2.10
 -11  -4   0    9.50    3.10
 -11  -4   0    8.60    2.50
 -11   4   0   14.60    3.10
 -11   4   0   15.30    3.40
 -11   4   0   12.50    1.60
 -11   4   0   11.30    1.60
 -11   4   0   11.00    2.50
 -12  -4   0    5.40    2.30
 -12  -4   0    5.20    1.10
 -12  -4   0    4.70    1.00
 -12  -4   0    4.20    1.60
 -12  -4   0    2.80    2.40
 -12   4   0    8.90    2.70
 -12   4   0   10.90    3.20
 -12   4   0    7.40    1.30
 -12   4   0    6.80    2.30
 -13  -4   0   30.30    3.20
 -13  -4   0   34.80    5.20
 -13  -4   0   41.20    6.10
 -13  -4   0   36.90    4.40
 -13  -4   0   29.80    3.00
 -13   4   0   28.20    3.10
 -13   4   0   26.50    4.80
 -13   4   0   31.00    5.60
 -13   4   0   23.80    4.30
 -14  -4   0   11.40    3.30
 -14  -4   0    9.00    2.10
 -14  -4   0    7.10    3.20
 -14   4   0    1.10    1.70
 -14   4   0    2.60    2.10
 -14   4   0    2.90    1.00
 -14   4   0    0.20    2.30
   0  -5   0    0.20    0.40
   0  -5   0    0.30    0.50
   0  -5   0    0.60    0.50
   0  -5   0    0.90    0.50
   0  -5   0    1.10    0.90
   0  -5   0    0.20    0.40
   0  -5   0    0.10    0.40
   0  -5   0    0.50    0.50
   0   5   0    1.20    0.50
   0   5   0    0.60    0.40
   0   5   0    1.30    0.60
   0   5   0    0.20    1.00
   0   5   0    0.90    0.50
  -1  -5   0  160.78   13.00
   1  -5   0  139.09   12.10
   1  -5   0  139.19   12.10
   1  -5   0  132.29   12.20
   1  -5   0  129.79   12.20
  -1  -5   0  145.69   12.30
  -1  -5   0  145.79   12.20
   1  -5   0  133.19   12.10
   1  -5   0  159.58   12.90
   1   5   0  142.89   12.10
   1   5   0  158.18   12.90
  -1   5   0  153.38   12.90
  -1   5   0  146.49   12.30
   3  -5   0  247.68   19.60
  -3  -5   0  210.78   19.20
   3  -5   0  254.77   20.10
  -3  -5   0  214.18   19.20
   3  -5   0  244.98   19.20
  -3  -5   0  215.48   19.20
   3  -5   0  257.67   19.60
  -3  -5   0  218.88   19.90
  -3   5   0  239.08   20.10
   3   5   0  202.78   19.20
   3   5   0  207.58   19.80
  -3   5   0  250.27   19.50
   4  -5   0   50.19    4.80
  -4  -5   0   40.60    4.90
   4  -5   0   52.59    4.80
  -4  -5   0   42.50    4.30
   4  -5   0   51.39    4.30
   4  -5   0   53.29    5.60
  -4  -5   0   40.10    4.20
   4  -5   0   52.29    4.40
  -4  -5   0   38.20    4.30
  -4   5   0   53.59    4.40
   4   5   0   39.90    4.30
  -4   5   0   57.89    4.80
  -4   5   0   51.99    5.20
  -4   5   0   51.39    4.70
  -4   5   0   52.49    4.40
   4   5   0   36.80    4.80
  -4   5   0   49.60    4.30
   5  -5   0  699.83   58.69
   6  -5   0  117.19   10.50
   6  -5   0  116.09   10.60
   6  -5   0  111.29    9.70
   6  -5   0  112.29    9.80
   6  -5   0  115.09   10.70
   6  -5   0  111.59   10.40
  -6   5   0  105.79   10.60
  -6   5   0  117.89   10.40
  -6   5   0  117.69    9.70
  -6   5   0   99.89   10.60
  -6   5   0  118.89    9.80
   7  -5   0   34.30    3.00
   7  -5   0   32.20    4.00
   7  -5   0   32.70    3.10
   7  -5   0   35.40    3.80
  -7   5   0   35.10    3.90
  -7   5   0   34.50    4.40
  -7   5   0   31.00    4.00
  -7   5   0   31.00    3.10
  -7   5   0   32.30    3.20
  -7   5   0   33.80    3.20
   8  -5   0   13.40    1.90
  -8  -5   0   17.30    2.30
  -8  -5   0   13.40    2.50
   8  -5   0   12.60    2.00
  -8   5   0   12.60    2.70
  -8   5   0   14.80    1.70
  -8   5   0   13.90    1.80
  -8   5   0   13.80    2.50
  -8   5   0   14.90    1.80
  -8   5   0   14.60    2.90
  -9  -5   0  199.38   16.80
  -9  -5   0  192.48   15.90
  -9  -5   0  188.88   15.00
  -9   5   0  172.08   15.10
  -9   5   0  175.78   16.40
  -9   5   0  163.78   15.80
  -9   5   0  164.28   15.90
  -9   5   0  163.28   15.00
 -10  -5   0   59.89    5.80
 -10  -5   0   54.69    5.10
 -10  -5   0   62.99    5.30
 -10  -5   0   66.79    7.40
 -10  -5   0   54.39    6.30
 -10   5   0   49.20    6.20
 -11  -5   0   24.80    4.60
 -11  -5   0   19.90    3.60
 -11  -5   0   22.90    2.40
 -11  -5   0   22.90    2.20
 -11  -5   0   24.90    3.10
 -11   5   0   15.30    2.30
 -11   5   0   14.30    3.10
 -11   5   0   16.70    3.40
 -11   5   0   16.20    2.30
 -11   5   0   14.30    3.80
 -12  -5   0    1.70    1.30
 -12  -5   0    1.20    0.90
 -12  -5   0    2.30    2.30
 -12  -5   0    2.80    1.00
 -12  -5   0   -0.50    1.50
 -12   5   0    3.70    2.10
 -12   5   0    4.40    1.20
 -12   5   0    5.50    2.10
 -12   5   0    4.80    1.20
 -12   5   0    1.80    2.70
 -13  -5   0    2.50    0.90
 -13  -5   0    2.80    1.10
 -13  -5   0    2.10    1.30
 -13  -5   0   -1.50    1.90
 -13  -5   0   -0.40    1.70
 -13  -5   0    1.20    0.90
 -13   5   0    1.70    2.00
 -13   5   0    1.40    0.90
 -13   5   0    0.70    2.10
 -13   5   0    1.30    1.70
 -14  -5   0   -1.70    1.90
 -14  -5   0   -0.80    1.20
 -14  -5   0    1.20    0.80
 -14  -5   0    0.70    1.00
 -14  -5   0    3.10    2.20
 -14   5   0    2.00    2.30
 -14   5   0    1.20    1.80
 -14   5   0   -0.80    0.70
 -14   5   0   -0.30    1.40
   0  -6   0   39.00    3.70
   0  -6   0   37.90    3.60
   0  -6   0   39.10    3.60
   0  -6   0   42.70    3.90
   0  -6   0   40.80    3.70
   0  -6   0   41.00    4.60
   0  -6   0   38.00    3.70
   0  -6   0   40.30    3.70
   0   6   0   38.10    4.40
   0   6   0   40.30    3.70
   0   6   0   39.00    3.60
   1  -6   0   41.10    3.90
   1  -6   0   43.20    4.00
   1  -6   0   45.70    3.90
  -1  -6   0   39.40    3.90
  -1  -6   0   39.30    4.00
  -1  -6   0   41.00    4.80
   1  -6   0   44.10    3.90
  -1  -6   0   41.70    4.00
   1  -6   0   41.30    4.70
  -1  -6   0   43.80    3.90
  -1  -6   0   40.90    3.70
   1  -6   0   41.90    4.10
   1  -6   0   42.50    3.90
   1  -6   0   42.20    3.90
  -1  -6   0   39.60    3.90
   1   6   0   47.90    5.30
  -1   6   0   44.60    4.90
   1   6   0   43.60    3.70
  -1   6   0   45.30    4.00
   1   6   0   40.20    3.90
  -1   6   0   41.60    3.90
  -1   6   0   42.10    3.90
   1   6   0   42.80    3.70
  -2  -6   0  110.69    9.70
   2   6   0  102.19   10.60
  -2   6   0  142.89   11.10
   3  -6   0  139.59   12.10
  -3  -6   0  138.49   11.80
  -3  -6   0  137.09   11.70
   3  -6   0  136.59   12.10
   3  -6   0  139.69   11.80
   3  -6   0  144.09   12.10
  -3  -6   0  136.49   11.70
  -3  -6   0  133.09   12.60
   3  -6   0  141.29   11.90
  -3  -6   0  136.59   11.80
  -3  -6   0  140.39   12.00
   3  -6   0  139.79   12.70
   3  -6   0  140.49   11.70
   3  -6   0  145.49   11.90
  -3  -6   0  136.39   11.90
  -3   6   0  135.89   12.70
   3   6   0  133.99   11.80
  -3   6   0  136.79   11.90
  -3   6   0  137.59   12.00
  -3   6   0  134.29   12.00
  -3   6   0  147.09   12.00
   3   6   0  129.69   12.60
  -3   6   0  138.79   11.80
   4  -6   0  138.29   13.10
   4  -6   0  131.59   12.80
  -4  -6   0  170.98   12.80
  -4  -6   0  170.38   12.90
  -4  -6   0  161.68   12.80
  -4  -6   0  166.98   12.80
   4  -6   0  140.99   12.70
   4  -6   0  139.09   13.10
   4  -6   0  137.09   12.50
   4  -6   0  134.99   13.50
  -4  -6   0  168.48   13.80
  -4  -6   0  156.68   12.70
  -4   6   0  142.19   12.80
   4   6   0  168.68   13.70
  -4   6   0  144.99   13.10
  -4   6   0  149.49   12.90
   4   6   0  166.18   12.90
  -4   6   0  140.19   12.70
  -4   6   0  129.49   13.00
  -5  -6   0   38.10    4.10
   5  -6   0   51.89    4.30
  -5  -6   0   37.40    4.90
  -5  -6   0   40.30    4.20
   5  -6   0   45.50    5.10
   5  -6   0   48.00    4.90
   5  -6   0   44.80    4.20
   5  -6   0   45.30    4.70
   5   6   0   37.20    4.30
  -5   6   0   43.00    4.60
   5   6   0   38.80    4.80
  -5   6   0   51.29    4.40
  -5   6   0   49.90    4.10
  -5   6   0   46.60    6.10
  -5   6   0   47.80    4.30
  -5   6   0   50.79    4.70
  -6  -6   0  152.98   11.70
  -6  -6   0  152.38   12.00
   6  -6   0  134.19   11.70
   6  -6   0  133.39   12.70
   6  -6   0  131.29   11.70
  -6  -6   0  146.69   11.60
   6  -6   0  121.39   12.30
  -6  -6   0  143.49   11.80
   6  -6   0  136.29   12.50
  -6  -6   0  151.38   12.70
  -6   6   0  127.79   12.10
  -6   6   0  120.49   11.50
   6   6   0  135.29   12.40
   6   6   0  144.69   12.00
  -6   6   0  127.79   11.70
  -6   6   0  128.79   11.80
  -6   6   0  132.29   12.20
   7  -6   0   80.29    7.50
  -7  -6   0   69.79    7.30
  -7  -6   0   74.29    6.80
   7  -6   0   68.09    7.40
  -7  -6   0   71.99    6.60
   7  -6   0   76.89    6.60
  -7  -6   0   72.19    6.50
  -7  -6   0   80.89    7.10
   7  -6   0   72.19    7.60
   7  -6   0   72.39    6.50
  -7   6   0   76.09    6.70
  -7   6   0   75.89    7.30
  -7   6   0   73.19    6.70
  -7   6   0   68.09    7.20
  -7   6   0   76.79    7.60
  -7   6   0   77.39    6.50
   8  -6   0    7.30    1.70
  -8  -6   0    3.70    0.90
   8  -6   0    8.70    1.00
   8  -6   0    6.60    1.90
   8  -6   0    6.70    0.90
  -8  -6   0    3.70    1.10
  -8  -6   0    4.80    1.80
  -8  -6   0    4.70    1.50
  -8  -6   0    3.70    1.00
  -8  -6   0    3.90    0.80
  -8  -6   0    4.20    1.20
  -8   6   0    7.80    1.20
  -8   6   0    7.30    1.30
  -8   6   0    7.60    2.00
  -8   6   0    9.50    2.40
  -8   6   0    7.30    1.30
  -8   6   0    6.00    1.80
  -9  -6   0   20.50    2.90
  -9  -6   0   18.90    2.60
  -9  -6   0   19.10    3.40
  -9   6   0   29.40    2.80
  -9   6   0   27.50    3.90
  -9   6   0   27.70    4.40
  -9   6   0   30.70    2.90
  -9   6   0   29.60    4.00
 -10  -6   0   45.80    5.60
 -10  -6   0   51.29    4.70
 -10  -6   0   54.39    4.90
 -10  -6   0   55.69    5.20
 -10  -6   0   59.19    7.50
 -10   6   0   37.40    5.80
 -10   6   0   42.70    6.50
 -11  -6   0    1.20    0.80
 -11  -6   0    1.00    0.90
 -11  -6   0    4.40    2.20
 -11  -6   0    1.40    1.70
 -11  -6   0    4.00    1.40
 -11   6   0   -0.80    1.40
 -11   6   0    1.20    1.00
 -11   6   0    2.20    1.00
 -11   6   0   -1.20    1.40
 -11   6   0   -2.30    1.60
 -12  -6   0   40.10    6.70
 -12  -6   0   47.40    6.00
 -12  -6   0   45.60    4.60
 -12  -6   0   45.00    4.50
 -12  -6   0   40.20    4.30
 -12  -6   0   47.60    5.00
 -12   6   0   53.39    4.80
 -12   6   0   43.00    5.90
 -12   6   0   53.29    5.90
 -12   6   0   46.40    4.60
 -12   6   0   54.49    7.20
 -13  -6   0   11.80    3.70
 -13  -6   0   12.70    2.10
 -13  -6   0    9.30    2.80
 -13  -6   0   11.80    2.10
 -13  -6   0   11.00    2.20
 -13  -6   0   16.50    2.10
 -13   6   0   25.00    3.90
 -13   6   0   18.20    4.00
 -14  -6   0    1.20    0.90
 -14  -6   0    3.00    2.20
 -14  -6   0    0.50    1.00
 -14  -6   0    2.00    1.40
 -14   6   0    1.40    1.80
 -14   6   0   -0.10    1.60
 -14   6   0    2.30    1.00
 -14   6   0    0.00    2.20
   0  -7   0    0.60    0.60
   0  -7   0    0.70    0.50
   0  -7   0    1.00    0.60
   0  -7   0    1.20    0.50
   0  -7   0    2.50    1.50
   0  -7   0    1.50    0.60
   0  -7   0    1.50    0.60
   0  -7   0    1.90    0.80
   0   7   0    0.80    0.60
   0   7   0    2.30    0.60
   0   7   0    0.80    0.60
   0   7   0    0.70    1.30
   0   7   0    1.30    0.70
  -1  -7   0  649.24   56.39
   1  -7   0  614.64   56.39
  -1  -7   0  685.23   72.19
  -1   7   0  594.14   70.19
   1   7   0  734.53   56.99
   1   7   0  636.54   70.29
  -1   7   0  641.64   56.49
   2  -7   0   32.20    3.50
  -2  -7   0   45.50    3.90
  -2  -7   0   38.60    4.60
  -2  -7   0   40.20    3.80
   2  -7   0   35.60    3.70
   2  -7   0   36.90    3.60
   2  -7   0   35.80    3.70
  -2  -7   0   40.20    3.70
  -2  -7   0   39.70    3.40
   2  -7   0   32.90    3.70
  -2  -7   0   39.30    3.40
   2  -7   0   34.40    3.50
  -2   7   0   37.40    3.50
  -2   7   0   37.90    4.60
   2   7   0   39.70    3.40
   2   7   0   41.10    3.40
  -2   7   0   36.10    3.60
  -2   7   0   33.80    3.70
  -2   7   0   39.30    3.80
   2   7   0   37.00    4.50
  -3  -7   0    1.80    0.60
  -3  -7   0    3.40    0.80
  -3  -7   0    1.70    1.40
   3  -7   0    1.00    0.90
   3  -7   0    0.40    0.60
   3  -7   0    2.20    1.30
   3  -7   0    0.90    0.60
  -3  -7   0    1.40    0.80
   3  -7   0    1.40    0.70
  -3  -7   0    1.00    0.40
   3  -7   0    1.00    0.80
   3  -7   0    0.20    0.60
  -3  -7   0    1.70    0.70
  -3  -7   0    1.90    0.70
  -3   7   0    2.20    0.80
   3   7   0    2.30    1.30
  -3   7   0    1.50    0.70
  -3   7   0    1.40    0.70
   3   7   0    1.10    0.60
  -3   7   0    2.70    1.50
  -3   7   0    1.10    0.70
  -3   7   0    0.50    0.70
  -4  -7   0   14.20    3.10
   4  -7   0   23.20    2.50
   4  -7   0   18.00    3.30
   4  -7   0   23.80    2.30
   4  -7   0   25.70    3.20
   4  -7   0   19.20    2.90
   4  -7   0   21.90    2.40
   4  -7   0   24.60    2.40
   4  -7   0   25.90    2.40
  -4   7   0   21.20    2.40
  -4   7   0   23.10    2.50
  -4   7   0   21.20    3.60
  -4   7   0   22.20    2.60
   4   7   0   14.20    3.10
  -4   7   0   27.10    3.20
  -4   7   0   24.90    2.80
  -5  -7   0  297.97   24.60
   5  -7   0  258.37   23.50
   5  -7   0  252.87   23.50
   5  -7   0  271.67   24.00
  -5  -7   0  290.07   23.60
  -5  -7   0  303.77   23.60
  -5  -7   0  309.97   23.60
  -5  -7   0  287.47   23.40
   5  -7   0  281.47   24.10
   5  -7   0  285.97   24.60
  -5  -7   0  284.17   23.60
  -5   7   0  277.67   24.70
  -5   7   0  267.07   23.40
  -5   7   0  252.17   23.60
   5   7   0  285.47   23.60
  -5   7   0  279.67   23.60
   5   7   0  299.77   24.50
  -5   7   0  248.58   23.70
  -6  -7   0   54.19    6.10
  -6  -7   0   55.79    5.10
  -6  -7   0   50.29    5.00
  -6  -7   0   48.60    5.10
   6  -7   0   48.50    5.60
   6  -7   0   59.79    6.20
   6  -7   0   57.29    5.10
   6  -7   0   58.69    5.00
   6  -7   0   57.59    5.80
  -6  -7   0   56.89    5.30
  -6   7   0   55.59    5.10
   6   7   0   54.39    5.20
  -6   7   0   53.59    5.20
  -6   7   0   52.49    5.00
  -6   7   0   57.69    5.60
   6   7   0   52.19    5.90
  -6   7   0   57.09    5.50
  -7  -7   0  184.88   17.90
   7  -7   0  216.88   18.80
  -7  -7   0  188.78   18.10
   7  -7   0  230.68   19.20
  -7  -7   0  187.68   17.80
   7  -7   0  238.58   18.80
   7  -7   0  216.88   17.80
  -7  -7   0  186.48   18.70
  -7  -7   0  195.08   17.90
   7  -7   0  219.18   17.90
  -7  -7   0  186.28   17.70
   7  -7   0  226.18   18.70
  -7   7   0  225.88   18.00
  -7   7   0  234.88   17.80
  -7   7   0  214.48   18.50
  -7   7   0  219.18   18.50
  -7   7   0  232.68   18.10
   7   7   0  184.18   18.50
  -7   7   0  214.68   18.80
  -8  -7   0   56.19    5.80
  -8  -7   0   56.09    5.20
  -8  -7   0   59.69    6.00
  -8  -7   0   58.39    5.70
  -8  -7   0   61.89    5.30
   8  -7   0   61.19    6.10
   8  -7   0   50.49    5.00
   8  -7   0   53.59    6.20
  -8  -7   0   57.39    5.50
   8  -7   0   51.89    5.10
  -8  -7   0   60.39    5.10
  -8   7   0   53.09    6.30
  -8   7   0   52.09    5.20
  -8   7   0   51.99    5.30
  -8   7   0   57.39    5.90
  -8   7   0   47.80    5.70
   9  -7   0   38.60    4.30
   9  -7   0   43.30    4.60
  -9   7   0   32.30    3.90
  -9   7   0   40.90    4.80
  -9   7   0   35.90    4.90
  -9   7   0   40.60    5.70
  -9   7   0   39.60    3.90
 -10  -7   0   28.60    3.80
 -10  -7   0   31.10    3.00
 -10  -7   0   33.70    4.20
 -10  -7   0   31.30    3.20
 -10  -7   0   38.30    5.80
 -10   7   0   15.80    3.90
 -10   7   0   20.90    3.20
 -11  -7   0   24.70    3.00
 -11  -7   0   25.50    3.30
 -11  -7   0   24.20    4.70
 -11  -7   0   29.30    3.00
 -11  -7   0   25.80    4.00
 -11   7   0   19.30    3.80
 -11   7   0   32.40    5.20
 -11   7   0   23.70    3.00
 -11   7   0   23.60    3.10
 -11   7   0   25.50    4.10
 -12  -7   0    5.10    1.50
 -12  -7   0    3.60    2.00
 -12  -7   0    2.70    1.10
 -12  -7   0    2.40    2.40
 -12  -7   0    2.60    1.20
 -12  -7   0    2.70    1.10
 -12   7   0    3.40    1.40
 -12   7   0    3.40    2.50
 -12   7   0    3.40    1.20
 -12   7   0    6.10    2.40
 -12   7   0    2.80    1.90
 -13  -7   0    3.00    1.20
 -13  -7   0    3.30    2.50
 -13  -7   0    1.80    1.20
 -13  -7   0    1.00    1.00
 -13  -7   0    0.70    1.00
 -13  -7   0    0.00    1.70
 -13   7   0   -1.00    1.90
 -13   7   0   -0.50    1.50
 -13   7   0    1.60    1.00
 -13   7   0    1.20    1.70
 -14  -7   0    8.20    1.60
 -14  -7   0    6.40    1.70
 -14  -7   0    5.20    3.20
 -14  -7   0    7.20    2.60
 -14  -7   0   10.90    2.00
 -14   7   0    9.10    2.70
 -14   7   0    6.00    3.10
 -14   7   0    7.10    1.60
 -14   7   0    8.20    2.60
   0  -8   0 1256.87  126.89
   0  -8   0 1322.27  110.49
   0   8   0 1369.66  128.49
   0   8   0 1286.47  110.49
  -1  -8   0 2127.69  185.08
  -1  -8   0 2329.77  204.28
   1  -8   0 2111.99  185.08
   1  -8   0 2348.67  204.58
   1   8   0 2240.38  185.28
   1   8   0 2288.67  203.48
  -1   8   0 2143.29  202.58
  -1   8   0 2266.87  185.38
   2  -8   0   19.40    2.10
   2  -8   0   18.00    2.00
   2  -8   0   27.10    4.80
  -2  -8   0   14.80    2.30
   2  -8   0   18.40    2.20
  -2  -8   0   16.00    2.10
   2  -8   0   17.10    2.00
  -2  -8   0   18.30    1.80
  -2  -8   0   17.20    1.80
   2  -8   0   22.50    2.30
  -2  -8   0   13.10    2.00
  -2  -8   0   15.40    3.10
   2  -8   0   18.00    2.30
  -2  -8   0   14.30    2.10
  -2  -8   0   15.20    2.20
   2  -8   0   21.50    2.20
  -2   8   0   19.70    2.30
   2   8   0   17.30    1.80
   2   8   0   17.10    2.10
   2   8   0   18.40    3.30
  -2   8   0   20.10    3.50
  -2   8   0   17.50    2.10
   2   8   0   16.40    1.80
  -2   8   0   19.90    2.20
  -2   8   0   22.80    2.20
  -3  -8   0   83.49    6.10
   3  -8   0   66.69    6.30
  -3  -8   0   86.39    6.70
   3  -8   0   62.99    6.50
   3  -8   0   67.09    6.40
   3  -8   0   60.49    6.50
   3  -8   0   64.19    6.40
   3  -8   0   63.69    6.20
  -3  -8   0   90.59    7.80
  -3   8   0   66.19    6.50
  -3   8   0   71.79    7.60
   3   8   0   82.49    6.20
  -3   8   0   66.49    6.40
  -3   8   0   62.09    6.40
  -3   8   0   65.99    6.30
  -3   8   0   70.69    6.60
   3   8   0   84.59    7.70
   4  -8   0  241.58   21.00
   4  -8   0  234.68   20.90
  -4  -8   0  228.38   20.60
   4  -8   0  264.57   20.60
  -4  -8   0  239.48   21.80
   4  -8   0  267.87   20.50
   4  -8   0  269.47   20.70
  -4  -8   0  233.98   20.60
  -4  -8   0  218.48   20.70
   4  -8   0  258.27   20.60
   4  -8   0  260.57   21.90
  -4  -8   0  230.98   20.50
  -4  -8   0  218.08   20.60
   4  -8   0  246.48   21.00
  -4  -8   0  234.48   20.40
  -4   8   0  228.68   21.80
  -4   8   0  243.78   20.90
   4   8   0  221.28   20.50
  -4   8   0  259.77   20.60
  -4   8   0  251.37   20.70
  -4   8   0  256.67   20.90
   4   8   0  220.38   21.60
  -4   8   0  258.97   20.90
   5  -8   0    1.00    1.20
   5  -8   0    2.90    1.00
  -5  -8   0    3.20    1.00
   5  -8   0    0.20    1.40
  -5  -8   0    4.00    1.90
   5  -8   0    2.60    1.00
  -5  -8   0    3.50    0.80
  -5  -8   0    2.20    0.90
  -5  -8   0    2.80    0.90
  -5  -8   0    0.90    0.80
   5  -8   0    2.60    1.40
  -5  -8   0    0.60    0.70
  -5   8   0    2.60    1.00
  -5   8   0    3.00    1.90
  -5   8   0    0.60    0.90
  -5   8   0    1.30    1.00
   5   8   0    2.80    0.90
  -5   8   0    3.80    1.20
   5   8   0    0.50    1.40
  -5   8   0    2.30    1.00
   6  -8   0  110.09   10.90
  -6  -8   0  124.39   10.30
  -6  -8   0  123.99   10.40
   6  -8   0  110.19   11.00
   6  -8   0  110.19   10.40
   6  -8   0  109.59   10.30
   6  -8   0  118.59   11.50
  -6  -8   0  124.99   10.40
  -6  -8   0  130.99   10.50
  -6  -8   0  127.99   11.60
  -6  -8   0  129.99   10.40
  -6  -8   0  132.19   10.60
   6   8   0  126.99   10.50
  -6   8   0  116.49   10.80
   6   8   0  125.49   11.50
  -6   8   0  104.49   10.20
  -6   8   0  108.19   10.50
  -6   8   0  115.19   10.40
  -6   8   0  109.59   10.70
  -7  -8   0   43.90    5.30
   7  -8   0   42.10    4.30
   7  -8   0   39.40    5.00
   7  -8   0   36.30    4.10
  -7  -8   0   49.70    4.30
  -7  -8   0   45.30    4.40
   7  -8   0   39.10    5.50
  -7  -8   0   46.50    4.20
  -7  -8   0   49.00    4.20
  -7  -8   0   44.70    4.50
   7  -8   0   41.80    4.90
  -7   8   0   41.90    4.80
  -7   8   0   38.40    4.40
   7   8   0   53.39    4.50
  -7   8   0   40.10    4.70
  -7   8   0   40.50    4.10
  -7   8   0   40.90    4.30
   7   8   0   55.19    5.60
   8  -8   0  100.09    9.80
  -8  -8   0  110.59    9.30
  -8  -8   0  105.69    8.90
   8  -8   0   98.19    8.90
  -8  -8   0   99.29    8.90
   8  -8   0   93.29    8.70
  -8  -8   0  109.59    8.80
  -8  -8   0   94.49    9.90
   8  -8   0  101.29   10.20
  -8  -8   0  114.59    9.10
   8  -8   0   98.49    9.90
  -8   8   0   87.59    9.90
  -8   8   0   90.19    9.50
  -8   8   0   92.79    9.10
  -8   8   0   96.29    9.00
  -8   8   0   97.19    9.50
   9  -8   0   47.80    5.70
  -9  -8   0   44.70    4.30
   9  -8   0   42.50    5.30
  -9  -8   0   43.00    5.00
   9  -8   0   45.00    4.20
  -9  -8   0   46.50    4.50
  -9  -8   0   47.10    4.20
  -9  -8   0   49.60    5.00
   9  -8   0   42.30    4.10
  -9  -8   0   46.10    4.60
  -9   8   0   47.60    5.40
  -9   8   0   40.80    4.50
  -9   8   0   44.10    5.20
  -9   8   0   52.49    6.50
  -9   8   0   43.60    4.70
 -10  -8   0  158.28   14.60
  10  -8   0  188.68   14.50
 -10  -8   0  156.28   15.10
 -10  -8   0  158.88   14.70
 -10  -8   0  148.39   14.70
 -10  -8   0  152.48   14.50
  10  -8   0  161.68   14.40
 -10   8   0  176.88   15.60
 -10   8   0  178.38   15.00
 -10   8   0  186.98   16.40
 -10   8   0  188.48   15.60
 -10   8   0  196.18   14.90
 -11  -8   0   26.40    3.10
 -11  -8   0   23.50    4.80
 -11  -8   0   26.90    2.80
 -11  -8   0   23.70    2.90
 -11  -8   0   26.70    3.20
 -11  -8   0   25.90    3.70
 -11   8   0   22.50    3.20
 -11   8   0   19.20    2.90
 -11   8   0   22.00    4.00
 -11   8   0   20.10    3.70
 -11   8   0   24.70    4.60
 -12  -8   0    2.80    2.70
 -12  -8   0    6.60    1.70
 -12  -8   0    4.70    1.30
 -12  -8   0    7.60    2.20
 -12  -8   0    5.70    1.60
 -12  -8   0    8.20    1.60
 -12   8   0   15.10    2.90
 -12   8   0   10.90    2.00
 -12   8   0    8.40    3.20
 -12   8   0    9.80    2.70
 -12   8   0   11.60    1.80
 -13  -8   0    0.20    2.30
 -13  -8   0   -0.40    1.00
 -13  -8   0    0.70    1.20
 -13  -8   0    0.60    1.70
 -13  -8   0    0.90    1.10
 -13  -8   0    4.10    1.50
 -13   8   0    3.60    2.80
 -13   8   0    2.90    1.90
 -13   8   0    3.70    2.10
 -13   8   0    2.80    1.20
 -14  -8   0    0.40    2.40
 -14  -8   0    1.90    1.40
 -14  -8   0    2.70    1.10
 -14  -8   0    0.70    1.20
 -14  -8   0   -0.60    1.50
 -14  -8   0    1.80    1.20
 -14   8   0    3.20    1.30
 -14   8   0    5.00    3.00
 -14   8   0    4.60    2.30
 -14   8   0    3.70    2.00
   0  -9   0    1.30    0.70
   0  -9   0    0.50    0.70
   0  -9   0    1.00    0.60
   0  -9   0    1.40    0.90
   0  -9   0    1.60    0.80
   0  -9   0    2.60    1.50
   0  -9   0    1.00    0.60
   0  -9   0    1.70    0.70
   0   9   0    0.90    0.70
   0   9   0    0.40    0.70
   0   9   0    0.60    1.70
   0   9   0    1.80    0.60
   0   9   0    0.50    0.60
   1  -9   0  548.75   45.50
  -1  -9   0  505.05   45.40
   1   9   0  541.15   45.50
  -1   9   0  519.95   45.50
  -2  -9   0   79.29    7.20
  -2  -9   0   76.09    6.90
   2  -9   0   86.49    7.30
   2  -9   0   73.99    8.40
   2  -9   0   81.89    7.10
   2  -9   0   77.59    7.20
  -2  -9   0   76.19    7.40
  -2  -9   0   82.59    7.40
  -2  -9   0   77.29    7.20
   2  -9   0   83.19    7.40
  -2  -9   0   77.89    7.20
   2  -9   0   81.49    7.30
   2  -9   0   85.29    7.30
  -2  -9   0   68.19    8.20
   2  -9   0   84.69    7.40
  -2   9   0   84.59    7.50
   2   9   0   81.19    7.00
   2   9   0   87.19    8.50
   2   9   0   79.19    7.20
  -2   9   0   78.29    7.30
  -2   9   0   79.89    8.50
  -2   9   0   74.89    7.20
   2   9   0   78.89    7.00
  -2   9   0   82.89    7.30
  -3  -9   0  240.58   21.10
   3  -9   0  211.68   19.90
  -3  -9   0  248.18   19.80
   3  -9   0  228.98   19.70
   3  -9   0  231.48   19.80
  -3  -9   0  239.18   19.80
  -3  -9   0  243.38   20.00
   3  -9   0  228.38   19.90
   3  -9   0  230.58   19.60
  -3  -9   0  232.48   19.40
   3  -9   0  221.68   19.90
  -3  -9   0  241.48   19.80
  -3  -9   0  235.58   19.40
  -3   9   0  224.48   19.90
   3   9   0  252.07   21.10
  -3   9   0  217.88   19.80
  -3   9   0  222.48   19.80
   3   9   0  239.98   19.50
   3   9   0  237.48   19.50
  -3   9   0  224.08   19.90
  -3   9   0  234.88   21.10
  -3   9   0  222.78   19.60
   4  -9   0  102.39    9.70
   4  -9   0  105.89    9.60
   4  -9   0   99.69    9.30
  -4  -9   0  112.89    9.10
   4  -9   0  105.59    9.10
  -4  -9   0  118.09    9.70
  -4  -9   0  102.19    9.30
  -4  -9   0   97.39   10.50
  -4  -9   0   99.69    9.50
   4  -9   0  104.89    9.40
   4  -9   0  103.29    9.30
  -4  -9   0  111.09    9.00
   4  -9   0  101.39   10.60
  -4   9   0  105.29    9.20
  -4   9   0  111.19    9.40
  -4   9   0  108.69    9.60
   4   9   0   99.59    9.20
  -4   9   0   93.09    9.40
   4   9   0  109.99   10.60
  -4   9   0  105.39   10.00
  -4   9   0  107.19   10.80
   5  -9   0    2.00    0.70
  -5  -9   0    1.10    0.80
  -5  -9   0    1.60    0.90
  -5  -9   0    1.40    0.70
  -5  -9   0    0.90    0.90
   5  -9   0    0.80    0.80
  -5  -9   0    2.90    1.00
   5  -9   0    1.00    0.70
   5  -9   0    0.90    1.10
   5  -9   0    1.50    0.60
  -5  -9   0    1.80    1.80
   5  -9   0    2.30    1.00
  -5  -9   0    1.40    0.70
   5  -9   0   -0.70    1.40
   5  -9   0    0.80    1.10
  -5   9   0    1.20    1.00
  -5   9   0    1.40    1.00
   5   9   0    2.20    1.60
  -5   9   0   -0.20    0.80
   5   9   0    2.50    0.90
  -5   9   0    1.50    0.90
  -5   9   0    1.20    1.10
  -5   9   0    0.40    1.60
  -6  -9   0  403.46   31.20
   6  -9   0  336.67   31.30
  -6  -9   0  411.26   31.40
   6  -9   0  357.36   31.90
   6  -9   0  341.27   32.50
   6  -9   0  344.47   31.90
  -6  -9   0  393.86   31.40
  -6  -9   0  419.26   32.80
  -6  -9   0  376.86   31.30
  -6  -9   0  395.36   31.30
   6  -9   0  357.06   31.40
  -6  -9   0  385.16   31.50
   6   9   0  387.46   31.40
  -6   9   0  350.26   31.20
  -6   9   0  356.66   31.60
  -6   9   0  355.66   31.80
  -6   9   0  367.36   31.60
   6   9   0  392.86   32.60
  -6   9   0  363.76   31.40
  -6   9   0  338.37   32.70
  -7  -9   0  115.39    9.50
  -7  -9   0  119.99    9.70
  -7  -9   0  112.19    9.60
   7  -9   0   86.99   10.70
  -7  -9   0  119.39    9.80
  -7  -9   0  136.69   11.30
   7  -9   0  109.29   10.80
   7  -9   0   93.19   10.10
   7  -9   0   89.99   10.10
  -7  -9   0  111.99    9.40
  -7  -9   0  121.39    9.60
   7  -9   0  101.09    9.50
   7  -9   0   96.69    9.40
   7   9   0  106.79   10.70
  -7   9   0   99.99    9.60
  -7   9   0  101.49   10.10
  -7   9   0   95.09    9.70
   7   9   0  115.19    9.70
  -8  -9   0   -2.20    1.30
   8  -9   0    0.30    1.40
  -8  -9   0    0.80    0.80
  -8  -9   0   -0.80    0.90
  -8  -9   0    0.20    0.80
  -8  -9   0    0.30    0.80
   8  -9   0    1.10    0.90
   8  -9   0    3.20    1.90
  -8  -9   0    1.20    0.90
   8  -9   0    0.80    0.80
   8  -9   0    2.80    2.00
  -8  -9   0   -0.10    0.70
  -8  -9   0    0.40    0.70
  -8   9   0    0.50    1.80
  -8   9   0   -0.30    1.50
  -8   9   0   -0.20    0.90
  -8   9   0    1.40    1.50
  -8   9   0   -0.40    0.80
  -9  -9   0   67.99    7.80
  -9  -9   0   77.59    7.40
  -9  -9   0   66.99    7.40
   9  -9   0   71.29    8.40
   9  -9   0   76.49    8.30
  -9  -9   0   76.89    7.00
   9  -9   0   82.89    7.00
   9  -9   0   86.29    7.20
  -9  -9   0   75.69    7.20
  -9  -9   0   77.89    7.20
  -9  -9   0   66.99    8.00
  -9  -9   0   69.99    7.10
  -9   9   0   86.99    8.70
  -9   9   0   88.19    8.00
  -9   9   0   87.99    7.60
  -9   9   0   84.09    8.10
  -9   9   0   78.29    7.30
 -10  -9   0   63.49    6.60
  10  -9   0   89.99    7.80
 -10  -9   0   65.99    6.20
 -10  -9   0   72.89    6.60
 -10  -9   0   77.59    7.10
 -10  -9   0   62.89    6.50
 -10  -9   0   67.89    6.10
 -10  -9   0   64.39    6.70
 -10  -9   0   65.19    6.40
 -10   9   0   83.19    7.70
 -10   9   0   92.89    8.60
 -11  -9   0   92.89    9.40
 -11  -9   0  104.49   11.60
 -11  -9   0   94.89    9.80
 -11  -9   0  102.69   10.10
 -11  -9   0   99.09    9.70
 -11   9   0  126.29   10.60
 -11   9   0  112.89   10.70
 -11   9   0  120.19   12.40
 -11   9   0  124.09   10.20
 -11   9   0  114.89    9.80
 -12  -9   0   48.70    5.00
 -12  -9   0   46.20    5.60
 -12  -9   0   47.90    7.50
 -12  -9   0   40.00    4.80
 -12  -9   0   46.70    5.20
 -12  -9   0   44.00    5.10
 -12   9   0   60.99    6.40
 -12   9   0   56.29    6.00
 -12   9   0   59.79    5.60
 -12   9   0   54.09    5.10
 -12   9   0   62.89    7.80
 -13  -9   0   -2.30    1.00
 -13  -9   0    1.30    1.80
 -13  -9   0    1.00    1.20
 -13  -9   0    1.00    1.30
 -13  -9   0    1.60    1.70
 -13  -9   0    1.40    1.00
 -13   9   0   -1.00    1.40
 -13   9   0    1.00    1.30
 -13   9   0    0.40    2.40
 -13   9   0   -1.90    1.50
 -14  -9   0    4.60    1.30
 -14  -9   0    0.80    2.30
 -14  -9   0    2.50    1.30
 -14  -9   0    0.30    1.70
 -14  -9   0    1.20    1.20
 -14  -9   0    1.40    1.30
 -14   9   0    1.50    2.00
 -14   9   0    0.90    2.50
 -14   9   0   -0.30    1.60
 -14   9   0   -0.40    1.00
   0 -10   0  118.99   10.40
   0 -10   0  121.89   10.50
   0 -10   0  111.19   10.40
   0 -10   0  110.49   10.60
   0 -10   0  113.09   10.20
   0 -10   0  112.99   11.70
   0 -10   0  125.49   10.40
   0  10   0  122.09   10.70
   0  10   0  121.49   10.40
   0  10   0  113.89   11.70
   0  10   0  115.99   10.50
   0  10   0  122.29   10.30
  -1 -10   0   90.69    9.10
  -1 -10   0   91.29    7.70
   1 -10   0   72.49    7.80
   1 -10   0   80.29    7.70
  -1 -10   0   87.59    7.40
   1 -10   0   78.99    7.50
   1 -10   0   86.09    7.70
   1 -10   0   80.49    7.70
   1 -10   0   75.59    8.80
  -1 -10   0   86.99    7.80
   1 -10   0   81.59    7.60
   1 -10   0   85.79    7.70
  -1 -10   0   91.39    7.70
  -1 -10   0   90.29    8.00
  -1 -10   0   87.99    7.70
  -1  10   0   78.39    7.60
   1  10   0   92.09    7.70
  -1  10   0   78.59    9.00
   1  10   0   85.69    7.40
   1  10   0   90.29    7.90
  -1  10   0   83.99    7.70
   1  10   0   92.79    7.50
  -1  10   0   76.59    7.60
  -1  10   0   78.69    7.80
   1  10   0   91.99    9.20
   2 -10   0   15.20    2.20
   2 -10   0   14.70    2.20
  -2 -10   0    8.70    1.70
  -2 -10   0   10.40    1.80
  -2 -10   0   12.60    1.60
   2 -10   0   17.20    2.00
  -2 -10   0   10.00    1.90
   2 -10   0   14.90    2.10
  -2 -10   0   12.20    3.00
   2 -10   0   12.70    1.80
  -2 -10   0   10.40    1.90
   2 -10   0   15.70    3.40
  -2 -10   0   12.50    2.00
   2 -10   0   17.50    2.10
   2 -10   0   16.50    2.30
   2  10   0   10.70    1.50
  -2  10   0   13.90    1.90
   2  10   0    9.40    1.50
   2  10   0   10.90    1.80
   2  10   0   10.70    3.00
  -2  10   0   15.20    2.30
  -2  10   0   17.00    2.20
  -2  10   0   14.90    3.40
  -2  10   0   11.80    1.80
   3 -10   0   73.29    6.80
  -3 -10   0   71.89    6.30
   3 -10   0   66.59    6.60
  -3 -10   0   71.29    6.30
   3 -10   0   69.79    6.80
   3 -10   0   67.99    6.60
  -3 -10   0   74.19    6.70
   3 -10   0   80.29    6.80
   3 -10   0   75.19    6.90
   3 -10   0   72.59    6.50
  -3 -10   0   75.59    8.10
  -3 -10   0   71.99    6.90
  -3 -10   0   72.59    6.80
  -3 -10   0   66.89    6.60
   3  10   0   67.49    6.30
  -3  10   0   76.79    7.00
  -3  10   0   74.89    6.80
  -3  10   0   74.79    8.20
   3  10   0   70.59    6.40
  -3  10   0   72.09    6.70
  -3  10   0   68.89    6.70
   3  10   0   67.39    7.90
  -4 -10   0    5.40    1.40
  -4 -10   0    5.30    1.00
   4 -10   0    9.70    1.60
   4 -10   0    8.40    1.60
   4 -10   0   11.10    2.00
   4 -10   0    6.90    1.30
  -4 -10   0    3.60    1.20
   4 -10   0    9.20    1.70
  -4 -10   0    3.60    1.20
  -4 -10   0    5.10    1.40
   4 -10   0   11.70    2.10
   4 -10   0    7.20    2.60
  -4 -10   0    2.80    2.20
  -4 -10   0    5.70    1.00
   4  10   0    6.60    2.50
  -4  10   0    8.20    2.90
  -4  10   0    6.10    1.60
  -4  10   0   10.60    1.70
  -4  10   0   11.20    1.80
  -4  10   0    9.90    1.80
   4  10   0    5.10    1.20
  -5 -10   0  176.58   15.80
   5 -10   0  180.78   16.30
   5 -10   0  166.28   17.10
  -5 -10   0  187.48   17.30
   5 -10   0  189.78   15.70
  -5 -10   0  177.18   15.50
   5 -10   0  198.58   16.30
   5 -10   0  188.68   15.50
   5 -10   0  189.38   15.90
  -5 -10   0  180.88   15.50
   5 -10   0  202.18   15.70
  -5 -10   0  186.68   16.00
  -5 -10   0  184.78   15.80
  -5 -10   0  161.48   15.70
   5 -10   0  194.18   15.80
   5  10   0  171.28   15.70
   5  10   0  177.28   17.10
  -5  10   0  175.28   16.00
  -5  10   0  188.38   16.20
  -5  10   0  178.68   15.80
  -5  10   0  183.78   16.00
  -6 -10   0  102.99    8.30
   6 -10   0   88.29    8.50
  -6 -10   0  100.89    8.80
  -6 -10   0  100.49    8.60
  -6 -10   0   92.49   10.00
  -6 -10   0  100.19    8.60
  -6 -10   0  101.59    8.40
   6 -10   0   84.19    8.60
   6 -10   0   80.19    9.00
   6 -10   0   89.69    9.90
   6 -10   0   95.79    9.20
  -6 -10   0  106.49    8.70
   6  10   0   96.39    9.90
  -6  10   0   89.49   10.10
  -6  10   0   94.29    9.00
  -6  10   0   94.19    8.60
  -6  10   0   80.89    8.70
  -6  10   0   88.79    8.80
   6  10   0  104.79    8.60
   7 -10   0    2.50    1.00
  -7 -10   0    3.50    1.20
  -7 -10   0    4.70    1.20
   7 -10   0    1.10    1.40
  -7 -10   0    4.10    1.00
  -7 -10   0    5.60    2.40
  -7 -10   0    5.20    1.50
  -7 -10   0    4.40    1.20
   7 -10   0    2.70    1.10
   7 -10   0    1.80    1.90
  -7 -10   0    3.60    1.20
   7 -10   0    4.30    1.80
  -7  10   0    2.90    1.30
  -7  10   0    2.10    1.40
   7  10   0    4.80    2.20
   7  10   0    5.90    1.30
  -7  10   0    3.30    1.20
  -7  10   0    0.30    1.00
  -8 -10   0   23.20    4.10
   8 -10   0   13.20    2.00
   8 -10   0   19.70    4.00
   8 -10   0   13.20    3.00
   8 -10   0   13.20    2.20
   8 -10   0   13.70    3.50
   8 -10   0   14.90    3.10
  -8 -10   0   21.90    2.60
  -8  10   0   12.00    2.40
  -8  10   0   13.70    3.10
  -8  10   0   13.50    2.20
  -8  10   0   12.70    2.70
   9 -10   0    3.90    1.20
  -9 -10   0    5.00    2.30
  -9 -10   0    4.30    1.30
   9 -10   0    5.50    2.50
   9 -10   0    4.90    1.30
  -9 -10   0    5.10    1.30
  -9 -10   0    3.30    1.30
  -9 -10   0    1.10    1.90
  -9 -10   0    6.30    1.40
   9 -10   0    6.20    2.20
  -9 -10   0    3.20    1.10
  -9 -10   0    3.70    1.60
  -9 -10   0    4.20    1.40
   9 -10   0    3.40    2.40
  -9  10   0    5.10    2.30
  -9  10   0    4.00    1.40
  -9  10   0    3.20    1.40
  -9  10   0    4.50    1.70
  -9  10   0    2.10    1.70
 -10 -10   0   29.50    2.90
  10 -10   0   25.40    2.80
  10 -10   0   27.10    4.60
 -10 -10   0   24.60    2.90
 -10 -10   0   26.80    3.80
 -10 -10   0   27.10    3.20
 -10 -10   0   24.70    2.90
 -10 -10   0   24.80    3.10
 -10 -10   0   28.30    3.40
 -10 -10   0   21.50    3.00
 -10 -10   0   27.00    4.00
  10 -10   0   22.80    4.10
  10 -10   0   22.40    2.70
 -10  10   0   22.70    3.80
 -10  10   0   26.50    4.30
 -10  10   0   34.80    5.40
 -10  10   0   27.20    3.40
 -11 -10   0   37.60    3.90
 -11 -10   0   33.50    3.90
 -11 -10   0   36.90    4.00
 -11 -10   0   38.90    4.40
 -11 -10   0   39.80    4.50
 -11 -10   0   37.20    5.60
 -11  10   0   43.40    6.20
 -12 -10   0   10.50    1.90
 -12 -10   0   13.00    2.40
 -12 -10   0   11.00    2.00
 -12 -10   0   11.90    4.10
 -12 -10   0   11.20    2.40
 -12 -10   0   10.20    2.00
 -12  10   0    7.20    2.00
 -12  10   0    5.10    2.10
 -12  10   0   11.40    2.80
 -12  10   0   10.90    3.50
 -13 -10   0    0.60    1.10
 -13 -10   0    1.20    2.50
 -13 -10   0   -0.20    1.20
 -13 -10   0    2.20    1.70
 -13 -10   0   -0.70    0.90
 -13 -10   0    1.00    1.00
 -13  10   0   -0.20    1.70
 -13  10   0    1.50    1.50
 -13  10   0    0.60    1.20
 -13  10   0    0.80    2.40
 -14 -10   0    3.30    1.70
 -14 -10   0    0.90    1.20
 -14 -10   0    1.90    2.80
 -14 -10   0    2.20    1.70
 -14 -10   0    0.10    1.60
 -14  10   0    0.50    1.60
 -14  10   0    1.10    1.30
 -14  10   0    5.40    3.20
 -14  10   0    2.50    2.10
   0 -11   0    5.60    1.30
   0 -11   0    3.40    2.30
   0 -11   0    5.00    1.30
   0 -11   0    6.40    1.40
   0 -11   0    4.80    1.40
   0 -11   0    6.90    1.40
   0  11   0    5.20    1.30
   0  11   0    4.60    1.30
   0  11   0    7.90    3.40
   0  11   0    6.20    1.10
  -1 -11   0  285.47   26.30
   1 -11   0  296.37   26.60
  -1 -11   0  287.87   24.60
   1 -11   0  298.77   25.10
   1 -11   0  283.77   24.60
   1 -11   0  294.77   24.70
  -1 -11   0  282.57   24.80
   1 -11   0  302.57   24.80
   1 -11   0  301.07   24.90
  -1 -11   0  290.97   24.90
  -1 -11   0  285.37   25.00
  -1 -11   0  305.47   24.90
   1 -11   0  294.27   24.80
   1  11   0  293.07   26.30
  -1  11   0  288.77   24.80
  -1  11   0  284.07   26.30
   1  11   0  281.07   25.00
  -1  11   0  280.57   24.80
   1  11   0  300.27   24.80
   2 -11   0  174.78   16.50
   2 -11   0  168.78   16.70
  -2 -11   0  216.58   16.70
   2 -11   0  176.58   16.40
   2 -11   0  180.68   16.60
  -2 -11   0  213.28   16.90
  -2 -11   0  216.08   18.30
   2 -11   0  183.38   16.70
  -2 -11   0  222.08   16.70
   2 -11   0  183.08   16.60
   2 -11   0  191.58   16.60
  -2 -11   0  216.28   16.70
   2 -11   0  166.08   17.80
  -2 -11   0  206.98   16.80
  -2 -11   0  199.98   16.30
  -2  11   0  174.28   16.80
  -2  11   0  168.18   16.50
  -2  11   0  167.78   17.90
   2  11   0  202.68   18.20
   2  11   0  207.78   16.60
  -2  11   0  169.88   16.50
   2  11   0  213.28   16.30
   2  11   0  202.48   16.30
  -2  11   0  180.58   16.60
   3 -11   0   43.30    5.20
  -3 -11   0   61.99    5.30
  -3 -11   0   61.49    5.50
   3 -11   0   51.69    5.30
  -3 -11   0   58.59    6.80
   3 -11   0   43.50    4.90
  -3 -11   0   59.79    5.50
   3 -11   0   48.50    5.20
  -3 -11   0   60.19    5.30
   3 -11   0   41.40    5.00
   3 -11   0   47.70    5.20
  -3 -11   0   65.99    5.30
   3 -11   0   48.50    5.10
  -3 -11   0   56.29    4.80
  -3 -11   0   57.69    4.70
  -3  11   0   42.00    5.60
   3  11   0   55.09    4.90
   3  11   0   58.59    4.90
  -3  11   0   45.50    5.10
   3  11   0   66.89    7.10
  -3  11   0   47.50    7.00
  -3  11   0   48.60    5.10
  -3  11   0   47.60    5.40
   4 -11   0  139.19   12.00
  -4 -11   0  125.09   13.60
   4 -11   0  124.59   12.40
   4 -11   0  117.59   13.50
   4 -11   0  138.09   12.50
  -4 -11   0  144.69   11.90
  -4 -11   0  143.99   12.50
  -4 -11   0  138.09   12.20
  -4 -11   0  150.28   12.30
  -4 -11   0  157.78   12.30
   4 -11   0  133.69   12.20
  -4 -11   0  147.49   11.80
   4 -11   0  134.99   12.20
   4 -11   0  139.59   12.30
  -4  11   0  135.59   12.30
   4  11   0  145.29   12.00
   4  11   0  137.09   13.70
  -4  11   0  122.99   13.70
  -4  11   0  143.49   12.50
  -4  11   0  138.89   12.30
  -4  11   0  127.79   12.50
   5 -11   0   58.29    4.90
  -5 -11   0   44.40    4.40
  -5 -11   0   37.50    6.40
  -5 -11   0   39.10    4.80
   5 -11   0   59.09    5.50
   5 -11   0   59.09    5.00
  -5 -11   0   38.10    4.90
  -5 -11   0   43.90    4.50
  -5 -11   0   42.30    4.80
   5 -11   0   50.69    5.30
  -5 -11   0   41.10    4.80
   5 -11   0   56.89    5.00
   5 -11   0   67.29    6.90
   5 -11   0   58.49    4.70
  -5  11   0   60.29    5.40
  -5  11   0   61.49    5.20
  -5  11   0   61.09    6.60
  -5  11   0   56.79    5.10
  -5  11   0   48.90    7.00
   5  11   0   39.00    4.60
  -6 -11   0   47.40    4.80
   6 -11   0   48.60    4.80
   6 -11   0   45.20    5.30
   6 -11   0   55.59    8.10
  -6 -11   0   53.69    4.90
  -6 -11   0   53.29    5.10
  -6 -11   0   43.30    4.70
   6 -11   0   50.19    4.80
   6 -11   0   52.99    5.40
  -6 -11   0   45.00    4.40
   6 -11   0   47.20    4.30
  -6 -11   0   49.40    4.50
  -6 -11   0   54.89    7.00
   6  11   0   43.60    4.60
  -6  11   0   48.30    5.20
  -6  11   0   48.50    4.90
  -6  11   0   42.80    7.80
  -6  11   0   38.70    5.40
  -6  11   0   52.49    5.30
   6  11   0   43.10    6.60
   7 -11   0    8.90    2.30
   7 -11   0    8.80    2.30
   7 -11   0   10.40    1.80
   7 -11   0    7.60    1.80
  -7 -11   0   21.40    4.00
   7 -11   0   10.40    3.20
   7  11   0   21.30    4.00
  -7  11   0    7.80    2.10
  -7  11   0    7.00    2.10
  -7  11   0   10.60    2.20
  -7  11   0    7.00    1.70
   8 -11   0   41.70    4.00
   8 -11   0   35.00    5.10
   8 -11   0   44.60    4.20
  -8 -11   0   34.50    3.90
  -8 -11   0   32.10    3.70
  -8 -11   0   33.00    5.70
   8 -11   0   41.90    6.30
  -8 -11   0   35.70    3.70
  -8 -11   0   34.40    4.00
   8 -11   0   38.10    5.90
  -8 -11   0   33.00    4.20
  -8 -11   0   35.60    3.90
  -8 -11   0   33.00    4.00
  -8  11   0   41.30    4.60
  -8  11   0   47.40    5.00
  -8  11   0   44.30    4.90
  -8  11   0   45.70    4.30
  -8  11   0   37.60    5.50
   8  11   0   38.00    5.80
  -9 -11   0   16.10    3.60
  -9 -11   0   16.10    2.20
   9 -11   0   12.40    2.10
  -9 -11   0   18.80    2.20
  -9 -11   0   20.30    3.90
   9 -11   0   11.30    2.90
  -9 -11   0   14.10    2.20
  -9 -11   0   20.40    2.60
  -9 -11   0   17.10    2.70
   9 -11   0   10.90    2.10
  -9 -11   0   18.10    3.30
  -9 -11   0   19.00    2.20
   9 -11   0    5.20    2.90
   9 -11   0    9.30    3.20
  -9 -11   0   14.70    2.50
  -9  11   0   14.10    2.70
  -9  11   0   11.50    2.20
  -9  11   0   10.30    3.20
  -9  11   0   12.00    2.90
  -9  11   0   14.20    2.80
  10 -11   0   14.40    2.20
 -10 -11   0   19.40    3.00
 -10 -11   0   13.50    2.20
 -10 -11   0   17.10    2.30
 -10 -11   0   19.00    2.70
 -10 -11   0   16.20    2.40
 -10 -11   0   14.50    3.40
  10 -11   0   14.00    2.10
 -10 -11   0   19.70    2.50
 -10 -11   0   19.50    2.30
 -10 -11   0   18.70    2.90
 -10 -11   0   13.30    3.20
  10 -11   0   16.90    3.90
 -10  11   0   16.10    3.30
 -10  11   0   15.40    2.90
 -10  11   0   18.00    3.10
 -10  11   0    8.50    3.30
 -10  11   0   15.70    2.90
  11 -11   0    2.10    1.80
 -11 -11   0    2.20    0.90
 -11 -11   0    2.20    1.40
  11 -11   0    3.50    1.80
 -11 -11   0    2.10    0.90
 -11 -11   0    1.20    1.10
 -11 -11   0    2.20    1.40
 -11 -11   0    2.50    1.00
 -11 -11   0    1.20    1.30
 -11 -11   0    1.80    1.20
 -11  11   0    0.30    1.40
 -11  11   0    3.00    1.90
 -11  11   0    1.80    1.40
 -11  11   0    0.00    1.10
 -11  11   0    1.70    2.40
 -12 -11   0   24.20    3.60
 -12 -11   0   25.10    3.30
 -12 -11   0   25.20    3.00
 -12 -11   0   28.30    3.10
 -12 -11   0   41.40    6.60
 -12 -11   0   29.80    4.00
 -12 -11   0   29.60    3.50
 -12  11   0   26.80    3.60
 -12  11   0   21.40    3.90
 -12  11   0   27.30    4.00
 -12  11   0   21.20    4.30
 -12  11   0   33.50    5.70
 -13 -11   0   -0.10    0.80
 -13 -11   0   -0.90    1.20
 -13 -11   0   -0.10    1.30
 -13 -11   0    1.20    1.00
 -13 -11   0    1.10    2.50
 -13 -11   0   -0.20    1.20
 -13 -11   0   -0.30    1.10
 -13  11   0    2.00    2.60
 -13  11   0   -0.90    1.30
 -13  11   0    0.20    1.10
 -13  11   0    2.80    2.00
 -14 -11   0   12.10    1.80
 -14 -11   0   11.50    2.30
 -14 -11   0   13.90    4.20
 -14 -11   0   16.30    2.90
 -14  11   0   18.80    3.90
 -14  11   0   13.10    3.00
 -14  11   0   10.30    3.80
 -14  11   0    9.70    3.00
   0 -12   0  590.24   52.29
   0  12   0  617.64   52.39
  -1 -12   0  110.79   10.80
   1 -12   0  116.29   12.50
   1 -12   0  126.39   10.90
   1 -12   0  135.89   11.00
   1 -12   0  133.59   11.20
  -1 -12   0  117.19   10.60
  -1 -12   0  113.69   10.70
  -1 -12   0  103.49   10.80
   1 -12   0  134.99   10.80
  -1 -12   0  112.89   12.40
   1 -12   0  133.59   11.00
   1 -12   0  131.79   11.00
  -1 -12   0  102.79   10.80
   1 -12   0  122.29   10.80
  -1 -12   0  119.49   11.10
  -1  12   0  132.69   10.80
  -1  12   0  132.49   11.80
   1  12   0  114.19   10.60
  -1  12   0  128.49   10.90
  -1  12   0  113.49   12.50
   1  12   0  115.89   10.50
  -1  12   0  135.19   11.00
   1  12   0  116.19   11.10
   1  12   0  119.59   10.90
   1  12   0  111.29   12.40
   2 -12   0  457.75   37.60
  -2 -12   0  452.15   37.80
   2 -12   0  452.05   37.80
  -2 -12   0  422.86   37.60
  -2 -12   0  421.86   37.80
   2 -12   0  495.25   39.50
  -2 -12   0  408.06   39.00
  -2  12   0  447.06   37.50
   2  12   0  456.05   39.30
  -2  12   0  435.66   39.20
  -2  12   0  453.95   37.50
   2  12   0  439.86   37.50
   3 -12   0   15.80    2.60
   3 -12   0   14.30    2.40
  -3 -12   0   25.80    2.70
  -3 -12   0   21.90    2.00
   3 -12   0   14.90    2.50
   3 -12   0   16.50    2.50
  -3 -12   0   16.90    4.20
   3 -12   0   14.30    2.70
  -3 -12   0   22.00    3.00
   3 -12   0   16.20    2.70
   3 -12   0   17.80    4.10
  -3 -12   0   19.30    2.60
  -3 -12   0   21.50    2.90
   3 -12   0   14.90    2.30
  -3  12   0   14.40    2.70
   3  12   0   22.60    2.20
  -3  12   0   15.40    2.50
  -3  12   0   15.80    2.50
  -3  12   0   13.50    2.40
  -3  12   0   16.20    4.20
   3  12   0   18.00    4.10
  -4 -12   0  903.51   76.89
  -4  12   0  878.01   76.99
   4  12   0  919.61   76.89
   5 -12   0   75.99    8.40
  -5 -12   0   70.39    6.60
   5 -12   0   53.59    6.70
   5 -12   0   59.59    6.40
   5 -12   0   67.19    6.50
  -5 -12   0   73.89    6.10
   5 -12   0   61.19    6.80
  -5 -12   0   74.99    6.10
  -5 -12   0   85.39    6.70
  -5 -12   0   84.09    7.00
   5 -12   0   66.49    6.50
   5 -12   0   59.09    6.20
  -5 -12   0   75.29    6.60
  -5 -12   0   83.99    8.60
  -5  12   0   61.29    6.80
  -5  12   0   61.89    6.70
  -5  12   0   77.39    8.60
   5  12   0   81.39    8.40
  -5  12   0   62.69    6.70
  -5  12   0   62.99    6.50
   6 -12   0   55.79    5.20
   6 -12   0   57.49    5.90
  -6 -12   0   44.80    7.20
   6 -12   0   61.99    7.10
  -6 -12   0   46.90    4.80
   6 -12   0   53.29    5.30
   6 -12   0   61.29    4.90
  -6 -12   0   45.70    4.70
   6 -12   0   59.69    4.90
  -6 -12   0   41.90    5.30
  -6 -12   0   49.00    5.20
   6 -12   0   58.59    4.90
  -6 -12   0   41.00    5.10
   6 -12   0   55.29    5.80
  -6 -12   0   50.99    5.30
  -6  12   0   52.69    5.60
  -6  12   0   64.19    8.30
   6  12   0   45.30    5.00
  -6  12   0   62.49    5.60
   6  12   0   39.70    6.80
  -6  12   0   59.59    5.40
  -7 -12   0   10.00    1.60
  -7 -12   0    8.80    1.30
  -7 -12   0    7.50    1.90
   7 -12   0   11.30    3.40
   7 -12   0   10.10    1.90
  -7 -12   0   10.10    1.90
  -7 -12   0    7.70    1.70
  -7 -12   0   12.10    3.50
   7 -12   0    8.20    2.30
   7 -12   0   10.60    2.60
   7 -12   0    8.30    1.80
  -7  12   0    9.20    2.10
  -7  12   0    8.90    2.20
  -7  12   0    6.50    1.70
  -7  12   0    9.70    2.20
   7  12   0    9.30    1.70
   7  12   0    6.00    2.80
   8 -12   0   13.70    4.10
  -8 -12   0   30.30    2.60
  -8 -12   0   29.60    3.40
  -8 -12   0   24.70    2.50
  -8 -12   0   27.00    3.00
   8 -12   0   15.00    2.80
  -8 -12   0   33.70    3.40
   8 -12   0   25.10    4.00
   8 -12   0   14.10    3.30
  -8 -12   0   32.60    5.50
  -8 -12   0   31.80    3.80
   8 -12   0   17.00    4.40
   8  12   0   25.60    2.90
  -8  12   0   17.60    3.20
  -8  12   0   14.80    3.00
  -8  12   0   15.60    2.90
  -8  12   0   13.90    3.30
   8  12   0   32.90    5.00
   9 -12   0    5.50    2.90
  -9 -12   0   11.70    2.30
   9 -12   0    7.80    3.30
  -9 -12   0    8.60    1.90
  -9 -12   0   11.40    1.90
  -9 -12   0   11.20    1.50
  -9 -12   0    8.00    1.60
  -9 -12   0    6.10    3.00
  -9 -12   0   10.60    1.90
   9 -12   0    5.30    1.70
  -9 -12   0    9.10    1.90
   9 -12   0    7.90    2.60
  -9 -12   0    8.80    1.40
   9 -12   0    4.10    1.50
  -9  12   0    8.40    2.10
  -9  12   0    5.40    1.80
  -9  12   0    6.20    2.30
  -9  12   0    7.70    2.10
  -9  12   0    4.30    2.50
 -10 -12   0    6.20    2.70
 -10 -12   0    4.70    1.60
 -10 -12   0    4.60    2.50
 -10 -12   0    3.20    1.20
 -10 -12   0    4.10    1.40
 -10 -12   0    2.20    1.00
  10 -12   0    3.80    2.20
 -10 -12   0    2.20    1.40
  10 -12   0    4.70    1.30
 -10 -12   0    4.10    1.10
  10 -12   0    3.90    1.40
  10 -12   0    4.30    2.80
 -10 -12   0    5.00    1.50
 -10 -12   0    3.00    2.10
  10 -12   0    2.80    2.40
 -10  12   0    2.30    1.60
 -10  12   0    2.70    1.60
 -10  12   0    0.20    1.70
 -10  12   0    2.20    2.70
 -10  12   0    1.60    1.40
 -11 -12   0   16.60    2.30
  11 -12   0   12.40    3.50
 -11 -12   0   20.20    2.90
 -11 -12   0   17.10    2.60
  11 -12   0   20.40    2.30
 -11 -12   0   17.10    2.90
  11 -12   0   18.80    3.80
 -11 -12   0   21.00    2.60
 -11 -12   0   16.50    2.70
 -11 -12   0   17.10    3.00
 -11 -12   0   17.70    2.60
 -11 -12   0   19.30    2.20
  11 -12   0   15.50    2.10
 -11  12   0   16.20    3.50
 -11  12   0   15.80    4.30
 -11  12   0   17.90    3.10
 -11  12   0   17.80    2.90
 -11  12   0   20.90    3.40
 -12 -12   0    0.50    1.40
 -12 -12   0    1.00    1.20
 -12 -12   0    1.60    1.30
 -12 -12   0   -1.10    1.10
 -12 -12   0    0.70    0.90
 -12 -12   0   -0.40    0.60
 -12  12   0    1.30    1.60
 -12  12   0   -1.80    1.20
 -12  12   0   -0.50    1.60
 -12  12   0    1.20    1.20
 -12  12   0   -2.00    1.90
 -13 -12   0   32.00    4.40
 -13 -12   0   25.70    3.00
 -13 -12   0   29.30    2.90
 -13 -12   0   25.90    3.70
 -13 -12   0   29.70    6.00
 -13 -12   0   39.00    4.00
 -13  12   0   27.70    5.70
 -13  12   0   27.20    4.80
 -13  12   0   25.10    4.20
 -13  12   0   22.40    3.70
   0 -13   0  -31.40   31.80
   0  13   0   15.40    5.80
   1 -13   0   11.90    2.10
   1 -13   0   11.00    2.10
  -1 -13   0   12.60    2.10
  -1 -13   0   15.80    2.70
  -1 -13   0    8.90    1.70
  -1 -13   0   18.50    2.50
  -1 -13   0    9.50    2.00
   1 -13   0   15.20    2.30
  -1 -13   0   11.00    2.00
  -1 -13   0   15.10    2.20
   1 -13   0   11.00    3.60
   1 -13   0   11.70    2.30
   1 -13   0   11.40    2.00
   1 -13   0   11.50    2.10
  -1 -13   0   11.40    3.40
   1 -13   0   11.70    2.00
  -1  13   0   14.60    2.60
  -1  13   0   16.30    3.10
   1  13   0   14.90    4.20
  -1  13   0   16.20    2.40
   1  13   0   15.20    1.90
   1  13   0   10.20    2.00
   1  13   0   12.80    1.90
  -1  13   0   13.50    2.20
  -1  13   0   14.40    3.90
   1  13   0   14.90    2.60
  -2 -13   0  413.96   35.90
   2 -13   0  419.16   36.20
   2 -13   0  424.76   36.00
   2 -13   0  431.76   35.70
  -2 -13   0  412.36   35.90
   2 -13   0  428.86   37.80
   2 -13   0  409.86   35.90
   2 -13   0  436.26   35.90
  -2 -13   0  406.76   36.00
  -2 -13   0  438.96   36.20
   2 -13   0  394.96   35.90
  -2 -13   0  436.46   37.80
  -2  13   0  471.45   38.10
   2  13   0  426.16   35.50
   2  13   0  436.96   35.90
  -2  13   0  421.76   36.80
   2  13   0  421.76   37.70
  -3 -13   0   28.30    3.40
   3 -13   0   17.20    2.80
  -3 -13   0   21.60    4.60
  -3 -13   0   23.40    2.20
   3 -13   0   13.20    2.60
  -3 -13   0   27.30    2.80
   3 -13   0   19.30    2.80
  -3 -13   0   25.30    3.30
   3 -13   0   18.60    2.50
   3 -13   0   16.10    2.60
   3 -13   0   15.00    2.80
   3 -13   0   20.20    4.50
   3 -13   0   18.20    3.10
  -3 -13   0   20.90    2.80
  -3  13   0   14.50    3.10
   3  13   0   27.40    4.90
  -3  13   0   18.20    2.80
  -3  13   0   15.50    4.30
   3  13   0   19.80    2.30
  -3  13   0   18.40    2.70
  -3  13   0   16.40    2.70
  -4 -13   0   60.09    5.60
  -4 -13   0   59.49    6.10
  -4 -13   0   71.49    8.20
  -4 -13   0   52.19    6.30
   4 -13   0   65.09    6.30
  -4 -13   0   63.49    6.10
   4 -13   0   74.69    6.10
  -4 -13   0   62.39    6.40
   4 -13   0   63.89    6.10
   4 -13   0   73.79    6.50
   4 -13   0   69.09    6.30
  -4 -13   0   56.99    5.60
   4 -13   0   62.49    6.10
   4 -13   0   65.19    6.40
  -4 -13   0   53.19    6.40
   4  13   0   58.79    5.80
  -4  13   0   70.29    6.30
  -4  13   0   71.39    8.30
   4  13   0   56.49    5.70
  -4  13   0   68.49    6.40
  -4  13   0   66.19    6.20
  -4  13   0   63.69    6.50
   4  13   0   49.50    7.90
   5 -13   0   10.00    1.90
   5 -13   0    9.70    1.80
  -5 -13   0    7.30    1.20
   5 -13   0   10.80    1.90
  -5 -13   0    6.60    2.90
  -5 -13   0    7.80    2.00
   5 -13   0    9.80    2.20
  -5 -13   0    6.80    1.80
   5 -13   0    7.70    3.10
  -5 -13   0    4.80    1.50
  -5 -13   0    7.60    1.80
  -5 -13   0    8.40    1.80
   5 -13   0   13.00    2.10
   5 -13   0   11.50    2.30
  -5 -13   0    8.50    1.30
  -5  13   0   10.60    2.00
   5  13   0    6.20    1.40
   5  13   0    7.60    2.80
  -5  13   0   10.40    2.10
  -5  13   0   12.70    2.10
  -5  13   0    9.10    2.10
  -5  13   0   14.10    3.80
   6 -13   0   54.39    5.90
   6 -13   0   54.59    4.90
   6 -13   0   58.89    6.00
   6 -13   0   59.49    5.40
  -6 -13   0   44.40    4.70
  -6 -13   0   47.00    7.30
   6 -13   0   58.39    5.10
   6 -13   0   56.89    5.30
  -6 -13   0   45.90    5.20
  -6 -13   0   49.30    5.20
  -6 -13   0   49.10    5.30
  -6 -13   0   46.50    4.70
  -6 -13   0   43.30    5.40
   6 -13   0   58.09    5.10
  -6  13   0   67.09    8.60
  -6  13   0   60.59    5.80
   6  13   0   50.99    7.40
  -6  13   0   59.99    5.80
   6  13   0   44.80    5.00
  -6  13   0   55.39    5.50
   7 -13   0   13.50    3.80
  -7 -13   0    2.30    1.30
   7 -13   0    9.50    2.40
   7 -13   0   11.40    3.00
  -7 -13   0    4.10    1.00
  -7 -13   0    4.60    1.10
   7 -13   0    9.10    1.80
  -7 -13   0    1.70    2.40
  -7 -13   0    4.10    1.80
  -7 -13   0    3.50    1.40
  -7 -13   0    4.50    1.50
  -7  13   0    8.60    2.10
  -7  13   0    9.40    2.40
   7  13   0    3.90    2.50
   7  13   0    5.10    1.40
  -7  13   0   11.20    2.10
   8 -13   0   21.00    3.70
  -8 -13   0   13.60    2.60
  -8 -13   0   16.80    2.30
  -8 -13   0   19.00    4.60
  -8 -13   0   14.10    2.50
   8 -13   0   17.60    3.50
   8 -13   0   22.20    3.00
   8 -13   0   20.90    4.70
  -8 -13   0   14.80    2.60
  -8 -13   0   16.00    2.60
  -8 -13   0   15.80    3.30
   8 -13   0   17.10    2.70
   8 -13   0   24.10    5.20
  -8 -13   0   18.30    2.10
  -8 -13   0   22.40    2.20
  -8  13   0   15.50    3.20
  -8  13   0   20.80    3.00
   8  13   0   16.30    4.10
   8  13   0   18.90    2.60
  -8  13   0   19.60    3.30
  -8  13   0   21.60    3.20
  -9 -13   0    2.40    1.40
   9 -13   0    5.10    3.10
   9 -13   0    5.50    1.70
  -9 -13   0   -0.20    1.30
  -9 -13   0    3.50    1.50
  -9 -13   0    2.40    1.30
  -9 -13   0    2.20    0.90
   9 -13   0    3.80    2.00
   9 -13   0    1.40    2.60
  -9 -13   0    3.10    0.90
  -9 -13   0    3.30    1.50
   9 -13   0    6.70    1.60
  -9 -13   0    2.10    1.10
  -9 -13   0    0.90    2.60
  -9  13   0   10.70    2.60
  -9  13   0    5.10    1.70
  -9  13   0    8.40    2.10
  -9  13   0    0.90    2.10
  -9  13   0    7.80    2.10
 -10 -13   0    8.20    1.40
 -10 -13   0    5.10    1.80
 -10 -13   0    6.00    3.00
  10 -13   0   15.90    3.30
 -10 -13   0    8.00    2.60
  10 -13   0   14.60    4.10
  10 -13   0    7.60    3.40
  10 -13   0   11.90    2.00
 -10 -13   0    7.70    2.10
 -10 -13   0    5.60    2.90
 -10 -13   0    5.90    1.80
 -10 -13   0   10.30    1.50
 -10 -13   0    6.60    1.80
 -10  13   0   14.80    3.30
 -10  13   0   10.70    2.20
 -10  13   0   17.10    2.90
 -10  13   0   17.10    2.90
 -10  13   0   16.70    4.10
 -11 -13   0   25.60    4.10
 -11 -13   0   25.60    3.60
 -11 -13   0   33.40    3.70
 -11 -13   0   32.40    3.90
 -11 -13   0   27.40    4.60
  11 -13   0   37.20    5.70
 -11 -13   0   25.70    3.00
 -11 -13   0   29.10    3.10
 -11 -13   0   26.30    4.70
 -11 -13   0   28.10    3.40
  11 -13   0   33.60    5.80
  11 -13   0   35.70    3.50
 -11  13   0   29.60    4.00
 -11  13   0   35.20    4.60
 -11  13   0   35.30    5.30
 -11  13   0   39.80    4.60
 -11  13   0   35.10    5.90
 -12 -13   0   25.40    3.40
 -12 -13   0   27.60    2.80
  12 -13   0   25.50    3.90
 -12 -13   0   27.30    3.60
  12 -13   0   22.80    4.10
 -12 -13   0   25.90    3.70
 -12 -13   0   28.90    4.20
 -12 -13   0   26.50    2.80
 -12  13   0   28.50    3.90
 -12  13   0   25.70    4.10
 -12  13   0   27.50    4.30
 -12  13   0   24.60    4.70
 -12  13   0   30.70    5.70
 -13 -13   0   -1.20    2.30
 -13 -13   0    0.80    1.30
 -13 -13   0    0.40    0.60
 -13 -13   0    0.00    1.30
 -13 -13   0   -0.20    0.60
 -13 -13   0    1.60    1.70
 -13  13   0    0.20    2.60
 -13  13   0    0.70    1.40
 -13  13   0    1.40    1.60
 -13  13   0    1.40    2.00
   0 -14   0  145.29   13.00
   0 -14   0  156.78   13.10
   0 -14   0  145.29   12.80
   0 -14   0  138.69   13.00
   0 -14   0  146.19   15.00
   0 -14   0  156.08   13.40
   0 -14   0  144.09   12.80
   0 -14   0  156.18   13.10
   0  14   0  135.89   13.00
   0  14   0  144.69   13.30
   0  14   0  144.39   15.00
   0  14   0  131.99   13.10
   0  14   0  153.38   12.80
   1 -14   0   54.89    5.70
  -1 -14   0   55.89    7.70
   1 -14   0   64.69    6.00
   1 -14   0   62.79    6.00
   1 -14   0   57.49    5.70
   1 -14   0   63.49    8.60
  -1 -14   0   53.39    5.70
  -1 -14   0   57.09    5.90
  -1 -14   0   59.19    5.50
   1 -14   0   61.59    5.90
  -1 -14   0   56.39    5.80
  -1 -14   0   60.49    8.40
  -1 -14   0   65.29    6.80
  -1 -14   0   65.39    6.50
   1 -14   0   60.09    6.10
   1 -14   0   57.29    5.90
  -1  14   0   57.49    5.70
   1  14   0   58.29    5.50
  -1  14   0   55.69    6.10
   1  14   0   54.49    5.80
  -1  14   0   60.59    8.70
   1  14   0   63.79    6.30
  -1  14   0   56.69    6.20
   1  14   0   55.79    5.40
   1  14   0   63.29    8.60
   2 -14   0  675.43   58.19
  -2 -14   0  685.43   58.19
   2  14   0  652.33   58.09
  -2  14   0  661.93   58.19
  -3 -14   0    5.90    1.20
   3 -14   0   10.20    2.10
   3 -14   0   14.70    2.40
  -3 -14   0    4.90    2.60
  -3 -14   0    4.80    1.40
  -3 -14   0    4.80    1.50
   3 -14   0   10.50    3.40
  -3 -14   0    5.40    1.60
   3 -14   0   10.60    2.00
   3 -14   0    9.30    2.00
  -3 -14   0    5.70    1.70
   3 -14   0   10.70    2.00
   3 -14   0   10.10    1.90
   3 -14   0   11.30    1.80
  -3 -14   0    7.10    1.60
  -3  14   0   10.80    2.00
   3  14   0    5.30    1.30
  -3  14   0   10.60    3.60
  -3  14   0   14.20    2.60
  -3  14   0   14.00    2.10
   3  14   0    9.50    3.40
  -3  14   0   12.20    2.50
   3  14   0    5.80    1.30
  -4 -14   0  108.59   11.30
  -4 -14   0  108.19   10.50
   4 -14   0  133.59   10.90
  -4 -14   0  115.49   11.10
   4 -14   0  138.39   11.50
   4 -14   0  132.19   11.20
   4 -14   0  122.99   11.10
  -4 -14   0  108.89   12.80
   4 -14   0  134.19   11.50
  -4 -14   0  114.79   11.10
   4 -14   0  144.09   11.50
  -4 -14   0  117.89   11.90
  -4  14   0  135.99   11.30
  -4  14   0  129.59   12.70
  -4  14   0  119.29   13.10
  -4  14   0  146.59   11.70
  -4  14   0  140.79   11.40
   4  14   0  107.89   10.70
   4  14   0  102.69   10.60
   4  14   0  106.19   12.70
   5 -14   0   96.79    8.00
   5 -14   0   93.79    8.40
  -5 -14   0   72.09    7.30
   5 -14   0  101.49    8.50
  -5 -14   0   72.39    8.20
  -5 -14   0   67.99   10.20
  -5 -14   0   75.79    7.90
   5 -14   0   96.99    8.00
   5 -14   0  103.49   10.30
  -5 -14   0   74.69    7.30
  -5 -14   0   72.09    7.80
  -5  14   0  100.89    8.20
  -5  14   0   97.89    8.30
  -5  14   0  100.69    8.10
   5  14   0   68.59    7.50
   5  14   0   54.39    9.50
  -5  14   0   81.19   10.00
  -5  14   0   97.69    8.50
   6 -14   0    0.50    1.30
  -6 -14   0    1.00    2.30
  -6 -14   0    0.50    1.00
   6 -14   0    1.80    1.20
  -6 -14   0    2.20    1.40
   6 -14   0    1.30    1.00
   6 -14   0    1.60    1.10
   6 -14   0    4.00    2.60
  -6 -14   0    0.40    0.60
  -6 -14   0    2.20    1.20
   6 -14   0    3.70    2.10
  -6 -14   0    1.70    0.60
   6 -14   0    1.50    1.10
  -6 -14   0    2.40    1.40
  -6 -14   0    1.10    1.10
   6 -14   0    1.00    1.00
   6  14   0    1.10    2.20
  -6  14   0   -0.50    2.20
  -6  14   0    1.20    1.10
  -6  14   0    1.90    1.40
  -6  14   0   -0.80    1.00
   6  14   0    0.20    0.80
  -6  14   0    0.70    1.00
   7 -14   0  173.58   16.40
   7 -14   0  154.88   16.80
  -7 -14   0  192.98   15.90
  -7 -14   0  203.18   16.90
   7 -14   0  173.08   16.30
   7 -14   0  171.68   17.00
  -7 -14   0  202.88   16.50
  -7 -14   0  201.38   16.30
   7 -14   0  171.58   18.30
  -7 -14   0  192.58   16.40
  -7 -14   0  200.58   18.70
  -7 -14   0  196.68   15.80
  -7 -14   0  202.88   16.40
  -7 -14   0  198.58   17.10
  -7  14   0  170.98   16.50
  -7  14   0  161.88   16.70
  -7  14   0  167.88   18.50
   7  14   0  205.48   18.60
  -7  14   0  164.88   16.70
   7  14   0  196.08   16.10
  -7  14   0  181.88   16.50
  -8 -14   0   78.49   10.40
  -8 -14   0   83.29    8.40
  -8 -14   0   82.29    7.90
  -8 -14   0   85.39    8.70
  -8 -14   0   86.19    8.60
   8 -14   0  104.39   11.10
   8 -14   0  115.59   11.60
  -8 -14   0   91.99    8.20
  -8 -14   0   88.09    8.70
   8 -14   0   99.09    8.80
   8 -14   0   92.09    9.50
   8 -14   0   97.39    9.20
  -8 -14   0   87.29    9.00
  -8  14   0   95.89    9.20
  -8  14   0  101.79    8.90
  -8  14   0  109.39    9.10
   8  14   0   86.79    8.40
   8  14   0   96.39   10.70
  -8  14   0  100.39    9.40
   9 -14   0   10.40    2.00
   9 -14   0    5.20    3.20
  -9 -14   0   14.30    4.00
  -9 -14   0   15.40    2.40
  -9 -14   0    9.50    2.20
  -9 -14   0   18.70    3.20
   9 -14   0    7.30    2.00
   9 -14   0    5.10    3.40
  -9 -14   0   15.20    2.00
  -9 -14   0   15.90    2.60
   9 -14   0    7.60    2.60
  -9 -14   0   15.80    2.50
  -9  14   0    9.40    2.70
  -9  14   0    5.40    2.00
  -9  14   0   10.60    3.30
  -9  14   0    9.90    2.30
  -9  14   0    6.60    2.40
 -10 -14   0    6.80    1.70
  10 -14   0    7.80    3.40
 -10 -14   0    6.90    1.20
  10 -14   0    8.80    3.60
 -10 -14   0    9.10    1.90
 -10 -14   0    7.20    1.20
 -10 -14   0    5.80    2.10
 -10 -14   0    2.70    3.50
  10 -14   0   12.90    2.30
 -10 -14   0    5.40    1.80
 -10 -14   0    7.40    1.90
  10 -14   0   10.30    2.90
 -10  14   0    9.00    2.80
 -10  14   0   10.30    2.50
 -10  14   0   10.50    3.30
 -10  14   0   11.20    2.60
 -10  14   0    7.90    2.10
 -11 -14   0   12.80    2.90
 -11 -14   0   10.00    3.30
 -11 -14   0   16.30    1.80
 -11 -14   0   13.70    2.20
  11 -14   0   19.20    4.50
 -11 -14   0   18.60    2.80
 -11 -14   0   11.50    3.20
 -11 -14   0   10.60    2.30
  11 -14   0   17.10    4.30
 -11 -14   0   12.30    1.70
 -11 -14   0   12.50    3.70
 -11 -14   0   10.40    2.10
 -11 -14   0   12.90    2.40
 -11  14   0   21.90    3.10
 -11  14   0   21.20    3.90
 -11  14   0   24.70    5.00
 -11  14   0   24.00    3.50
 -12 -14   0    1.70    1.50
 -12 -14   0    0.60    1.40
 -12 -14   0   -0.30    0.50
 -12 -14   0    0.40    1.10
 -12 -14   0    1.10    1.00
  12 -14   0    0.50    1.90
 -12 -14   0    0.20    1.00
 -12 -14   0    2.90    1.50
 -12 -14   0    1.00    0.50
 -12  14   0    0.40    1.20
 -12  14   0    2.80    1.70
 -12  14   0    2.40    1.60
 -12  14   0    1.50    1.90
 -12  14   0    1.40    2.70
 -13 -14   0    2.30    1.90
 -13 -14   0    1.10    1.10
 -13 -14   0    1.10    1.50
 -13 -14   0    0.30    2.40
 -13  14   0    1.60    1.90
 -13  14   0    2.90    1.60
 -13  14   0    2.60    1.70
 -13  14   0    3.60    2.70
   0 -15   0    7.60    1.70
   0 -15   0    6.30    1.80
   0 -15   0    6.60    1.60
   0 -15   0    4.80    1.50
   0 -15   0    7.20    1.60
   0 -15   0    6.70    1.50
   0 -15   0    7.30    3.10
   0  15   0    5.60    1.40
   0  15   0    9.00    2.10
   0  15   0    5.70    1.70
   0  15   0    7.80    3.50
   0  15   0    4.50    1.50
   1 -15   0   83.59    8.00
  -1 -15   0   75.79    7.30
   1 -15   0   79.39    7.40
  -1 -15   0   75.99    7.90
   1 -15   0   82.09    7.70
  -1 -15   0   77.99    7.70
   1 -15   0   86.49    7.70
  -1 -15   0   81.79    7.70
  -1 -15   0   61.99    9.90
   1 -15   0   87.69    7.60
  -1 -15   0   72.49    7.60
  -1 -15   0   81.99    7.60
   1 -15   0   84.19    9.90
  -1 -15   0   73.29    7.40
   1 -15   0   82.39    7.70
  -1  15   0   82.19    7.70
  -1  15   0   87.69    8.10
   1  15   0   76.89    7.20
   1  15   0   75.39    7.60
  -1  15   0   84.69    7.80
  -1  15   0   88.19   10.10
   1  15   0   75.99   10.60
  -1  15   0   81.59    7.50
   1  15   0   74.59    7.90
   1  15   0   76.69    7.30
   2 -15   0  142.39   16.20
  -2 -15   0  176.98   14.60
  -2 -15   0  176.68   14.90
  -2 -15   0  177.48   14.70
   2 -15   0  152.18   14.40
  -2 -15   0  176.58   14.00
   2 -15   0  153.68   14.50
   2 -15   0  161.48   14.90
  -2 -15   0  190.68   16.90
   2 -15   0  147.69   14.10
   2 -15   0  139.49   14.30
   2 -15   0  154.28   14.40
   2 -15   0  148.39   14.70
  -2 -15   0  192.88   14.60
  -2 -15   0  184.38   14.30
  -2 -15   0  167.78   14.40
  -2  15   0  139.99   16.20
  -2  15   0  149.69   14.40
  -2  15   0  145.89   14.40
  -2  15   0  154.18   14.70
   2  15   0  174.68   16.80
  -2  15   0  144.09   14.20
   2  15   0  168.68   14.00
   2  15   0  169.68   14.00
  -3 -15   0   57.59    6.20
   3 -15   0   73.99    6.20
   3 -15   0   70.49    6.80
   3 -15   0   66.29    6.50
   3 -15   0   68.69    6.40
   3 -15   0   67.29    6.40
  -3 -15   0   58.69    8.80
  -3 -15   0   56.39    6.10
  -3 -15   0   61.19    5.80
  -3 -15   0   59.09    6.30
   3 -15   0   66.59    6.40
  -3 -15   0   53.89    6.40
  -3 -15   0   62.79    6.40
  -3 -15   0   49.90    6.40
   3 -15   0   76.69    9.70
  -3  15   0   67.99    6.40
  -3  15   0   62.79    6.40
   3  15   0   56.79    8.70
   3  15   0   65.59    5.90
  -3  15   0   75.19    6.50
   3  15   0   57.79    5.80
  -3  15   0   73.09    6.80
  -3  15   0   68.89    9.30
  -4 -15   0   11.50    2.30
   4 -15   0    9.70    2.10
  -4 -15   0    5.80    1.70
  -4 -15   0   11.20    1.50
  -4 -15   0    9.10    2.20
  -4 -15   0    9.80    2.00
   4 -15   0    9.90    2.20
   4 -15   0    7.60    1.80
  -4 -15   0    9.20    2.00
   4 -15   0   11.20    2.20
  -4 -15   0   10.60    3.60
   4 -15   0    9.40    1.80
  -4 -15   0   10.80    2.00
   4 -15   0    7.90    1.90
  -4  15   0    9.00    3.50
  -4  15   0    6.90    1.80
  -4  15   0    9.60    2.20
   4  15   0   11.90    3.80
  -4  15   0    6.00    2.10
  -4  15   0    7.80    1.90
   4  15   0   10.30    1.60
   4  15   0   12.00    1.70
   5 -15   0  181.88   16.90
  -5 -15   0  206.88   17.00
  -5 -15   0  194.68   16.30
   5 -15   0  180.28   17.20
   5 -15   0  178.98   16.50
  -5 -15   0  200.98   17.00
  -5 -15   0  210.28   17.40
   5 -15   0  205.38   19.20
  -5 -15   0  200.18   16.30
   5 -15   0  167.78   16.80
  -5 -15   0  189.48   16.90
  -5 -15   0  191.78   19.90
   5 -15   0  187.58   17.20
   5 -15   0  188.88   17.00
   5 -15   0  185.58   16.90
  -5 -15   0  203.78   16.70
  -5 -15   0  207.88   17.40
  -5  15   0  190.48   17.00
  -5  15   0  166.68   18.90
   5  15   0  223.48   19.80
  -5  15   0  172.98   17.00
  -5  15   0  187.58   17.30
  -5  15   0  185.48   16.90
   5  15   0  208.48   16.60
  -6 -15   0   50.69    7.50
   6 -15   0   36.70    4.60
  -6 -15   0   50.59    5.40
  -6 -15   0   46.40    4.70
  -6 -15   0   46.70    4.90
  -6 -15   0   45.20    4.80
  -6 -15   0   49.99    4.90
   6 -15   0   38.60    5.50
  -6 -15   0   46.70    4.10
  -6 -15   0   48.80    5.20
   6 -15   0   37.20    4.60
  -6 -15   0   45.40    4.10
   6 -15   0   41.80    7.20
   6 -15   0   34.30    4.60
   6 -15   0   42.40    5.10
  -6  15   0   30.40    6.80
   6  15   0   43.70    7.30
  -6  15   0   41.10    4.80
   6  15   0   46.00    4.40
  -6  15   0   37.60    5.20
  -6  15   0   44.10    5.20
  -6  15   0   46.90    4.90
   7 -15   0   46.70    4.70
  -7 -15   0   61.79    8.80
  -7 -15   0   58.39    6.10
   7 -15   0   46.40    4.70
   7 -15   0   61.69    8.80
   7 -15   0   42.40    6.10
  -7 -15   0   64.99    6.10
   7 -15   0   49.90    4.80
   7 -15   0   50.69    6.10
  -7 -15   0   55.19    5.50
   7 -15   0   45.20    5.30
  -7 -15   0   54.79    5.30
  -7 -15   0   51.79    5.50
   7 -15   0   50.99    5.60
  -7 -15   0   57.59    5.60
  -7 -15   0   55.99    4.70
  -7 -15   0   54.99    4.80
  -7  15   0   47.00    5.50
   7  15   0   58.39    8.30
   7  15   0   50.79    5.10
  -7  15   0   48.30    5.40
  -7  15   0   46.60    5.70
  -7  15   0   44.90    8.20
  -7  15   0   47.50    5.90
   8 -15   0   22.80    5.50
  -8 -15   0   31.20    6.10
   8 -15   0   20.20    3.40
   8 -15   0   22.10    4.30
  -8 -15   0   32.50    4.70
   8 -15   0   15.90    3.70
  -8 -15   0   29.30    3.40
  -8 -15   0   32.50    3.80
  -8 -15   0   32.50    4.30
  -8 -15   0   32.20    3.90
  -8 -15   0   27.00    2.60
   8 -15   0   17.90    3.20
  -8 -15   0   32.90    3.80
  -8 -15   0   25.70    2.80
   8  15   0   30.10    5.70
   8  15   0   28.30    3.10
  -8  15   0   25.10    4.20
  -8  15   0   23.30    3.60
  -8  15   0   19.40    3.50
  -8  15   0   22.90    4.00
   9 -15   0    3.70    2.30
  -9 -15   0    5.10    0.90
   9 -15   0    5.10    3.10
   9 -15   0    1.70    2.90
  -9 -15   0   10.40    4.10
  -9 -15   0    5.80    1.80
  -9 -15   0    4.80    1.80
  -9 -15   0    4.10    1.20
   9 -15   0    3.30    1.50
   9 -15   0    2.80    1.60
  -9 -15   0    7.00    1.80
  -9 -15   0    5.20    1.00
  -9 -15   0    4.50    1.90
  -9 -15   0    5.70    2.30
   9 -15   0    5.60    2.30
  -9  15   0    4.60    2.80
  -9  15   0    6.10    3.90
  -9  15   0    3.00    1.70
  -9  15   0    4.60    1.80
  -9  15   0    5.10    2.10
 -10 -15   0    2.00    1.10
  10 -15   0    3.60    1.70
 -10 -15   0    1.70    1.50
 -10 -15   0    3.40    1.90
  10 -15   0    1.60    2.80
 -10 -15   0    2.30    0.70
  10 -15   0    6.20    3.40
 -10 -15   0    1.10    1.90
 -10 -15   0    1.20    0.60
 -10 -15   0    2.30    1.50
  10 -15   0    9.50    2.80
 -10 -15   0    2.70    4.30
 -10 -15   0    3.00    3.00
 -10 -15   0    0.80    1.30
 -10  15   0    4.00    1.80
 -10  15   0    8.00    3.00
 -10  15   0    3.40    2.00
 -10  15   0    1.90    2.10
 -10  15   0    6.20    1.90
 -11 -15   0    8.30    3.40
 -11 -15   0    6.50    2.30
  11 -15   0    9.70    3.00
 -11 -15   0    9.90    2.20
  11 -15   0    6.50    3.40
 -11 -15   0    8.50    2.20
 -11 -15   0    7.70    2.10
  11 -15   0    6.30    3.40
 -11 -15   0   11.40    3.60
 -11 -15   0    7.30    1.90
  11 -15   0   10.40    2.00
 -11  15   0    7.90    2.30
 -11  15   0    6.80    2.40
 -11  15   0    7.20    2.00
 -11  15   0   10.80    3.50
 -11  15   0   10.20    2.90
 -12 -15   0    6.00    2.10
 -12 -15   0    9.30    2.40
  12 -15   0    5.30    2.70
 -12 -15   0    9.50    2.20
 -12 -15   0    9.70    2.80
 -12 -15   0   11.70    2.00
 -12 -15   0   10.50    2.10
 -12  15   0   13.60    3.00
 -12  15   0   13.50    4.10
 -12  15   0   14.80    3.60
 -12  15   0   11.20    2.50
 -12  15   0   15.70    3.00
 -13 -15   0    4.80    1.90
 -13 -15   0    4.60    2.20
 -13  15   0    4.90    2.50
 -13  15   0    6.30    2.10
 -13  15   0    3.60    1.80
 -13  15   0    2.80    3.10
   0 -16   0    3.80    1.30
   0 -16   0    3.40    1.50
   0 -16   0    2.00    1.00
   0 -16   0    2.60    2.30
   0 -16   0    2.00    1.40
   0 -16   0    2.30    1.20
   0 -16   0    2.70    1.30
   0  16   0    1.90    2.50
   0  16   0    1.50    1.20
   0  16   0    1.20    1.20
   0  16   0    3.10    1.50
  -1 -16   0   84.69    8.50
   1 -16   0   94.09    8.60
  -1 -16   0   89.19    8.80
  -1 -16   0   85.39    8.20
   1 -16   0   94.59    8.60
  -1 -16   0   84.19    8.40
   1 -16   0   93.39    8.80
  -1 -16   0   79.89   10.30
   1 -16   0   89.69    8.50
   1 -16   0   84.19   10.50
  -1 -16   0   85.09    8.10
   1 -16   0   83.29    8.20
   1 -16   0   93.59    8.30
  -1 -16   0   83.19    8.40
  -1 -16   0   82.39    8.50
   1 -16   0   92.89    8.50
  -1  16   0   95.99    8.60
  -1  16   0   85.39    8.70
   1  16   0   88.89    8.50
  -1  16   0   91.89   10.80
   1  16   0   90.39    8.20
   1  16   0   89.59    8.00
   1  16   0   95.29   10.70
   1  16   0   88.69    8.80
  -1  16   0   92.39    8.60
  -1  16   0   86.89    8.30
   2 -16   0  118.29   10.70
  -2 -16   0  115.59   11.30
  -2 -16   0  124.59   11.20
  -2 -16   0  122.19   11.00
   2 -16   0  114.69   11.00
   2 -16   0  126.39   11.00
   2 -16   0  133.49   11.40
  -2 -16   0  120.09   10.80
   2 -16   0  117.39   11.00
  -2 -16   0  121.79   10.50
  -2 -16   0  119.59   11.00
  -2 -16   0  131.39   13.40
   2 -16   0  119.29   11.00
  -2 -16   0  121.19   11.00
   2 -16   0  124.99   11.00
   2 -16   0  116.69   13.10
  -2  16   0  113.59   10.80
  -2  16   0  120.49   13.50
   2  16   0  117.89   13.20
   2  16   0  119.09   10.50
  -2  16   0  113.69   11.00
  -2  16   0  125.89   11.40
   2  16   0  111.99   10.50
  -2  16   0  108.09   10.90
   2  16   0  115.39   11.00
   3 -16   0    0.30    1.00
   3 -16   0    1.10    1.10
  -3 -16   0    0.90    0.70
  -3 -16   0    2.50    2.40
   3 -16   0    1.10    1.20
  -3 -16   0    0.70    1.00
   3 -16   0    0.40    1.20
   3 -16   0    0.40    2.50
   3 -16   0    1.00    1.10
  -3 -16   0    1.00    1.30
  -3 -16   0   -0.80    0.90
   3 -16   0    0.90    1.10
  -3 -16   0    0.40    1.00
   3 -16   0   -1.10    0.90
  -3 -16   0   -0.30    0.80
  -3 -16   0    0.10    1.10
   3  16   0    0.40    0.70
  -3  16   0    1.30    1.20
  -3  16   0   -1.20    1.00
  -3  16   0   -0.30    0.90
   3  16   0   -1.10    1.90
  -3  16   0    2.30    2.60
  -3  16   0   -0.90    0.80
   3  16   0   -0.10    0.70
  -4 -16   0  116.69   11.00
  -4 -16   0  114.49   11.80
   4 -16   0  133.59   11.80
  -4 -16   0  122.09   13.70
   4 -16   0  153.38   14.30
   4 -16   0  137.39   11.50
   4 -16   0  140.49   11.80
   4 -16   0  139.39   12.00
   4 -16   0  132.19   11.90
  -4 -16   0  121.09   11.60
  -4 -16   0  112.09   11.90
  -4 -16   0  119.19   11.40
  -4 -16   0  129.39   11.70
  -4 -16   0  126.99   11.70
   4 -16   0  127.19   11.70
  -4  16   0  127.49   11.70
  -4  16   0  135.79   14.30
   4  16   0  118.59   11.10
  -4  16   0  139.59   11.80
  -4  16   0  133.89   12.20
   4  16   0  126.69   11.20
   4  16   0  114.39   13.60
  -4  16   0  130.89   11.70
   5 -16   0    4.80    1.60
   5 -16   0    6.30    2.00
  -5 -16   0    0.70    1.20
   5 -16   0    3.30    1.50
  -5 -16   0    0.40    1.00
  -5 -16   0   -0.60    1.90
  -5 -16   0    2.10    1.40
   5 -16   0    3.60    1.40
   5 -16   0    2.20    1.40
  -5 -16   0    3.30    1.40
  -5 -16   0    1.50    0.70
  -5 -16   0    0.20    1.10
   5 -16   0    3.00    1.50
   5 -16   0    1.00    1.10
   5  16   0    0.40    0.90
  -5  16   0    4.50    1.50
   5  16   0    1.40    2.60
  -5  16   0    2.30    1.30
  -5  16   0    2.00    1.50
  -5  16   0    6.20    3.30
  -5  16   0    4.30    1.60
  -6 -16   0   21.40    3.30
  -6 -16   0   22.50    3.20
   6 -16   0   25.40    3.10
  -6 -16   0   18.90    2.40
   6 -16   0   28.60    4.30
   6 -16   0   23.70    3.30
  -6 -16   0   24.00    3.50
  -6 -16   0   26.20    3.60
   6 -16   0   27.70    3.60
  -6 -16   0   28.30    4.20
  -6 -16   0   21.40    3.70
   6 -16   0   22.10    3.30
  -6 -16   0   20.80    2.40
  -6 -16   0   20.30    5.10
   6 -16   0   30.70    4.30
   6 -16   0   18.00    5.00
  -6  16   0   22.70    3.80
  -6  16   0   25.30    3.90
   6  16   0   23.70    3.00
  -6  16   0   27.00    3.70
   6  16   0   23.00    5.30
  -6  16   0   26.70    3.60
  -6  16   0   23.60    6.00
  -7 -16   0   89.89    9.00
  -7 -16   0   88.09    8.10
   7 -16   0   93.29    9.60
   7 -16   0   88.29   10.10
   7 -16   0  104.19    8.50
   7 -16   0   93.09    9.00
   7 -16   0  100.19    8.30
  -7 -16   0   89.09    8.80
  -7 -16   0   92.79   12.20
  -7 -16   0   93.19    8.70
  -7 -16   0   84.79    9.20
  -7 -16   0   88.79    8.90
   7 -16   0   95.09    8.40
  -7 -16   0   84.59    9.40
   7 -16   0   93.79   11.50
  -7 -16   0   91.89    8.20
  -7  16   0   98.89    9.50
   7  16   0   81.29   11.70
   7  16   0   91.79    8.50
  -7  16   0   93.99    9.10
  -7  16   0   95.39    9.00
  -7  16   0   91.89    9.30
  -7  16   0   86.49   12.70
   8 -16   0    7.90    2.00
  -8 -16   0    3.60    1.60
  -8 -16   0    3.70    1.80
   8 -16   0    6.10    1.80
  -8 -16   0    2.80    3.20
  -8 -16   0    4.80    1.80
  -8 -16   0    4.50    1.00
   8 -16   0    3.60    2.30
  -8 -16   0    3.80    2.40
  -8 -16   0    8.70    2.40
  -8 -16   0    6.00    1.20
   8 -16   0    7.30    2.60
  -8 -16   0    7.80    2.10
   8 -16   0    5.00    3.50
  -8  16   0    8.30    2.10
  -8  16   0    8.40    2.70
  -8  16   0    6.80    2.30
  -8  16   0    8.10    2.10
   8  16   0    4.90    1.40
   8  16   0   11.00    4.00
  -9 -16   0   22.90    4.40
  -9 -16   0   30.50    4.10
   9 -16   0   36.30    4.30
  -9 -16   0   24.00    3.80
  -9 -16   0   24.70    4.30
  -9 -16   0   24.20    3.70
  -9 -16   0   28.10    2.70
   9 -16   0   31.90    4.90
  -9 -16   0   28.80    3.00
  -9 -16   0   26.10    6.20
   9 -16   0   33.80    6.70
  -9 -16   0   23.10    3.80
  -9 -16   0   24.30    2.70
   9 -16   0   31.70    6.20
  -9  16   0   31.80    4.60
  -9  16   0   35.90    5.70
  -9  16   0   31.30    4.20
  -9  16   0   34.10    4.40
  -9  16   0   37.70    5.10
  10 -16   0    7.20    3.60
 -10 -16   0    4.10    3.30
  10 -16   0    2.40    1.60
  10 -16   0    5.50    3.30
 -10 -16   0    3.60    2.00
 -10 -16   0    4.50    1.70
 -10 -16   0    4.50    2.00
 -10 -16   0    4.30    1.70
 -10 -16   0    4.30    0.70
 -10 -16   0    6.30    1.90
  10 -16   0    4.30    2.20
 -10 -16   0    5.80    3.40
 -10 -16   0    4.00    0.70
 -10 -16   0    4.20    1.20
 -10 -16   0    2.20    2.00
 -10  16   0    4.90    2.30
 -10  16   0    6.90    3.00
 -10  16   0    3.10    1.70
 -10  16   0    6.00    2.30
 -10  16   0    3.80    1.80
  11 -16   0   40.50    4.70
 -11 -16   0   42.70    4.70
 -11 -16   0   46.40    7.30
 -11 -16   0   39.00    4.00
 -11 -16   0   39.40    5.50
 -11 -16   0   40.60    4.60
  11 -16   0   39.10    7.10
  11 -16   0   36.90    5.80
 -11 -16   0   43.70    4.80
 -11 -16   0   40.50    4.90
 -11  16   0   36.90    5.10
 -11  16   0   33.40    6.20
 -11  16   0   37.90    5.90
 -11  16   0   36.80    5.50
 -11  16   0   29.30    4.80
 -12 -16   0    7.40    2.20
 -12 -16   0    5.50    1.60
 -12 -16   0    3.00    1.60
  12 -16   0    5.70    3.30
  12 -16   0    6.10    1.70
 -12 -16   0    3.10    2.00
 -12  16   0    7.60    3.50
 -12  16   0   11.40    3.20
 -12  16   0   10.00    2.30
 -12  16   0    3.20    1.80
 -12  16   0    7.20    2.60
 -13 -16   0    3.00    2.00
 -13 -16   0    2.80    1.80
 -13  16   0    2.90    1.80
 -13  16   0    5.10    3.60
 -13  16   0    1.80    2.10
   0 -17   0    3.50    2.60
   0 -17   0    1.70    1.30
   0 -17   0    1.70    1.00
   0 -17   0    1.20    1.10
   0 -17   0    1.70    1.10
   0 -17   0    1.20    1.30
   0 -17   0    0.50    1.00
   0  17   0    0.50    1.10
   0  17   0   -1.80    1.70
   0  17   0    0.10    1.20
   0  17   0    0.50    1.00
   0  17   0    3.20    1.10
  -1 -17   0    2.20    1.10
  -1 -17   0    1.00    1.00
   1 -17   0    1.20    1.00
  -1 -17   0    1.70    1.20
   1 -17   0    1.60    1.40
   1 -17   0   -0.20    1.10
  -1 -17   0    1.20    1.30
   1 -17   0   -1.90    2.10
   1 -17   0    0.40    0.90
   1 -17   0    0.00    1.00
  -1 -17   0    1.30    1.10
  -1 -17   0    1.00    2.30
   1 -17   0    1.40    1.20
  -1 -17   0    2.90    1.40
  -1 -17   0    1.60    1.20
   1  17   0    1.20    2.50
  -1  17   0   -0.50    0.90
  -1  17   0    1.50    1.30
   1  17   0    1.00    0.80
   1  17   0    2.10    1.50
   1  17   0    1.50    1.20
   1  17   0    3.10    1.10
  -1  17   0    1.90    1.20
  -1  17   0    0.60    1.20
  -1  17   0   -0.30    2.30
   2 -17   0   17.20    2.80
   2 -17   0   15.50    2.80
  -2 -17   0   18.60    3.00
   2 -17   0   19.90    5.10
  -2 -17   0   11.00    2.40
   2 -17   0   13.40    2.50
  -2 -17   0   23.40    5.30
  -2 -17   0   15.10    2.40
   2 -17   0   14.60    2.40
  -2 -17   0   12.00    2.40
   2 -17   0   13.20    2.80
  -2 -17   0   16.30    2.20
   2 -17   0   11.50    2.30
   2 -17   0   15.30    2.70
  -2 -17   0   14.40    2.80
  -2 -17   0   15.10    2.70
   2  17   0   14.30    2.50
  -2  17   0   16.60    2.80
  -2  17   0   15.40    2.70
   2  17   0   14.20    2.10
  -2  17   0   11.20    2.70
  -2  17   0   12.60    2.40
   2  17   0   17.70    4.70
  -2  17   0   10.40    3.80
   3 -17   0   82.99    8.10
  -3 -17   0   84.99    7.60
   3 -17   0   81.99    7.90
  -3 -17   0   82.39    8.50
   3 -17   0   77.49    8.10
  -3 -17   0   86.79    8.20
  -3 -17   0   86.39    8.40
   3 -17   0   75.69   11.10
   3 -17   0   80.49    8.10
  -3 -17   0   81.99    7.90
   3 -17   0   89.69    8.50
  -3 -17   0   84.39    8.20
   3 -17   0   76.29    8.20
  -3 -17   0   86.79   10.50
   3 -17   0   90.79    8.30
  -3 -17   0   88.09    8.20
   3  17   0   80.69   11.30
  -3  17   0   82.79    8.10
   3  17   0   82.99    7.60
  -3  17   0   82.99   11.40
  -3  17   0   83.49    8.10
  -3  17   0   80.79    8.50
   3  17   0   87.59    7.70
  -3  17   0   79.49    8.10
  -4 -17   0    2.30    1.60
  -4 -17   0   -0.20    1.10
   4 -17   0   -0.40    1.00
  -4 -17   0    0.00    1.00
  -4 -17   0   -0.30    1.00
   4 -17   0   -0.50    1.10
   4 -17   0   -0.50    1.10
  -4 -17   0    0.40    0.70
  -4 -17   0    0.00    2.20
  -4 -17   0   -0.20    1.00
  -4 -17   0    1.00    1.10
   4 -17   0   -0.90    1.00
   4 -17   0    0.40    1.20
   4 -17   0    2.10    1.40
   4 -17   0    0.70    1.30
   4 -17   0    4.40    3.00
   4  17   0    0.40    0.80
  -4  17   0   -0.50    0.90
  -4  17   0    1.20    1.20
  -4  17   0   -0.10    1.00
   4  17   0    1.20    0.90
  -4  17   0   -0.40    2.40
   4  17   0   -0.60    2.10
  -4  17   0   -0.10    1.40
  -5 -17   0  126.59   11.60
   5 -17   0  114.49   11.40
   5 -17   0  132.49   12.00
   5 -17   0  118.69   11.10
  -5 -17   0  114.69   11.40
  -5 -17   0  126.19   11.50
  -5 -17   0  120.59   11.20
   5 -17   0  129.89   11.60
  -5 -17   0  124.99   10.80
   5 -17   0  121.89   11.50
  -5 -17   0  116.29   11.80
  -5 -17   0  113.49   11.80
  -5 -17   0  130.99   14.00
   5 -17   0  128.19   11.80
  -5  17   0  137.09   11.60
   5  17   0  116.09   13.70
  -5  17   0  125.69   12.00
  -5  17   0  123.69   11.60
  -5  17   0  119.59   14.00
  -5  17   0  118.29   11.50
   5  17   0  139.49   11.10
  -6 -17   0   12.20    2.70
   6 -17   0    9.40    2.50
   6 -17   0    7.20    3.90
   6 -17   0    5.70    2.00
  -6 -17   0   14.30    2.40
  -6 -17   0   17.40    2.80
   6 -17   0    8.80    2.60
  -6 -17   0   19.80    3.00
  -6 -17   0   13.00    2.50
  -6 -17   0   13.40    4.50
  -6 -17   0   13.00    2.80
   6 -17   0   10.50    2.10
   6 -17   0    7.90    1.90
  -6  17   0    8.00    2.20
  -6  17   0    7.50    2.40
  -6  17   0    9.00    2.30
  -6  17   0    7.00    2.20
  -6  17   0    8.90    4.00
   6  17   0   19.60    5.00
  -7 -17   0  143.89   12.70
   7 -17   0  117.69   12.50
  -7 -17   0  148.49   12.10
   7 -17   0   96.59   13.70
  -7 -17   0  146.79   11.10
   7 -17   0  111.09   11.40
  -7 -17   0  155.38   12.70
   7 -17   0  122.99   12.10
  -7 -17   0  146.89   12.20
  -7 -17   0  149.39   12.10
   7 -17   0  110.99   11.80
  -7 -17   0  145.39   14.80
   7  17   0  142.39   14.80
  -7  17   0  106.79   12.10
  -7  17   0  109.59   11.90
  -7  17   0  108.59   14.30
  -7  17   0  110.99   12.30
   7  17   0  140.89   11.50
  -7  17   0  115.89   11.90
  -8 -17   0   17.30    3.10
  -8 -17   0   19.10    3.60
   8 -17   0   20.90    3.20
  -8 -17   0   17.90    3.70
  -8 -17   0   18.90    3.00
   8 -17   0   21.10    3.40
   8 -17   0   15.70    3.70
  -8 -17   0   19.30    3.20
  -8 -17   0   19.10    2.30
   8 -17   0   26.60    6.10
  -8 -17   0   18.20    2.00
  -8 -17   0   19.20    5.20
   8 -17   0   16.20    3.70
  -8  17   0   20.90    4.00
  -8  17   0   17.70    3.30
   8  17   0   17.10    5.10
   8  17   0   19.00    2.60
  -8  17   0   17.10    3.20
  -8  17   0   20.90    3.90
   9 -17   0    6.00    2.00
   9 -17   0    4.80    2.30
   9 -17   0    6.60    3.60
   9 -17   0    4.10    3.40
  -9 -17   0    3.60    1.00
  -9 -17   0    0.90    3.20
  -9 -17   0    2.70    1.70
  -9 -17   0    3.00    0.80
  -9 -17   0    2.90    1.80
  -9 -17   0    6.30    1.90
  -9 -17   0    3.90    0.80
  -9 -17   0    2.60    1.70
  -9 -17   0    1.80    1.80
  -9 -17   0    5.50    2.30
  -9  17   0    6.10    2.10
  -9  17   0    5.90    2.00
  -9  17   0    5.10    2.40
   9  17   0    7.10    3.60
  -9  17   0    3.20    2.10
   9  17   0    3.00    1.20
  10 -17   0    2.60    2.00
 -10 -17   0    5.80    1.80
 -10 -17   0    7.70    3.70
 -10 -17   0    4.70    1.80
 -10 -17   0    9.40    2.40
 -10 -17   0    2.80    3.50
  10 -17   0    3.30    3.60
  10 -17   0    2.70    1.70
  10 -17   0   -0.10    2.90
 -10 -17   0    7.40    2.40
 -10 -17   0    6.60    1.30
 -10 -17   0   10.30    2.30
 -10  17   0    5.50    2.30
 -10  17   0    3.10    1.70
 -10  17   0    5.50    2.00
 -10  17   0    2.80    2.70
 -10  17   0    5.10    2.40
 -11 -17   0   27.90    4.10
 -11 -17   0   30.20    3.20
 -11 -17   0   34.70    5.10
 -11 -17   0   35.30    6.50
  11 -17   0   27.30    6.10
  11 -17   0   31.20    4.20
  11 -17   0   25.00    4.90
 -11 -17   0   31.00    4.30
 -11 -17   0   33.10    4.10
 -11  17   0   24.00    4.80
 -11  17   0   31.80    4.90
 -11  17   0   25.40    4.20
 -11  17   0   19.20    4.90
 -11  17   0   30.70    4.50
 -12 -17   0    0.70    1.40
 -12 -17   0    0.30    0.80
 -12 -17   0   -0.80    1.10
  12 -17   0    5.20    3.50
  12 -17   0    0.30    1.20
 -12 -17   0    0.60    1.80
 -12 -17   0    1.90    2.60
 -12 -17   0    0.40    1.60
 -12  17   0    3.70    2.50
 -12  17   0    1.00    2.80
 -12  17   0    0.50    1.50
 -12  17   0    0.50    1.70
 -13 -17   0    0.90    2.10
  13 -17   0    5.00    2.80
 -13 -17   0    2.30    1.70
 -13 -17   0    2.70    1.00
 -13 -17   0    2.40    1.80
 -13 -17   0    2.10    1.20
 -13  17   0    3.50    1.80
 -13  17   0    4.30    2.70
 -13  17   0    4.90    2.00
 -13  17   0    4.60    3.10
   0 -18   0  259.47   23.10
   0 -18   0  281.07   25.70
   0 -18   0  268.17   22.70
   0 -18   0  254.57   23.00
   0 -18   0  262.17   22.70
   0 -18   0  267.07   23.00
   0 -18   0  268.17   22.90
   0 -18   0  253.57   23.30
   0  18   0  240.38   23.00
   0  18   0  277.17   23.40
   0  18   0  271.57   25.70
   0  18   0  255.67   22.40
   0  18   0  275.27   23.00
   0  18   0  257.27   22.60
   1 -18   0    8.80    1.90
   1 -18   0    9.10    2.20
  -1 -18   0    9.80    1.80
   1 -18   0    8.80    2.20
  -1 -18   0    6.10    1.80
  -1 -18   0    7.20    2.20
  -1 -18   0    9.20    2.00
  -1 -18   0    9.30    2.00
  -1 -18   0   11.80    2.30
   1 -18   0    5.30    3.30
   1 -18   0   12.20    2.80
   1 -18   0    9.70    2.20
   1 -18   0   11.90    3.50
  -1 -18   0    6.40    1.90
   1 -18   0   11.00    2.10
  -1 -18   0    8.20    3.90
   1  18   0   14.80    2.70
   1  18   0    6.30    1.90
  -1  18   0    6.70    3.80
   1  18   0    7.70    1.70
  -1  18   0   10.60    2.60
  -1  18   0   12.00    2.20
   1  18   0   10.50    4.00
  -1  18   0   11.20    2.40
  -1  18   0   10.80    2.30
   1  18   0   11.10    1.80
  -2 -18   0   25.50    3.50
  -2 -18   0   31.70    3.90
  -2 -18   0   36.20    4.30
  -2 -18   0   39.70    7.20
   2 -18   0   23.40    3.70
   2 -18   0   31.20    4.20
   2 -18   0   27.50    4.00
  -2 -18   0   28.80    3.70
   2 -18   0   25.30    3.80
   2 -18   0   35.40    4.70
   2 -18   0   31.30    7.70
   2 -18   0   33.80    4.00
  -2 -18   0   28.60    3.30
   2 -18   0   28.80    3.60
  -2 -18   0   33.30    4.60
  -2 -18   0   27.80    3.90
  -2  18   0   32.40    3.80
  -2  18   0   27.90    3.80
   2  18   0   29.80    6.40
  -2  18   0   27.10    3.90
  -2  18   0   29.20    4.50
   2  18   0   30.00    3.30
  -2  18   0   35.20    6.80
   2  18   0   30.70    3.40
   2  18   0   34.50    4.30
   3 -18   0   44.70    5.30
  -3 -18   0   58.49    5.70
  -3 -18   0   53.49    5.70
  -3 -18   0   50.19    5.30
   3 -18   0   41.60    5.30
  -3 -18   0   48.60    5.50
  -3 -18   0   52.79    4.90
   3 -18   0   42.70    5.60
   3 -18   0   45.50    5.50
   3 -18   0   56.59    5.80
  -3 -18   0   49.60    5.80
   3 -18   0   42.80    5.30
  -3 -18   0   41.60    8.00
   3 -18   0   54.79    5.30
  -3 -18   0   52.49    5.50
  -3  18   0   56.49    6.10
  -3  18   0   48.10    5.50
   3  18   0   50.09    8.50
  -3  18   0   50.09    5.50
  -3  18   0   52.79    8.60
   3  18   0   56.99    5.10
   3  18   0   56.19    5.00
  -3  18   0   46.90    5.40
  -4 -18   0   11.90    2.50
  -4 -18   0    7.70    2.50
  -4 -18   0    9.60    2.40
  -4 -18   0    7.70    2.10
   4 -18   0   20.80    5.20
  -4 -18   0   13.60    2.70
   4 -18   0   16.30    2.50
  -4 -18   0    9.50    2.50
   4 -18   0   16.50    2.70
  -4 -18   0   10.20    1.80
   4 -18   0   16.20    3.00
   4 -18   0   16.20    2.70
   4 -18   0   19.20    3.00
   4 -18   0   13.40    2.60
  -4 -18   0    6.20    3.70
   4 -18   0   19.40    3.20
   4  18   0   15.20    2.20
  -4  18   0   10.50    2.70
  -4  18   0   15.50    2.70
  -4  18   0   17.30    5.20
   4  18   0    9.80    4.20
  -4  18   0   13.50    2.60
   4  18   0   11.70    2.00
  -4  18   0   18.70    3.10
   5 -18   0   31.70    4.30
  -5 -18   0   19.30    3.80
   5 -18   0   31.10    4.00
  -5 -18   0   17.20    3.40
   5 -18   0   41.80    5.00
  -5 -18   0   16.90    3.30
  -5 -18   0   25.20    2.80
  -5 -18   0   17.40    5.30
   5 -18   0   29.70    3.90
   5 -18   0   35.70    4.50
   5 -18   0   32.20    4.00
  -5 -18   0   27.80    4.30
  -5 -18   0   22.50    3.80
  -5 -18   0   22.10    3.60
   5 -18   0   33.10    3.60
  -5  18   0   34.30    4.00
  -5  18   0   31.60    4.10
  -5  18   0   31.90    4.60
   5  18   0   25.10    5.90
   5  18   0   22.40    3.20
   5  18   0   24.30    3.20
  -5  18   0   23.80    6.00
  -5  18   0   34.50    4.40
  -6 -18   0    5.80    3.90
   6 -18   0   10.70    2.40
  -6 -18   0   12.80    2.60
   6 -18   0   11.60    2.90
  -6 -18   0    9.40    2.70
  -6 -18   0   11.20    2.50
  -6 -18   0    8.50    2.10
  -6 -18   0   12.40    1.60
  -6 -18   0    9.90    2.40
  -6 -18   0   12.40    2.90
   6 -18   0    8.90    2.90
   6 -18   0    7.80    4.10
   6 -18   0   10.70    2.40
   6 -18   0   11.20    2.70
   6 -18   0    8.30    2.10
  -6  18   0   10.00    2.70
   6  18   0    3.60    3.30
  -6  18   0    8.60    2.30
   6  18   0   11.60    1.90
  -6  18   0    8.50    2.60
  -6  18   0    6.20    3.80
  -6  18   0   12.20    2.60
  -7 -18   0   88.19   11.10
   7 -18   0  115.39   10.30
  -7 -18   0  104.89   10.30
  -7 -18   0   94.39    9.20
   7 -18   0  122.59   10.10
   7 -18   0  111.59   11.00
  -7 -18   0   98.69   10.20
  -7 -18   0  104.09   12.70
   7 -18   0  130.19   10.10
   7 -18   0  132.99   18.30
  -7 -18   0   94.09   10.50
  -7 -18   0   93.99    9.90
   7 -18   0  120.29   11.10
  -7 -18   0   97.59   10.20
  -7  18   0  116.29   10.70
   7  18   0   93.49    9.60
  -7  18   0  123.29   10.50
  -7  18   0  117.19   10.40
  -7  18   0  116.99   13.70
   7  18   0  101.69   12.80
  -7  18   0  111.39   10.90
  -8 -18   0    9.80    2.40
   8 -18   0   12.80    3.10
   8 -18   0   11.50    4.70
  -8 -18   0   13.60    2.70
  -8 -18   0    9.60    2.80
   8 -18   0   19.80    3.20
  -8 -18   0   11.50    2.90
  -8 -18   0   15.50    3.00
  -8 -18   0   12.00    1.70
   8 -18   0   11.40    3.90
  -8 -18   0    4.60    3.70
  -8 -18   0   11.10    1.60
  -8 -18   0   13.80    2.70
   8  18   0   11.20    4.30
  -8  18   0   18.50    3.20
  -8  18   0   18.80    3.20
  -8  18   0   15.40    3.40
  -8  18   0   22.00    3.70
   8  18   0   12.90    2.10
  -9 -18   0  110.99   10.70
  -9 -18   0  103.09   13.20
  -9 -18   0  111.09    9.80
  -9 -18   0  105.49   10.50
   9 -18   0  117.59   10.90
   9 -18   0  110.19   13.40
   9 -18   0  132.79   12.00
  -9 -18   0  110.09    9.60
  -9 -18   0  115.59   11.40
  -9 -18   0  106.99   11.60
  -9 -18   0  105.79   10.80
  -9 -18   0  108.69    9.60
  -9 -18   0  117.59   11.00
   9 -18   0   99.59   14.30
  -9  18   0  125.69   11.10
   9  18   0  109.99   13.20
  -9  18   0  122.19   11.00
   9  18   0  109.29   10.10
  -9  18   0  113.69   11.50
  -9  18   0  132.19   11.70
  10 -18   0    2.40    2.00
 -10 -18   0    6.40    1.20
 -10 -18   0    5.50    2.00
  10 -18   0    4.10    3.70
  10 -18   0    5.50    2.00
 -10 -18   0    7.40    2.50
 -10 -18   0    5.30    2.20
 -10 -18   0    6.60    4.30
 -10 -18   0    7.90    2.30
  10 -18   0    1.50    3.70
 -10  18   0    5.10    2.50
 -10  18   0    0.00    1.60
 -10  18   0    1.80    1.70
 -10  18   0    1.80    2.10
 -10  18   0   -0.30    2.20
  11 -18   0   16.00    2.90
 -11 -18   0   11.40    2.50
  11 -18   0   14.60    4.90
 -11 -18   0   11.90    2.70
 -11 -18   0    6.90    2.70
 -11 -18   0   10.70    1.70
  11 -18   0   17.30    3.90
 -11 -18   0    8.50    2.30
 -11 -18   0   16.60    4.80
 -11  18   0   16.80    3.60
 -11  18   0   14.90    3.70
 -11  18   0   20.50    4.70
 -11  18   0   15.80    3.00
 -12 -18   0   -0.70    1.40
 -12 -18   0    0.20    1.50
 -12 -18   0   -1.10    1.60
  12 -18   0   -1.80    1.50
 -12 -18   0   -0.70    2.50
  12 -18   0    0.00    1.40
 -12 -18   0   -0.30    0.70
 -12 -18   0    1.00    1.40
  12 -18   0    2.50    3.20
 -12  18   0    1.80    2.10
 -12  18   0   -3.50    1.10
 -12  18   0    0.40    2.70
 -12  18   0    0.00    2.10
 -12  18   0    1.80    1.60
   0 -19   0    2.70    2.90
   0 -19   0    0.40    1.10
   0 -19   0    2.00    1.10
   0 -19   0    2.10    1.60
   0 -19   0    2.10    1.40
   0 -19   0    2.00    1.40
   0 -19   0    0.70    1.30
   0 -19   0    1.30    1.20
   0  19   0    0.50    1.20
   0  19   0   -0.80    2.40
   0  19   0    1.20    0.90
   0  19   0    0.30    0.90
   0  19   0    2.70    1.50
   0  19   0    1.00    1.30
  -1 -19   0   11.90    2.40
   1 -19   0    9.20    2.10
  -1 -19   0   10.00    2.30
  -1 -19   0    9.20    1.80
  -1 -19   0    8.30    3.90
   1 -19   0    7.40    2.00
   1 -19   0    6.80    2.00
  -1 -19   0    8.70    2.10
  -1 -19   0   12.00    2.70
  -1 -19   0    9.30    2.20
   1 -19   0   10.20    2.20
   1 -19   0   14.40    2.50
   1 -19   0    7.60    3.70
   1 -19   0   10.70    2.20
   1 -19   0   12.90    2.80
  -1  19   0    8.90    2.20
   1  19   0    9.10    2.20
   1  19   0   10.40    2.60
   1  19   0    7.40    3.80
  -1  19   0    9.50    4.00
  -1  19   0   10.00    2.30
   1  19   0    8.20    1.80
  -1  19   0   10.50    2.70
  -1  19   0   13.00    2.20
  -2 -19   0    3.60    1.60
   2 -19   0    1.80    1.50
  -2 -19   0    0.60    1.10
  -2 -19   0    4.50    2.00
  -2 -19   0    1.30    0.90
   2 -19   0    4.70    3.10
   2 -19   0    2.70    1.40
   2 -19   0    1.60    1.50
  -2 -19   0   -0.70    2.70
  -2 -19   0    1.00    1.30
   2 -19   0    2.30    1.40
  -2 -19   0    3.90    1.70
   2 -19   0    2.10    1.30
  -2 -19   0    0.60    1.20
   2 -19   0    1.40    1.30
   2 -19   0    3.20    1.50
  -2  19   0    0.80    1.40
   2  19   0    1.30    1.30
   2  19   0   -2.10    2.30
  -2  19   0    0.80    1.30
  -2  19   0    1.40    1.40
   2  19   0    2.00    1.00
   2  19   0    2.30    1.10
  -2  19   0    1.90    3.00
  -2  19   0    2.20    1.30
  -3 -19   0   30.30    4.30
   3 -19   0   34.30    4.70
   3 -19   0   38.70    4.60
   3 -19   0   30.20    4.30
  -3 -19   0   25.50    3.70
   3 -19   0   31.10    3.80
   3 -19   0   31.20    4.50
  -3 -19   0   32.60    4.40
  -3 -19   0   32.70    4.60
  -3 -19   0   28.30    4.20
   3 -19   0   34.30    4.40
  -3 -19   0   26.80    3.30
  -3 -19   0   29.40    6.50
  -3 -19   0   38.30    5.20
   3 -19   0   38.90    7.40
   3 -19   0   30.30    4.40
  -3  19   0   28.10    4.10
   3  19   0   33.50    3.60
   3  19   0   32.00    3.50
   3  19   0   28.20    6.50
  -3  19   0   30.10    4.70
  -3  19   0   29.00    4.20
  -3  19   0   31.10    4.20
   4 -19   0    8.70    2.40
   4 -19   0   12.40    2.50
  -4 -19   0   10.20    2.30
  -4 -19   0   10.20    2.50
  -4 -19   0   10.90    2.40
   4 -19   0   11.10    2.30
  -4 -19   0    9.00    2.70
  -4 -19   0    9.10    2.10
  -4 -19   0   12.00    2.60
   4 -19   0   10.70    2.50
  -4 -19   0   10.10    4.50
   4 -19   0   15.60    2.60
   4 -19   0    9.90    2.60
   4 -19   0   15.80    5.10
  -4 -19   0   11.40    1.80
   4 -19   0   12.50    2.70
   4  19   0   10.30    1.90
  -4  19   0   13.20    3.10
   4  19   0    9.20    4.20
  -4  19   0   12.10    2.60
  -4  19   0    4.80    3.80
   4  19   0   12.90    2.00
  -4  19   0    9.90    2.30
  -4  19   0   10.00    2.40
  -5 -19   0   10.80    2.60
   5 -19   0   20.40    3.40
   5 -19   0   17.50    2.70
   5 -19   0   20.50    3.60
  -5 -19   0   11.20    2.50
  -5 -19   0   13.30    3.20
  -5 -19   0   11.70    2.60
  -5 -19   0   13.10    2.00
  -5 -19   0   12.60    3.00
   5 -19   0   20.80    3.30
  -5 -19   0   10.20    2.60
   5 -19   0   21.10    3.10
   5 -19   0   16.80    3.00
  -5 -19   0   10.90    4.50
   5 -19   0   22.60    3.60
   5  19   0   12.20    4.70
  -5  19   0   18.00    3.10
   5  19   0   14.90    2.30
  -5  19   0   13.70    3.30
   5  19   0   14.20    2.30
  -5  19   0   22.80    5.80
  -5  19   0   15.10    2.90
  -5  19   0   17.80    3.00
  -6 -19   0   54.89    6.00
   6 -19   0   57.09    6.10
  -6 -19   0   54.39    5.80
   6 -19   0   51.39    9.00
   6 -19   0   58.09    6.00
   6 -19   0   57.19    6.60
   6 -19   0   45.20    5.90
  -6 -19   0   58.89    7.00
   6 -19   0   50.29    5.80
  -6 -19   0   61.89    6.20
  -6 -19   0   68.99   10.10
  -6 -19   0   53.29    5.90
   6 -19   0   46.90    5.60
  -6 -19   0   57.29    5.00
  -6 -19   0   56.69    6.50
   6 -19   0   53.29    6.80
   6  19   0   38.60    8.40
  -6  19   0   50.99    6.10
  -6  19   0   44.00    5.80
  -6  19   0   52.49    6.50
  -6  19   0   38.40    8.70
  -6  19   0   53.59    6.00
   6  19   0   56.59    5.40
  -7 -19   0   59.29    6.60
   7 -19   0   44.90    8.80
  -7 -19   0   56.89    5.90
  -7 -19   0   58.09    4.80
   7 -19   0   41.30    6.50
  -7 -19   0   56.29    9.20
   7 -19   0   48.40    5.60
   7 -19   0   38.80    6.30
  -7 -19   0   53.09    5.60
   7 -19   0   46.50    5.70
   7 -19   0   52.29    5.60
  -7 -19   0   57.19    6.50
  -7 -19   0   62.79    6.10
  -7 -19   0   49.50    5.90
   7 -19   0   45.00    5.30
  -7  19   0   50.29    5.90
   7  19   0   59.99    5.30
  -7  19   0   42.00    6.50
  -7  19   0   42.10    6.30
  -7  19   0   52.59    6.00
   7  19   0   42.20    8.50
  -7  19   0   47.00   13.10
  -8 -19   0   11.00    1.60
   8 -19   0   20.50    3.40
  -8 -19   0   14.40    3.00
  -8 -19   0    9.10    3.00
  -8 -19   0    8.70    2.50
  -8 -19   0   10.80    2.60
   8 -19   0   19.70    3.80
  -8 -19   0   13.40    3.10
  -8 -19   0   12.00    3.10
  -8 -19   0    7.20    4.40
   8 -19   0   18.20    5.40
  -8  19   0   20.10    3.20
   8  19   0    9.20    4.40
   8  19   0   12.80    2.10
  -8  19   0   20.20    3.80
  -8  19   0   20.30    3.40
  -8  19   0   21.80    3.90
  -9 -19   0   91.69    8.40
  -9 -19   0   91.39    8.30
   9 -19   0   70.69   11.40
  -9 -19   0   77.59   11.70
   9 -19   0   73.19    8.10
  -9 -19   0   90.29    8.90
   9 -19   0   78.39    9.00
  -9 -19   0   86.19    8.20
   9 -19   0   55.39   10.70
  -9  19   0   76.59    8.70
  -9  19   0   62.69    8.50
  -9  19   0   70.79    8.10
   9  19   0   85.29    7.30
   9  19   0   88.49   11.90
  -9  19   0   66.59    8.00
 -10 -19   0    7.90    2.40
  10 -19   0   14.80    3.00
 -10 -19   0    7.80    2.70
  10 -19   0    9.50    3.20
 -10 -19   0    9.90    2.70
 -10 -19   0   12.50    2.70
  10 -19   0   10.90    4.60
 -10  19   0   12.40    2.70
 -10  19   0   13.40    4.10
 -10  19   0   13.80    3.40
 -10  19   0   10.60    3.10
 -10  19   0    7.00    2.80
  11 -19   0   10.30    4.50
  11 -19   0   11.70    3.40
 -11 -19   0    7.10    2.60
 -11 -19   0    8.70    2.50
 -11 -19   0    9.00    2.50
 -11 -19   0    7.60    2.30
 -11 -19   0   17.20    5.10
 -11  19   0    7.90    2.90
 -11  19   0    4.90    2.20
 -11  19   0   13.40    2.80
 -11  19   0    8.80    3.70
 -11  19   0    4.80    2.60
  12 -19   0    8.70    3.00
 -12 -19   0    1.40    3.20
 -12 -19   0    6.50    2.00
 -12 -19   0    3.40    2.70
 -12 -19   0    9.30    3.00
 -12 -19   0    4.00    1.80
  12 -19   0    7.10    2.10
  12 -19   0    6.40    3.70
 -12  19   0    9.60    2.50
 -12  19   0    6.80    2.80
 -12  19   0    7.80    3.90
 -12  19   0    4.70    2.20
 -12  19   0    9.20    3.10
   0 -20   0   19.10    3.20
   0 -20   0   15.30    2.70
   0 -20   0   18.00    3.10
   0 -20   0   20.30    5.20
   0 -20   0   17.50    2.90
   0 -20   0   11.30    2.60
   0 -20   0   17.10    2.80
   0 -20   0   14.10    3.10
   0  20   0   16.70    2.90
   0  20   0   12.10    4.80
   0  20   0   14.70    2.60
   0  20   0   15.60    3.30
   0  20   0   16.30    2.40
   1 -20   0   26.40    4.20
   1 -20   0   23.90    3.20
  -1 -20   0   24.90    3.80
   1 -20   0   24.50    3.90
   1 -20   0   22.00    6.20
   1 -20   0   26.10    4.40
  -1 -20   0   22.40    3.40
  -1 -20   0   25.30    3.90
  -1 -20   0   26.10    4.00
   1 -20   0   23.40    3.80
   1 -20   0   24.30    3.80
  -1 -20   0   25.60    3.80
  -1 -20   0   22.40    5.90
   1 -20   0   28.70    3.80
  -1 -20   0   19.30    3.90
  -1 -20   0   27.30    3.50
   1  20   0   23.40    3.10
  -1  20   0   28.20    3.70
   1  20   0   26.90    4.00
   1  20   0   25.90    4.30
  -1  20   0   22.90    5.90
  -1  20   0   25.90    4.00
  -1  20   0   31.90    4.70
   1  20   0   22.40    5.80
   1  20   0   29.20    3.70
  -1  20   0   28.00    4.00
   2 -20   0   36.70    5.40
   2 -20   0   36.00    5.60
  -2 -20   0   41.90    4.80
  -2 -20   0   34.80    5.00
  -2 -20   0   38.00    4.40
   2 -20   0   37.90    5.10
   2 -20   0   35.80    4.80
   2 -20   0   41.50    4.70
  -2 -20   0   61.59    9.50
   2 -20   0   31.60    7.10
  -2 -20   0   42.90    5.20
  -2 -20   0   47.60    4.90
  -2 -20   0   31.30    4.70
  -2 -20   0   37.80    4.10
   2 -20   0   41.00    4.90
   2 -20   0   34.70    4.70
   2  20   0   41.30    4.20
  -2  20   0   40.50    5.60
  -2  20   0   36.00    4.80
   2  20   0   33.30    4.80
   2  20   0   32.00    7.20
  -2  20   0   35.50    7.70
   2  20   0   38.90    4.20
  -2  20   0   37.80    4.70
  -2  20   0   38.90    4.80
   3 -20   0   91.59   13.30
   3 -20   0   94.39    9.60
  -3 -20   0  109.29   12.90
   3 -20   0   92.09   10.20
   3 -20   0   96.29   10.00
  -3 -20   0  111.79    9.80
  -3 -20   0  111.59   10.10
   3 -20   0  111.19   10.10
  -3 -20   0  117.89   10.40
   3 -20   0   98.89   10.10
  -3 -20   0  117.99   10.70
  -3 -20   0  117.39   10.20
  -3 -20   0  109.19   10.10
   3 -20   0   93.79    9.90
  -3 -20   0  107.19    9.40
   3 -20   0   97.09   10.10
  -3  20   0   88.09    9.90
  -3  20   0  103.39   14.20
   3  20   0  111.19    9.50
  -3  20   0   93.29    9.90
   3  20   0  100.49   10.80
  -3  20   0  100.49   10.50
  -3  20   0   97.89    9.90
   3  20   0  115.19   13.40
  -4 -20   0    2.60    1.90
  -4 -20   0    0.40    3.10
  -4 -20   0    5.50    1.90
   4 -20   0    3.50    1.80
  -4 -20   0    3.70    1.80
   4 -20   0    1.50    1.50
   4 -20   0    3.90    3.30
   4 -20   0    2.00    1.80
  -4 -20   0    3.80    1.90
   4 -20   0    2.80    1.60
  -4 -20   0    1.40    1.40
   4 -20   0    3.20    1.80
   4 -20   0    3.80    1.70
  -4 -20   0    3.40    1.10
  -4 -20   0    3.70    1.60
   4 -20   0    4.10    1.80
  -4  20   0    1.40    3.10
   4  20   0    2.30    3.00
  -4  20   0    2.30    1.60
   4  20   0    5.70    1.50
  -4  20   0    3.40    2.00
   4  20   0    4.10    1.30
  -4  20   0    2.30    1.60
  -4  20   0    3.60    1.80
   5 -20   0   48.90    9.00
   5 -20   0   39.60    5.50
  -5 -20   0   51.09    9.00
  -5 -20   0   47.60    5.10
   5 -20   0   48.40    5.40
  -5 -20   0   42.30    5.20
   5 -20   0   39.30    5.80
   5 -20   0   41.70    8.40
  -5 -20   0   41.70    5.30
  -5 -20   0   47.10    5.60
  -5 -20   0   44.70    4.50
   5 -20   0   42.70    5.10
   5 -20   0   44.10    5.50
  -5 -20   0   52.19    5.40
   5 -20   0   36.80    5.40
  -5 -20   0   43.50    6.10
  -5  20   0   47.10    6.10
   5  20   0   51.49    4.90
  -5  20   0   48.40    6.00
   5  20   0   58.19    9.30
  -5  20   0   36.40    8.10
  -5  20   0   48.00    5.40
  -5  20   0   41.70    5.30
   5  20   0   47.20    4.70
   6 -20   0    2.30    1.70
  -6 -20   0    0.50    0.70
  -6 -20   0   -2.00    2.50
   6 -20   0    0.00    1.60
  -6 -20   0    1.30    1.60
  -6 -20   0   -0.20    1.40
  -6 -20   0    0.70    1.40
   6 -20   0   -0.30    0.30
   6 -20   0   -0.10    1.40
   6 -20   0    2.40    1.60
  -6 -20   0    0.00    1.40
   6 -20   0    1.90    1.80
  -6 -20   0   -0.50    1.30
  -6 -20   0   -0.30    1.60
   6 -20   0   -1.00    1.20
   6 -20   0   -0.40    1.50
   6  20   0   -2.10    2.80
  -6  20   0    0.50    1.70
  -6  20   0    1.40    3.20
  -6  20   0    1.40    1.60
  -6  20   0    0.30    1.40
   6  20   0    0.40    1.00
  -6  20   0   -1.80    1.20
   7 -20   0   20.40    3.70
  -7 -20   0   41.30    5.40
   7 -20   0   25.20    5.50
   7 -20   0   23.20    3.80
   7 -20   0   24.10    3.50
  -7 -20   0   43.80    5.50
  -7 -20   0   35.90    4.70
  -7 -20   0   33.20    3.00
   7 -20   0   20.60    6.00
   7 -20   0   29.10    5.30
   7 -20   0   23.60    4.70
  -7 -20   0   29.20    6.90
  -7 -20   0   34.90    4.50
  -7  20   0   34.60    7.70
  -7  20   0   20.60    4.40
   7  20   0   37.80    7.60
   7  20   0   36.80    3.60
  -7  20   0   23.20    4.30
  -7  20   0   22.00    4.00
  -7  20   0   33.40    4.60
  -8 -20   0   44.30    5.30
  -8 -20   0   42.50    5.20
   8 -20   0   50.59    6.60
  -8 -20   0   40.60    3.90
   8 -20   0   45.60    4.40
   8 -20   0   35.80    7.90
   8 -20   0   50.09    8.30
  -8 -20   0   38.60    5.50
   8 -20   0   43.00    4.40
  -8 -20   0   47.60    8.70
  -8 -20   0   41.90    6.20
  -8  20   0   44.60    6.30
  -8  20   0   40.10    6.00
   8  20   0   42.10    4.40
  -8  20   0   36.80    5.70
  -8  20   0   42.00    5.20
   8  20   0   36.70    8.00
  -9 -20   0   29.90    7.30
   9 -20   0   40.20    8.20
  -9 -20   0   37.50    5.20
   9 -20   0   60.19    9.70
  -9 -20   0   26.20    4.70
   9 -20   0   45.10    6.30
  -9 -20   0   31.90    5.10
   9 -20   0   47.20    5.60
  -9  20   0   57.29    6.80
  -9  20   0   47.30    5.30
  -9  20   0   42.40    5.50
  -9  20   0   41.70    6.10
   9  20   0   33.20    3.90
 -10 -20   0    3.10    1.90
  10 -20   0    4.60    2.60
 -10 -20   0    1.50    1.80
 -10 -20   0    0.20    1.60
 -10 -20   0    1.10    1.70
  10 -20   0    3.70    4.00
  10 -20   0    5.70    2.30
 -10  20   0    6.50    2.80
 -10  20   0    6.00    3.00
 -10  20   0    5.00    2.10
 -10  20   0    4.10    2.50
 -10  20   0    6.80    2.20
 -11 -20   0    8.50    2.90
  11 -20   0    3.70    2.50
 -11 -20   0    3.50    3.70
 -11 -20   0    7.60    2.30
  11 -20   0    5.00    4.80
 -11 -20   0    6.50    2.90
  11 -20   0    4.70    2.00
 -11  20   0    2.80    1.80
 -11  20   0    4.20    3.10
 -11  20   0    6.90    2.90
 -11  20   0    5.80    2.20
 -11  20   0    2.80    2.30
 -12 -20   0    0.30    1.70
  12 -20   0    4.10    3.50
 -12 -20   0    0.70    1.50
 -12 -20   0   -0.80    2.80
 -12 -20   0    0.50    1.70
  12 -20   0    4.30    1.90
  12 -20   0    4.90    2.90
 -12  20   0    0.20    2.70
 -12  20   0    1.20    1.60
   0 -21   0    1.90    1.30
   0 -21   0    0.50    1.20
   0 -21   0    1.00    1.10
   0 -21   0    1.80    1.40
   0 -21   0    2.00    1.50
   0 -21   0    8.40    4.00
   0 -21   0    0.50    1.50
   0 -21   0   -0.40    1.30
   0  21   0    1.50    2.60
   0  21   0    1.50    1.50
   0  21   0    0.60    1.40
   0  21   0    0.50    1.00
   0  21   0   -0.20    1.00
  -1 -21   0   19.20    3.80
  -1 -21   0   30.60    4.30
   1 -21   0   25.10    6.40
  -1 -21   0   25.90    3.60
   1 -21   0   26.40    3.70
   1 -21   0   20.40    4.10
  -1 -21   0   26.30    3.40
   1 -21   0   19.00    3.40
  -1 -21   0   27.70    3.90
  -1 -21   0   27.40    4.50
  -1 -21   0   25.20    4.00
   1 -21   0   22.30    3.70
   1 -21   0   21.80    3.80
  -1 -21   0   42.10    7.90
   1 -21   0   20.00    3.70
   1 -21   0   20.70    3.50
  -1  21   0   25.70    6.70
   1  21   0   26.30    3.30
   1  21   0   24.30    3.40
  -1  21   0   22.70    4.30
   1  21   0   33.50    7.30
  -1  21   0   26.80    3.60
  -1  21   0   22.70    4.00
  -1  21   0   30.90    4.20
   1  21   0   24.10    3.90
   2 -21   0    1.50    1.40
   2 -21   0    1.90    1.60
   2 -21   0   -0.50    3.00
  -2 -21   0    0.30    1.40
   2 -21   0    1.90    1.50
  -2 -21   0    3.80    1.30
   2 -21   0    3.40    1.90
  -2 -21   0    1.60    1.50
  -2 -21   0    2.20    1.50
  -2 -21   0    1.60    3.30
   2 -21   0    2.60    1.70
  -2 -21   0    4.80    1.90
   2 -21   0    1.50    1.50
   2 -21   0    0.60    1.60
  -2 -21   0    2.30    1.70
  -2 -21   0    2.00    1.60
  -2  21   0    0.50    1.30
  -2  21   0    1.80    1.90
  -2  21   0    1.40    1.80
  -2  21   0    1.40    3.40
   2  21   0    4.40    1.80
  -2  21   0    4.40    1.70
   2  21   0    1.10    2.70
   2  21   0    1.50    1.20
   2  21   0    0.70    1.00
  -3 -21   0   21.90    4.10
   3 -21   0   22.50    3.40
   3 -21   0   23.70    3.90
  -3 -21   0   26.20    3.90
   3 -21   0   25.30    3.90
  -3 -21   0   28.10    6.60
  -3 -21   0   21.30    3.60
  -3 -21   0   29.90    4.20
   3 -21   0   16.50    3.70
   3 -21   0   19.60    3.50
   3 -21   0   17.30    3.50
  -3 -21   0   19.40    3.20
  -3 -21   0   29.10    4.20
   3 -21   0   20.90    3.60
   3  21   0   28.50    3.10
  -3  21   0   20.20    3.60
  -3  21   0   18.20    3.80
  -3  21   0   23.30    3.70
   3  21   0   18.90    2.90
  -3  21   0   22.90    7.60
   3  21   0   15.40    5.50
  -3  21   0   28.30    3.90
   4 -21   0  253.37   23.10
   4 -21   0  256.57   23.10
   4 -21   0  268.07   23.40
   4 -21   0  276.87   23.60
   4 -21   0  264.87   23.20
  -4 -21   0  261.47   23.60
  -4 -21   0  249.08   22.80
   4 -21   0  273.97   23.30
   4 -21   0  241.48   26.20
  -4 -21   0  263.97   22.40
  -4 -21   0  275.07   23.50
  -4 -21   0  254.97   23.10
  -4 -21   0  249.28   23.10
  -4 -21   0  271.47   26.40
  -4 -21   0  262.07   23.10
  -4  21   0  264.07   23.20
  -4  21   0  255.67   23.10
  -4  21   0  248.68   26.30
   4  21   0  248.38   26.10
   4  21   0  271.07   22.90
  -4  21   0  273.17   23.80
  -4  21   0  241.38   23.10
   4  21   0  262.17   22.40
  -5 -21   0    1.00    0.90
  -5 -21   0    1.30    1.40
  -5 -21   0   -0.10    1.40
  -5 -21   0    0.80    3.30
  -5 -21   0    1.60    1.70
   5 -21   0    2.30    3.60
   5 -21   0    2.70    1.80
   5 -21   0    0.60    1.30
  -5 -21   0   -0.40    1.40
   5 -21   0    2.20    1.60
   5 -21   0    2.80    1.90
   5 -21   0    2.60    1.70
  -5 -21   0    1.30    1.50
   5 -21   0    0.60    1.60
   5 -21   0    2.40    1.80
  -5  21   0    0.40    1.50
   5  21   0   -0.90    0.90
  -5  21   0    3.30    2.10
  -5  21   0    0.60    1.50
  -5  21   0    1.40    1.60
   5  21   0    2.20    3.40
  -5  21   0    0.10    3.20
   6 -21   0    3.80    1.90
   6 -21   0    5.30    2.30
   6 -21   0    3.90    2.00
  -6 -21   0   -1.10    1.40
   6 -21   0    2.90    1.80
  -6 -21   0    1.50    1.70
   6 -21   0    4.40    1.90
   6 -21   0    2.10    1.90
  -6 -21   0    5.50    3.90
  -6 -21   0    1.00    1.70
  -6 -21   0    3.00    1.90
  -6 -21   0   -0.30    1.50
   6 -21   0    2.00    1.60
  -6 -21   0    2.00    0.90
  -6  21   0    2.20    2.00
  -6  21   0    2.90    3.80
  -6  21   0    4.00    2.00
  -6  21   0    2.10    1.90
   6  21   0    3.90    3.80
  -6  21   0    4.50    2.00
   6  21   0    1.50    1.10
   7 -21   0  143.09   13.20
  -7 -21   0  128.49   13.90
  -7 -21   0  137.89   12.80
   7 -21   0  133.39   15.90
  -7 -21   0  143.29   13.40
   7 -21   0  128.69   12.80
   7 -21   0  135.89   12.60
   7 -21   0  136.29   13.40
  -7 -21   0  147.59   13.00
   7 -21   0  129.39   12.20
  -7 -21   0  129.29   12.70
  -7 -21   0  122.39   15.60
  -7 -21   0  137.79   11.70
  -7  21   0  132.89   13.40
  -7  21   0  130.39   12.70
  -7  21   0  129.99   13.50
  -7  21   0  146.09   16.80
  -7  21   0  131.69   13.10
   7  21   0  147.99   16.30
   7  21   0  127.19   12.00
   8 -21   0    7.70    1.90
  -8 -21   0   12.00    3.20
  -8 -21   0   11.80    1.40
   8 -21   0    9.40    3.10
  -8 -21   0   19.50    6.00
   8 -21   0    8.00    1.90
  -8 -21   0    9.90    2.50
  -8 -21   0   10.40    2.90
   8 -21   0    4.70    1.70
  -8  21   0    2.60    2.20
  -8  21   0    5.80    2.40
   8  21   0   10.90    1.90
  -8  21   0    7.90    2.80
   8  21   0    5.80    4.00
  -8  21   0   10.50    2.70
   9 -21   0   -2.00    2.70
  -9 -21   0    0.70    1.60
  -9 -21   0    2.50    1.70
   9 -21   0    2.70    2.30
   9 -21   0    0.20    1.50
   9 -21   0    2.20    4.50
  -9 -21   0    1.10    1.80
  -9 -21   0    3.20    2.20
   9  21   0    1.60    0.90
  -9  21   0    1.20    1.70
  -9  21   0    1.20    1.70
  -9  21   0    4.00    2.20
  -9  21   0   -0.40    1.90
  10 -21   0    0.70    1.60
 -10 -21   0    1.30    1.80
  10 -21   0    2.10    2.20
 -10 -21   0    2.10    2.10
 -10 -21   0    0.60    1.70
  10 -21   0    2.10    3.80
 -10  21   0    6.60    2.70
 -10  21   0    0.70    1.70
 -10  21   0    4.20    2.40
 -10  21   0    2.00    1.80
 -10  21   0    5.90    3.10
 -11 -21   0    1.20    1.80
 -11 -21   0    0.60    1.80
  11 -21   0    0.30    2.20
 -11 -21   0   -2.30    3.00
 -11 -21   0    1.60    1.70
  11 -21   0   -0.10    1.60
 -11  21   0    1.40    1.70
 -11  21   0    1.50    2.30
 -11  21   0    1.30    2.90
 -11  21   0    0.30    1.90
 -12 -21   0    0.90    1.60
  12 -21   0    4.20    3.80
  12 -21   0    1.00    1.70
 -12 -21   0   -1.40    3.40
 -12 -21   0    1.10    1.60
  12 -21   0    2.00    2.20
 -12 -21   0   -0.50    1.60
 -12  21   0    2.50    1.80
 -12  21   0   -3.50    1.50
 -12  21   0    2.40    3.10
   0 -22   0    4.10    3.80
   0 -22   0    1.70    1.50
   0 -22   0   -0.30    1.20
   0 -22   0    1.40    1.50
   0 -22   0    2.80    2.00
   0 -22   0    1.60    1.40
   0 -22   0    3.50    1.40
   0 -22   0    2.40    1.50
   0  22   0    1.70    1.30
   0  22   0    1.80    1.20
   0  22   0    3.60    2.00
   0  22   0    2.10    3.80
   0  22   0    2.90    1.80
   1 -22   0    4.20    1.80
  -1 -22   0    1.30    1.70
   1 -22   0    2.10    1.70
   1 -22   0    2.80    1.80
   1 -22   0    4.10    1.90
   1 -22   0    6.10    4.40
  -1 -22   0    3.60    1.40
   1 -22   0    3.60    1.90
  -1 -22   0    3.70    1.80
  -1 -22   0    3.10    1.50
  -1 -22   0   -0.30    3.30
  -1 -22   0    5.70    2.20
   1 -22   0    3.70    1.60
  -1 -22   0    4.20    1.90
  -1 -22   0    3.00    1.90
   1 -22   0    3.50    1.90
  -1  22   0    1.90    1.80
  -1  22   0    5.90    4.00
   1  22   0    1.50    1.60
   1  22   0    6.00    1.70
  -1  22   0    2.80    1.60
   1  22   0    3.10    1.30
  -1  22   0    4.30    1.90
  -1  22   0    2.60    1.70
   1  22   0    5.60    4.40
   2 -22   0   -0.30    1.30
  -2 -22   0    1.90    1.20
  -2 -22   0    0.90    1.40
   2 -22   0    0.90    1.50
   2 -22   0   -0.20    1.50
   2 -22   0    2.90    1.60
  -2 -22   0    2.00    1.70
   2 -22   0   -0.70    1.50
   2 -22   0    1.30    1.60
  -2 -22   0    3.70    4.00
  -2 -22   0    0.20    1.50
  -2 -22   0    3.00    2.00
   2 -22   0    0.50    3.50
   2 -22   0   -0.80    1.40
  -2 -22   0    0.20    1.30
   2  22   0    0.50    1.00
  -2  22   0   -3.40    2.70
  -2  22   0   -1.00    1.20
  -2  22   0    1.80    1.90
   2  22   0   -0.80    1.40
   2  22   0   -0.10    3.10
   2  22   0    0.20    1.20
  -2  22   0    0.10    1.40
  -2  22   0    0.50    1.30
  -3 -22   0   68.19    7.30
  -3 -22   0   71.39    7.40
   3 -22   0   65.29    7.30
   3 -22   0   65.99    7.40
  -3 -22   0   70.89    7.80
   3 -22   0   66.09    7.20
   3 -22   0   65.89    7.20
  -3 -22   0   61.99    7.10
   3 -22   0   98.99   13.10
   3 -22   0   60.49    7.20
  -3 -22   0   74.09    6.60
  -3 -22   0   68.89   11.20
  -3 -22   0   72.69    7.60
   3 -22   0   59.59    7.40
   3 -22   0   57.59    6.80
  -3  22   0   67.29    7.30
   3  22   0   59.09   10.90
  -3  22   0   69.99    7.80
  -3  22   0   63.59    7.00
  -3  22   0   69.59    7.30
   3  22   0   70.59    6.70
   3  22   0   64.69    6.50
  -3  22   0   63.29   10.90
   4 -22   0   74.09    7.10
   4 -22   0   73.79    7.40
   4 -22   0   69.59    7.30
   4 -22   0   65.99    6.80
  -4 -22   0   57.89    6.20
   4 -22   0   66.79    7.10
  -4 -22   0   51.09    6.60
  -4 -22   0   50.69    6.80
   4 -22   0   67.89    6.70
   4 -22   0   85.99   11.90
  -4 -22   0   43.60    7.20
  -4 -22   0   51.99    6.60
  -4 -22   0   52.29    6.60
  -4 -22   0   49.00    9.80
   4 -22   0   64.59    8.30
  -4  22   0   63.09   11.10
   4  22   0   64.49   10.80
   4  22   0   52.19    6.00
  -4  22   0   65.09    6.80
   4  22   0   62.79    6.20
  -4  22   0   73.79    7.10
  -4  22   0   71.29    7.10
  -4  22   0   75.39    7.70
   5 -22   0   89.69    9.20
  -5 -22   0   82.69    9.20
   5 -22   0   93.59    9.10
   5 -22   0   74.79   12.40
   5 -22   0   84.79    8.60
  -5 -22   0  114.49   14.50
  -5 -22   0   85.19    8.00
   5 -22   0   91.69    9.00
  -5 -22   0   84.29    8.90
  -5 -22   0   79.79   10.10
   5 -22   0   81.49    8.70
   5 -22   0   80.59    9.00
  -5 -22   0   94.89    9.10
   5 -22   0   86.49    9.20
  -5 -22   0   82.89    8.80
  -5  22   0   89.59    9.00
   5  22   0   97.09   13.50
  -5  22   0   84.09    9.50
  -5  22   0   83.09    8.90
   5  22   0   97.49    8.30
  -5  22   0   81.69   13.10
   5  22   0   83.09    8.20
  -6 -22   0   39.70    3.60
   6 -22   0   27.40    4.80
  -6 -22   0   33.60    5.60
   6 -22   0   25.40    5.00
  -6 -22   0   38.60    5.50
   6 -22   0   31.40    4.80
   6 -22   0   29.40    4.20
  -6 -22   0   37.20    8.10
   6 -22   0   27.70    4.50
  -6 -22   0   32.00    4.90
  -6 -22   0   40.50    5.20
   6 -22   0   26.90    6.40
   6 -22   0   32.10    4.90
  -6 -22   0   41.10    5.30
  -6  22   0   33.10    5.40
   6  22   0   37.00    3.90
   6  22   0   45.50    8.60
  -6  22   0   34.20    7.90
  -6  22   0   26.40    4.70
  -6  22   0   27.80    4.60
  -6  22   0   26.50    4.50
   7 -22   0   -1.00    1.50
  -7 -22   0    0.20    1.50
  -7 -22   0   -1.60    1.20
   7 -22   0   -1.30    1.50
  -7 -22   0    0.00    0.70
   7 -22   0   -0.90    1.70
  -7 -22   0   -0.50    1.50
   7 -22   0   -2.10    2.80
  -7 -22   0   -0.10    1.70
   7 -22   0    0.90    1.50
   7 -22   0    1.00    1.50
   7  22   0    0.00    2.90
   7  22   0   -0.20    0.90
  -7  22   0    1.30    3.50
  -7  22   0   -0.70    1.40
  -7  22   0   -0.20    1.60
  -7  22   0    1.40    2.00
  -7  22   0    0.90    1.60
  -8 -22   0   30.40    4.90
   8 -22   0   43.80    9.10
   8 -22   0   50.09    6.60
  -8 -22   0   34.20    5.80
  -8 -22   0   34.70    5.20
  -8 -22   0   29.40    4.70
  -8 -22   0   23.90    6.90
  -8 -22   0   31.00    3.30
  -8  22   0   39.10    5.30
   8  22   0   33.70    3.80
  -8  22   0   43.20    6.70
  -8  22   0   48.10    5.20
  -8  22   0   39.50    5.70
   8  22   0   35.50    7.80
  -9 -22   0   -2.50    2.40
   9 -22   0   -2.60    1.20
   9 -22   0    0.00    2.00
  -9 -22   0    1.00    1.70
  -9 -22   0   -0.70    1.50
  -9 -22   0   -2.40    1.10
   9 -22   0   -3.60    2.60
   9  22   0    0.20    0.80
  -9  22   0    0.80    2.20
  -9  22   0    0.30    1.90
  -9  22   0   -1.50    1.70
  -9  22   0    1.50    1.70
 -10 -22   0   37.80    5.90
  10 -22   0   47.50    6.30
 -10 -22   0   47.30    6.20
 -10 -22   0   44.20    6.10
  10 -22   0   49.70    9.60
  10 -22   0   39.50    7.50
 -10  22   0   50.69    5.90
 -10  22   0   56.69    8.30
 -10  22   0   44.30    6.90
 -10  22   0   56.49    7.30
  11 -22   0    8.50    3.10
 -11 -22   0   14.60    3.30
  11 -22   0    9.30    2.70
 -11 -22   0   11.80    2.80
 -11 -22   0   11.50    5.60
  11 -22   0    8.80    6.30
 -11  22   0    6.40    3.00
 -11  22   0   12.60    3.70
 -11  22   0   12.70    2.90
   0 -23   0    5.30    2.00
   0 -23   0    1.30    1.60
   0 -23   0    3.70    4.00
   0 -23   0    2.10    1.40
   0 -23   0    4.40    2.00
   0 -23   0    4.10    1.80
   0 -23   0    3.00    1.80
   0  23   0    2.60    1.50
   0  23   0    1.30    1.50
   0  23   0    0.20    1.10
   0  23   0    6.90    2.50
   0  23   0    2.40    4.20
  -1 -23   0    1.20    1.30
  -1 -23   0    1.40    1.80
   1 -23   0    1.10    1.60
  -1 -23   0    3.80    1.80
  -1 -23   0   -1.50    2.60
  -1 -23   0    1.10    1.40
   1 -23   0    1.20    1.60
  -1 -23   0    1.10    1.70
   1 -23   0   -0.70    2.50
   1 -23   0    2.30    1.80
   1 -23   0    0.80    1.40
   1 -23   0    2.40    1.90
   1 -23   0    1.60    1.50
  -1 -23   0   -0.50    1.40
   1  23   0    0.70    1.20
  -1  23   0    2.90    1.90
  -1  23   0    1.30    3.40
   1  23   0    2.30    1.70
  -1  23   0    0.80    1.30
   1  23   0    1.60    1.30
  -1  23   0   -1.90    1.30
   1  23   0   -2.00    3.10
  -1  23   0    0.40    1.50
   2 -23   0    5.60    2.10
  -2 -23   0    7.20    2.50
   2 -23   0    3.40    2.00
  -2 -23   0    3.20    7.30
   2 -23   0    4.70    2.10
  -2 -23   0    4.30    1.60
  -2 -23   0    7.70    4.10
   2 -23   0    4.50    2.20
  -2 -23   0    4.20    2.00
   2 -23   0    4.40    2.00
   2 -23   0    5.10    4.10
  -2 -23   0    6.10    2.30
   2 -23   0    4.40    2.00
   2 -23   0    1.10    2.00
  -2 -23   0    5.70    2.80
   2  23   0    3.00    1.50
  -2  23   0    3.90    1.90
  -2  23   0    4.70    2.10
  -2  23   0    0.90    2.10
   2  23   0    7.80    1.80
   2  23   0    6.20    2.20
  -2  23   0    3.70    4.20
   3 -23   0   86.19   10.00
   3 -23   0   90.09    9.70
  -3 -23   0  101.39    9.90
   3 -23   0   92.69   10.00
  -3 -23   0   94.59    9.10
  -3 -23   0  104.39   14.70
  -3 -23   0  108.19   10.20
   3 -23   0   99.89   10.00
  -3 -23   0  101.59    9.90
  -3 -23   0  105.99   10.00
   3 -23   0   90.09    9.40
   3 -23   0   96.79    9.90
  -3 -23   0  111.29   11.50
   3 -23   0   87.79   13.90
   3 -23   0   93.39    9.80
  -3  23   0   95.69    9.90
  -3  23   0   96.19    9.90
   3  23   0   93.19    9.10
   3  23   0  103.09   14.70
   3  23   0  109.69    9.30
  -3  23   0  100.49   10.50
  -3  23   0  106.89    9.80
  -3  23   0   80.29   13.60
   4 -23   0    4.40    2.20
  -4 -23   0    5.30    2.20
  -4 -23   0    6.10    2.30
   4 -23   0    5.20    2.10
   4 -23   0    6.60    4.40
  -4 -23   0    6.70    2.30
   4 -23   0    5.50    2.20
  -4 -23   0    5.70    2.50
  -4 -23   0    3.80    2.00
   4 -23   0    4.30    2.10
  -4 -23   0    3.30    4.00
   4 -23   0    3.20    1.90
  -4 -23   0    5.60    1.50
   4 -23   0    2.90    2.00
   4 -23   0    3.00    2.00
   4  23   0    4.70    1.90
  -4  23   0    7.00    2.60
   4  23   0    4.90    1.70
  -4  23   0    7.00    2.30
  -4  23   0    4.30    2.00
  -4  23   0    5.10    2.10
  -4  23   0    0.90    4.40
   4  23   0    3.80    4.00
   5 -23   0    2.30    2.00
   5 -23   0    1.10    1.70
  -5 -23   0    5.80    2.30
  -5 -23   0    5.40    1.40
  -5 -23   0    3.00    1.90
   5 -23   0    3.10    2.00
  -5 -23   0    3.40    3.90
  -5 -23   0    4.50    1.90
   5 -23   0    1.00    1.60
   5 -23   0    3.40    3.40
  -5 -23   0    2.10    1.80
   5 -23   0   -1.40    1.70
   5 -23   0    3.00    2.00
   5 -23   0   -1.20    1.50
  -5 -23   0    3.40    2.10
  -5  23   0    0.70    4.10
  -5  23   0    3.90    1.90
  -5  23   0    2.00    1.90
   5  23   0    3.30    1.50
  -5  23   0    2.10    2.30
   5  23   0    2.10    3.80
   5  23   0    5.30    1.80
  -5  23   0    3.30    2.70
   6 -23   0   50.89    6.10
  -6 -23   0   51.19    5.10
  -6 -23   0   53.19    6.20
   6 -23   0   66.79    7.80
  -6 -23   0   57.29    6.40
  -6 -23   0   47.30    6.10
   6 -23   0   51.89    7.20
   6 -23   0   43.00    6.30
  -6 -23   0   50.99   10.00
  -6 -23   0   50.99    7.30
   6 -23   0   46.80    6.20
   6  23   0   54.89    5.50
  -6  23   0   52.89    6.30
  -6  23   0   58.89    7.70
  -6  23   0   49.00    6.20
  -6  23   0   42.80    9.80
   6  23   0   57.29   10.20
  -6  23   0   53.89    6.90
   7 -23   0   10.40    2.40
   7 -23   0   12.70    3.50
  -7 -23   0   14.90    5.60
   7 -23   0    9.70    2.70
   7 -23   0   10.90    5.00
   7 -23   0   13.80    2.90
   7 -23   0   12.30    2.80
  -7 -23   0   14.40    3.10
  -7 -23   0    7.80    2.70
  -7 -23   0    9.60    1.70
  -7 -23   0   10.20    3.20
  -7 -23   0    7.10    2.50
  -7  23   0    7.90    4.90
  -7  23   0   12.30    3.00
   7  23   0   11.00    5.00
  -7  23   0   17.30    3.70
  -7  23   0    9.50    2.70
   7  23   0   13.80    2.30
  -8 -23   0    0.00    1.70
  -8 -23   0    1.00    0.70
  -8 -23   0    2.20    1.90
   8 -23   0    4.90    1.80
   8 -23   0   -1.00    3.30
  -8 -23   0    2.00    1.70
  -8 -23   0   -1.30    3.30
   8 -23   0    2.80    2.40
  -8 -23   0    0.70    1.60
   8 -23   0    2.50    1.70
  -8  23   0    2.10    2.00
  -8  23   0    2.30    2.30
  -8  23   0    5.10    2.00
   8  23   0    1.40    1.20
   8  23   0   -0.20    3.70
   9 -23   0    4.00    2.60
   9 -23   0   -0.30    3.80
  -9 -23   0   -1.30    1.50
  -9 -23   0   -0.40    1.50
  -9 -23   0   -0.30    1.60
   9 -23   0    0.40    1.60
  -9  23   0    5.40    2.80
  -9  23   0    3.20    2.40
   9  23   0    0.40    0.80
  -9  23   0    0.70    1.60
  10 -23   0    9.80    5.30
  10 -23   0   18.00    4.40
 -10 -23   0   18.70    3.60
 -10 -23   0   18.10    3.70
 -10 -23   0   20.00    3.90
  10 -23   0   12.30    3.30
 -10  23   0   18.50    4.30
 -10  23   0   19.40    4.30
 -10  23   0   18.60    3.50
 -10  23   0   19.70    4.70
  11 -23   0    2.70    4.90
 -11 -23   0    1.20    1.60
 -11 -23   0    0.30    1.80
 -11 -23   0    1.30    2.00
  11 -23   0   -1.80    1.40
  11 -23   0   -1.80    1.70
 -11 -23   0    1.60    4.00
 -11  23   0    0.90    2.50
 -11  23   0   -0.80    1.90
 -11  23   0   -1.80    2.10
 -11  23   0    0.20    1.70
   0 -24   0  248.38   22.50
   0 -24   0  240.78   22.50
   0 -24   0  238.58   22.40
   0 -24   0  262.07   24.50
   0 -24   0  255.37   22.10
   0 -24   0  244.48   25.70
   0 -24   0  243.38   23.10
   0  24   0  254.57   22.00
   0  24   0  269.37   26.60
   0  24   0  251.47   22.60
   0  24   0  250.57   21.80
  -1 -24   0   54.09    7.20
  -1 -24   0   68.59    7.10
  -1 -24   0   68.29    7.00
  -1 -24   0   70.79    7.10
   1 -24   0   56.29    6.50
  -1 -24   0   60.59   11.00
   1 -24   0   68.29   11.40
   1 -24   0   63.19    7.10
  -1 -24   0   63.99    6.40
   1 -24   0   55.29    6.80
   1 -24   0   56.39    7.00
   1 -24   0   59.99    6.90
  -1 -24   0   53.39    6.90
  -1  24   0   70.79   11.50
  -1  24   0   54.39    6.80
  -1  24   0   63.39    6.60
   1  24   0   61.69    6.40
  -1  24   0   54.99    6.20
  -1  24   0   60.69    7.40
   1  24   0   58.59   10.90
   1  24   0   63.59    6.20
   2 -24   0   53.79    5.70
   2 -24   0   46.20    6.20
  -2 -24   0   52.99    6.00
   2 -24   0   38.60    6.70
   2 -24   0   34.40    5.60
  -2 -24   0   48.90    5.90
  -2 -24   0   55.99    6.10
  -2 -24   0   42.40    6.50
   2 -24   0   45.10    9.30
   2 -24   0   48.60    5.90
  -2 -24   0   42.80    5.00
  -2 -24   0   62.59   10.80
   2 -24   0   42.60    6.10
  -2 -24   0   61.89    6.20
  -2  24   0   44.50    6.20
  -2  24   0   47.10    6.90
   2  24   0   44.40    5.10
  -2  24   0   46.60    5.50
   2  24   0   48.40    9.50
  -2  24   0   38.40    5.80
  -2  24   0   46.70    9.80
   2  24   0   41.90    5.00
   2  24   0   46.30    5.80
   3 -24   0   18.50    3.50
   3 -24   0   15.40    3.90
  -3 -24   0   12.90    5.40
  -3 -24   0    5.70    2.40
   3 -24   0   15.30    3.40
  -3 -24   0   13.00    3.00
  -3 -24   0    7.80    2.00
   3 -24   0   20.20    3.60
  -3 -24   0    8.80    2.70
  -3 -24   0    7.60    2.40
  -3 -24   0    9.40    2.90
   3 -24   0   23.10    3.70
   3 -24   0   15.90    5.70
   3 -24   0   14.70    3.20
  -3  24   0   11.80    3.00
  -3  24   0   13.30    2.90
  -3  24   0   15.70    6.00
  -3  24   0   16.20    3.60
   3  24   0    8.80    2.20
   3  24   0   15.70    5.70
   3  24   0   10.30    2.20
  -3  24   0   14.70    3.10
   4 -24   0   24.30    3.90
  -4 -24   0   16.00    3.50
   4 -24   0   21.70    3.80
  -4 -24   0   11.90    2.30
  -4 -24   0   11.40    2.90
  -4 -24   0    6.10    2.60
   4 -24   0   18.30    3.60
   4 -24   0   18.70    3.90
  -4 -24   0    7.30    4.80
   4 -24   0   24.50    7.40
  -4 -24   0    8.10    2.80
   4 -24   0   22.50    3.90
   4 -24   0   13.50    3.10
  -4 -24   0    7.10    3.00
   4  24   0   15.20    5.60
  -4  24   0   20.30    3.70
  -4  24   0   19.50    3.60
  -4  24   0   19.30    4.20
   4  24   0   15.50    2.60
   4  24   0   12.10    2.40
  -4  24   0   22.10    3.80
  -5 -24   0    1.10    1.80
   5 -24   0    1.70    2.00
  -5 -24   0    2.90    1.90
  -5 -24   0    0.70    1.70
   5 -24   0   -0.40    1.30
   5 -24   0    1.60    1.80
   5 -24   0   -0.10    3.70
   5 -24   0   -1.50    1.60
   5 -24   0    0.60    1.70
  -5 -24   0    2.40    2.00
  -5 -24   0    3.00    3.70
  -5 -24   0    1.20    1.20
   5 -24   0   -1.60    1.50
   5  24   0    2.60    1.40
   5  24   0   -5.00    2.50
  -5  24   0   -1.30    2.90
  -5  24   0   -0.70    3.30
  -5  24   0    3.60    2.10
  -5  24   0    1.60    1.60
  -5  24   0    3.30    1.90
  -6 -24   0   29.50    5.90
   6 -24   0   15.70    3.40
  -6 -24   0   25.30    2.90
   6 -24   0   17.30    3.70
  -6 -24   0   24.90    4.10
   6 -24   0   18.10    4.20
   6 -24   0   18.10    6.20
  -6 -24   0   20.60    3.80
  -6 -24   0   27.90    7.20
   6 -24   0   11.60    3.00
   6 -24   0   14.80    3.70
  -6 -24   0   23.00    4.50
  -6  24   0   25.60    7.70
  -6  24   0   22.20    4.00
  -6  24   0   18.90    3.80
  -6  24   0   19.90    3.90
   6  24   0   24.70    6.70
  -6  24   0   18.90    4.30
   6  24   0   26.00    3.30
  -7 -24   0    0.20    1.60
   7 -24   0   -2.40    1.60
  -7 -24   0    1.00    1.70
   7 -24   0    2.80    3.00
   7 -24   0   -1.60    2.10
  -7 -24   0   -0.50    0.70
  -7 -24   0    2.50    4.00
  -7 -24   0   -0.80    1.60
   7 -24   0   -0.80    1.50
   7 -24   0   -0.90    1.50
   7 -24   0   -0.60    1.60
  -7  24   0    0.50    2.00
  -7  24   0    0.90    1.80
  -7  24   0   -0.60    1.80
  -7  24   0    1.70    4.00
   7  24   0    3.10    1.30
   7  24   0   -1.00    3.20
  -8 -24   0   29.80    4.90
  -8 -24   0   32.10    3.30
   8 -24   0   31.70    4.20
   8 -24   0   42.70   10.20
  -8 -24   0   32.30    4.90
   8 -24   0   33.20    5.70
  -8  24   0   31.40    5.00
   8  24   0   35.70    3.80
  -8  24   0   33.60    5.40
  -8  24   0   37.10    5.90
   9 -24   0    1.20    2.40
  -9 -24   0    1.50    1.80
   9 -24   0   -2.60    2.90
  -9 -24   0    0.30    1.70
  -9 -24   0   -0.80    1.50
   9 -24   0   -0.20    1.70
   9  24   0    0.50    0.80
  -9  24   0    0.40    1.90
  -9  24   0    2.60    1.90
  -9  24   0    1.20    2.30
  10 -24   0    0.60    2.10
 -10 -24   0   -0.30    1.50
  10 -24   0    2.50    3.90
 -10 -24   0    1.50    2.10
  10 -24   0   -0.20    1.70
 -10 -24   0   -2.30    1.50
 -10  24   0   -1.40    2.30
 -10  24   0    1.90    1.90
 -10  24   0    4.10    2.80
 -10  24   0   -1.80    1.80
 -11 -24   0   20.00    4.00
 -11 -24   0   21.20    4.00
  11 -24   0   22.70    7.20
  11 -24   0   18.40    4.60
 -11 -24   0   22.90    7.20
  11 -24   0   16.10    3.80
 -11 -24   0   23.80    4.40
 -11  24   0   26.80    4.40
 -11  24   0   19.60    4.70
 -11  24   0   15.40    4.80
   0 -25   0    6.10    2.30
   0 -25   0    7.40    2.50
   0 -25   0    6.80    2.10
   0 -25   0    5.00    2.50
   0 -25   0   14.10    5.80
   0 -25   0    5.00    2.20
   0 -25   0    5.10    2.10
   0  25   0    3.90    2.10
   0  25   0    3.90    1.70
   0  25   0    5.20    1.90
   0  25   0   10.70    4.80
   1 -25   0  210.38   18.30
  -1 -25   0  178.38   17.50
  -1 -25   0  169.78   17.40
  -1 -25   0  181.58   17.40
   1 -25   0  192.48   17.60
   1 -25   0  207.08   17.80
   1 -25   0  206.88   17.80
   1 -25   0  202.98   21.60
   1 -25   0  200.68   17.60
  -1 -25   0  179.58   16.90
   1 -25   0  208.28   17.40
  -1 -25   0  164.78   17.90
  -1 -25   0  153.78   20.50
  -1 -25   0  174.48   17.40
  -1  25   0  194.38   16.90
   1  25   0  183.68   16.70
  -1  25   0  230.38   22.50
  -1  25   0  207.78   17.30
   1  25   0  187.88   17.00
   1  25   0  177.28   21.20
  -1  25   0  202.68   17.70
  -1  25   0  199.78   18.30
   1  25   0  156.38   17.20
   2 -25   0   69.29    7.40
  -2 -25   0   47.70    7.70
  -2 -25   0   61.19    7.10
   2 -25   0   68.59    7.50
   2 -25   0   77.29   12.40
   2 -25   0   68.99    7.90
   2 -25   0   55.89    6.90
  -2 -25   0   51.79   10.70
  -2 -25   0   58.99    7.10
   2 -25   0   72.69    7.90
  -2 -25   0   66.89    7.40
  -2 -25   0   54.79    6.40
   2 -25   0   70.89    7.60
  -2 -25   0   54.49    7.10
  -2  25   0   73.29    7.10
   2  25   0   59.79    6.40
  -2  25   0   62.39   11.70
  -2  25   0   66.09    7.40
  -2  25   0   66.19    7.40
   2  25   0   55.79    7.00
   2  25   0   57.69    6.50
  -2  25   0   78.49    8.30
   2  25   0   72.59   12.30
   3 -25   0  200.18   19.10
  -3 -25   0  203.58   19.00
  -3 -25   0  206.78   19.60
   3 -25   0  197.18   19.00
   3 -25   0  189.48   18.50
   3 -25   0  208.28   18.80
  -3 -25   0  195.88   19.20
  -3 -25   0  210.48   18.00
   3 -25   0  214.88   22.60
   3 -25   0  194.98   18.60
  -3 -25   0  212.48   22.40
   3 -25   0  213.38   18.90
  -3 -25   0  197.08   18.60
  -3 -25   0  190.38   18.80
   3  25   0  198.68   17.90
  -3  25   0  213.28   18.60
  -3  25   0  183.08   18.60
   3  25   0  210.18   18.00
  -3  25   0  229.78   23.30
  -3  25   0  213.18   18.90
  -3  25   0  217.08   20.50
   3  25   0  196.28   22.50
  -4 -25   0   43.90    5.80
  -4 -25   0   34.90    5.40
   4 -25   0   34.40    5.30
  -4 -25   0   38.70    8.90
  -4 -25   0   45.90    6.60
   4 -25   0   31.20    6.20
   4 -25   0   37.80    8.70
   4 -25   0   34.00    5.70
  -4 -25   0   42.60    4.40
   4 -25   0   41.60    5.70
   4 -25   0   39.30    5.70
  -4 -25   0   34.40    6.20
   4 -25   0   33.00    5.30
  -4  25   0   46.80    9.80
  -4  25   0   34.70    5.30
  -4  25   0   35.60    6.20
   4  25   0   40.90    4.50
  -4  25   0   37.30    5.40
   4  25   0   44.40    9.10
  -4  25   0   47.20    6.70
   4  25   0   37.00    4.50
   5 -25   0   23.30    4.00
  -5 -25   0   14.70    3.40
   5 -25   0   19.70    3.70
  -5 -25   0   11.40    5.30
   5 -25   0   21.90    4.20
  -5 -25   0   13.30    5.60
  -5 -25   0   10.20    3.10
  -5 -25   0   17.00    2.60
  -5 -25   0   15.40    3.40
   5 -25   0   18.60    3.90
  -5  25   0   14.40    6.30
   5  25   0   14.60    2.60
  -5  25   0   14.70    3.90
  -5  25   0   17.50    3.50
  -5  25   0   17.40    3.50
   5  25   0   12.50    2.50
   5  25   0    7.60    5.10
   6 -25   0   16.60    3.60
   6 -25   0   19.10    3.90
  -6 -25   0    9.50    3.00
   6 -25   0   13.90    2.90
  -6 -25   0    8.70    2.80
  -6 -25   0    8.50    1.80
   6 -25   0   19.00    3.60
   6 -25   0   11.40    3.20
  -6 -25   0    8.50    6.10
  -6 -25   0    7.20    2.60
   6 -25   0   19.50    6.30
   6  25   0    8.30    2.00
   6  25   0   12.50    6.60
  -6  25   0   16.90    6.40
  -6  25   0   11.70    3.10
  -6  25   0   11.70    3.70
  -6  25   0   10.90    2.90
  -7 -25   0   21.40    2.50
   7 -25   0   19.70    4.50
   7 -25   0   19.30    3.80
   7 -25   0   12.20    3.10
   7 -25   0   11.30    3.10
  -7 -25   0   18.50    3.70
  -7 -25   0   18.30    3.80
  -7 -25   0   14.70    6.10
  -7 -25   0   11.00    3.10
   7 -25   0   17.10    3.10
  -7  25   0   14.50    3.30
  -7  25   0   14.40    3.90
   7  25   0   16.90    2.70
  -7  25   0   14.10    3.50
   7  25   0   13.60    5.80
  -7  25   0   14.80    6.10
   8 -25   0   25.20    4.60
   8 -25   0   27.70    5.30
  -8 -25   0   30.00    2.90
   8 -25   0   32.70    4.40
   8 -25   0    9.70    5.70
  -8 -25   0   15.90    3.80
  -8 -25   0   22.80    4.40
   8 -25   0   26.20    4.10
  -8 -25   0   30.90    5.00
  -8  25   0   24.60    4.50
   8  25   0   28.40    3.30
  -8  25   0   28.10    5.30
  -8  25   0   29.20    4.90
  -9 -25   0   12.00    3.30
  -9 -25   0   18.80    3.90
   9 -25   0   24.20    7.40
   9 -25   0   23.40    6.10
   9 -25   0   17.10    4.50
  -9  25   0   15.10    4.00
   9  25   0   19.50    2.40
  -9  25   0   21.00    4.70
  -9  25   0   17.80    4.20
 -10 -25   0    2.00    2.00
 -10 -25   0   -1.30    1.70
 -10 -25   0   -1.10    1.80
  10 -25   0   -1.40    3.70
  10 -25   0   -1.10    1.70
  10 -25   0    1.30    2.70
 -10  25   0    0.10    1.50
 -10  25   0    2.40    2.50
 -10  25   0    0.10    2.10
 -10  25   0    1.50    2.70
   0 -26   0  336.77   30.30
   0 -26   0  327.87   30.80
   0 -26   0  347.27   29.80
   0 -26   0  353.56   34.40
   0 -26   0  345.17   30.30
   0 -26   0  361.76   30.40
   0 -26   0  332.07   30.50
   0  26   0  329.77   29.50
   0  26   0  344.97   34.50
   0  26   0  356.06   29.80
   0  26   0  340.37   30.30
   1 -26   0   55.49    6.70
  -1 -26   0   50.89    6.70
   1 -26   0   67.49    7.30
   1 -26   0   44.40    6.80
   1 -26   0   60.19    7.30
  -1 -26   0   57.19    6.20
   1 -26   0   51.89   10.50
  -1 -26   0   44.80    7.20
  -1 -26   0   67.19    7.00
  -1 -26   0   55.19    7.20
   1 -26   0   58.39    7.00
  -1 -26   0   66.39   12.00
   1 -26   0   57.99    6.90
   1  26   0   55.59    6.20
   1  26   0   60.99    6.90
   1  26   0   54.49   11.00
   1  26   0   57.79    6.10
  -1  26   0   56.39    6.40
  -1  26   0   47.60   10.60
  -1  26   0   57.09    6.10
  -1  26   0   51.99    6.70
   2 -26   0   82.39    8.00
  -2 -26   0   68.49    8.10
  -2 -26   0   70.09   12.50
  -2 -26   0   66.69    7.30
   2 -26   0   72.39    8.60
   2 -26   0   68.39    8.20
  -2 -26   0   75.19    8.10
   2 -26   0   70.99   12.60
   2 -26   0   78.79    8.70
  -2 -26   0   72.79    8.10
  -2 -26   0   70.79    8.40
  -2 -26   0   54.29    8.60
   2 -26   0   75.89    8.30
   2 -26   0   81.79    8.30
  -2  26   0   83.39    7.90
  -2  26   0   71.29    8.80
   2  26   0   70.59    7.20
  -2  26   0   76.59    8.40
   2  26   0   70.79    8.10
   2  26   0   64.99    7.30
  -2  26   0   79.89    8.90
   2  26   0   63.69   12.10
  -2  26   0   76.49   12.90
   3 -26   0    1.90    2.20
   3 -26   0    4.90    2.30
   3 -26   0    4.40    2.10
  -3 -26   0    5.20    2.30
  -3 -26   0    4.30    1.70
   3 -26   0    1.90    2.00
   3 -26   0    1.40    1.90
   3 -26   0    1.30    3.90
  -3 -26   0    5.40    4.50
  -3 -26   0    5.70    2.40
  -3 -26   0    5.40    2.50
   3 -26   0    3.60    2.20
   3  26   0    3.10    1.60
  -3  26   0    3.60    2.20
  -3  26   0    4.20    4.80
  -3  26   0    6.10    2.70
   3  26   0    2.80    1.60
   3  26   0    5.90    5.20
  -3  26   0    6.20    2.30
   4 -26   0    8.50    3.10
   4 -26   0    8.90    3.00
  -4 -26   0   11.80    5.70
  -4 -26   0   16.80    2.50
   4 -26   0    8.00    3.10
   4 -26   0    9.40    3.20
   4 -26   0    4.90    2.60
  -4 -26   0   13.80    3.20
   4 -26   0    8.00    5.40
  -4 -26   0   12.00    3.10
  -4 -26   0   11.70    3.20
  -4  26   0    6.60    3.10
   4  26   0   19.80    2.90
   4  26   0   17.00    6.60
  -4  26   0    7.30    2.70
  -4  26   0    9.90    5.80
   4  26   0   15.90    2.70
  -4  26   0   10.20    2.80
   5 -26   0   -0.60    1.90
  -5 -26   0   -5.00    2.90
  -5 -26   0    0.00    1.10
  -5 -26   0   -0.10    1.60
   5 -26   0    2.10    3.90
  -5 -26   0   -0.70    1.50
   5 -26   0   -1.40    1.60
  -5 -26   0   -1.30    1.60
   5 -26   0    0.60    1.60
   5 -26   0   -1.60    2.30
  -5  26   0    0.40    2.30
  -5  26   0    1.10    1.70
  -5  26   0    1.90    2.00
   5  26   0    1.50    1.30
   5  26   0   -1.40    1.10
   5  26   0    1.10    4.00
  -6 -26   0    9.10    2.90
  -6 -26   0    8.60    5.10
  -6 -26   0    5.70    2.60
   6 -26   0   11.20    3.30
   6 -26   0    9.50    5.30
   6 -26   0   12.10    3.30
   6 -26   0   10.20    3.00
  -6 -26   0   10.20    2.50
  -6 -26   0   10.80    3.10
   6 -26   0    7.20    2.70
  -6  26   0   11.70    3.10
  -6  26   0   10.20    3.60
  -6  26   0    9.00    2.90
   6  26   0   19.10    6.80
  -6  26   0   13.30    6.10
   6  26   0   12.10    3.40
   7 -26   0   24.40    4.30
  -7 -26   0   39.90    5.70
  -7 -26   0   39.10    3.70
  -7 -26   0   35.20    5.30
   7 -26   0   25.20    4.70
   7 -26   0   34.60    6.00
  -7 -26   0   34.90    9.10
  -7 -26   0   36.30    5.20
   7 -26   0   34.50    5.40
   7 -26   0   39.20    5.40
  -7  26   0   32.30    5.30
   7  26   0   34.10    4.00
  -7  26   0   21.90    5.10
  -7  26   0   36.70    9.00
   7  26   0   38.80    9.00
  -7  26   0   32.10    5.10
   8 -26   0    9.10    2.80
   8 -26   0   15.10    6.00
   8 -26   0   10.00    2.70
  -8 -26   0    5.90    2.60
   8 -26   0   16.00    3.90
   8 -26   0    5.90    2.30
  -8 -26   0    5.80    2.50
  -8 -26   0    5.50    2.50
  -8 -26   0    6.40    1.30
   8 -26   0    5.70    2.20
   8  26   0    6.60    1.60
  -8  26   0    6.70    3.00
  -8  26   0   15.90    3.70
  -8  26   0    9.10    3.30
  -9 -26   0    1.00    1.90
   9 -26   0    2.10    1.60
  -9 -26   0   -1.10    1.50
   9 -26   0    3.80    1.20
   9 -26   0    7.30    5.40
   9 -26   0    3.80    1.20
  -9 -26   0    1.10    2.10
   9  26   0    1.40    0.90
  -9  26   0    2.70    2.70
  -9  26   0    3.30    2.30
  -9  26   0    4.50    2.30
 -10 -26   0    4.30    2.60
 -10 -26   0    7.20    2.90
 -10 -26   0   11.30    3.10
  10 -26   0    7.60    5.60
  10 -26   0    6.00    2.50
 -10  26   0   13.70    3.80
 -10  26   0   13.20    3.10
 -10  26   0    8.50    3.50
 -10  26   0    5.40    3.40
   0 -27   0    5.00    2.40
   0 -27   0    1.10    2.00
   0 -27   0    4.70    2.00
   0 -27   0   13.00    5.60
   0 -27   0    5.50    2.20
   0 -27   0    5.10    2.30
   0  27   0    3.50    1.80
   0  27   0   10.30    5.70
   0  27   0    3.10    1.70
  -1 -27   0   41.10    6.10
  -1 -27   0   34.90    5.80
   1 -27   0   50.19    6.50
   1 -27   0   45.30    6.20
   1 -27   0   52.29    5.60
   1 -27   0   53.89    6.20
   1 -27   0   49.90   10.30
  -1 -27   0   47.00    9.70
   1 -27   0   46.20    6.40
  -1 -27   0   37.50    5.30
  -1 -27   0   40.30    6.00
  -1  27   0   52.09   10.20
   1  27   0   39.60    5.30
  -1  27   0   49.99    6.10
   1  27   0   40.00    5.30
  -1  27   0   31.80    6.80
   1  27   0   34.30    9.30
   1  27   0   39.70    5.90
   2 -27   0  133.69   12.90
  -2 -27   0  138.09   13.00
   2 -27   0  131.29   12.70
   2 -27   0  132.19   13.20
   2 -27   0  133.29   13.10
  -2 -27   0  114.59   17.70
   2 -27   0  132.29   18.50
   2 -27   0  118.49   13.30
  -2 -27   0  126.59   12.20
  -2 -27   0  131.89   12.90
  -2 -27   0  129.19   13.00
   2  27   0  105.79   17.30
  -2  27   0  131.29   12.30
   2  27   0  127.49   12.90
  -2  27   0  177.18   18.30
   2  27   0  126.79   12.00
  -2  27   0  143.29   12.70
  -2  27   0  125.09   13.50
   2  27   0  125.09   12.20
  -3 -27   0   33.60    5.20
   3 -27   0   35.20    5.60
  -3 -27   0   43.30    6.60
   3 -27   0   39.10    9.10
  -3 -27   0   28.40    8.20
  -3 -27   0   35.80    4.60
   3 -27   0   29.90    5.20
   3 -27   0   33.90    5.30
  -3 -27   0   36.50    5.40
   3 -27   0   28.30    4.90
   3 -27   0   25.80    5.20
  -3  27   0   31.90    4.90
   3  27   0   28.40    8.10
   3  27   0   37.30    4.60
  -3  27   0   45.90    9.80
  -3  27   0   29.50    5.50
  -3  27   0   29.30    5.80
   3  27   0   32.00    4.30
   4 -27   0    5.40    2.40
  -4 -27   0    7.80    2.70
  -4 -27   0    6.10    2.80
   4 -27   0    6.80    2.70
  -4 -27   0    5.80    1.70
   4 -27   0    0.60    2.20
   4 -27   0    1.00    2.20
   4 -27   0    6.70    5.20
  -4 -27   0    7.50    2.60
  -4 -27   0    8.00    4.80
   4  27   0    8.60    2.20
  -4  27   0    8.40    3.20
   4  27   0    5.90    1.90
  -4  27   0    5.00    2.40
   4  27   0    7.70    4.90
  -4  27   0    2.70    4.70
  -4  27   0    5.20    3.70
  -5 -27   0    2.80    1.30
   5 -27   0    1.60    4.10
   5 -27   0    0.60    1.70
   5 -27   0    2.60    2.40
   5 -27   0    1.10    1.90
  -5 -27   0    2.00    1.90
   5 -27   0   -1.70    1.60
  -5 -27   0    1.50    2.00
  -5 -27   0    2.30    2.20
   5  27   0    1.80    1.50
  -5  27   0    3.70    2.80
   5  27   0    2.30    1.40
  -5  27   0    5.70    2.50
  -5  27   0    3.10    4.80
  -6 -27   0   16.80    2.50
  -6 -27   0   12.00    3.30
  -6 -27   0   15.20    6.40
   6 -27   0   15.00    3.40
  -6 -27   0   13.70    3.40
   6 -27   0   14.40    6.20
   6 -27   0   17.60    4.10
   6 -27   0   15.00    3.50
  -6 -27   0   14.40    3.60
  -6  27   0   11.70    3.30
  -6  27   0   20.50    7.50
  -6  27   0   12.30    3.90
  -6  27   0   19.80    3.90
   6  27   0   20.70    7.10
   6  27   0   12.90    2.60
  -7 -27   0    0.40    1.90
  -7 -27   0    1.20    1.60
   7 -27   0   -2.90    2.00
   7 -27   0    3.20    2.30
   7 -27   0    1.10    1.90
  -7 -27   0    2.60    1.10
  -7 -27   0    6.60    2.70
   7 -27   0   -2.00    1.60
  -7  27   0    4.20    4.80
  -7  27   0    4.50    2.30
  -7  27   0   -0.20    2.30
   7  27   0    2.60    1.40
  -7  27   0    2.70    1.90
  -8 -27   0   -0.40    1.90
   8 -27   0   -0.10    1.70
  -8 -27   0   -0.20    0.70
  -8 -27   0    0.00    1.80
   8 -27   0   -0.20    1.60
   8 -27   0   -0.40    3.10
  -8 -27   0   -0.20    1.60
   8 -27   0   -0.80    1.50
   8  27   0    0.20    0.90
  -8  27   0   -0.90    1.60
  -8  27   0    0.30    2.30
  -8  27   0   -0.50    2.00
   9 -27   0    4.10    1.50
  -9 -27   0    2.00    2.00
  -9 -27   0    2.10    3.20
   9 -27   0    2.60    1.30
  -9 -27   0    6.50    2.70
   9 -27   0    4.00    4.70
  -9  27   0    5.30    2.40
  -9  27   0    3.80    3.00
  -9  27   0    4.90    4.80
   9  27   0    6.60    1.20
 -10 -27   0    2.00    2.20
 -10  27   0    4.00    2.30
   0 -28   0   68.39    8.20
   0 -28   0   78.49    8.40
   0 -28   0   69.89   20.10
   0 -28   0   68.09    7.60
   0 -28   0   79.49    8.20
   0  28   0   62.39   18.50
   0  28   0   77.49    7.70
   0  28   0   60.29    7.30
  -1 -28   0    2.20    2.00
  -1 -28   0    0.10    1.70
  -1 -28   0    2.10    2.00
   1 -28   0    1.60    4.20
  -1 -28   0    3.30    4.60
   1 -28   0    1.90    2.10
   1 -28   0    3.50    2.30
   1 -28   0    1.40    1.80
  -1 -28   0    1.30    1.50
   1  28   0   -0.20    3.60
   1  28   0    2.90    1.60
  -1  28   0    4.20    2.10
  -1  28   0    1.30    4.20
  -1  28   0    2.90    1.70
   1  28   0   -0.10    1.40
   2 -28   0  118.09   10.90
  -2 -28   0   96.29    9.70
  -2 -28   0   98.19   15.80
   2 -28   0  112.09   10.90
  -2 -28   0  101.49   10.60
  -2 -28   0   89.19   10.30
   2 -28   0  129.09   17.20
  -2 -28   0   80.99   10.30
   2 -28   0   97.69   10.40
   2 -28   0  101.29   10.50
   2  28   0   87.99    9.50
  -2  28   0  111.49   10.00
   2  28   0   93.59   15.40
  -2  28   0  117.29   10.60
   2  28   0   92.39    9.80
  -2  28   0  134.29   17.80
   3 -28   0   49.99    6.50
  -3 -28   0   37.10    5.00
   3 -28   0   52.89   10.80
  -3 -28   0   66.79   11.80
   3 -28   0   40.20    6.10
  -3 -28   0   30.00    5.50
  -3 -28   0   35.20    5.90
  -3 -28   0   39.90    6.10
  -3  28   0   40.60    6.10
   3  28   0   43.30    5.40
   3  28   0   41.60    4.90
  -3  28   0   46.10    6.10
   3  28   0   34.30    9.30
  -3  28   0   41.40    6.60
  -3  28   0   47.10   10.30
   4 -28   0    5.00    2.40
  -4 -28   0    3.80    2.40
   4 -28   0    9.70    5.50
  -4 -28   0    5.10    1.70
   4 -28   0    2.40    2.30
  -4 -28   0    1.00    4.20
  -4 -28   0   10.40    3.00
  -4 -28   0    3.70    2.30
  -4  28   0   -0.60    4.40
  -4  28   0    6.70    2.70
   4  28   0    1.10    3.80
  -4  28   0    4.40    2.30
   4  28   0    3.60    1.70
   4  28   0    5.50    1.90
  -4  28   0   -1.40    2.20
   5 -28   0    5.00    2.50
  -5 -28   0    3.30    2.10
   5 -28   0    3.40    4.70
  -5 -28   0    4.00    2.20
  -5 -28   0    4.90    1.60
  -5 -28   0    2.10    2.10
  -5 -28   0    1.80    4.00
   5 -28   0    4.40    2.60
   5  28   0    2.80    1.50
  -5  28   0    4.50    2.40
  -5  28   0    2.70    2.20
   5  28   0    2.30    4.40
  -5  28   0    0.60    4.50
  -5  28   0    5.00    3.10
   5  28   0    6.30    1.90
   6 -28   0   -1.70    3.30
  -6 -28   0    0.20    1.70
   6 -28   0   -1.10    1.50
  -6 -28   0    3.10    4.30
  -6 -28   0    3.10    2.40
   6 -28   0    1.60    2.20
   6 -28   0   -1.10    1.60
  -6 -28   0    0.10    0.90
  -6 -28   0    1.50    2.00
  -6  28   0    2.60    2.30
   6  28   0    0.60    1.20
  -6  28   0   -4.60    3.40
  -6  28   0    0.70    1.80
  -6  28   0    1.10    2.60
   6  28   0   -3.60    3.00
   7 -28   0    9.10    6.10
   7 -28   0   14.00    3.50
   7 -28   0   12.50    3.30
  -7 -28   0   17.50    4.00
  -7 -28   0   13.60    3.60
  -7 -28   0   13.70    2.30
   7 -28   0   19.00    4.00
  -7 -28   0   19.30    4.00
  -7  28   0   21.20    4.70
  -7  28   0   16.00    3.70
  -7  28   0   20.30    4.10
  -7  28   0   28.10    8.60
   8 -28   0    1.80    1.90
  -8 -28   0   -0.50    2.00
   8 -28   0   -4.00    1.60
  -8 -28   0    0.60    1.90
  -8 -28   0   -0.80    1.50
   8 -28   0   -0.50    3.50
  -8 -28   0    0.80    0.80
   8 -28   0   -0.30    1.70
   8 -28   0    0.40    1.70
  -8  28   0    0.20    1.80
   8  28   0    1.30    1.10
  -8  28   0    0.10    2.20
  -8  28   0    1.70    2.40
  -9 -28   0    2.60    2.30
  -9 -28   0    2.30    2.20
   9 -28   0    1.70    1.30
   9 -28   0    3.20    5.70
   9 -28   0   -0.60    0.60
  -9 -28   0    1.00    2.80
  -9  28   0    3.00    2.60
  -9  28   0    3.30    2.40
   9  28   0    1.60    0.90
   0 -29   0    1.40    1.60
   0 -29   0    1.00    2.20
   0 -29   0    0.40    1.90
   0 -29   0    2.80    4.10
   0 -29   0    3.30    2.20
   0  29   0    1.10    1.60
   0  29   0    1.20    4.10
   0  29   0    1.60    1.60
  -1 -29   0    5.40    2.30
  -1 -29   0    5.40    2.60
   1 -29   0    3.80    2.20
  -1 -29   0    6.30    5.70
   1 -29   0    5.50    2.60
   1 -29   0    2.30    2.10
   1 -29   0    2.30    1.90
  -1 -29   0    3.70    1.90
   1 -29   0    8.30    5.70
  -1 -29   0    7.60    2.70
  -1  29   0    7.10    5.40
   1  29   0    2.90    2.00
   1  29   0    3.40    1.80
  -1  29   0    3.90    1.90
   1  29   0    7.60    5.10
  -2 -29   0    5.70    2.60
   2 -29   0    4.90    2.60
   2 -29   0    1.90    2.20
  -2 -29   0    0.40    4.50
   2 -29   0    4.30    2.30
  -2 -29   0    1.80    3.50
  -2 -29   0    6.20    2.10
   2 -29   0    0.40    3.90
  -2 -29   0    4.90    2.40
   2  29   0    3.30    2.00
  -2  29   0    4.90    5.50
   2  29   0    3.00    1.70
   2  29   0    1.40    3.90
  -2  29   0    6.70    2.50
   3 -29   0    5.60    2.60
  -3 -29   0    4.40    2.40
  -3 -29   0    4.50    2.30
  -3 -29   0    1.10    1.90
  -3 -29   0    2.60    1.60
   3 -29   0    6.20    2.60
  -3 -29   0    8.00    5.70
   3 -29   0   10.20    5.70
  -3  29   0    2.50    2.00
   3  29   0   -2.50    4.20
   3  29   0    4.20    1.80
  -3  29   0    2.10    4.80
  -3  29   0    3.60    2.60
   3  29   0    1.30    1.50
   4 -29   0   11.70    5.60
  -4 -29   0   12.80    2.60
   4 -29   0   12.10    3.40
   4 -29   0   10.00    3.30
  -4 -29   0   11.20    3.30
  -4 -29   0   10.30    6.30
  -4 -29   0   17.10    3.90
  -4 -29   0   16.50    3.90
  -4  29   0    9.90    3.20
   4  29   0   11.20    6.20
   4  29   0   16.90    3.00
  -4  29   0   18.60    4.00
  -4  29   0   12.80    4.10
   4  29   0   18.40    3.10
  -4  29   0    5.20    4.80
   5 -29   0    0.80    2.00
  -5 -29   0   -0.80    1.80
  -5 -29   0    0.80    2.10
   5 -29   0   -2.80    2.80
  -5 -29   0    0.40    1.20
  -5 -29   0    0.80    2.10
   5 -29   0    0.40    2.00
  -5 -29   0    2.80    4.50
  -5  29   0    2.70    2.70
   5  29   0    0.60    1.40
   5  29   0   -5.20    2.70
  -5  29   0   -1.80    3.30
  -5  29   0   -0.40    1.70
  -5  29   0    0.00    1.90
   5  29   0    0.40    1.30
  -6 -29   0   17.00    4.00
  -6 -29   0   22.90    4.40
   6 -29   0    6.20    6.10
   6 -29   0   17.00    4.00
  -6 -29   0   18.20    4.00
   6 -29   0   16.30    4.10
  -6 -29   0   16.50    2.70
  -6  29   0   18.30    3.90
  -6  29   0   24.10    8.40
   6  29   0   18.70    3.00
  -6  29   0   15.20    4.30
  -6  29   0   16.00    4.00
   7 -29   0    5.90    5.10
  -7 -29   0    9.50    3.00
  -7 -29   0    9.20    3.10
   7 -29   0    6.00    2.70
   7 -29   0    3.10    2.50
  -7 -29   0    8.10    2.90
   7 -29   0    8.60    3.00
  -7  29   0    1.70    4.70
   7  29   0    5.70    2.40
  -7  29   0   12.40    4.00
  -7  29   0    6.00    2.70
  -7  29   0    4.70    2.50
   8 -29   0    0.90    1.90
   8 -29   0   -0.40    1.60
  -8 -29   0   -0.80    1.70
  -8 -29   0    5.00    2.80
  -8 -29   0    2.10    1.00
   8 -29   0   -2.70    3.20
   8 -29   0   -1.40    1.70
  -8 -29   0    0.40    2.10
  -8  29   0    1.00    1.90
  -8  29   0    4.40    2.90
  -8  29   0   -0.50    2.60
   8  29   0    3.20    1.30
  -9 -29   0   -0.10    2.30
   9 -29   0    0.80    1.80
  -9 -29   0   -1.80    1.80
  -9 -29   0   -0.90    1.80
  -9  29   0   -0.40    2.00
   9  29   0   -0.10    0.70
  -9  29   0    0.80    1.90
   0 -30   0    1.20    1.70
   0 -30   0    2.20    2.00
   0 -30   0    5.70    5.10
   0 -30   0    2.30    2.40
   0 -30   0    0.60    1.80
   0  30   0    1.40    1.70
   0  30   0    1.70    4.10
   0  30   0    0.50    1.70
  -1 -30   0   18.70    7.50
   1 -30   0   18.60    4.10
   1 -30   0   12.40    3.50
  -1 -30   0   13.70    3.50
   1 -30   0   15.80    3.70
  -1 -30   0   13.50    3.60
   1 -30   0   10.90    6.10
  -1 -30   0   13.80    3.60
  -1 -30   0   18.20    3.40
  -1  30   0   20.70    7.80
   1  30   0    9.60    2.60
  -1  30   0   14.60    3.30
   1  30   0   10.60    2.90
  -1  30   0   15.30    3.00
   1  30   0    3.20    5.40
  -2 -30   0   26.80    8.50
   2 -30   0   26.20    4.80
  -2 -30   0   26.40    4.90
  -2 -30   0   22.50    4.60
   2 -30   0   24.90    4.90
  -2 -30   0   26.30    4.90
   2 -30   0   20.30    7.90
  -2  30   0   22.50    7.70
   2  30   0   22.60    3.70
   2  30   0   20.60    7.60
   2  30   0   22.90    4.00
  -2  30   0   31.20    4.80
  -3 -30   0   -0.60    4.60
   3 -30   0    6.10    2.80
  -3 -30   0    1.30    2.20
   3 -30   0   11.80    3.20
  -3 -30   0    2.10    2.20
  -3 -30   0    3.60    2.50
  -3 -30   0    2.40    1.60
   3 -30   0    1.20    4.30
   3  30   0    5.00    5.30
   3  30   0    4.00    1.80
  -3  30   0    4.80    2.40
   3  30   0    5.50    2.00
  -3  30   0    6.00    5.70
  -4 -30   0   23.90    8.10
  -4 -30   0   44.70    6.50
   4 -30   0   44.10    6.40
   4 -30   0   45.90    6.60
   4 -30   0   27.60    8.70
  -4 -30   0   28.70    5.60
  -4 -30   0   45.10    6.40
  -4 -30   0   43.40    5.20
  -4  30   0   41.70    6.30
   4  30   0   30.70    4.70
   4  30   0   40.40    5.20
   4  30   0   28.90    9.20
  -4  30   0   31.50    9.80
  -4  30   0   39.10    5.80
  -5 -30   0   19.60    4.20
   5 -30   0   13.10    6.40
   5 -30   0   17.80    4.10
  -5 -30   0   20.80    3.20
  -5 -30   0   23.50    8.20
  -5 -30   0   17.80    4.10
  -5 -30   0   13.20    3.90
   5 -30   0   20.60    4.30
  -5  30   0   17.60    4.60
   5  30   0   19.10    3.30
   5  30   0   19.60    3.30
  -5  30   0   21.70    4.30
  -5  30   0    6.20    6.40
  -5  30   0   22.50    4.70
   5  30   0   13.30    6.60
   6 -30   0   -2.30    1.60
   6 -30   0    2.90    2.70
  -6 -30   0    0.10    1.80
  -6 -30   0    0.30    1.10
   6 -30   0   -3.50    3.20
  -6 -30   0   -0.90    1.80
  -6 -30   0    0.90    2.00
   6  30   0    0.10    1.30
  -6  30   0    2.30    2.80
  -6  30   0   -0.10    1.80
  -6  30   0    0.20    1.80
  -7 -30   0    1.20    1.10
   7 -30   0   -2.00    1.60
   7 -30   0    0.20    2.00
   7 -30   0    0.30    2.00
  -7 -30   0    0.30    1.80
   7 -30   0   -1.90    3.60
  -7 -30   0   -2.60    1.50
  -7 -30   0    0.40    2.20
  -7  30   0    2.60    2.30
  -7  30   0    0.50    1.80
   7  30   0   -0.20    1.10
   8 -30   0    5.90    2.50
  -8 -30   0    8.00    1.50
   8 -30   0    9.30    3.10
   8 -30   0   10.20    2.80
  -8 -30   0    7.40    3.00
  -8 -30   0    8.10    3.20
  -8 -30   0    9.90    3.60
  -8  30   0    5.90    2.80
  -8  30   0    8.30    3.30
   8  30   0    5.80    1.70
   0 -31   0   -2.30    4.00
   0 -31   0    1.70    2.20
   0 -31   0   -0.60    1.90
   0 -31   0   -0.50    1.80
   0  31   0   -1.70    1.40
   0  31   0    0.20    1.60
   0  31   0    0.80    4.60
   1 -31   0    0.80    2.00
  -1 -31   0   -0.30    3.80
   1 -31   0    1.30    2.30
  -1 -31   0   -0.60    2.10
   1 -31   0    2.40    4.80
   1 -31   0    0.40    1.80
  -1 -31   0   -0.80    1.80
  -1 -31   0   -2.20    1.20
  -1 -31   0   -2.60    1.30
   1  31   0    2.40    1.90
  -1  31   0   -1.50    4.30
   1  31   0   -0.50    5.00
   1  31   0   -1.00    1.40
  -1  31   0   -0.70    1.60
  -2 -31   0   -1.00    4.30
  -2 -31   0    0.40    2.00
   2 -31   0    0.90    2.10
  -2 -31   0    1.00    2.30
   2 -31   0    1.20    2.00
   2 -31   0    4.10    5.10
  -2 -31   0    2.30    1.70
  -2 -31   0    4.30    2.40
   2  31   0    0.20    2.80
  -2  31   0   -0.80    4.10
   2  31   0   -0.30    1.60
  -2  31   0    1.80    2.00
   2  31   0    5.30    5.60
  -3 -31   0   20.40    4.00
  -3 -31   0   21.00    4.20
   3 -31   0   18.00    4.10
   3 -31   0    8.70    6.50
   3 -31   0   25.10    4.90
  -3 -31   0   15.70    4.00
  -3 -31   0   11.30    6.30
  -3 -31   0   23.40    4.50
   3  31   0   20.90    3.50
   3  31   0   21.00    7.90
  -3  31   0   18.40    3.90
   3  31   0   19.30    3.50
  -3  31   0   10.70    5.90
   4 -31   0   20.30    8.10
   4 -31   0   32.80    5.50
  -4 -31   0   23.10    8.00
  -4 -31   0   22.10    4.90
  -4 -31   0   25.00    4.90
   4 -31   0   26.20    5.00
  -4 -31   0   24.40    4.90
  -4 -31   0   22.30    3.70
   4  31   0   31.70    9.10
   4  31   0   26.60    4.00
  -4  31   0   20.40    4.30
   4  31   0   20.90    3.70
  -4  31   0   19.00    8.00
  -5 -31   0    5.30    2.60
  -5 -31   0    3.00    1.60
   5 -31   0    8.90    3.10
   5 -31   0    4.80    2.80
  -5 -31   0    3.30    2.60
  -5 -31   0    5.10    2.90
   5 -31   0    4.60    5.00
  -5  31   0    2.20    4.40
  -5  31   0    6.40    2.70
   5  31   0    0.00    1.50
  -5  31   0    7.10    2.80
   5  31   0    6.90    2.20
  -6 -31   0    0.40    2.20
  -6 -31   0    0.70    1.20
   6 -31   0    0.80    5.00
  -6 -31   0    0.50    1.90
   6 -31   0    0.40    2.10
  -6 -31   0    0.60    1.80
   6 -31   0    0.90    2.30
  -6  31   0    1.10    2.20
  -6  31   0   -1.00    5.00
   6  31   0   -0.90    1.20
  -6  31   0   -1.10    1.70
  -7 -31   0   10.60    2.10
   7 -31   0    6.30    3.50
  -7 -31   0   15.10    4.00
   7 -31   0   13.00    3.80
  -7 -31   0   17.20    4.10
   7 -31   0    3.60    5.20
   7 -31   0    9.60    4.80
  -7 -31   0   16.50    4.20
  -7  31   0   10.80    3.60
   7  31   0   12.40    2.40
  -7  31   0   19.40    4.20
   0 -32   0    7.20    2.90
   0 -32   0    9.30    6.30
   0 -32   0    7.90    3.00
   0  32   0   11.00    3.00
   0  32   0    9.30    6.80
  -1 -32   0   -0.90    1.60
   1 -32   0    0.60    1.90
   1 -32   0    5.80    5.00
  -1 -32   0   -0.70    5.00
   1 -32   0    2.20    2.50
  -1 -32   0    0.30    2.20
  -1 -32   0    2.60    2.30
  -1  32   0   -3.80    3.20
   1  32   0    5.10    2.00
  -1  32   0    0.70    1.80
   1  32   0    0.70    1.80
   1  32   0   -0.10    4.60
   2 -32   0   16.50    3.90
  -2 -32   0    9.70    2.60
  -2 -32   0    5.00    5.80
  -2 -32   0    9.40    3.40
   2 -32   0    8.70    6.00
  -2 -32   0   10.50    3.30
  -2 -32   0    6.80    3.00
   2 -32   0   10.70    3.50
  -2  32   0    8.50    7.00
   2  32   0    8.70    2.70
   2  32   0    8.60    6.50
  -2  32   0   10.40    3.00
   2  32   0   12.50    2.80
  -3 -32   0    2.20    2.30
   3 -32   0    7.30    3.20
  -3 -32   0    3.40    5.50
   3 -32   0    9.10    3.00
   3 -32   0   -6.90    2.70
  -3 -32   0    2.10    2.30
  -3 -32   0    5.00    1.90
  -3 -32   0    4.30    2.60
   3  32   0    3.70    2.00
   3  32   0   -2.50    4.20
   3  32   0    3.90    2.00
  -3  32   0    4.40    2.40
  -3  32   0   16.20    8.00
  -4 -32   0    2.70    1.50
  -4 -32   0    2.10    2.20
  -4 -32   0    4.80    2.70
   4 -32   0    5.30    2.60
  -4 -32   0   -1.00    5.10
   4 -32   0    3.90    2.70
   4 -32   0    1.50    4.50
  -4 -32   0    1.50    2.30
   4  32   0   -0.70    4.70
  -4  32   0    5.10    2.70
   4  32   0    0.80    1.80
  -4  32   0   11.90    6.70
   4  32   0    3.00    1.70
   5 -32   0   24.50    5.00
  -5 -32   0   27.70    3.90
  -5 -32   0   32.50    5.60
   5 -32   0   22.90    8.00
   5 -32   0   20.60    4.60
  -5 -32   0   19.70    4.60
  -5 -32   0   20.20    4.50
  -5  32   0   24.90    9.00
   5  32   0   22.40    3.80
  -5  32   0   24.10    4.80
   5  32   0   30.20    4.20
   6 -32   0    3.60    2.60
  -6 -32   0    2.90    1.50
  -6 -32   0    5.30    2.90
  -6 -32   0    3.40    2.40
  -6 -32   0    2.90    2.60
   6 -32   0   -1.80    4.40
   6 -32   0    0.60    2.20
  -6  32   0    2.40    2.40
   6  32   0   -0.80    1.30
  -6  32   0    1.30    5.40
  -7 -32   0    2.60    2.20
  -7 -32   0    1.00    3.40
   7 -32   0    0.00    2.30
   7 -32   0   -0.20    2.20
  -7 -32   0    1.20    1.30
  -7 -32   0    1.50    2.50
  -7  32   0    0.60    2.40
  -7  32   0    0.50    2.20
   7  32   0   -0.20    1.20
   0 -33   0    2.80    5.00
   0 -33   0    2.80    2.40
   0 -33   0    0.10    1.80
   0  33   0   -2.00    4.50
   0  33   0   -0.30    1.80
   1 -33   0    1.10    2.20
  -1 -33   0    9.00    3.30
   1 -33   0    7.60    5.90
  -1 -33   0    2.50    5.40
  -1 -33   0    3.30    2.60
   1 -33   0    1.20    2.40
  -1 -33   0    4.10    2.50
   1  33   0    2.00    2.00
   1  33   0    2.30    4.90
  -1  33   0    1.10    2.00
  -1  33   0    3.20    5.60
  -2 -33   0   -0.30    1.70
  -2 -33   0   10.70    6.60
   2 -33   0   -0.50    2.00
  -2 -33   0    2.60    2.10
  -2 -33   0   -1.70    1.50
   2 -33   0    2.30    2.20
   2 -33   0    4.20    5.30
  -2 -33   0    0.40    2.00
   2  33   0   -2.40    4.60
   2  33   0   -1.50    1.40
  -2  33   0    4.20    6.40
  -2  33   0   -1.10    1.70
   2  33   0   -2.30    1.50
   3 -33   0   10.20    6.30
   3 -33   0   14.60    3.80
  -3 -33   0   12.80    7.00
   3 -33   0   11.70    3.70
  -3 -33   0   11.20    2.80
  -3 -33   0    9.70    3.60
  -3 -33   0   13.00    3.80
  -3 -33   0    9.20    3.50
   3  33   0    2.30    5.00
  -3  33   0    5.90    2.90
   3  33   0   13.80    3.10
  -3  33   0   13.30    7.60
   3  33   0   15.70    3.10
  -4 -33   0   -2.00    1.80
   4 -33   0    0.70    2.30
  -4 -33   0    2.60    2.40
   4 -33   0    0.40    4.00
  -4 -33   0   -2.10    1.90
   4 -33   0    0.90    2.40
  -4 -33   0    0.10    1.40
   4  33   0    1.90    1.70
  -4  33   0    2.30    2.20
   4  33   0   -1.10    1.50
  -4  33   0    0.80    5.60
   5 -33   0   13.20    3.80
   5 -33   0   10.40    3.50
  -5 -33   0    9.10    3.60
   5 -33   0    2.90    5.00
  -5 -33   0    8.00    2.20
  -5 -33   0    7.50    3.30
  -5  33   0    6.90    3.20
   5  33   0    8.90    2.50
   5  33   0    7.90    2.30
  -5  33   0    3.90    6.30
  -6 -33   0    4.60    2.90
   6 -33   0    2.00    2.40
  -6 -33   0    4.50    2.60
  -6 -33   0    3.10    2.60
   6 -33   0    6.40    3.20
  -6 -33   0    3.50    1.60
   6  33   0    1.60    1.60
  -6  33   0    5.00    2.70
   0 -34   0    7.00    5.90
   0 -34   0   -2.40    1.80
   0 -34   0    3.60    2.50
   0  34   0   -3.20    1.50
   0  34   0   -3.10    3.90
  -1 -34   0   17.40    4.30
  -1 -34   0   20.50    8.70
   1 -34   0    9.50    6.50
   1 -34   0   14.30    4.10
   1 -34   0   13.50    3.90
  -1 -34   0   19.90    4.60
  -1 -34   0    7.50    5.00
   1  34   0   12.70    7.40
  -1  34   0   23.40    8.90
   1  34   0   13.60    3.50
  -1  34   0   15.20    3.60
   2 -34   0   17.60    4.40
  -2 -34   0   16.20    4.00
   2 -34   0   17.10    4.40
   2 -34   0   12.00    6.80
  -2 -34   0   10.60    3.90
  -2 -34   0   17.80    7.70
  -2 -34   0   16.70    4.50
  -2  34   0   22.70    9.40
   2  34   0   15.70    3.40
  -2  34   0   20.20    4.00
   2  34   0   16.30    7.50
   2  34   0   15.60    3.40
  -3 -34   0    0.70    1.60
  -3 -34   0   -0.30    3.40
   3 -34   0    0.30    2.20
  -3 -34   0   -1.40    1.90
   3 -34   0   -0.10    4.20
  -3 -34   0    2.20    3.60
  -3 -34   0   -1.90    5.10
   3 -34   0   -2.00    1.90
   3  34   0   -0.70    1.40
  -3  34   0   -0.80    2.00
  -3  34   0   -4.40    4.10
   3  34   0    4.30    5.40
   4 -34   0   -2.60    1.90
  -4 -34   0    2.00    2.40
   4 -34   0    8.80    6.60
  -4 -34   0    0.00    1.40
  -4 -34   0    1.10    2.20
  -4 -34   0   -0.70    2.20
   4 -34   0    1.50    2.40
  -4  34   0    1.90    2.40
   4  34   0   -0.80    1.90
   4  34   0   -0.60    1.60
  -4  34   0   -3.50    5.30
  -5 -34   0    8.40    3.20
   5 -34   0    7.40    3.30
   5 -34   0    0.30    5.20
  -5 -34   0    4.30    4.60
  -5 -34   0    1.40    2.70
  -5 -34   0    1.60    1.60
   5 -34   0    6.20    3.40
   5  34   0    2.30    1.80
  -5  34   0    2.90    2.50
   5  34   0    1.40    1.70
   0 -35   0   -0.80    2.20
   0 -35   0    4.10    6.20
   0 -35   0   -4.20    1.70
   0  35   0   -4.30    3.40
   0  35   0   -0.20    1.90
   1 -35   0   -2.20    2.10
   1 -35   0   -7.60    4.10
   1 -35   0    3.90    3.00
  -1 -35   0    1.90    5.90
  -1 -35   0    0.00    2.20
  -1  35   0    3.20    2.30
  -1  35   0    6.90    6.60
   1  35   0   -1.60    1.80
   1  35   0    2.50    6.50
  -2 -35   0    3.20    2.60
   2 -35   0    1.10    2.50
  -2 -35   0    4.40    5.90
   2 -35   0    5.50    6.80
  -2 -35   0    3.90    2.80
   2 -35   0    4.20    3.20
  -2 -35   0    3.80    3.00
   2  35   0    3.00    2.30
  -2  35   0   15.80    7.60
  -2  35   0    1.60    2.20
   2  35   0    2.30    4.70
  -3 -35   0    3.50    3.00
  -3 -35   0    2.90    2.50
   3 -35   0    2.50   11.10
   3 -35   0    3.00    2.80
   3 -35   0    8.80    3.70
  -3 -35   0    5.60    3.10
  -3  35   0    6.40    2.80
  -3  35   0    9.70    8.60
   3  35   0    3.90    2.20
   3  35   0    6.00    2.40
  -4 -35   0    6.10    3.10
  -4 -35   0    8.70    2.50
   4 -35   0    8.60    6.40
   4 -35   0   12.80    4.20
   4 -35   0    9.40    3.70
  -4 -35   0    8.50    3.20
  -4 -35   0    8.50    3.20
  -4  35   0    7.10    5.10
   4  35   0    6.90    2.60
   4  35   0    9.60    3.00
  -4  35   0   12.90    7.50
   0 -36   0   12.10    3.70
   0 -36   0    5.80    6.50
   0 -36   0    9.30    3.70
   0  36   0    9.30    3.20
   0  36   0    5.00    7.50
  -1 -36   0   10.00    6.80
   1 -36   0    2.10    2.70
   1 -36   0    2.00    6.20
  -1 -36   0    3.20    2.90
  -1 -36   0    5.30    2.90
   1 -36   0    4.40    3.00
   1  36   0    3.00    2.30
  -1  36   0    7.70    2.90
  -1  36   0   -7.00    3.50
   1  36   0    2.10    6.70
   2 -36   0    0.30    2.30
   2 -36   0   -7.20    4.10
  -2 -36   0   -4.60    3.90
  -2 -36   0    1.60    2.50
  -2 -36   0    3.60    3.10
  -2  36   0    2.30    2.40
   2  36   0    8.20    7.00
   2  36   0    0.60    1.90
  -2  36   0    3.20    5.60
  -3 -36   0   -2.50    1.90
   3 -36   0    1.80    2.50
 -14   0   1    0.70    1.60
 -14   0   1    0.40    2.10
 -14   0   1    0.30    2.30
 -13   0   1    2.10    2.10
 -13   0   1    0.80    1.60
 -13   0   1    4.50    2.70
 -12   0   1    8.10    2.20
 -12   0   1    8.80    2.90
 -12   0   1    4.20    2.40
 -11   0   1    3.80    1.70
 -11   0   1    7.50    2.80
 -11   0   1    5.20    2.20
 -10   0   1   -2.00    1.20
 -10   0   1    0.10    1.60
 -10   0   1   -1.10    1.00
  -9   0   1    2.60    1.30
  -9   0   1    1.90    1.50
  -9   0   1    0.20    1.60
  -8   0   1    0.40    1.00
  -8   0   1   -0.60    1.30
  -8   0   1   -0.10    1.10
  -7   0   1    3.20    1.60
  -7   0   1    4.60    1.60
  -7   0   1    4.90    1.50
  -6   0   1   22.90    3.10
  -6   0   1   21.90    3.30
  -6   0   1   22.40    2.90
  -5   0   1    5.50    1.30
  -5   0   1    1.80    1.00
  -5   0   1    4.80    1.60
  -4   0   1    0.60    0.70
  -4   0   1    1.20    1.00
  -4   0   1    0.50    0.60
  -3   0   1    0.40    0.70
  -3   0   1    0.10    0.20
  -2   0   1    2.70    0.40
   2   0  -1    1.50    0.60
  -2   0   1    2.70    0.70
  -2   0   1    2.00    0.90
   2   0  -1    2.30    0.40
  -1   0   1    0.40    0.20
   1   0  -1    0.50    0.30
  -1   0   1    0.50    0.30
   1   0  -1    0.10    0.20
   1   0  -1    0.60    0.20
  -1   0   1   -0.20    0.30
  -1   0  -1    0.70    0.30
  -1   0  -1    0.70    0.50
  -1   0  -1    0.20    0.20
  -1   0  -1    0.70    0.20
   1   0   1    0.80    0.20
   1   0   1    1.20    0.50
   1   0   1    0.70    0.30
  -1   0  -1    0.30    0.10
  -2   0  -1    1.60    0.70
   2   0   1    0.80    0.60
   2   0   1    1.00    0.40
  -2   0  -1    2.00    0.30
   2   0   1    1.90    0.50
  -2   0  -1    1.90    0.50
   2   0   1    2.60    0.90
  -2   0  -1    1.20    0.90
  -2   0  -1    2.60    0.50
  -3   0  -1    7.90    1.00
  -3   0  -1    4.70    1.10
   3   0   1    4.80    1.10
  -3   0  -1    5.10    0.80
   3   0   1    5.60    1.10
   3   0   1    5.10    0.70
  -3   0  -1    5.60    1.10
   3   0   1    3.70    0.80
   4   0   1    0.20    0.60
   4   0   1    0.30    0.50
   4   0   1    0.30    0.30
  -4   0  -1    0.10    0.50
  -4   0  -1    0.40    0.40
  -4   0  -1    0.70    0.70
  -4   0  -1    0.60    0.60
  -4   0  -1   -1.60    0.50
  -5   0  -1    0.90    0.70
  -5   0  -1    1.00    1.00
  -5   0  -1    0.10    0.40
  -5   0  -1   -0.10    0.90
   5   0   1    0.50    0.60
  -6   0  -1    1.10    1.30
  -6   0  -1    0.20    0.70
  -6   0  -1    1.60    1.20
  -7   0  -1    0.50    1.10
  -7   0  -1    1.30    1.10
  -7   0  -1   -0.40    0.60
  -8   0  -1    4.50    0.60
  -8   0  -1    3.70    1.60
  -8   0  -1    3.80    1.30
  -8   0  -1    4.90    1.70
  -9   0  -1    0.90    1.60
  -9   0  -1    0.30    1.00
  -9   0  -1    0.50    0.50
  -9   0  -1    0.80    1.40
 -10   0  -1    2.30    2.00
 -10   0  -1    2.30    1.30
 -10   0  -1    0.30    1.70
 -11   0  -1    9.70    2.70
 -11   0  -1    5.20    1.10
 -11   0  -1    7.20    2.60
 -11   0  -1    5.00    1.70
 -12   0  -1    2.00    2.10
 -12   0  -1    0.10    0.90
 -12   0  -1    2.60    2.00
 -12   0  -1    1.90    1.50
 -13   0  -1    0.50    1.90
 -13   0  -1   -3.20    1.60
 -13   0  -1   -0.80    1.20
 -13   0  -1    0.50    0.80
 -14   0  -1   -2.90    1.60
 -14   0  -1   -1.80    1.60
 -14   0  -1   -0.90    1.30
 -14   0  -1    0.30    0.90
 -14  -1   1    7.70    4.70
 -14  -1   1    9.80    2.60
 -14  -1   1   13.20    3.80
 -14   1   1   25.40    4.80
 -14   1   1   22.10    4.50
 -14   1   1   24.10    4.70
 -13  -1   1    9.80    3.40
 -13  -1   1    7.50    2.80
 -13  -1   1    9.00    2.60
 -13   1   1   15.30    3.00
 -13   1   1   14.00    3.70
 -13   1   1   20.90    4.00
 -12  -1   1   64.99    9.00
 -12  -1   1   81.09    8.80
 -12  -1   1   70.69    8.10
 -12   1   1   99.49    9.40
 -12   1   1   92.89    8.60
 -12   1   1   90.89    9.40
 -11  -1   1   16.80    2.90
 -11  -1   1   16.50    3.90
 -11  -1   1   17.80    3.50
 -11   1   1   19.60    3.80
 -11   1   1   17.90    3.50
 -11   1   1   18.20    3.20
 -10  -1   1    5.30    2.20
 -10  -1   1    8.20    2.00
 -10  -1   1    8.60    2.80
 -10   1   1    4.60    1.80
 -10   1   1    7.30    2.60
 -10   1   1    8.30    2.50
  -9  -1   1   33.20    4.90
  -9  -1   1   27.60    3.90
  -9  -1   1   27.10    4.20
  -9   1   1   30.20    4.30
  -9   1   1   34.10    5.00
  -9   1   1   34.80    4.20
  -8  -1   1    7.60    2.20
  -8  -1   1    8.40    1.70
  -8  -1   1    9.80    2.10
  -8   1   1    3.10    1.40
  -8   1   1    2.70    1.50
  -7  -1   1  167.38   15.40
  -7  -1   1  156.68   14.90
  -7   1   1  174.68   14.90
  -7   1   1  167.38   16.00
  -7   1   1  176.18   15.10
  -6  -1   1   66.29    5.40
  -6  -1   1   62.29    6.00
  -6  -1   1   58.39    5.20
  -6   1   1   39.60    5.40
  -6   1   1   50.59    5.30
  -6   1   1   40.90    5.10
  -5  -1   1    1.30    1.00
  -5  -1   1    3.00    1.10
  -5  -1   1    1.10    1.30
  -5   1   1    2.80    1.50
  -5   1   1    4.30    1.30
  -5   1   1    2.80    1.00
  -4  -1   1  122.49   10.50
  -4  -1   1  117.49   10.80
   3  -1  -1   29.80    2.50
   3  -1  -1   30.50    2.50
  -3  -1   1   26.50    2.80
  -3  -1   1   26.80    2.50
   3  -1  -1   29.70    3.20
  -3  -1   1   23.00    2.70
  -3   1   1   32.10    2.90
  -3   1   1   30.50    2.50
  -3   1   1   30.30    2.70
  -3   1   1   30.00    3.10
   2  -1  -1  392.36   35.30
   2  -1  -1  391.96   31.10
  -2  -1   1  335.27   35.30
  -2   1   1  414.86   39.80
  -2   1   1  379.96   30.90
   2   1  -1  329.17   30.90
   2   1  -1  356.66   35.80
   1  -1  -1    0.00    0.10
   1  -1   1  985.10   77.99
  -1  -1  -1  879.41   77.89
   1   1   1  978.00   77.89
  -1   1  -1  889.51   77.89
  -2  -1  -1   72.79    6.00
  -2  -1  -1   67.09    5.70
   2  -1   1   68.59    5.80
  -2  -1  -1   64.99    5.70
  -2  -1  -1   69.49    5.80
   2  -1   1   64.89    6.00
   2  -1   1   67.79    5.90
  -2  -1  -1   66.39    6.30
   2  -1   1   74.29    6.40
  -2  -1  -1   63.89    5.80
   2   1   1   64.09    5.80
  -2   1  -1   70.39    5.70
  -2   1  -1   67.49    6.20
   2   1   1   71.49    6.00
   2   1   1   62.69    5.80
  -2   1  -1   67.69    5.80
  -2   1  -1   74.99    6.00
   2   1   1   68.49    6.20
  -2   1  -1   70.49    5.80
   3  -1   1   30.20    3.00
   3  -1   1   30.50    3.40
  -3  -1  -1   35.10    2.90
  -3  -1  -1   37.20    3.30
   3  -1   1   29.40    2.90
  -3  -1  -1   38.40    3.50
  -3   1  -1   25.70    3.20
  -3   1  -1   27.60    3.00
  -3   1  -1   30.30    2.70
   3   1   1   36.90    3.30
   3   1   1   35.20    3.00
   3   1   1   34.50    2.80
  -3   1  -1   29.40    3.00
  -3   1  -1   31.50    3.20
   3   1   1   34.10    3.20
  -3   1  -1   29.80    2.80
  -4  -1  -1   74.69    6.00
   4  -1   1   57.29    5.90
  -4  -1  -1   69.99    5.90
   4  -1   1   57.49    5.70
  -4  -1  -1   69.39    5.60
   4   1   1   74.59    5.80
  -4   1  -1   54.49    5.30
   4   1   1   70.99    5.30
  -4   1  -1   55.89    5.90
  -4   1  -1   54.09    5.70
  -4   1  -1   52.69    5.60
  -5  -1  -1  115.29   10.60
   5  -1   1  128.09   11.10
  -5  -1  -1  116.99   10.90
  -5  -1  -1  108.29   10.90
   5  -1   1  128.19   10.90
  -5  -1  -1  115.69   11.20
   5  -1   1  133.79   11.10
   5  -1   1  132.39   10.60
  -5   1  -1  137.69   10.60
   5   1   1  120.69   10.80
  -5   1  -1  140.09   11.30
  -5   1  -1  134.39   11.00
  -5   1  -1  137.29   11.40
  -6  -1  -1   10.60    2.40
  -6   1  -1   17.00    2.80
  -6   1  -1   18.40    2.70
  -6   1  -1   15.60    2.30
  -6   1  -1   17.80    1.60
  -7  -1  -1   38.60    3.60
  -7  -1  -1   34.10    4.80
  -7  -1  -1   44.00    4.30
  -7   1  -1   32.50    4.00
  -7   1  -1   33.90    4.40
  -7   1  -1   31.70    2.90
  -8  -1  -1    1.30    1.40
  -8  -1  -1    5.30    1.40
  -8  -1  -1    3.10    0.50
  -8   1  -1    2.60    1.50
  -8   1  -1    4.50    1.30
  -8   1  -1    2.90    1.60
  -8   1  -1    4.60    0.60
  -9  -1  -1   47.70    5.80
  -9  -1  -1   45.10    5.60
  -9  -1  -1   48.60    4.10
  -9  -1  -1   45.70    4.90
  -9   1  -1   48.30    5.10
  -9   1  -1   47.20    5.50
  -9   1  -1   49.50    5.80
 -10  -1  -1   98.09    9.20
 -10  -1  -1  102.29   10.70
 -10  -1  -1  114.09   10.20
 -10  -1  -1  102.79   10.80
 -10   1  -1  123.29   11.10
 -10   1  -1  119.49   10.90
 -10   1  -1  128.99   10.40
 -11  -1  -1    9.60    2.20
 -11  -1  -1   11.20    2.90
 -11  -1  -1    9.70    2.80
 -11   1  -1   14.50    2.60
 -11   1  -1   17.50    3.70
 -11   1  -1   10.10    2.90
 -11   1  -1   12.20    1.70
 -12  -1  -1   17.00    2.40
 -12  -1  -1   21.70    4.10
 -12  -1  -1   20.60    4.00
 -12  -1  -1   20.40    3.30
 -12   1  -1   25.60    4.30
 -12   1  -1   28.50    4.70
 -12   1  -1   25.00    2.60
 -12   1  -1   25.70    3.60
 -13  -1  -1   18.20    3.90
 -13  -1  -1   14.80    3.70
 -13  -1  -1   18.60    2.30
 -13  -1  -1   18.30    3.20
 -13   1  -1   19.00    4.00
 -13   1  -1   18.10    2.30
 -13   1  -1   22.10    4.40
 -13   1  -1   19.90    3.30
 -14  -1  -1   -3.20    1.50
 -14  -1  -1   -0.20    1.70
 -14  -1  -1    0.90    1.40
 -14   1  -1    2.00    2.30
 -14   1  -1    3.30    2.60
 -14   1  -1    1.20    1.50
 -14   1  -1    3.30    1.10
 -14  -2   1   10.40    3.80
 -14  -2   1   11.00    2.60
 -14  -2   1   10.50    3.20
 -14   2   1   12.60    3.90
 -14   2   1   11.30    3.50
 -14   2   1    8.70    2.70
 -13  -2   1    2.30    1.70
 -13  -2   1    1.40    2.10
 -13  -2   1    5.60    2.90
 -13   2   1    4.10    1.90
 -13   2   1    6.40    2.80
 -13   2   1    3.50    2.50
 -12  -2   1    7.20    2.90
 -12  -2   1    4.00    2.10
 -12  -2   1    3.20    1.60
 -12   2   1    1.10    1.70
 -12   2   1    3.80    2.30
 -12   2   1    8.20    2.90
 -11  -2   1   -0.10    1.20
 -11  -2   1    1.40    1.80
 -11  -2   1    1.20    2.10
 -11   2   1   -1.10    1.60
 -11   2   1   -1.60    1.00
 -11   2   1    1.00    1.80
 -10  -2   1   12.60    3.80
 -10  -2   1   20.90    3.30
 -10  -2   1   27.70    4.10
 -10   2   1   26.00    2.20
 -10   2   1   21.10    4.10
 -10   2   1   22.20    3.50
 -10   2   1   26.80    4.20
  -9  -2   1   40.90    4.70
  -9  -2   1   38.70    4.90
  -9  -2   1   41.80    5.90
  -9   2   1   44.70    5.30
  -9   2   1   39.80    5.60
  -9   2   1   52.69    5.10
  -8  -2   1   54.39    5.40
  -8  -2   1   56.69    6.00
  -8  -2   1   56.29    5.40
  -8   2   1   42.80    5.10
  -8   2   1   45.60    5.60
  -8   2   1   39.40    5.20
  -7  -2   1   10.00    2.00
  -7  -2   1   11.90    2.60
  -7  -2   1   11.70    2.00
  -7   2   1   13.40    2.20
  -7   2   1   17.50    2.60
  -6  -2   1    9.20    2.30
  -6  -2   1    9.10    1.80
  -6  -2   1    7.10    1.70
  -6   2   1   11.70    2.10
  -6   2   1   12.40    2.50
   5  -2  -1  652.63   55.39
   5  -2  -1  632.84   55.39
  -5   2   1  715.23   60.39
  -5   2   1  721.93   59.79
   4  -2  -1   38.20    3.50
   4  -2  -1   29.30    3.60
   4  -2  -1   33.20    2.90
   4  -2  -1   35.40    3.00
  -4   2   1   29.20    3.60
  -4   2   1   32.40    3.40
  -4   2   1   35.90    3.30
   3  -2  -1   33.30    2.90
   3  -2  -1   34.20    3.50
   3  -2  -1   31.00    3.30
   3  -2  -1   29.50    2.90
  -3   2   1   39.30    3.50
  -3   2   1   31.60    2.90
  -3   2   1   35.60    3.30
  -3   2   1   35.70    3.50
  -2  -2   1    6.30    0.90
  -2  -2   1    6.80    0.80
   2  -2  -1   12.80    1.60
   2  -2  -1   10.80    1.00
  -2  -2   1    6.10    1.20
  -2  -2   1    7.20    0.90
  -2  -2   1    4.70    1.20
   2  -2  -1   11.50    1.60
  -2   2   1    9.70    1.40
  -2   2   1    9.70    1.00
  -2   2   1    9.00    0.90
  -2   2   1   10.40    1.40
  -2   2   1    9.50    1.30
  -2   2   1    9.20    0.90
  -1  -2   1   73.39    6.60
   1  -2  -1   71.99    6.20
   1  -2  -1   71.99    6.40
  -1  -2   1   72.49    6.60
   1  -2  -1   70.99    6.20
   1  -2  -1   71.99    6.30
  -1  -2   1   70.99    6.20
  -1   2   1   74.19    6.30
   1   2  -1   68.89    6.20
  -1   2   1   82.99    6.30
   1   2  -1   70.99    6.20
  -1   2   1   72.59    6.40
  -1   2   1   81.09    6.60
  -1  -2  -1 1151.08  107.49
   1  -2   1 1231.88  101.19
   1   2   1 1176.38  101.09
  -1   2  -1 1224.58  101.19
  -1   2  -1 1298.07  109.69
  -2  -2  -1   56.39    5.60
   2  -2   1   72.49    5.60
  -2  -2  -1   52.19    5.90
  -2  -2  -1   54.09    5.40
   2  -2   1   72.29    5.50
   2   2   1   54.79    6.60
  -2   2  -1   74.59    5.80
  -2   2  -1   72.09    5.50
   2   2   1   53.69    5.60
  -3  -2  -1 2268.57  200.08
  -3  -2  -1 2442.16  193.68
   3  -2   1 2328.27  193.28
   3  -2   1 2365.86  193.58
   3   2   1 2371.56  193.18
  -3   2  -1 2034.80  200.68
   3   2   1 2505.95  203.18
  -3   2  -1 2191.18  202.68
  -4  -2  -1  116.99   10.90
   4  -2   1  122.39   10.60
   4  -2   1  114.19   10.30
  -4  -2  -1  126.69   10.70
   4  -2   1  117.29   10.90
  -4  -2  -1  125.39   10.40
  -4  -2  -1  128.69   10.30
   4  -2   1  125.69   10.80
  -4   2  -1  115.89   10.30
  -4   2  -1  116.39   10.50
  -4   2  -1  116.99   10.80
  -4   2  -1  113.49   10.60
   4   2   1  126.69   10.20
  -4   2  -1  119.89   10.10
   4   2   1  132.79   10.70
  -4   2  -1  118.39   10.20
   4   2   1  133.99   10.70
   5  -2   1   55.09    5.20
   5  -2   1   58.79    5.60
   5  -2   1   49.60    5.30
   5  -2   1   57.79    4.90
  -5   2  -1   57.99    4.70
  -5   2  -1   59.69    5.70
  -5   2  -1   55.19    5.30
  -5   2  -1   51.79    5.40
  -5   2  -1   53.99    4.80
  -6  -2  -1  359.56   30.70
  -6  -2  -1  354.86   31.50
   6  -2   1  368.36   31.20
  -6  -2  -1  364.66   30.90
  -6   2  -1  372.66   31.60
  -6   2  -1  402.46   31.50
  -7  -2  -1   46.10    4.90
  -7  -2  -1   40.50    4.10
  -7  -2  -1   40.60    4.60
  -7   2  -1   41.50    4.30
  -7   2  -1   40.10    4.50
  -7   2  -1   41.40    4.80
  -8  -2  -1   40.60    3.80
  -8  -2  -1   36.10    3.10
  -8  -2  -1   31.30    4.70
  -8  -2  -1   41.50    4.50
  -8   2  -1   28.10    4.30
  -8   2  -1   32.10    4.70
  -8   2  -1   32.60    3.90
  -9  -2  -1    3.80    1.90
  -9  -2  -1    5.90    0.90
  -9  -2  -1    6.40    2.50
  -9  -2  -1    5.20    2.00
  -9   2  -1    7.30    2.30
  -9   2  -1    8.90    1.20
  -9   2  -1    9.30    2.00
  -9   2  -1    9.90    2.30
 -10  -2  -1   30.60    3.00
 -10  -2  -1   35.20    5.00
 -10  -2  -1   36.10    3.90
 -10  -2  -1   36.60    5.00
 -11  -2  -1   -0.50    0.60
 -11  -2  -1   -1.20    1.50
 -11  -2  -1    0.70    1.20
 -11  -2  -1   -0.50    0.70
 -11  -2  -1   -0.90    1.60
 -11   2  -1    0.20    1.20
 -11   2  -1    1.10    0.80
 -11   2  -1   -1.80    1.20
 -11   2  -1    1.50    2.00
 -12  -2  -1    0.30    1.80
 -12  -2  -1   -0.20    1.20
 -12  -2  -1    0.90    0.80
 -12  -2  -1    2.40    2.10
 -12   2  -1    1.10    1.90
 -12   2  -1    1.00    1.40
 -12   2  -1   -0.20    0.80
 -12   2  -1    1.60    1.80
 -13  -2  -1    3.10    1.60
 -13  -2  -1    4.50    2.40
 -13  -2  -1    2.60    2.20
 -13  -2  -1    3.40    1.10
 -13   2  -1    5.70    2.50
 -13   2  -1    4.60    2.60
 -13   2  -1    4.80    1.90
 -13   2  -1    4.30    1.30
 -14  -2  -1    0.30    1.30
 -14  -2  -1   -0.30    2.00
 -14  -2  -1    2.50    2.40
 -14   2  -1   -0.70    1.90
 -14   2  -1    0.10    1.50
 -14   2  -1    1.90    2.00
 -14   2  -1    0.50    0.90
 -14  -3   1   50.29    5.30
 -14  -3   1   49.40    6.50
 -14  -3   1   44.70    7.20
 -14   3   1   48.10    7.00
 -14   3   1   38.60    6.50
 -14   3   1   33.70    5.40
 -13  -3   1   -1.40    1.50
 -13  -3   1    0.20    0.50
 -13  -3   1    1.80    2.30
 -13  -3   1    0.00    1.40
 -13   3   1   -1.20    1.70
 -13   3   1    3.20    1.80
 -13   3   1    2.40    2.30
 -12  -3   1    8.20    1.10
 -12  -3   1   10.00    2.80
 -12  -3   1    7.40    2.10
 -12  -3   1   11.20    3.20
 -12   3   1   14.40    3.30
 -12   3   1   15.40    3.00
 -12   3   1   12.10    3.20
 -11  -3   1   13.50    2.90
 -11  -3   1    9.80    2.20
 -11  -3   1   10.40    3.30
 -11   3   1    4.10    0.90
 -11   3   1    4.20    2.30
 -11   3   1    7.80    2.60
 -11   3   1    6.70    2.10
 -10  -3   1   28.80    4.90
 -10  -3   1   19.90    3.30
 -10  -3   1   22.10    3.80
 -10   3   1   25.30    4.40
 -10   3   1   25.50    3.70
 -10   3   1   25.60    2.30
 -10   3   1   27.60    4.50
  -9  -3   1    2.00    1.40
  -9  -3   1    3.10    2.00
  -9  -3   1    2.10    1.30
  -9   3   1    1.40    1.60
  -9   3   1    1.60    0.90
  -9   3   1    0.90    1.50
  -9   3   1    1.90    1.40
  -8  -3   1    1.30    1.50
  -8  -3   1    0.50    1.00
  -8  -3   1    0.70    0.90
  -8   3   1    1.40    1.20
  -8   3   1   -0.50    1.10
  -8   3   1    1.70    1.50
  -7  -3   1    7.60    1.70
  -7  -3   1    6.10    1.50
  -7   3   1    7.80    0.90
  -7   3   1   10.00    2.20
  -7   3   1    7.70    1.80
  -6  -3   1    1.70    1.00
   6  -3  -1    2.20    0.80
  -6  -3   1    0.70    0.90
   6  -3  -1    1.40    0.80
  -6   3   1    2.80    1.40
  -6   3   1    2.00    1.10
  -5  -3   1   17.30    2.00
  -5  -3   1   18.50    2.30
  -5  -3   1   18.50    1.70
  -5  -3   1   14.90    2.20
  -5  -3   1   18.90    1.80
   4  -3  -1  322.47   26.50
   4  -3  -1  315.77   27.20
  -4  -3   1  301.87   26.70
   4  -3  -1  318.57   27.40
  -4   3   1  328.47   27.00
  -4   3   1  317.67   26.40
  -4   3   1  325.97   27.10
   3  -3  -1  271.97   23.00
  -3   3   1  278.67   23.00
  -3   3   1  261.77   22.50
   2  -3  -1    5.10    1.10
   2  -3  -1    6.00    0.80
   2  -3  -1    6.00    1.10
  -2  -3   1    6.70    0.90
  -2  -3   1    5.70    0.70
  -2  -3   1    6.50    0.80
   2  -3  -1    8.90    1.60
  -2  -3   1    5.50    1.30
   2  -3  -1    6.80    0.90
   2  -3  -1    6.80    0.90
  -2   3   1    8.40    1.50
   2   3  -1    4.20    1.20
  -2   3   1    7.50    0.90
  -2   3   1    7.20    1.20
   2   3  -1    5.60    0.80
  -2   3   1    6.00    0.80
  -2   3   1    7.10    1.00
   2   3  -1    6.00    0.80
  -2   3   1    6.00    0.80
  -2   3   1    6.70    1.20
  -1   3   1  248.58   21.20
   0  -3  -1  254.87   29.80
   0  -3   1  242.38   22.20
   0  -3   1  233.68   33.80
   0  -3  -1  277.07   22.30
   0   3   1  271.37   29.80
   0   3  -1  246.78   29.30
   0   3  -1  246.08   22.20
   1  -3   1   25.10    2.50
   1  -3   1   26.00    2.60
  -1  -3  -1   27.80    2.30
  -1  -3  -1   28.40    2.50
  -1  -3  -1   29.60    2.60
  -1  -3  -1   31.40    3.20
   1  -3   1   26.10    2.60
  -1   3  -1   26.00    2.60
  -1   3  -1   27.10    2.60
  -1   3  -1   26.90    2.60
   1   3   1   29.90    2.50
   1   3   1   28.60    2.60
   1   3   1   31.70    3.20
  -1   3  -1   28.10    2.50
   2  -3   1   14.50    2.20
   2  -3   1    9.10    1.20
   2  -3   1   10.20    1.70
   2  -3   1    8.80    1.00
   2  -3   1   11.40    1.40
  -2  -3  -1    8.70    1.00
   2  -3   1    9.20    1.10
  -2  -3  -1    9.70    1.80
  -2  -3  -1    7.50    1.10
   2  -3   1    9.10    1.20
  -2  -3  -1    9.60    1.10
   2  -3   1    8.00    1.10
  -2  -3  -1   11.40    1.00
   2   3   1    9.00    1.20
   2   3   1    8.90    1.00
  -2   3  -1    9.10    1.20
  -2   3  -1    9.20    1.10
   2   3   1    7.30    1.00
  -2   3  -1    8.30    1.20
  -2   3  -1    9.10    1.10
   2   3   1    9.40    1.70
  -2   3  -1    8.10    1.20
  -3  -3  -1  864.91   78.49
  -3  -3  -1  926.91   70.09
   3  -3   1  767.52   69.69
   3  -3   1  786.02   69.99
  -3   3  -1  842.52   81.69
   3   3   1  812.62   80.19
   3   3   1  852.41   69.69
  -3   3  -1  755.82   78.29
   4  -3   1    9.60    1.90
  -4  -3  -1    5.40    1.20
   4  -3   1    9.70    1.40
   4  -3   1    9.50    1.50
  -4  -3  -1    8.20    1.10
  -4  -3  -1    7.20    0.90
  -4  -3  -1    9.60    1.90
   4  -3   1    8.90    1.60
  -4  -3  -1    6.00    1.10
   4  -3   1    8.40    1.20
  -4   3  -1   10.60    1.20
   4   3   1    8.00    1.50
   4   3   1    7.00    1.00
  -4   3  -1   11.60    1.90
  -4   3  -1    9.60    1.20
   4   3   1    7.70    1.40
  -4   3  -1    9.40    1.10
  -4   3  -1    8.20    1.30
  -4   3  -1   11.20    1.50
  -5  -3  -1  821.82   77.49
  -5  -3  -1  866.31   70.19
   5  -3   1  832.02   69.79
   5  -3   1  806.52   70.29
   5   3   1  829.12   69.59
   5   3   1  879.81   82.79
  -5   3  -1  765.42   83.39
  -5   3  -1  805.12   78.49
  -6  -3  -1    4.90    1.00
   6  -3   1    2.30    0.50
   6  -3   1    1.60    1.30
   6  -3   1    1.90    1.10
   6  -3   1    2.70    0.70
   6  -3   1    3.00    1.00
  -6  -3  -1    6.60    1.50
  -6  -3  -1    4.90    0.80
  -6  -3  -1    2.20    1.20
   6   3   1    6.20    1.10
   6   3   1    5.10    1.40
  -6   3  -1    3.00    0.60
  -6   3  -1    2.50    0.60
  -6   3  -1    1.00    0.60
  -6   3  -1    3.10    1.20
  -6   3  -1    1.60    1.10
   7  -3   1   90.49    8.10
   7  -3   1   88.89    7.90
  -7   3  -1   80.79    8.60
  -7   3  -1   92.89    8.50
  -7   3  -1   88.49    7.70
  -7   3  -1   91.29    8.80
  -7   3  -1   91.39    7.70
  -8  -3  -1   19.20    3.60
  -8  -3  -1   26.00    2.40
  -8  -3  -1   24.70    2.90
  -8  -3  -1   27.60    3.80
  -8  -3  -1   24.00    2.40
  -8   3  -1   32.90    4.20
  -8   3  -1   33.90    3.50
  -8   3  -1   30.80    3.60
  -9  -3  -1   -0.20    0.50
  -9  -3  -1   -0.20    0.80
  -9  -3  -1    1.40    1.50
  -9  -3  -1    1.10    1.60
  -9  -3  -1   -0.20    0.50
  -9   3  -1    1.10    1.60
  -9   3  -1   -0.10    1.00
  -9   3  -1    0.30    0.50
  -9   3  -1   -0.10    1.20
  -9   3  -1    0.70    0.70
 -10  -3  -1   31.90    3.40
 -10  -3  -1   36.30    5.00
 -10  -3  -1   28.00    2.50
 -10  -3  -1   26.10    2.60
 -10  -3  -1   25.70    4.00
 -10   3  -1   18.40    4.00
 -10   3  -1   14.50    3.40
 -10   3  -1   17.20    3.20
 -11  -3  -1   61.39    5.90
 -11  -3  -1   57.59    5.10
 -11  -3  -1   56.99    6.70
 -11  -3  -1   60.29    5.20
 -11  -3  -1   69.59    7.30
 -11   3  -1   51.99    7.10
 -11   3  -1   49.50    5.30
 -11   3  -1   51.69    6.40
 -11   3  -1   49.40    6.00
 -12  -3  -1    6.20    2.50
 -12  -3  -1    3.20    1.00
 -12  -3  -1    2.10    0.90
 -12  -3  -1    2.00    2.20
 -12  -3  -1    5.10    1.60
 -12   3  -1    0.80    1.60
 -12   3  -1    0.90    1.40
 -12   3  -1    1.90    1.00
 -12   3  -1    2.10    2.20
 -13  -3  -1   20.90    4.50
 -13  -3  -1   25.10    5.00
 -13  -3  -1   25.40    3.90
 -13   3  -1   43.40    5.40
 -13   3  -1   33.20    4.60
 -13   3  -1   45.10    6.40
 -13   3  -1   31.70    3.30
 -14  -3  -1   11.00    3.50
 -14  -3  -1    8.60    3.10
 -14  -3  -1   10.80    2.30
 -14   3  -1    7.50    2.30
 -14   3  -1    5.30    1.30
 -14   3  -1    3.20    2.20
 -14   3  -1    2.60    2.70
 -14  -4   1    2.70    1.60
 -14  -4   1    2.80    2.30
 -14   4   1    3.80    2.00
 -14   4   1    1.80    2.30
 -14   4   1    2.80    0.80
 -14   4   1    4.70    2.60
 -13  -4   1    1.00    0.70
 -13  -4   1    2.00    1.60
 -13  -4   1    2.20    2.40
 -13  -4   1    3.30    2.10
 -13  -4   1    3.10    0.90
 -13  -4   1    3.50    0.80
 -13   4   1    5.90    2.70
 -13   4   1    4.70    1.00
 -13   4   1    1.60    2.00
 -13   4   1    6.50    1.20
 -13   4   1    6.30    2.40
 -12  -4   1   16.40    1.90
 -12  -4   1   16.70    1.80
 -12  -4   1   18.00    3.40
 -12  -4   1   19.90    4.50
 -12  -4   1   14.90    2.80
 -12   4   1   12.20    3.40
 -12   4   1   18.70    2.00
 -12   4   1   23.60    4.30
 -12   4   1   13.60    3.20
 -12   4   1   17.80    2.10
 -11  -4   1   21.00    3.50
 -11  -4   1   21.30    4.50
 -11  -4   1   21.30    3.20
 -11   4   1   16.50    3.70
 -11   4   1   11.80    3.20
 -11   4   1   17.10    3.30
 -11   4   1   17.50    2.10
 -11   4   1   15.90    2.00
 -10  -4   1   46.10    5.70
 -10  -4   1   35.20    6.30
 -10  -4   1   49.00    5.40
 -10   4   1   51.79    6.20
 -10   4   1   54.99    4.70
 -10   4   1   59.79    5.90
 -10   4   1   52.09    4.60
 -10   4   1   45.40    6.00
  -9  -4   1   13.10    3.50
  -9  -4   1   14.30    2.50
  -9  -4   1   11.90    2.60
  -9   4   1   19.10    1.90
  -9   4   1   19.30    1.90
  -9   4   1   17.80    2.00
  -9   4   1   18.20    3.50
  -9   4   1   20.40    3.50
  -9   4   1   15.00    2.80
  -8  -4   1   70.69    7.40
  -8  -4   1   70.79    7.10
  -8   4   1   64.19    5.70
  -8   4   1   62.29    5.70
  -8   4   1   61.59    6.60
  -8   4   1   66.89    5.60
  -8   4   1   61.29    7.00
  -8   4   1   70.99    7.00
   7  -4  -1  118.29   11.00
  -7  -4   1  108.19   11.20
   7  -4  -1  133.39   11.10
  -7  -4   1  111.69   11.30
  -7   4   1  132.39   10.80
  -7   4   1  132.69   10.70
  -7   4   1  131.39   10.80
  -7   4   1  140.29   11.90
  -7   4   1  131.49   11.60
  -6  -4   1  353.26   29.60
   6  -4  -1  370.46   29.60
   6  -4  -1  362.96   30.20
   6  -4  -1  356.66   30.60
  -6  -4   1  337.87   30.00
   6  -4  -1  362.96   29.60
  -6  -4   1  346.47   29.60
   6  -4  -1  356.86   30.10
  -6  -4   1  351.26   30.00
  -6  -4   1  333.37   29.90
  -6   4   1  356.66   29.60
  -6   4   1  360.96   29.50
  -6   4   1  363.56   29.60
  -6   4   1  381.96   31.60
  -6   4   1  340.37   30.40
  -5  -4   1    7.30    1.50
   5  -4  -1    8.20    2.10
  -5  -4   1    8.00    1.40
   5  -4  -1    5.10    1.60
  -5  -4   1    8.10    1.00
   5  -4  -1    8.10    1.10
  -5  -4   1    9.30    1.70
  -5  -4   1    7.70    1.10
   5  -4  -1    9.10    1.10
  -5   4   1    5.20    1.70
  -5   4   1    7.40    1.00
  -5   4   1    6.80    1.10
  -5   4   1    6.20    1.00
  -5   4   1    9.00    1.70
  -5   4   1    7.90    1.70
  -4  -4   1   17.50    2.10
   4  -4  -1   11.10    1.30
   4  -4  -1   10.90    2.00
   4  -4  -1   10.10    1.90
   4  -4  -1   12.20    1.20
  -4   4   1    8.70    1.70
  -4   4   1    9.60    1.80
  -4   4   1    9.10    1.20
  -4   4   1    8.50    1.30
  -4   4   1    9.50    1.20
  -4   4   1   11.80    2.00
  -3  -4   1 1821.52  163.98
  -3  -4   1 1874.71  153.98
   3  -4  -1 1803.72  154.08
   3  -4  -1 1852.21  163.58
   3   4  -1 1948.51  163.38
  -3   4   1 1801.42  153.98
   3   4  -1 1974.70  154.18
  -3   4   1 1652.93  163.38
  -2  -4   1  631.64   53.39
   2  -4  -1  570.44   53.39
   2  -4  -1  700.83   63.89
  -2  -4   1  485.45   60.99
  -2   4   1  664.23   53.49
  -2   4   1  691.53   64.29
   2   4  -1  729.93   64.19
   2   4  -1  642.14   53.49
   1  -4  -1  618.04   60.39
  -1  -4   1  534.65   50.49
  -1  -4   1  592.14   60.49
  -1   4   1  638.24   50.79
  -1   4   1  645.74   61.29
   1   4  -1  602.54   50.79
   0  -4  -1 1305.77  106.59
   0  -4  -1 1218.68  115.99
   0  -4   1 1250.17  106.49
   0  -4   1 1352.86  117.79
   0   4   1 1298.87  106.59
   0   4  -1 1204.28  116.19
   0   4   1 1215.88  116.19
   0   4  -1 1276.27  106.59
  -1  -4  -1  331.97   28.40
  -2  -4  -1   80.49    7.30
   2  -4   1   92.39    7.60
  -2  -4  -1   81.89    8.20
  -2  -4  -1   76.69    7.50
  -2  -4  -1   83.49    7.60
  -2  -4  -1   79.79    7.60
   2  -4   1   94.49    7.60
   2  -4   1   95.59    7.70
   2  -4   1   96.99    7.70
  -2  -4  -1   79.79    7.60
   2  -4   1   94.99    7.50
  -2   4  -1   94.79    7.60
   2   4   1   82.09    7.60
   2   4   1   86.19    8.30
   2   4   1   80.49    7.60
  -2   4  -1   92.09    7.60
  -2   4  -1   96.79    8.40
  -2   4  -1   99.09    7.70
  -2   4  -1   93.79    7.70
   3  -4   1   59.69    5.50
   3  -4   1   65.39    5.70
   3  -4   1   56.19    5.30
   3  -4   1   72.59    6.20
  -3  -4  -1   48.90    5.50
   3  -4   1   72.89    6.40
   3  -4   1   60.19    5.60
  -3   4  -1   67.19    5.60
  -3   4  -1   66.59    5.50
  -3   4  -1   64.99    5.50
  -3   4  -1   63.69    5.50
  -3   4  -1   60.79    5.60
   4  -4   1   12.90    2.20
  -4  -4  -1    5.80    1.20
  -4  -4  -1    4.30    0.90
   4  -4   1    8.00    1.40
   4  -4   1    7.80    1.10
  -4  -4  -1    3.80    1.50
  -4  -4  -1    4.50    0.90
   4  -4   1    6.80    1.30
  -4   4  -1    8.80    1.40
   4   4   1    5.00    1.50
   4   4   1    4.20    0.80
  -4   4  -1    9.20    1.30
  -4   4  -1    8.30    1.00
  -4   4  -1   10.80    1.30
   4   4   1    3.90    1.10
  -4   4  -1    7.90    1.10
  -4   4  -1    8.70    1.80
  -5  -4  -1  390.96   32.90
  -5  -4  -1  366.16   33.30
  -5  -4  -1  396.86   32.60
   5   4   1  401.56   32.90
   6  -4   1   42.00    3.90
   6  -4   1   37.50    3.90
   6  -4   1   41.40    4.40
  -6  -4  -1   26.60    4.10
  -6  -4  -1   28.30    3.80
  -6  -4  -1   27.30    3.20
   6  -4   1   35.40    3.30
  -6  -4  -1   29.40    3.30
   6  -4   1   39.00    3.20
  -6  -4  -1   29.40    3.10
  -6   4  -1   39.50    3.90
  -6   4  -1   40.00    3.30
   6   4   1   26.10    3.50
  -6   4  -1   41.30    3.20
  -6   4  -1   37.60    4.30
   6   4   1   29.80    3.70
  -6   4  -1   38.20    3.80
   7  -4   1   37.70    3.90
   7  -4   1   36.10    3.30
   7  -4   1   32.30    3.30
   7  -4   1   34.80    4.20
  -7   4  -1   38.70    4.20
  -7   4  -1   41.20    3.60
  -7   4  -1   32.30    4.50
  -7   4  -1   36.70    4.10
  -7   4  -1   40.10    3.50
  -8  -4  -1   -0.20    1.10
  -8  -4  -1    2.00    0.90
  -8  -4  -1    1.00    0.60
  -8  -4  -1    1.40    0.60
   8  -4   1    0.50    0.60
   8  -4   1    1.60    0.70
  -8   4  -1    1.10    0.80
  -8   4  -1    2.00    1.20
  -8   4  -1    1.40    1.20
  -8   4  -1   -0.60    1.20
  -8   4  -1    0.30    0.60
  -9  -4  -1   59.09    5.90
  -9  -4  -1   60.09    6.90
  -9  -4  -1   63.49    6.30
  -9  -4  -1   59.89    7.20
  -9  -4  -1   57.99    5.70
  -9   4  -1   68.49    6.70
  -9   4  -1   73.89    6.00
  -9   4  -1   83.19    7.20
  -9   4  -1   76.19    6.10
  -9   4  -1   68.59    7.40
 -10  -4  -1    6.20    2.20
 -10  -4  -1    6.50    1.30
 -10  -4  -1    5.30    2.50
 -10  -4  -1    6.10    1.20
 -10   4  -1    9.90    2.40
 -10   4  -1    9.50    2.20
 -10   4  -1    8.90    1.50
 -10   4  -1   11.70    3.00
 -10   4  -1    9.40    1.40
 -11  -4  -1  124.09   11.70
 -11  -4  -1  121.09   11.20
 -11  -4  -1  122.89    9.90
 -11  -4  -1  115.59    9.60
 -11  -4  -1  116.09   10.30
 -11   4  -1   96.29   11.30
 -11   4  -1   88.49   10.60
 -11   4  -1   97.19   10.50
 -12  -4  -1    1.80    2.30
 -12  -4  -1   -0.40    0.80
 -12  -4  -1   -0.10    1.60
 -12  -4  -1    0.20    0.90
 -12  -4  -1    0.80    1.10
 -12   4  -1    1.30    1.00
 -12   4  -1    0.10    1.50
 -12   4  -1   -0.90    1.10
 -12   4  -1    0.10    2.20
 -13  -4  -1   14.40    2.50
 -13  -4  -1   17.90    3.70
 -13  -4  -1   21.40    4.30
 -13  -4  -1   12.90    1.70
 -13  -4  -1   12.30    2.00
 -13   4  -1    7.50    1.70
 -13   4  -1   11.00    2.90
 -13   4  -1    9.80    2.60
 -13   4  -1   11.30    3.50
 -14  -4  -1   25.80    3.30
 -14  -4  -1   19.50    2.60
 -14  -4  -1   19.40    4.80
 -14  -4  -1   13.80    4.00
 -14   4  -1   15.20    2.30
 -14   4  -1   22.40    4.70
 -14   4  -1   14.60    3.20
 -14   4  -1   13.10    3.30
 -14  -5   1   -0.20    1.20
 -14  -5   1   -0.10    0.70
 -14  -5   1    2.70    2.00
 -14  -5   1   -3.00    1.70
 -14   5   1    2.40    2.50
 -14   5   1    2.50    1.90
 -14   5   1   -0.20    0.70
 -14   5   1    1.10    2.10
 -13  -5   1   41.20    4.00
 -13  -5   1   46.30    7.20
 -13  -5   1   46.40    4.90
 -13  -5   1   42.50    5.70
 -13  -5   1   40.90    3.80
 -13  -5   1   43.30    3.90
 -13   5   1   33.80    4.00
 -13   5   1   36.30    3.90
 -13   5   1   33.40    5.90
 -13   5   1   39.00    5.80
 -13   5   1   44.60    6.00
 -12  -5   1   25.40    2.50
 -12  -5   1   21.70    2.60
 -12  -5   1   25.60    2.40
 -12  -5   1   26.00    3.60
 -12  -5   1   23.70    4.00
 -12  -5   1   25.30    5.10
 -12   5   1   25.80    4.40
 -12   5   1   21.00    3.90
 -12   5   1   22.20    2.60
 -12   5   1   23.70    4.50
 -12   5   1   21.10    2.70
 -11  -5   1  157.88   14.40
 -11  -5   1  160.78   14.10
 -11  -5   1  149.99   13.30
 -11  -5   1  166.98   15.70
 -11  -5   1  156.38   13.40
 -11   5   1  157.98   13.50
 -11   5   1  155.38   13.40
 -11   5   1  159.28   14.60
 -11   5   1  155.18   15.10
 -11   5   1  145.39   14.70
 -10  -5   1   22.40    4.30
 -10  -5   1   16.90    2.60
 -10  -5   1   13.30    2.60
 -10   5   1   10.90    2.60
 -10   5   1   13.00    1.70
 -10   5   1   11.10    1.60
 -10   5   1   15.20    2.00
 -10   5   1   15.50    3.10
 -10   5   1   12.80    3.10
  -9  -5   1    3.60    1.50
  -9  -5   1    2.00    2.00
  -9  -5   1    1.50    1.60
  -9   5   1    4.20    1.90
  -9   5   1    3.20    0.90
  -9   5   1    2.80    0.90
  -9   5   1    3.20    1.80
  -9   5   1    2.00    0.80
  -9   5   1    4.30    1.70
  -8   5   1   52.59    4.70
  -8   5   1   44.50    5.30
  -8   5   1   51.19    5.80
  -8   5   1   52.49    4.50
  -8   5   1   46.10    5.70
  -8   5   1   48.80    4.60
  -7  -5   1   40.00    4.20
  -7  -5   1   39.30    4.50
   7  -5  -1   48.00    5.00
  -7  -5   1   38.80    4.50
   7  -5  -1   49.70    5.00
  -7  -5   1   42.20    4.20
   7  -5  -1   55.09    4.20
  -7  -5   1   35.90    4.60
   7  -5  -1   51.49    4.20
   7  -5  -1   49.60    5.40
  -7   5   1   53.69    4.50
  -7   5   1   52.29    4.30
  -7   5   1   52.19    4.30
  -7   5   1   54.69    6.00
  -7   5   1   47.70    5.10
   6  -5  -1   36.20    3.30
   6  -5  -1   34.90    4.10
   6  -5  -1   35.50    3.30
   6  -5  -1   34.20    4.30
  -6   5   1   37.40    3.40
  -6   5   1   29.10    3.40
  -6   5   1   32.30    4.10
  -6   5   1   37.70    3.30
  -6   5   1   39.90    4.10
   5  -5  -1  116.69   10.20
   5  -5  -1  120.09   10.20
   5  -5  -1  121.29   11.00
  -5  -5   1   97.59   10.20
   5  -5  -1  122.89   11.00
  -5   5   1  118.29   10.90
  -5   5   1  128.79   10.20
  -5   5   1  116.19   10.70
  -5   5   1  124.59   10.30
  -5   5   1  117.79   10.80
  -5   5   1  121.29   10.20
  -4  -5   1   57.09    5.80
  -4  -5   1   58.49    5.20
   4  -5  -1   58.29    7.00
   4  -5  -1   58.59    5.80
   4  -5  -1   60.39    5.70
  -4  -5   1   53.79    5.20
   4  -5  -1   56.09    5.20
  -4  -5   1   56.99    5.10
   4  -5  -1   60.49    5.20
  -4  -5   1   58.19    5.10
  -4   5   1   53.39    5.60
  -4   5   1   53.69    5.90
   4   5  -1   58.49    5.20
  -4   5   1   56.69    5.10
  -4   5   1   62.19    5.20
  -4   5   1   61.69    5.30
  -4   5   1   62.39    5.60
   4   5  -1   59.19    5.90
   3  -5  -1   42.50    3.90
   3  -5  -1   40.00    3.80
  -3  -5   1   48.80    3.90
  -3  -5   1   48.00    3.80
   3  -5  -1   41.40    3.90
   3  -5  -1   40.00    4.30
  -3  -5   1   51.79    4.70
  -3  -5   1   48.60    3.90
   3  -5  -1   40.70    4.20
   3  -5  -1   40.10    3.80
  -3  -5   1   44.20    3.90
   3  -5  -1   38.00    4.60
   3  -5  -1   38.70    3.80
  -3   5   1   39.40    4.20
  -3   5   1   41.40    4.00
  -3   5   1   37.80    4.10
  -3   5   1   45.90    3.90
  -3   5   1   36.60    4.50
  -3   5   1   38.80    3.80
   3   5  -1   49.90    4.80
   3   5  -1   49.30    3.80
  -3   5   1   38.00    3.80
  -2  -5   1 3214.48  272.97
  -2  -5   1 3007.60  259.77
   2  -5  -1 3124.59  272.27
  -2   5   1 3057.89  259.77
   2   5  -1 3265.97  260.17
  -2   5   1 3130.69  272.37
   1  -5  -1    8.00    1.30
   1  -5  -1    8.50    1.20
   1  -5  -1    8.50    1.80
   1  -5  -1    8.80    1.20
  -1  -5   1   12.00    1.20
   1  -5  -1    7.10    1.20
   1  -5  -1    7.40    1.20
   1  -5  -1    8.40    1.20
  -1  -5   1   12.10    2.10
  -1   5   1    8.30    1.40
  -1   5   1   11.40    2.10
  -1   5   1    7.10    1.20
  -1   5   1    7.60    1.20
  -1   5   1   10.00    1.30
  -1   5   1    8.50    1.30
   1   5  -1   12.20    1.20
  -1   5   1    7.40    1.10
   1   5  -1   17.50    2.60
   0  -5  -1  930.31   81.09
   0  -5  -1  962.50   92.49
   0  -5   1  916.51   81.09
   0  -5   1 1013.60   94.29
   0   5  -1 1106.29   94.89
   0   5  -1  951.70   81.19
   0   5   1  961.60   93.09
   0   5   1  992.30   81.19
   1  -5   1 1757.82  152.28
  -1  -5  -1 1652.23  150.08
  -1  -5  -1 1725.83  139.19
   1  -5   1 1532.35  138.09
  -1   5  -1 1603.14  138.19
   1   5   1 1755.22  151.28
  -1   5  -1 1518.75  150.88
   1   5   1 1719.93  138.19
  -2  -5  -1   11.80    1.10
  -2  -5  -1    8.80    1.50
  -2  -5  -1    8.70    2.10
  -2  -5  -1   12.40    1.40
  -2  -5  -1   10.30    1.50
  -2  -5  -1   10.80    1.40
  -2  -5  -1   10.10    1.40
  -2   5  -1   22.80    3.10
   2   5   1   11.80    1.50
   2   5   1   14.10    1.50
   2   5   1    9.40    2.00
   3  -5   1   59.09    5.80
   3  -5   1   64.89    5.60
   3  -5   1   67.29    5.80
   3  -5   1   70.09    6.50
   3  -5   1   59.69    5.90
   3  -5   1   66.89    5.70
  -3   5  -1   64.69    5.90
  -3   5  -1   61.79    5.70
  -3   5  -1   64.79    5.80
  -3   5  -1   62.99    5.70
  -3   5  -1   63.69    5.80
   4  -5   1  202.88   17.10
  -4  -5  -1  197.88   16.80
   4  -5   1  182.48   16.80
   4  -5   1  206.78   17.60
   4  -5   1  201.68   17.10
  -4  -5  -1  196.68   16.60
   4  -5   1  200.88   17.80
  -4  -5  -1  209.38   17.80
  -4  -5  -1  207.18   17.00
  -4  -5  -1  204.88   16.80
  -4   5  -1  190.28   16.90
   4   5   1  202.48   16.80
   4   5   1  192.78   17.00
  -4   5  -1  202.88   17.10
  -4   5  -1  189.58   16.90
  -4   5  -1  200.88   16.80
   4   5   1  194.28   17.50
  -4   5  -1  201.88   16.90
   5  -5   1  165.28   15.00
   5  -5   1  163.18   14.60
   5  -5   1  171.18   15.00
   5  -5   1  170.38   14.50
   5  -5   1  176.38   15.70
   5  -5   1  178.78   15.30
  -5   5  -1  167.68   14.80
  -5   5  -1  174.88   14.90
  -5   5  -1  172.48   15.20
  -5   5  -1  176.48   14.60
  -5   5  -1  171.78   14.50
   6  -5   1  295.97   27.50
  -6  -5  -1  323.37   26.40
   6  -5   1  330.27   26.60
  -6  -5  -1  329.17   27.00
   6  -5   1  330.17   27.10
  -6  -5  -1  316.27   26.60
   6  -5   1  330.47   27.20
   6  -5   1  313.27   26.60
  -6  -5  -1  312.27   27.40
  -6  -5  -1  307.77   26.50
  -6  -5  -1  322.67   26.50
   6  -5   1  287.57   27.00
  -6   5  -1  316.17   27.30
   6   5   1  323.97   27.10
  -6   5  -1  305.47   26.90
   6   5   1  327.97   27.00
  -6   5  -1  308.07   26.50
  -6   5  -1  312.47   26.60
  -6   5  -1  313.87   26.60
  -7  -5  -1    3.40    1.00
   7  -5   1    2.90    0.80
  -7  -5  -1    4.20    0.90
   7  -5   1    2.60    0.70
   7  -5   1    4.20    1.50
  -7  -5  -1    3.00    0.90
   7  -5   1    2.40    1.20
  -7  -5  -1    3.80    0.70
  -7  -5  -1    2.40    1.30
   7  -5   1    0.90    1.40
  -7  -5  -1    5.60    1.70
   7   5   1    3.00    1.20
  -7   5  -1    2.30    1.30
   7   5   1    3.50    1.10
  -7   5  -1    1.90    0.90
  -7   5  -1    2.30    0.80
  -7   5  -1    2.60    1.20
  -7   5  -1    2.70    1.60
  -8  -5  -1   -0.30    0.40
   8  -5   1    0.50    0.90
  -8  -5  -1    1.80    0.70
  -8  -5  -1    0.50    0.70
  -8  -5  -1    0.70    0.60
  -8  -5  -1    1.10    0.60
  -8  -5  -1    0.80    0.60
  -8  -5  -1    0.80    0.70
  -8   5  -1   -0.60    1.20
  -8   5  -1    0.00    1.00
  -8   5  -1    1.10    0.80
  -8   5  -1    1.10    0.70
  -8   5  -1    3.20    1.40
  -9  -5  -1   16.10    2.20
  -9  -5  -1   17.70    3.40
  -9  -5  -1   21.00    3.20
  -9  -5  -1   14.90    1.90
  -9  -5  -1   17.60    1.70
  -9   5  -1    8.50    1.80
  -9   5  -1   10.00    1.70
  -9   5  -1   11.40    2.50
  -9   5  -1   11.30    3.00
  -9   5  -1    7.30    2.20
 -10  -5  -1  128.39   12.80
 -10  -5  -1  121.59   13.30
 -10  -5  -1  140.19   12.20
 -10  -5  -1  123.49   11.90
 -10   5  -1  157.08   13.70
 -10   5  -1  168.78   13.00
 -11  -5  -1   11.40    1.60
 -11  -5  -1   10.70    2.10
 -11  -5  -1   11.30    1.80
 -11  -5  -1   10.40    3.10
 -11  -5  -1   12.00    2.80
 -11   5  -1   13.90    3.50
 -11   5  -1   13.00    2.70
 -11   5  -1   11.60    1.90
 -11   5  -1   12.80    2.80
 -12  -5  -1   33.60    3.30
 -12  -5  -1   34.10    5.00
 -12  -5  -1   35.60    3.50
 -12  -5  -1   35.80    5.60
 -12  -5  -1   34.10    3.80
 -12   5  -1   27.90    4.50
 -12   5  -1   25.60    4.30
 -12   5  -1   33.60    5.60
 -12   5  -1   26.10    3.40
 -13  -5  -1   -0.50    1.10
 -13  -5  -1    1.00    1.00
 -13  -5  -1   -0.20    0.90
 -13  -5  -1   -1.60    1.90
 -13  -5  -1   -0.20    1.70
 -13   5  -1   -1.10    2.10
 -13   5  -1    1.00    1.70
 -13   5  -1   -0.50    0.80
 -14  -5  -1    8.30    1.90
 -14  -5  -1   12.30    3.90
 -14  -5  -1   12.30    3.30
 -14  -5  -1   14.60    2.40
 -14   5  -1   12.80    2.90
 -14   5  -1    7.80    2.70
 -14   5  -1   12.90    4.00
 -14   5  -1    9.70    1.80
 -14  -6   1    3.30    2.70
 -14  -6   1    1.30    0.90
 -14  -6   1    2.60    1.90
 -14  -6   1    2.60    1.50
 -14  -6   1    2.50    1.10
 -14   6   1    0.90    0.90
 -14   6   1    3.30    2.60
 -14   6   1    3.70    2.30
 -14   6   1    0.80    1.80
 -13  -6   1   51.29    4.50
 -13  -6   1   49.10    4.60
 -13  -6   1   50.09    4.80
 -13  -6   1   53.19    5.50
 -13  -6   1   57.79    6.20
 -13  -6   1   60.29    8.40
 -13   6   1   28.80    6.20
 -13   6   1   34.80    6.10
 -13   6   1   40.50    6.10
 -12  -6   1   20.70    2.30
 -12  -6   1   21.60    2.40
 -12  -6   1   23.80    3.70
 -12  -6   1   21.50    2.20
 -12  -6   1   19.60    3.00
 -12  -6   1   28.20    5.20
 -12   6   1   14.30    2.30
 -12   6   1   17.50    3.60
 -12   6   1   10.00    3.10
 -11  -6   1   17.40    1.90
 -11  -6   1   15.40    4.00
 -11  -6   1   19.80    2.80
 -11  -6   1   20.10    3.20
 -11  -6   1   16.60    2.10
 -11   6   1    9.20    2.90
 -11   6   1   12.40    1.90
 -11   6   1   15.20    3.50
 -11   6   1    9.40    1.90
 -11   6   1   11.30    3.00
 -10  -6   1   21.40    2.40
 -10  -6   1   21.90    3.40
 -10  -6   1   21.30    4.40
 -10  -6   1   20.50    3.00
 -10   6   1   23.00    2.50
 -10   6   1   18.40    3.90
 -10   6   1   21.30    2.40
 -10   6   1   20.00    2.60
 -10   6   1   15.70    3.30
 -10   6   1   22.90    4.00
  -9  -6   1  193.68   17.50
  -9  -6   1  198.68   18.90
  -9  -6   1  194.28   17.80
  -9   6   1  214.48   17.40
  -9   6   1  201.48   18.10
  -9   6   1  192.18   18.40
  -9   6   1  198.08   18.30
  -9   6   1  207.88   17.10
  -9   6   1  204.48   17.20
  -8  -6   1   59.39    5.80
  -8  -6   1   54.29    5.50
  -8  -6   1   51.89    5.60
  -8  -6   1   58.99    6.20
  -8  -6   1   55.49    6.00
   8  -6  -1   65.69    5.40
   8  -6  -1   68.59    6.50
   8  -6  -1   69.09    6.40
  -8   6   1   68.79    6.90
  -8   6   1   61.89    5.80
  -8   6   1   68.49    5.60
  -8   6   1   66.89    6.60
  -8   6   1   71.59    5.80
  -8   6   1   74.79    6.90
   7  -6  -1   19.00    2.10
   7  -6  -1   17.80    3.00
   7  -6  -1   18.40    3.10
   7  -6  -1   17.20    3.20
   7  -6  -1   20.40    2.10
  -7   6   1   18.90    2.30
  -7   6   1   20.10    3.30
  -7   6   1   17.90    2.10
  -7   6   1   21.30    3.20
  -7   6   1   20.30    2.20
   6  -6  -1   62.89    6.90
  -6  -6   1   75.99    7.00
  -6  -6   1   77.09    6.10
  -6  -6   1   67.29    6.30
   6  -6  -1   60.99    6.10
  -6  -6   1   71.19    6.80
  -6  -6   1   72.99    6.10
   6  -6  -1   61.19    6.90
   6  -6  -1   72.69    6.10
  -6   6   1   63.59    6.70
  -6   6   1   65.59    6.10
  -6   6   1   74.69    7.10
  -6   6   1   63.59    6.60
  -6   6   1   66.79    6.20
  -6   6   1   63.89    6.00
  -5  -6   1    5.80    1.10
   5  -6  -1    2.70    1.50
  -5  -6   1    6.40    1.10
   5  -6  -1    4.00    1.40
  -5  -6   1    8.20    1.90
   5  -6  -1    4.50    1.80
   5  -6  -1    3.80    1.00
   5  -6  -1    5.70    1.10
  -5  -6   1    7.30    1.10
  -5  -6   1    7.70    1.20
  -5   6   1    5.90    1.10
   5   6  -1    5.20    1.70
  -5   6   1    4.90    1.60
  -5   6   1    3.90    1.10
  -5   6   1    5.40    1.90
  -5   6   1    2.70    1.40
  -5   6   1    4.80    1.00
  -4  -6   1  292.87   25.40
   4  -6  -1  305.57   25.50
  -4  -6   1  303.07   25.30
   4  -6  -1  307.07   26.00
   4  -6  -1  292.67   25.80
  -4  -6   1  306.87   25.50
  -4  -6   1  305.37   26.20
   4  -6  -1  301.27   26.40
  -4  -6   1  290.77   25.40
  -4   6   1  319.37   25.80
   4   6  -1  289.47   25.30
  -4   6   1  314.77   25.60
  -4   6   1  338.57   28.50
  -4   6   1  308.37   25.40
   4   6  -1  296.97   26.30
  -4   6   1  298.57   25.80
  -3   6   1  632.54   53.49
   2  -6  -1    7.90    1.20
   2  -6  -1    6.90    1.20
   2  -6  -1    6.70    1.10
  -2  -6   1    5.50    0.70
   2  -6  -1    6.50    1.00
   2  -6  -1    7.40    1.10
  -2  -6   1    4.90    0.90
  -2  -6   1    4.90    1.00
  -2  -6   1    5.10    1.00
  -2  -6   1    4.00    1.70
   2  -6  -1    9.90    1.60
   2   6  -1    4.40    0.90
   2   6  -1    6.30    1.10
  -2   6   1    8.10    1.20
  -2   6   1    8.90    2.10
  -2   6   1    7.20    1.20
   2   6  -1    6.50    1.80
  -2   6   1    9.20    1.40
  -2   6   1    6.80    1.10
   2   6  -1    5.00    0.90
   2   6  -1    4.60    0.70
  -1  -6   1 1460.55  122.19
  -1  -6   1 1603.04  138.79
   1  -6  -1 1358.96  122.09
   1  -6  -1 1423.66  135.19
   1   6  -1 1408.86  135.59
  -1   6   1 1403.36  122.09
   1   6  -1 1628.04  122.79
  -1   6   1 1328.07  135.19
   0  -6   1    1.30    0.70
   0  -6   1    1.10    1.40
   0  -6   1    1.10    0.70
   0  -6   1    0.80    0.50
   0  -6   1    0.60    0.60
   0  -6  -1    0.60    0.50
   0  -6  -1    0.20    1.40
   0  -6  -1    0.20    0.50
   0  -6  -1    2.20    0.70
   0  -6  -1    1.10    0.70
   0  -6   1    1.80    0.70
   0  -6  -1    0.80    0.60
   0  -6  -1    2.30    0.80
   0   6   1    1.00    0.60
   0   6   1    1.20    0.60
   0   6   1    0.70    0.70
   0   6   1    0.80    0.40
   0   6   1    0.80    0.60
   0   6  -1    1.10    1.30
   0   6   1    0.80    0.60
   0   6  -1    0.70    0.50
   0   6   1    0.40    0.60
   0   6  -1    1.60    0.70
   0   6  -1    0.50    0.50
   0   6   1    2.30    1.40
  -1  -6  -1  819.92   66.99
   1  -6   1  704.53   66.69
  -1  -6  -1  847.82   81.29
   1  -6   1  852.11   83.19
   1   6   1  863.31   81.89
  -1   6  -1  714.33   66.89
   1   6   1  873.31   67.09
  -1   6  -1  723.53   79.69
  -2  -6  -1   70.49    5.70
  -2  -6  -1   67.59    5.50
   2  -6   1   57.69    5.50
  -2  -6  -1   67.39    5.80
  -2  -6  -1   68.89    5.50
   2  -6   1   56.99    5.60
  -2  -6  -1   65.49    5.30
   2  -6   1   54.49    5.60
  -2  -6  -1   61.49    6.50
  -2  -6  -1   67.99    5.80
   2  -6   1   55.39    5.60
   2  -6   1   59.19    5.60
   2   6   1   70.19    5.70
   2   6   1   63.99    5.30
  -2   6  -1   54.19    5.60
  -2   6  -1   57.59    5.60
  -2   6  -1   55.09    5.50
   2   6   1   64.19    5.60
  -2   6  -1   63.09    5.70
  -2   6  -1   60.99    6.60
   2   6   1   77.09    6.70
   3  -6   1  336.67   28.90
  -3  -6  -1  303.37   28.80
   3   6   1  339.97   28.80
  -3   6  -1  357.76   29.10
   4  -6   1   38.40    3.70
   4  -6   1   38.70    4.00
   4  -6   1   37.60    3.90
   4  -6   1   40.00    3.40
   4  -6   1   41.00    3.40
   4  -6   1   38.00    4.60
  -4  -6  -1   24.00    4.40
   4  -6   1   39.90    3.40
   4   6   1   26.00    4.40
  -4   6  -1   36.70    3.80
  -4   6  -1   38.80    3.80
  -4   6  -1   39.80    3.80
  -4   6  -1   37.60    3.60
  -4   6  -1   38.90    3.90
  -5  -6  -1  150.38   13.20
   5  -6   1  149.39   13.20
   5  -6   1  167.98   14.50
   5  -6   1  154.88   13.50
  -5  -6  -1  147.79   13.00
  -5  -6  -1  144.79   14.20
  -5  -6  -1  147.99   13.20
  -5  -6  -1  145.69   13.30
   5  -6   1  165.28   13.10
   5  -6   1  154.38   13.60
  -5   6  -1  164.88   13.30
  -5   6  -1  164.28   13.30
  -5   6  -1  152.98   13.10
  -5   6  -1  151.48   13.50
   5   6   1  144.89   13.40
   5   6   1  155.28   13.90
  -5   6  -1  148.89   14.60
  -5   6  -1  152.48   13.30
   6  -6   1   21.10    3.10
   6  -6   1   13.60    2.40
   6  -6   1   16.90    2.10
   6  -6   1   16.50    3.30
   6  -6   1   16.70    1.90
   6  -6   1   23.20    3.10
  -6   6  -1   15.10    2.40
  -6   6  -1   15.80    2.20
  -6   6  -1   17.50    2.90
  -6   6  -1   19.90    2.00
  -6   6  -1   19.80    2.70
  -6   6  -1   13.30    2.00
   7  -6   1    0.70    0.60
  -7  -6  -1    0.80    0.70
  -7  -6  -1   -0.40    1.00
  -7  -6  -1    0.90    0.80
  -7  -6  -1    1.30    0.60
   7  -6   1    1.10    1.20
   7  -6   1    0.40    1.50
   7  -6   1    0.10    1.10
   7  -6   1    0.50    0.80
  -7  -6  -1    1.00    0.70
  -7  -6  -1    2.30    1.60
  -7   6  -1    1.10    1.00
  -7   6  -1    1.40    0.80
   7   6   1    0.00    0.90
  -7   6  -1    1.20    0.80
   7   6   1    0.80    0.90
  -7   6  -1    0.60    1.00
  -7   6  -1   -0.30    1.30
  -8  -6  -1    6.20    1.10
   8  -6   1   10.40    1.30
   8  -6   1    8.90    1.10
  -8  -6  -1    6.30    1.80
  -8  -6  -1    5.80    1.10
   8  -6   1    9.30    2.00
  -8  -6  -1    7.40    1.30
   8  -6   1    6.90    2.20
  -8  -6  -1    6.00    1.30
  -8  -6  -1    4.30    1.70
  -8   6  -1   10.80    1.60
  -8   6  -1    8.90    2.00
  -8   6  -1   10.20    1.60
  -8   6  -1   10.50    2.10
  -8   6  -1    8.80    2.40
  -9  -6  -1    0.80    0.80
  -9  -6  -1    0.80    1.40
   9  -6   1    2.70    1.20
  -9  -6  -1    0.10    0.80
  -9  -6  -1   -0.30    0.70
   9  -6   1    1.20    1.10
  -9   6  -1    1.00    1.70
  -9   6  -1    1.90    1.00
  -9   6  -1    1.50    1.40
  -9   6  -1    1.00    1.00
  -9   6  -1    1.50    1.30
 -10  -6  -1    1.10    0.90
 -10  -6  -1    0.00    1.00
 -10  -6  -1    1.60    1.00
 -10  -6  -1    0.70    1.50
 -10  -6  -1    0.10    1.80
 -10   6  -1    2.00    2.00
 -10   6  -1    1.40    1.50
 -10   6  -1    4.70    1.20
 -10   6  -1    4.40    1.30
 -10   6  -1    3.90    1.80
 -11  -6  -1    0.20    0.90
 -11  -6  -1   -0.40    0.80
 -11  -6  -1    0.80    1.40
 -11  -6  -1   -2.30    1.10
 -11  -6  -1   -1.10    1.70
 -11   6  -1    1.30    1.00
 -11   6  -1    0.90    1.50
 -11   6  -1    3.20    2.30
 -11   6  -1    3.50    1.80
 -12  -6  -1   10.30    1.90
 -12  -6  -1    8.70    2.60
 -12  -6  -1    7.70    3.10
 -12   6  -1    4.60    1.90
 -12   6  -1    9.90    3.40
 -12   6  -1    8.00    2.30
 -12   6  -1    5.30    1.50
 -13  -6  -1    2.40    1.30
 -13  -6  -1    4.30    2.60
 -13  -6  -1    0.20    1.10
 -13  -6  -1    2.00    1.30
 -13  -6  -1    4.10    2.30
 -13   6  -1    3.90    2.60
 -13   6  -1    4.60    1.40
 -13   6  -1    3.60    1.90
 -13   6  -1    4.20    2.00
 -14  -6  -1    5.00    1.50
 -14  -6  -1    3.70    1.30
 -14  -6  -1    5.70    3.00
 -14  -6  -1    0.50    2.00
 -14  -6  -1    4.50    1.60
 -14   6  -1    3.00    1.90
 -14   6  -1    4.10    1.30
 -14   6  -1    5.70    3.30
 -14   6  -1    4.60    2.20
 -14  -7   1    0.40    1.10
 -14  -7   1    1.30    0.90
 -14  -7   1    1.40    1.80
 -14  -7   1    0.50    1.20
 -14  -7   1   -1.50    2.20
 -14   7   1    1.20    1.80
 -14   7   1    1.50    1.00
 -14   7   1    4.30    2.70
 -14   7   1    1.10    2.00
 -13  -7   1    3.10    1.20
 -13  -7   1    4.90    1.70
 -13  -7   1    3.60    1.10
 -13  -7   1    5.60    2.20
 -13  -7   1    3.50    3.20
 -13  -7   1    2.30    1.10
 -13   7   1    3.10    2.20
 -13   7   1    2.30    1.30
 -13   7   1    5.70    2.30
 -13   7   1    5.60    1.30
 -13   7   1    5.40    2.70
 -12  -7   1    2.70    1.40
 -12  -7   1   -0.40    0.80
 -12  -7   1    3.10    0.90
 -12  -7   1   -1.90    2.00
 -12  -7   1   -0.20    1.40
 -12  -7   1    0.00    1.30
 -12   7   1    2.70    2.30
 -12   7   1    0.30    0.90
 -12   7   1    1.60    1.90
 -12   7   1    1.10    1.80
 -12   7   1    0.20    1.00
 -11  -7   1   25.10    3.30
 -11  -7   1   21.10    2.60
 -11  -7   1   16.30    4.30
 -11  -7   1   22.50    3.50
 -11  -7   1   20.00    2.80
 -11   7   1   21.40    3.80
 -11   7   1   20.20    4.10
 -11   7   1   24.80    4.10
 -11   7   1   25.00    3.00
 -11   7   1   23.90    2.70
 -10  -7   1    2.80    1.00
 -10  -7   1    3.00    1.00
 -10  -7   1    2.10    1.50
 -10  -7   1    3.00    2.30
 -10  -7   1    5.50    1.60
 -10   7   1    6.10    1.50
 -10   7   1    9.90    2.50
 -10   7   1    2.90    2.10
 -10   7   1    4.50    1.20
 -10   7   1    3.40    1.90
   9  -7  -1   12.00    3.00
  -9  -7   1    8.40    1.50
  -9  -7   1    9.60    2.30
   9  -7  -1   12.20    2.20
  -9   7   1   11.90    1.70
  -9   7   1    9.90    2.50
  -9   7   1   15.50    3.20
  -9   7   1   15.60    2.10
  -9   7   1   12.60    2.80
  -9   7   1   10.50    1.70
   8  -7  -1    2.70    1.60
  -8  -7   1    1.90    0.80
  -8  -7   1    1.20    1.30
  -8  -7   1    2.80    1.10
  -8  -7   1    2.70    1.40
   8  -7  -1    4.90    2.00
   8  -7  -1    5.10    1.00
   8  -7  -1    3.30    1.60
   8  -7  -1    5.30    1.00
  -8  -7   1    3.30    0.90
  -8   7   1    5.00    1.70
  -8   7   1    4.80    1.90
  -8   7   1    5.60    1.10
  -8   7   1    6.70    1.90
  -8   7   1    4.20    1.20
  -8   7   1    5.20    1.10
  -7  -7   1  452.35   37.80
   7  -7  -1  450.25   37.80
  -7  -7   1  454.05   38.60
  -7  -7   1  442.66   37.80
   7  -7  -1  441.36   38.80
   7  -7  -1  463.75   38.90
  -7  -7   1  448.96   38.70
   7  -7  -1  447.06   37.80
  -7  -7   1  459.95   37.80
  -7  -7   1  464.65   38.10
  -7   7   1  455.85   38.50
  -7   7   1  439.06   38.00
  -7   7   1  450.85   37.80
  -7   7   1  460.15   38.60
  -7   7   1  458.15   37.90
  -6  -7   1   52.09    4.80
   6  -7  -1   51.39    4.80
   6  -7  -1   54.39    4.90
  -6  -7   1   47.30    4.80
   6  -7  -1   47.00    5.90
  -6  -7   1   52.39    5.00
  -6  -7   1   50.59    4.80
  -6  -7   1   47.30    5.60
   6  -7  -1   51.49    5.70
  -6   7   1   50.89    4.90
  -6   7   1   56.09    5.50
  -6   7   1   52.49    5.90
  -6   7   1   56.29    4.80
  -6   7   1   52.79    5.50
  -6   7   1   56.29    5.10
  -5  -7   1   -0.70    0.60
  -5  -7   1    1.40    0.70
   5  -7  -1    0.00    0.60
  -5  -7   1    0.50    0.70
  -5  -7   1    1.60    0.80
  -5  -7   1    0.40    1.30
   5  -7  -1    1.00    1.20
   5  -7  -1    0.80    1.60
   5  -7  -1   -0.80    1.00
  -5  -7   1    2.10    0.80
   5  -7  -1    1.80    0.80
  -5   7   1    1.30    1.50
  -5   7   1    1.00    1.20
  -5   7   1    1.20    0.70
   5   7  -1    0.00    1.20
  -5   7   1    0.10    0.80
  -5   7   1    0.70    1.20
   5   7  -1    0.20    0.60
  -5   7   1   -0.70    0.70
   4  -7  -1  299.67   24.10
  -4  -7   1  276.47   24.20
  -4  -7   1  276.07   25.10
   4  -7  -1  263.67   24.20
  -4  -7   1  275.07   24.00
   4  -7  -1  297.27   24.30
  -4  -7   1  304.17   25.00
   4  -7  -1  284.67   25.30
   4  -7  -1  295.07   24.00
   4  -7  -1  299.27   24.70
   4  -7  -1  307.97   24.80
   4  -7  -1  288.17   24.10
  -4   7   1  281.17   24.60
  -4   7   1  309.57   25.00
  -4   7   1  281.87   25.20
  -4   7   1  280.77   24.10
   4   7  -1  277.37   24.10
  -4   7   1  287.47   24.40
   4   7  -1  295.47   25.30
   3  -7  -1   10.00    1.40
   3  -7  -1    6.70    1.40
  -3  -7   1    4.80    1.00
  -3  -7   1    6.40    0.80
  -3  -7   1    6.20    1.10
   3  -7  -1    7.30    1.40
   3  -7  -1    9.80    1.20
   3  -7  -1    7.30    1.20
  -3  -7   1    5.80    1.80
   3  -7  -1    9.80    2.20
  -3  -7   1    5.80    1.10
  -3  -7   1    5.40    1.10
   3   7  -1    6.10    2.00
  -3   7   1    8.40    1.50
  -3   7   1    7.80    1.40
  -3   7   1    8.40    1.30
  -3   7   1    7.90    2.10
  -3   7   1   10.50    1.50
   3   7  -1    6.20    0.90
  -3   7   1    9.30    1.30
  -2  -7   1   17.80    2.00
  -2  -7   1   16.60    2.20
  -2  -7   1   18.40    2.20
  -2  -7   1   17.40    3.20
   2  -7  -1   28.40    2.30
   2   7  -1   19.80    1.90
   2   7  -1   21.50    2.10
   2   7  -1   17.60    2.10
  -2   7   1   35.40    4.00
   2   7  -1   18.20    3.30
   2   7  -1   17.50    2.10
  -2   7   1   28.10    2.30
   1  -7  -1  192.78   16.80
  -1  -7   1  200.68   17.80
   1  -7  -1  195.28   16.90
   1  -7  -1  202.18   17.00
  -1  -7   1  218.38   17.00
  -1  -7   1  215.58   16.90
   1  -7  -1  192.58   16.80
   1  -7  -1  195.68   17.80
  -1   7   1  177.58   17.00
   1   7  -1  216.68   16.90
  -1   7   1  183.28   17.70
  -1   7   1  181.78   16.80
   1   7  -1  204.38   17.90
  -1   7   1  193.08   16.90
  -1   7   1  189.98   16.80
   1   7  -1  208.98   16.80
   0  -7   1  321.67   30.80
   0  -7  -1  368.96   31.00
   0   7   1  365.66   30.90
   0   7  -1  371.96   31.00
   1  -7   1   18.20    2.10
   1  -7   1   20.70    2.20
   1  -7   1   19.20    3.40
   1  -7   1   17.20    2.10
  -1  -7  -1   24.40    3.70
   1  -7   1   18.30    2.30
   1  -7   1   22.10    2.30
  -1   7  -1   19.10    2.40
  -1   7  -1   21.40    2.20
  -1   7  -1   21.10    2.20
   1   7   1   33.90    4.10
   1   7   1   25.80    2.40
  -1   7  -1   19.50    2.20
  -1   7  -1   18.20    2.20
  -1   7  -1   15.30    3.10
   2  -7   1   60.19    5.70
  -2  -7  -1   56.19    5.70
  -2  -7  -1   63.79    5.70
   2  -7   1   61.79    5.60
   2  -7   1   66.69    5.70
  -2  -7  -1   61.49    5.40
  -2  -7  -1   57.59    5.30
  -2  -7  -1   62.49    5.70
   2  -7   1   66.49    5.60
   2  -7   1   69.89    5.80
   2  -7   1   68.49    5.50
  -2  -7  -1   56.09    5.50
  -2  -7  -1   52.09    6.50
  -2  -7  -1   61.19    5.60
  -2   7  -1   66.79    5.80
  -2   7  -1   65.29    5.60
  -2   7  -1   68.79    5.70
   2   7   1   56.19    5.50
  -2   7  -1   59.39    5.60
   2   7   1   55.19    6.50
  -2   7  -1   76.89    7.00
   2   7   1   59.69    5.70
  -2   7  -1   65.09    5.70
   2   7   1   56.29    5.30
   3  -7   1   34.10    5.30
  -3  -7  -1   45.80    4.30
   3  -7   1   41.60    4.30
   3  -7   1   42.10    4.30
   3  -7   1   42.30    4.10
  -3  -7  -1   45.00    4.20
  -3  -7  -1   45.70    4.40
  -3  -7  -1   49.50    3.90
   3  -7   1   44.20    4.30
   3  -7   1   39.80    4.40
  -3  -7  -1   53.09    4.20
  -3  -7  -1   49.99    4.40
  -3  -7  -1   51.19    5.40
  -3   7  -1   43.80    4.30
  -3   7  -1   31.30    5.30
  -3   7  -1   42.60    4.30
  -3   7  -1   42.30    4.20
   3   7   1   54.59    5.40
  -3   7  -1   43.50    4.20
  -3   7  -1   39.10    4.30
   3   7   1   52.79    4.30
  -4  -7  -1   42.60    3.60
   4  -7   1   34.20    3.80
   4  -7   1   31.70    3.70
  -4  -7  -1   39.70    3.10
  -4  -7  -1   43.10    3.60
   4  -7   1   31.70    3.40
   4  -7   1   30.10    3.30
   4  -7   1   29.80    4.60
   4  -7   1   32.60    3.20
   4  -7   1   34.40    3.50
  -4  -7  -1   35.90    3.60
  -4  -7  -1   36.30    5.00
   4   7   1   42.50    3.70
  -4   7  -1   30.50    3.60
  -4   7  -1   34.90    3.60
   4   7   1   45.70    4.70
  -4   7  -1   32.60    3.50
  -4   7  -1   32.30    3.40
  -4   7  -1   32.40    3.70
  -5  -7  -1   31.30    5.00
  -5  -7  -1   32.70    3.60
  -5  -7  -1   35.70    3.70
   5  -7   1   52.49    5.50
  -5  -7  -1   35.90    3.40
   5  -7   1   48.70    5.00
  -5  -7  -1   31.80    3.70
  -5  -7  -1   38.20    3.90
  -5  -7  -1   35.20    3.40
   5  -7   1   44.20    4.20
   5   7   1   34.10    3.80
  -5   7  -1   47.70    4.50
  -5   7  -1   48.40    4.00
   5   7   1   37.10    4.60
  -6  -7  -1  154.08   13.20
   6  -7   1  152.38   13.20
   6  -7   1  147.99   13.10
   6  -7   1  156.68   14.20
  -6  -7  -1  158.98   13.10
  -6  -7  -1  169.78   13.30
   6  -7   1  136.99   13.50
  -6  -7  -1  166.48   13.50
  -6  -7  -1  167.98   14.50
   6  -7   1  141.09   13.60
   6  -7   1  146.99   14.50
  -6  -7  -1  160.08   13.00
  -6   7  -1  140.49   13.30
  -6   7  -1  140.09   13.20
  -6   7  -1  141.39   13.90
   6   7   1  167.68   13.50
  -6   7  -1  147.89   13.60
   6   7   1  173.08   14.20
  -6   7  -1  138.99   13.20
  -7  -7  -1  195.38   15.60
   7  -7   1  169.48   15.30
  -7  -7  -1  189.68   15.40
   7  -7   1  175.98   16.80
  -7  -7  -1  196.18   15.90
  -7  -7  -1  194.88   15.30
   7  -7   1  172.38   16.30
  -7  -7  -1  174.28   16.60
   7  -7   1  177.88   16.10
  -7  -7  -1  193.38   15.40
  -7  -7  -1  196.38   15.60
   7  -7   1  171.78   16.00
   7  -7   1  167.58   15.50
  -7   7  -1  168.28   15.50
  -7   7  -1  167.48   15.60
  -7   7  -1  174.78   16.40
   7   7   1  191.48   15.90
  -7   7  -1  166.68   15.70
   7   7   1  200.08   16.40
  -7   7  -1  155.28   15.80
  -8  -7  -1    9.90    1.50
  -8  -7  -1    8.10    1.30
  -8  -7  -1    4.70    2.10
  -8  -7  -1   10.00    1.50
   8  -7   1    4.70    1.20
   8  -7   1    3.70    2.00
  -8  -7  -1    9.70    1.40
   8  -7   1    3.50    1.70
   8  -7   1    3.30    0.90
   8  -7   1    5.10    1.80
  -8  -7  -1    8.50    1.90
  -8  -7  -1    6.70    1.10
  -8   7  -1    5.80    2.10
  -8   7  -1    5.00    1.30
   8   7   1    5.20    1.70
  -8   7  -1    3.00    1.30
  -8   7  -1    4.90    1.30
  -8   7  -1    6.70    1.80
  -9  -7  -1    4.20    1.40
  -9  -7  -1    6.00    1.30
   9  -7   1    2.70    0.80
   9  -7   1    3.60    0.80
   9  -7   1    2.40    1.80
  -9  -7  -1    3.30    1.60
  -9  -7  -1    4.80    1.10
  -9  -7  -1    5.20    0.90
  -9  -7  -1    6.80    1.20
  -9  -7  -1    6.30    1.40
   9  -7   1    2.30    1.50
  -9   7  -1    2.80    1.20
  -9   7  -1    2.70    1.20
  -9   7  -1    1.90    1.90
  -9   7  -1    2.20    1.50
  -9   7  -1    1.30    1.40
 -10  -7  -1   36.40    4.40
 -10  -7  -1   44.60    5.30
 -10   7  -1   50.19    4.70
 -10   7  -1   46.50    4.70
 -10   7  -1   46.70    5.20
 -10   7  -1   47.10    6.30
 -10   7  -1   49.30    5.50
 -11  -7  -1    1.00    2.00
 -11  -7  -1    0.80    1.60
 -11  -7  -1    0.20    1.20
 -11  -7  -1   -0.10    0.90
 -11  -7  -1    0.30    1.00
 -11   7  -1    0.60    1.50
 -11   7  -1    2.30    1.50
 -11   7  -1   -0.30    2.00
 -11   7  -1    1.60    1.10
 -12  -7  -1   14.30    3.90
 -12  -7  -1   12.00    1.90
 -12  -7  -1   12.30    3.00
 -12  -7  -1   13.10    3.20
 -12  -7  -1   16.60    2.40
 -12   7  -1   13.10    3.70
 -12   7  -1   13.50    2.20
 -12   7  -1    9.60    2.50
 -12   7  -1   16.50    3.20
 -13  -7  -1    6.40    1.80
 -13  -7  -1    6.70    1.70
 -13  -7  -1    9.70    2.10
 -13  -7  -1    5.70    3.00
 -13  -7  -1    5.80    1.50
 -13  -7  -1   10.40    2.80
 -13   7  -1    7.40    3.40
 -13   7  -1   12.40    2.70
 -13   7  -1    9.50    1.90
 -13   7  -1    7.90    2.50
 -14  -7  -1   16.20    2.40
 -14  -7  -1   12.50    2.50
 -14  -7  -1   18.10    2.50
 -14  -7  -1   11.40    3.90
 -14  -7  -1   21.50    3.80
 -14   7  -1   15.90    4.30
 -14   7  -1   16.40    3.60
 -14   7  -1   16.20    2.40
 -14   7  -1   15.30    3.10
 -14  -8   1    3.30    1.30
 -14  -8   1    4.10    2.00
 -14  -8   1    3.70    1.50
 -14  -8   1    5.50    1.80
 -14  -8   1    1.00    2.90
 -14  -8   1    2.50    1.40
 -14   8   1    1.40    2.40
 -14   8   1    5.90    1.50
 -14   8   1    8.80    2.70
 -14   8   1    9.60    2.80
 -13  -8   1   38.30    7.10
 -13  -8   1   29.80    3.60
 -13  -8   1   30.40    4.60
 -13  -8   1   34.00    3.90
 -13  -8   1   39.90    4.20
 -13  -8   1   34.40    4.00
 -13   8   1   35.70    3.80
 -13   8   1   39.30    4.50
 -13   8   1   38.20    6.30
 -13   8   1   37.10    5.50
 -13   8   1   39.00    5.50
 -12  -8   1    1.40    2.30
 -12  -8   1    0.90    0.90
 -12  -8   1    0.50    1.50
 -12  -8   1    0.20    0.90
 -12  -8   1    1.00    1.10
 -12  -8   1    0.60    0.90
 -12   8   1    2.00    1.00
 -12   8   1    1.40    2.30
 -12   8   1    0.30    1.50
 -12   8   1    2.50    1.90
 -11  -8   1   -0.30    0.90
 -11  -8   1   -0.40    1.30
 -11  -8   1    0.00    1.00
 -11  -8   1    0.70    0.90
 -11  -8   1   -0.70    1.80
 -11   8   1    1.00    1.20
 -11   8   1   -0.10    1.50
 -11   8   1    0.20    1.50
 -11   8   1   -0.40    0.80
 -11   8   1    0.70    2.00
 -10  -8   1    6.00    1.40
 -10  -8   1    7.20    2.90
 -10  -8   1    7.20    2.90
 -10  -8   1    6.50    1.50
 -10  -8   1    7.10    1.80
 -10   8   1    5.00    1.60
 -10   8   1    6.60    2.10
 -10   8   1    4.70    1.30
 -10   8   1    5.20    2.40
 -10   8   1    3.60    2.00
  -9  -8   1  104.89    8.30
   9  -8  -1   86.69    9.10
   9  -8  -1   77.09    7.90
   9  -8  -1   81.59    9.00
  -9  -8   1   95.29    8.50
  -9  -8   1  109.29    8.70
  -9  -8   1  105.59    8.10
  -9  -8   1  107.69    8.50
  -9   8   1   88.89    8.40
  -9   8   1   89.49    9.50
  -9   8   1   79.69    9.00
  -9   8   1   84.69    8.20
  -9   8   1   83.49    9.00
  -9   8   1   84.49    8.10
   8  -8  -1    6.00    2.20
  -8  -8   1    8.10    2.20
   8  -8  -1    5.40    1.20
  -8  -8   1    9.40    1.50
  -8  -8   1   12.70    2.60
   8  -8  -1    5.80    1.20
   8  -8  -1    3.50    2.00
  -8   8   1    5.20    1.80
  -8   8   1    6.10    1.50
  -8   8   1    5.50    2.00
  -8   8   1    7.00    1.40
  -8   8   1    5.30    1.30
   7  -8  -1   -0.70    0.60
  -7  -8   1    0.90    0.80
   7  -8  -1    0.20    0.80
  -7  -8   1    1.70    1.40
  -7  -8   1    2.70    1.60
   7  -8  -1    1.00    1.50
  -7  -8   1    1.80    0.90
  -7  -8   1    2.30    0.90
  -7  -8   1    1.20    0.80
   7  -8  -1    0.90    1.40
  -7   8   1    0.60    0.80
  -7   8   1    0.60    1.30
  -7   8   1    1.20    0.90
  -7   8   1    1.40    0.80
  -7   8   1    2.30    1.30
   6  -8  -1  298.87   25.10
   6  -8  -1  289.17   25.50
   6  -8  -1  286.27   24.20
   6  -8  -1  259.27   24.70
   6  -8  -1  285.97   24.20
  -6   8   1  281.67   25.40
  -6   8   1  285.47   24.20
  -6   8   1  292.47   24.80
  -6   8   1  294.47   24.10
   5  -8  -1  414.96   33.60
  -5  -8   1  372.46   33.20
   5  -8  -1  410.76   32.60
   5  -8  -1  395.06   32.90
  -5  -8   1  366.46   32.20
  -5  -8   1  364.26   32.20
  -5  -8   1  378.06   32.10
  -5  -8   1  379.16   32.20
  -5   8   1  429.36   33.60
  -5   8   1  384.26   32.60
  -5   8   1  394.26   32.50
   5   8  -1  364.76   32.10
   5   8  -1  361.16   33.30
  -4  -8   1  109.89   10.80
   4  -8  -1  135.39   10.90
   4  -8  -1  121.09   11.60
  -4  -8   1  110.79   10.80
   4  -8  -1  125.79   12.10
  -4  -8   1  107.89   10.80
   4  -8  -1  138.59   10.70
   4  -8  -1  128.09   10.90
  -4  -8   1  118.29   11.90
  -4  -8   1  113.49   10.70
  -4  -8   1  120.79   10.50
   4  -8  -1  130.59   11.40
   4  -8  -1  130.69   10.80
   4  -8  -1  128.69   11.30
  -4   8   1  132.29   10.80
  -4   8   1  136.49   11.30
  -4   8   1  128.19   10.90
  -4   8   1  128.49   12.10
  -4   8   1  145.49   11.20
  -4   8   1  128.39   11.20
   4   8  -1  108.59   10.60
   4   8  -1  124.69   12.00
  -3  -8   1  243.38   21.80
   3  -8  -1  271.77   22.00
  -3  -8   1  263.57   21.70
   3  -8  -1  266.37   21.70
  -3  -8   1  264.97   21.80
   3  -8  -1  256.77   21.80
   3  -8  -1  249.08   22.00
   3  -8  -1  257.97   22.10
  -3  -8   1  256.67   22.90
  -3   8   1  273.87   22.10
  -3   8   1  256.27   23.00
  -3   8   1  259.67   22.00
   3   8  -1  242.28   21.50
  -3   8   1  250.77   22.00
   3   8  -1  253.77   21.70
   3   8  -1  258.77   23.00
  -2  -8   1  417.86   35.70
  -2   8   1  380.96   35.60
   2   8  -1  442.46   35.90
  -1   8   1  627.14   51.59
   1   8  -1  580.44   51.69
   0  -8   1  499.55   44.40
   0   8  -1  525.25   43.80
   0   8   1  501.15   43.70
  -1  -8  -1   21.00    2.30
  -1  -8  -1   23.70    2.00
  -1  -8  -1   24.60    2.60
   1  -8   1   17.00    2.20
   1  -8   1   15.90    2.10
  -1  -8  -1   24.30    5.80
  -1  -8  -1   23.30    2.10
   1  -8   1   16.20    2.40
   1  -8   1   12.80    3.10
   1  -8   1   16.80    2.20
  -1  -8  -1   21.80    2.30
  -1  -8  -1   19.40    2.20
  -1  -8  -1   21.90    2.10
   1  -8   1   14.30    2.40
   1   8   1   24.90    2.40
   1   8   1   20.00    2.30
  -1   8  -1   16.00    2.20
   1   8   1   21.30    2.10
  -1   8  -1   12.00    3.20
   1   8   1   23.30    2.50
  -1   8  -1   13.70    2.20
   1   8   1   26.70    6.10
  -1   8  -1   15.10    2.40
   1   8   1   24.10    2.00
   1   8   1   23.50    2.30
  -1   8  -1   16.70    2.20
   2  -8   1   33.30    4.80
  -2  -8  -1   40.60    3.50
   2  -8   1   28.00    3.30
   2  -8   1   29.70    3.30
   2  -8   1   27.20    3.40
  -2  -8  -1   31.40    4.90
  -2  -8  -1   38.10    3.60
  -2  -8  -1   38.20    3.10
  -2  -8  -1   38.80    3.60
  -2  -8  -1   33.30    3.20
  -2  -8  -1   37.60    3.50
   2  -8   1   30.50    3.30
   2  -8   1   28.50    3.40
   2   8   1   38.90    3.10
  -2   8  -1   30.40    3.40
  -2   8  -1   35.00    3.50
  -2   8  -1   30.40    3.30
  -2   8  -1   27.50    4.70
  -2   8  -1   30.20    3.30
   2   8   1   38.80    3.50
  -2   8  -1   27.60    3.50
   2   8   1   40.00    3.60
   2   8   1   37.00    3.30
   2   8   1   44.30    4.80
  -3  -8  -1   46.70    4.60
  -3  -8  -1   50.89    4.50
  -3  -8  -1   45.70    4.20
  -3  -8  -1   50.69    5.90
   3  -8   1   50.49    4.70
   3  -8   1   54.19    4.70
  -3  -8  -1   49.20    4.80
   3  -8   1   49.10    4.80
   3  -8   1   45.40    4.40
  -3  -8  -1   47.30    4.50
  -3  -8  -1   51.09    4.80
   3  -8   1   51.49    4.70
  -3  -8  -1   42.80    4.60
  -3   8  -1   50.69    4.70
  -3   8  -1   48.90    4.60
  -3   8  -1   52.79    4.80
  -3   8  -1   43.80    6.10
   3   8   1   47.30    4.20
  -3   8  -1   46.70    4.60
  -3   8  -1   50.99    4.80
   3   8   1   49.90    5.70
   3   8   1   45.90    4.50
   4  -8   1  261.57   22.70
   4  -8   1  284.37   23.20
   4  -8   1  260.17   23.10
   4  -8   1  259.07   22.90
   4  -8   1  269.27   24.10
  -4  -8  -1  303.27   22.90
   4  -8   1  258.87   22.80
   4  -8   1  255.77   23.00
  -4  -8  -1  310.27   24.40
  -4   8  -1  258.47   22.90
  -4   8  -1  258.47   23.00
   4   8   1  316.67   24.30
  -4   8  -1  264.77   23.10
  -4   8  -1  275.77   23.10
  -4   8  -1  263.77   23.00
  -4   8  -1  264.17   24.30
  -5  -8  -1   16.30    1.60
   5  -8   1   14.00    2.30
   5  -8   1   14.30    1.90
  -5  -8  -1   17.70    2.20
   5  -8   1   13.80    2.40
  -5  -8  -1   16.40    2.10
   5  -8   1   12.30    1.60
  -5  -8  -1   17.20    2.20
   5  -8   1   12.80    3.50
  -5  -8  -1   18.40    2.20
  -5  -8  -1   14.00    3.10
   5  -8   1   11.20    2.00
  -5   8  -1   15.20    2.20
  -5   8  -1   13.00    1.90
  -5   8  -1   12.80    2.20
   5   8   1   15.50    2.20
   5   8   1   24.80    3.70
  -5   8  -1   11.40    2.00
  -5   8  -1   13.40    2.10
  -6  -8  -1    4.40    1.20
  -6  -8  -1    5.00    1.20
  -6  -8  -1    2.20    1.00
  -6  -8  -1    4.50    1.00
  -6  -8  -1    4.60    0.80
   6  -8   1    2.10    0.80
   6  -8   1    1.30    1.20
   6  -8   1    2.00    1.00
   6  -8   1    0.20    1.40
  -6  -8  -1    4.00    0.80
  -6  -8  -1    4.80    2.10
   6  -8   1    2.60    1.40
   6  -8   1    1.10    1.70
  -6  -8  -1    4.40    1.00
   6   8   1    5.80    1.40
  -6   8  -1    3.10    1.60
  -6   8  -1    1.60    1.20
  -6   8  -1    1.00    0.90
   6   8   1    2.10    1.60
  -6   8  -1    1.90    1.00
  -6   8  -1    2.80    1.10
   7  -8   1   80.99    7.00
  -7  -8  -1   61.09    6.10
  -7  -8  -1   66.79    6.30
   7  -8   1   89.09    7.80
  -7  -8  -1   58.89    6.00
   7  -8   1   75.59    6.20
   7  -8   1   80.09    7.10
  -7  -8  -1   60.09    6.00
   7  -8   1   83.59    6.50
  -7  -8  -1   56.99    6.10
  -7  -8  -1   50.19   10.00
  -7  -8  -1   60.39    6.50
  -7  -8  -1   64.09    6.40
  -7   8  -1   72.79    7.40
   7   8   1   63.19    6.50
  -7   8  -1   81.79    6.50
   7   8   1   64.69   10.00
  -7   8  -1   77.79    6.90
  -8  -8  -1   19.50    2.90
   8  -8   1   26.90    3.90
  -8  -8  -1   20.40    2.40
   8  -8   1   27.00    4.50
  -8  -8  -1   14.70    3.50
  -8  -8  -1   20.20    2.80
   8  -8   1   34.30    4.40
   8  -8   1   33.60    4.10
  -8  -8  -1   20.60    2.70
  -8  -8  -1   20.80    2.50
   8  -8   1   28.90    2.90
   8  -8   1   28.20    2.60
  -8  -8  -1   21.20    3.10
   8   8   1   23.30    3.20
  -8   8  -1   20.60    3.80
  -8   8  -1   27.60    3.70
  -8   8  -1   26.80    3.20
   8   8   1   16.40    3.20
  -9  -8  -1  102.59    8.20
  -9  -8  -1  100.19    8.10
  -9  -8  -1  100.89    8.60
   9  -8   1   76.19    9.50
   9  -8   1   84.99    8.00
  -9  -8  -1  112.49    9.40
  -9  -8  -1  103.69    9.10
  -9  -8  -1  102.79    9.00
   9  -8   1   86.69    9.10
  -9   8  -1   84.59    8.70
  -9   8  -1   85.49    8.50
  -9   8  -1   82.89    9.00
  -9   8  -1   80.69    8.40
  -9   8  -1   87.09    9.70
  10  -8   1   28.10    3.70
 -10   8  -1   24.20    3.70
 -10   8  -1   23.20    3.20
 -10   8  -1   23.30    4.30
 -10   8  -1   19.90    3.70
 -10   8  -1   25.40    3.20
 -11  -8  -1   26.80    3.60
 -11  -8  -1   28.40    5.30
 -11  -8  -1   23.90    3.30
 -11  -8  -1   29.90    3.40
 -11  -8  -1   30.40    4.30
 -11   8  -1   40.10    5.00
 -11   8  -1   37.10    3.70
 -11   8  -1   34.20    4.70
 -11   8  -1   41.30    4.40
 -12  -8  -1   49.30    4.50
 -12  -8  -1   49.10    7.20
 -12  -8  -1   49.40    4.90
 -12  -8  -1   51.79    5.70
 -12  -8  -1   46.60    5.00
 -12   8  -1   40.90    6.50
 -12   8  -1   31.60    5.10
 -12   8  -1   36.70    6.60
 -12   8  -1   39.60    4.70
 -13  -8  -1   34.10    4.00
 -13  -8  -1   49.20    5.90
 -13  -8  -1   36.70    6.50
 -13  -8  -1   47.70    5.60
 -13  -8  -1   42.00    4.40
 -13  -8  -1   40.00    4.00
 -13   8  -1   29.00    4.70
 -13   8  -1   35.50    5.30
 -13   8  -1   29.00    3.90
 -13   8  -1   29.20    5.70
 -14  -8  -1    7.00    1.70
 -14  -8  -1    7.10    1.90
 -14  -8  -1    6.90    1.70
 -14  -8  -1   11.70    3.00
 -14  -8  -1    7.50    4.00
 -14   8  -1    8.30    3.40
 -14   8  -1    6.50    2.40
 -14   8  -1    7.70    2.30
 -14  -9   1    3.10    1.40
 -14  -9   1    1.50    1.10
 -14  -9   1    0.20    2.40
 -14  -9   1    1.30    1.40
 -14  -9   1    2.10    1.30
 -14  -9   1    1.80    1.70
 -14   9   1    1.70    1.40
 -14   9   1    2.20    2.60
 -14   9   1    3.50    2.10
 -14   9   1    1.00    2.10
 -13  -9   1    9.70    1.90
 -13  -9   1    5.70    3.10
 -13  -9   1    4.30    1.50
 -13  -9   1    7.60    1.90
 -13  -9   1    4.40    1.60
 -13  -9   1    7.30    1.90
 -13  -9   1    7.10    2.20
 -13   9   1   12.10    3.00
 -13   9   1   13.10    2.10
 -13   9   1   12.10    3.60
 -13   9   1   10.50    2.10
 -13   9   1    8.50    2.80
 -12  -9   1   25.30    3.30
 -12  -9   1   25.70    2.90
 -12  -9   1   33.30    5.90
 -12  -9   1   25.10    3.60
 -12  -9   1   23.90    3.40
 -12  -9   1   25.20    3.50
 -12  -9   1   29.70    3.30
 -12   9   1   16.50    3.70
 -12   9   1   20.30    4.50
 -12   9   1   20.30    3.90
 -11  -9   1    3.40    1.50
 -11  -9   1   -2.40    1.70
 -11  -9   1    3.30    1.30
 -11  -9   1    2.10    1.10
 -11  -9   1    2.60    1.20
 -11   9   1    7.30    4.70
 -11   9   1    6.60    2.30
 -11   9   1    5.40    1.70
 -11   9   1    6.10    1.50
 -11   9   1    3.70    1.90
 -10  -9   1    0.30    1.20
 -10  -9   1    1.70    1.20
 -10  -9   1    1.90    1.00
 -10  -9   1    0.20    0.60
 -10  -9   1   -0.10    0.90
  10  -9  -1   -2.00    1.20
  10  -9  -1   -0.10    1.30
 -10  -9   1    0.10    0.60
 -10  -9   1    0.50    0.90
 -10   9   1   -1.80    1.60
 -10   9   1   -1.50    0.80
 -10   9   1    1.10    1.60
 -10   9   1   -1.40    1.20
 -10   9   1   -3.90    1.20
   9  -9  -1    2.50    1.00
   9  -9  -1    0.40    1.80
  -9  -9   1    2.80    1.20
  -9  -9   1    1.60    1.70
   9  -9  -1    2.20    1.80
  -9  -9   1    2.30    1.80
   9  -9  -1    0.70    1.70
  -9  -9   1    2.60    1.30
  -9  -9   1    4.30    1.30
  -9  -9   1    2.00    1.20
  -9  -9   1    2.60    1.10
  -9  -9   1    3.80    1.20
  -9  -9   1    3.00    1.20
  -9   9   1    2.00    1.10
  -9   9   1    2.40    1.10
  -9   9   1    2.80    1.80
  -9   9   1   -0.20    1.90
  -9   9   1    4.50    1.80
  -9   9   1    3.80    1.40
   8  -9  -1    2.40    1.90
   8  -9  -1    0.80    1.70
  -8  -9   1    0.80    0.90
  -8  -9   1    0.60    0.80
   8  -9  -1    1.20    1.50
  -8  -9   1    1.00    0.90
   8  -9  -1    2.90    1.00
  -8  -9   1    0.80    0.80
  -8  -9   1    0.00    0.80
  -8  -9   1   -0.50    0.90
  -8  -9   1   -0.50    1.50
   8  -9  -1    0.70    0.80
  -8  -9   1   -0.50    1.50
  -8   9   1    3.00    1.20
  -8   9   1    2.40    1.00
  -8   9   1    0.80    1.00
  -8   9   1    3.90    1.60
  -8   9   1    0.60    1.40
  -7  -9   1   30.90    3.00
  -7  -9   1   27.20    4.30
   7  -9  -1   20.90    2.80
  -7  -9   1   28.50    3.10
   7  -9  -1   24.00    2.90
   7  -9  -1   22.80    4.00
  -7  -9   1   32.10    3.00
  -7  -9   1   35.10    3.10
  -7  -9   1   30.90    3.00
   7  -9  -1   23.90    4.30
  -7  -9   1   29.30    2.90
  -7   9   1   26.50    3.90
  -7   9   1   23.70    4.40
  -7   9   1   19.80    3.10
  -7   9   1   22.80    2.90
  -7   9   1   20.90    2.90
   6  -9  -1   48.70    6.00
  -6  -9   1   61.89    5.40
   6  -9  -1   50.09    5.30
  -6  -9   1   67.29    5.40
   6  -9  -1   46.80    6.80
  -6  -9   1   62.29    5.40
  -6  -9   1   64.69    5.20
   6  -9  -1   48.00    5.20
  -6  -9   1   69.79    6.80
   6  -9  -1   53.29    5.90
  -6  -9   1   62.39    5.40
   6   9  -1   64.09    5.20
  -6   9   1   53.99    5.30
  -6   9   1   47.80    5.70
  -6   9   1   49.90    5.50
  -6   9   1   45.90    6.80
  -6   9   1   51.79    5.20
   6   9  -1   57.29    6.70
  -6   9   1   50.69    5.80
  -5  -9   1  126.59   10.00
  -5  -9   1  132.19   10.30
  -5  -9   1  124.19   11.50
  -5  -9   1  125.29   10.30
   5  -9  -1  109.89    9.90
   5  -9  -1  115.79   10.90
  -5  -9   1  123.69   10.30
   5  -9  -1  105.39   10.20
   5  -9  -1  107.29    9.90
   5  -9  -1  114.69   10.30
   5  -9  -1  106.39    9.90
  -5  -9   1  125.49   10.20
   5  -9  -1  113.69   10.70
   5  -9  -1  110.59   13.50
  -5   9   1  116.29   10.30
   5   9  -1  124.69   11.70
  -5   9   1  111.89   10.60
  -5   9   1  120.19   10.50
  -5   9   1  116.19   11.60
  -5   9   1  103.79   10.50
   5   9  -1  125.99   10.10
  -5   9   1  111.59   10.10
  -4  -9   1   13.00    2.00
   4  -9  -1    8.90    1.50
   4  -9  -1    9.00    1.60
   4  -9  -1    7.50    2.60
   4  -9  -1   10.00    2.10
  -4  -9   1   14.10    3.00
  -4  -9   1   19.00    3.10
   4  -9  -1   11.60    2.10
   4  -9  -1    8.90    1.60
   4  -9  -1    9.30    1.60
  -4   9   1   10.00    1.70
   4   9  -1   14.50    3.20
  -4   9   1   10.90    1.60
  -4   9   1    9.20    1.80
  -4   9   1    9.80    1.90
  -4   9   1   12.90    3.00
   3  -9  -1   83.89    6.80
  -3  -9   1   65.79    6.60
   3  -9  -1   75.79    6.90
  -3  -9   1   56.09    7.60
  -3  -9   1   63.09    6.70
  -3  -9   1   62.79    6.60
   3  -9  -1   86.39    6.80
  -3  -9   1   63.49    6.20
   3  -9  -1   86.79    7.00
   3  -9  -1   85.49    7.10
  -3   9   1   82.59    7.00
  -3   9   1   82.19    8.10
   3   9  -1   52.79    7.60
  -3   9   1   81.29    6.70
  -3   9   1   82.39    6.80
  -3   9   1   80.59    6.90
   3   9  -1   66.89    6.50
  -3   9   1   80.29    7.00
   3   9  -1   63.69    6.30
  -2  -9   1   25.50    2.30
   2  -9  -1   21.30    4.00
   2  -9  -1   16.80    2.60
   2  -9  -1   17.00    2.50
   2  -9  -1   20.50    2.40
  -2  -9   1   25.80    2.70
   2  -9  -1   22.20    2.70
  -2  -9   1   31.90    4.30
   2  -9  -1   16.10    2.60
   2  -9  -1   17.30    2.40
   2  -9  -1   20.90    2.40
   2   9  -1   26.50    2.10
   2   9  -1   30.30    4.50
  -2   9   1   22.20    2.50
  -2   9   1   23.90    2.90
  -2   9   1   19.20    2.80
   2   9  -1   27.10    2.60
  -2   9   1   20.80    2.40
  -2   9   1   19.10    3.60
  -2   9   1   19.00    2.70
   1  -9  -1  259.67   21.90
  -1  -9   1  251.37   22.00
   1  -9  -1  285.77   22.20
   1  -9  -1  260.77   22.00
   1  -9  -1  255.37   23.10
   1  -9  -1  269.57   21.90
  -1  -9   1  240.98   22.00
  -1  -9   1  238.78   21.90
  -1  -9   1  242.38   23.00
   1   9  -1  238.78   21.80
  -1   9   1  259.97   21.90
   1   9  -1  245.28   21.80
  -1   9   1  262.27   21.90
  -1   9   1  273.57   22.20
   1   9  -1  258.67   23.20
  -1   9   1  276.67   21.90
  -1   9   1  262.37   23.20
   0  -9   1    1.80    0.90
   0  -9  -1    2.60    0.80
   0  -9  -1    4.40    1.00
   0  -9   1    5.50    1.00
   0  -9   1    5.50    2.20
   0  -9  -1    3.70    1.20
   0  -9   1    2.00    0.90
   0  -9   1    3.80    1.00
   0  -9  -1    3.60    1.00
   0  -9   1    3.00    1.00
   0  -9  -1    6.90    2.40
   0  -9  -1    3.30    1.10
   0  -9  -1    2.60    1.00
   0   9  -1    3.00    0.90
   0   9   1    4.00    2.30
   0   9  -1    4.10    1.10
   0   9   1    4.20    1.10
   0   9   1    2.80    0.70
   0   9   1    3.00    1.00
   0   9   1    3.40    0.90
   0   9  -1    2.40    0.90
   0   9  -1    3.80    0.90
   0   9   1    3.80    1.00
   0   9  -1    1.80    2.70
   0   9   1    3.50    0.80
  -1  -9  -1 1062.79  104.19
   1  -9   1  904.81   82.59
   1  -9   1  911.81  110.29
   1   9   1  877.01  101.99
  -1   9  -1 1019.10   83.19
  -1   9  -1 1043.80  103.19
   2  -9   1   23.30    2.40
   2  -9   1   22.30    2.60
   2  -9   1   24.90    2.50
  -2  -9  -1   18.60    2.60
  -2  -9  -1   19.60    2.60
   2  -9   1   24.30    2.50
  -2  -9  -1   20.00    2.10
  -2  -9  -1   19.60    3.90
  -2  -9  -1   18.70    2.40
   2  -9   1   24.90    2.60
  -2  -9  -1   20.40    2.20
   2  -9   1   27.80    4.20
  -2  -9  -1   21.00    2.50
   2  -9   1   24.30    2.60
  -2  -9  -1   19.00    2.50
   2   9   1   18.80    3.60
   2   9   1   18.50    2.10
  -2   9  -1   19.80    2.50
   2   9   1   25.50    2.60
  -2   9  -1   24.40    2.50
   2   9   1   22.20    2.60
  -2   9  -1   21.60    3.90
   2   9   1   19.50    2.30
  -2   9  -1   22.80    2.50
  -2   9  -1   25.90    2.50
  -2   9  -1   24.10    2.70
  -3  -9  -1  121.69   11.30
   3  -9   1  128.49   11.30
  -3  -9  -1  120.49   10.90
   3  -9   1  134.29   11.30
  -3  -9  -1  148.19   12.80
  -3  -9  -1  119.89   11.30
  -3  -9  -1  128.89   11.00
   3  -9   1  134.89   11.30
  -3  -9  -1  120.99   10.70
   3  -9   1  131.09   11.00
  -3  -9  -1  123.39   11.20
   3  -9   1  130.49   11.20
  -3   9  -1  131.29   11.30
  -3   9  -1  148.79   12.90
  -3   9  -1  132.79   11.10
  -3   9  -1  132.39   11.20
  -3   9  -1  124.19   11.30
   3   9   1  121.09   11.00
   3   9   1  115.89   12.20
  -3   9  -1  125.89   11.20
   3   9   1  120.89   10.70
   4  -9   1    7.20    1.50
  -4  -9  -1   10.20    1.60
  -4  -9  -1    9.60    1.00
  -4  -9  -1   12.00    1.60
   4  -9   1    6.60    1.40
  -4  -9  -1   13.80    3.20
   4  -9   1    7.50    1.70
   4  -9   1    7.60    1.70
  -4  -9  -1    9.00    1.50
   4  -9   1    5.30    2.30
  -4  -9  -1   13.80    2.10
   4  -9   1    7.60    1.60
  -4  -9  -1    8.70    1.70
  -4  -9  -1    8.30    1.80
  -4  -9  -1    9.30    1.60
   4  -9   1    8.70    1.40
  -4   9  -1    7.90    1.50
  -4   9  -1    4.20    2.30
  -4   9  -1    7.10    1.60
   4   9   1   11.80    1.70
  -4   9  -1    6.00    1.50
  -4   9  -1    8.10    1.70
  -4   9  -1    6.80    1.80
   4   9   1   10.60    2.70
   5  -9   1    8.40    1.30
   5  -9   1    9.10    1.30
  -5  -9  -1    7.30    1.40
  -5  -9  -1    7.90    1.50
   5  -9   1    8.70    1.60
  -5  -9  -1   11.10    1.70
   5  -9   1    8.00    1.50
   5  -9   1   12.10    2.10
  -5  -9  -1    8.40    1.10
   5  -9   1    9.80    2.00
  -5  -9  -1    6.10    2.60
   5  -9   1    8.60    1.30
  -5  -9  -1   10.30    1.60
  -5  -9  -1    9.10    1.70
   5  -9   1    7.70    2.60
  -5   9  -1    9.50    1.60
  -5   9  -1    8.30    1.70
  -5   9  -1    8.70    1.60
   5   9   1    9.90    2.60
  -5   9  -1    8.20    1.80
   5   9   1   10.00    1.70
  -5   9  -1   10.10    1.80
   6  -9   1   69.29    7.50
   6  -9   1   65.29    8.40
  -6  -9  -1   84.39    7.20
   6  -9   1   67.79    8.20
   6  -9   1   70.29    7.50
   6  -9   1   65.69    7.00
  -6  -9  -1   81.69    7.10
  -6  -9  -1   89.89    7.20
  -6  -9  -1   93.99    8.90
  -6  -9  -1   90.69    7.40
  -6  -9  -1   83.99    6.70
  -6  -9  -1   86.39    6.70
  -6   9  -1   65.09    7.10
  -6   9  -1   65.99    7.40
   6   9   1   82.69    7.30
   6   9   1   86.79    8.40
  -6   9  -1   63.19    7.10
   7  -9   1   21.50    3.70
  -7  -9  -1   15.10    1.80
  -7  -9  -1   18.30    3.80
  -7  -9  -1   15.20    2.20
  -7  -9  -1   15.50    1.90
   7  -9   1   22.60    2.70
  -7  -9  -1   14.10    2.40
   7  -9   1   22.00    3.20
  -7  -9  -1   17.90    2.60
   7  -9   1   21.40    2.30
   7  -9   1   17.30    3.00
  -7  -9  -1   16.20    2.10
  -7  -9  -1   12.70    2.20
   7  -9   1   31.20    4.80
  -7   9  -1   20.10    2.60
  -7   9  -1   20.50    2.80
  -7   9  -1   17.00    2.80
  -7   9  -1   18.30    3.30
  -7   9  -1   20.00    2.80
   7   9   1   15.50    2.50
   7   9   1   16.00    3.20
  -8  -9  -1   70.69    7.20
   8  -9   1   82.29    8.30
  -8  -9  -1   57.69    8.20
  -8  -9  -1   68.79    6.80
   8  -9   1   77.99    8.70
  -8  -9  -1   67.19    6.70
  -8  -9  -1   70.19    7.00
   8  -9   1   93.49    7.20
  -8  -9  -1   71.29    6.70
  -8  -9  -1   72.89    6.90
   8  -9   1   82.49    7.90
   8  -9   1   89.59    7.90
  -8  -9  -1   71.29    7.60
   8  -9   1   87.69    7.00
  -8   9  -1   84.89    7.90
  -8   9  -1   89.39    8.40
   8   9   1   65.39    7.20
  -8   9  -1   84.09    7.40
   8   9   1   64.99    7.80
  -8   9  -1   90.39    7.80
  -9  -9  -1    1.60    1.20
  -9  -9  -1    0.70    0.80
   9  -9   1   -0.60    1.60
  -9  -9  -1    1.40    1.00
  -9  -9  -1    2.70    1.20
  -9  -9  -1    2.20    1.40
   9  -9   1    0.80    0.90
  -9  -9  -1    2.20    0.90
  -9  -9  -1    0.70    0.70
   9  -9   1   -0.20    0.70
  -9  -9  -1    0.70    1.90
   9  -9   1   -2.30    1.60
  -9   9  -1    0.40    1.80
  -9   9  -1    0.90    1.40
  -9   9  -1    1.10    1.60
  -9   9  -1    1.10    1.20
  -9   9  -1   -1.30    0.90
  10  -9   1   59.49    8.20
 -10  -9  -1   98.29    7.80
 -10  -9  -1   93.19    7.10
 -10  -9  -1   98.49    7.80
  10  -9   1   71.99    8.10
 -10  -9  -1   87.29    7.30
 -10  -9  -1   97.19    8.20
 -10   9  -1   64.69    7.70
 -10   9  -1   67.19    8.00
 -10   9  -1   57.99    8.90
 -10   9  -1   70.89    7.60
 -10   9  -1   63.79    7.40
 -11  -9  -1   50.69    4.50
 -11  -9  -1   47.80    5.30
 -11  -9  -1   44.20    4.50
 -11  -9  -1   52.69    4.40
 -11  -9  -1   41.70    4.60
 -11  -9  -1   45.70    4.90
 -11   9  -1   28.00    5.90
 -11   9  -1   32.30    4.50
 -11   9  -1   37.30    5.60
 -12  -9  -1    1.40    1.30
 -12  -9  -1    1.70    1.20
 -12  -9  -1    4.60    2.80
 -12  -9  -1    2.00    0.90
 -12  -9  -1    2.30    1.70
 -12  -9  -1    1.60    1.00
 -12   9  -1   -1.30    1.20
 -12   9  -1    0.50    1.10
 -12   9  -1    3.30    2.00
 -12   9  -1   -3.00    1.90
 -13  -9  -1    2.70    1.50
 -13  -9  -1    0.40    1.20
 -13  -9  -1    0.30    1.30
 -13  -9  -1    5.60    2.20
 -13  -9  -1    2.00    1.20
 -13  -9  -1    3.10    2.80
 -13  -9  -1    2.50    1.20
 -13   9  -1    6.60    2.10
 -13   9  -1    4.40    2.80
 -13   9  -1    3.20    2.10
 -13   9  -1    2.40    1.40
 -14  -9  -1    4.20    1.50
 -14  -9  -1    7.10    3.40
 -14  -9  -1    2.00    1.90
 -14  -9  -1    3.00    1.20
 -14   9  -1    0.10    1.10
 -14   9  -1   -1.40    2.30
 -14   9  -1    1.80    1.60
 -14   9  -1    3.20    2.20
 -14 -10   1   -0.20    2.30
 -14 -10   1    1.50    1.30
 -14 -10   1   -1.50    1.30
 -14 -10   1    0.30    1.40
 -14 -10   1    2.50    1.50
 -14 -10   1    1.70    1.10
 -14  10   1    0.00    1.10
 -14  10   1    0.80    1.80
 -14  10   1    0.00    1.80
 -14  10   1    2.30    2.90
 -13 -10   1    0.30    1.20
 -13 -10   1    1.10    1.20
 -13 -10   1    0.00    1.10
 -13 -10   1    0.40    1.20
 -13 -10   1    1.40    2.80
 -13 -10   1    3.00    1.60
 -13 -10   1    0.30    1.00
 -13  10   1    2.90    2.00
 -13  10   1    0.50    2.30
 -13  10   1    1.10    1.40
 -13  10   1    1.30    1.10
 -13  10   1    2.30    2.00
 -12 -10   1    0.20    1.10
 -12 -10   1    1.60    1.20
 -12 -10   1    0.80    2.30
 -12 -10   1    2.50    1.20
 -12 -10   1    2.50    1.10
 -12 -10   1    3.60    1.50
 -12 -10   1    2.50    1.30
 -12  10   1    0.10    1.60
 -12  10   1    2.20    2.30
 -12  10   1    1.10    1.30
 -12  10   1    2.20    1.70
 -11 -10   1    3.70    2.70
 -11 -10   1    0.60    1.10
 -11 -10   1   -0.20    1.40
 -11 -10   1    0.80    1.20
 -11 -10   1    1.40    1.10
 -11 -10   1    0.50    1.20
 -11 -10   1    2.80    1.30
 -11  10   1    3.40    2.00
 -11  10   1    1.70    1.20
 -11  10   1    1.50    1.40
 -11  10   1    2.30    1.80
 -11  10   1    2.00    2.30
 -10 -10   1    0.60    0.80
  10 -10  -1   -1.30    1.60
 -10 -10   1    2.40    1.00
 -10 -10   1    0.10    1.00
  10 -10  -1    0.50    0.70
  10 -10  -1   -0.50    1.60
 -10 -10   1    0.80    1.30
  10 -10  -1    0.20    0.80
 -10 -10   1    2.00    1.40
 -10 -10   1   -0.10    1.20
 -10 -10   1    2.30    1.20
 -10  10   1    2.30    1.80
 -10  10   1    1.70    1.10
 -10  10   1    1.60    2.00
 -10  10   1    0.10    1.40
 -10  10   1    0.20    1.40
   9 -10  -1    2.60    2.00
   9 -10  -1    4.80    2.20
   9 -10  -1    5.20    2.40
  -9 -10   1   12.20    2.90
  -9 -10   1   12.00    2.90
   9 -10  -1    5.80    1.40
   9 -10  -1    6.20    1.30
  -9  10   1    4.80    2.10
  -9  10   1    6.40    2.60
  -9  10   1    4.00    1.70
  -9  10   1    5.30    1.40
  -9  10   1    4.30    1.80
  -8 -10   1   47.10    4.90
  -8 -10   1   41.60    6.20
   8 -10  -1   56.09    6.00
  -8 -10   1   44.80    4.70
  -8 -10   1   47.80    4.70
   8 -10  -1   53.49    6.90
  -8 -10   1   43.50    4.60
   8 -10  -1   46.20    4.70
  -8 -10   1   51.19    4.80
  -8 -10   1   41.60    6.10
   8 -10  -1   42.60    6.40
  -8 -10   1   50.89    4.70
   8 -10  -1   45.20    4.60
  -8  10   1   45.10    5.40
  -8  10   1   45.70    6.30
  -8  10   1   47.20    4.80
  -8  10   1   45.80    4.70
  -8  10   1   44.60    5.30
  -7 -10   1  303.97   28.20
  -7 -10   1  303.07   29.20
  -7 -10   1  299.27   28.00
   7 -10  -1  332.87   29.60
  -7 -10   1  323.07   28.00
   7 -10  -1  347.27   29.00
   7 -10  -1  335.97   28.10
  -7 -10   1  313.97   27.80
   7 -10  -1  349.96   28.10
  -7 -10   1  313.27   28.00
  -7 -10   1  315.27   27.90
  -7  10   1  360.96   28.00
  -7  10   1  353.06   28.10
  -7  10   1  352.46   29.70
  -7  10   1  345.87   28.60
  -7  10   1  337.47   28.60
  -7  10   1  347.67   28.40
   6 -10  -1   32.00    4.30
   6 -10  -1   32.40    4.50
   6 -10  -1   30.00    3.40
   6 -10  -1   38.20    5.60
  -6 -10   1   50.09    5.90
   6 -10  -1   30.40    3.40
  -6  10   1   27.60    5.00
  -6  10   1   28.10    4.00
  -6  10   1   32.30    3.70
  -6  10   1   37.20    3.60
  -6  10   1   32.40    3.90
  -6  10   1   29.30    3.40
   5 -10  -1   23.50    2.80
  -5 -10   1   24.50    3.00
   5 -10  -1   30.70    3.70
  -5 -10   1   23.60    2.70
   5 -10  -1   29.10    3.70
  -5 -10   1   22.20    2.80
  -5 -10   1   24.20    4.30
   5 -10  -1   24.00    2.60
  -5 -10   1   20.70    2.70
   5 -10  -1   17.60    4.00
  -5 -10   1   19.30    2.50
  -5 -10   1   25.10    2.40
   5 -10  -1   26.20    2.80
   5 -10  -1   25.40    2.60
   5 -10  -1   25.70    2.70
   5  10  -1   25.30    4.50
   5  10  -1   22.60    2.50
  -5  10   1   23.10    3.20
  -5  10   1   27.90    3.50
  -5  10   1   23.70    3.30
  -5  10   1   24.50    2.80
  -5  10   1   26.10    2.90
  -4 -10   1   26.60    3.20
   4 -10  -1   28.90    5.00
  -4 -10   1   23.20    4.50
   4 -10  -1   31.40    4.20
   4 -10  -1   31.70    3.30
  -4 -10   1   27.80    3.00
   4 -10  -1   34.60    3.80
   4 -10  -1   32.80    3.80
  -4 -10   1   27.10    2.80
  -4 -10   1   28.80    3.20
  -4 -10   1   25.40    3.20
   4 -10  -1   34.80    3.30
   4 -10  -1   35.00    3.50
  -4 -10   1   27.30    3.40
  -4  10   1   33.50    3.70
   4  10  -1   20.50    4.40
  -4  10   1   34.00    3.60
  -4  10   1   27.70    4.80
  -4  10   1   35.50    3.30
  -4  10   1   32.00    3.60
   4  10  -1   28.20    2.90
  -4  10   1   31.30    3.30
  -3 -10   1   11.10    2.10
   3 -10  -1   17.10    2.00
   3 -10  -1   16.70    2.50
   3 -10  -1   14.80    2.20
  -3 -10   1   10.20    1.90
  -3 -10   1    9.10    1.70
   3 -10  -1   13.40    1.90
   3 -10  -1   13.70    2.20
   3 -10  -1   16.90    2.10
  -3 -10   1   10.10    1.80
  -3 -10   1   12.80    3.20
  -3 -10   1    9.60    1.60
   3 -10  -1   18.00    2.30
   3  10  -1   12.30    1.90
  -3  10   1   17.20    3.50
  -3  10   1   16.40    2.10
  -3  10   1   13.60    1.90
  -3  10   1   13.50    2.30
   3  10  -1    9.90    1.50
  -3  10   1   16.40    2.30
   3  10  -1   11.10    1.70
  -3  10   1   18.00    2.30
   3  10  -1    4.80    2.40
   2 -10  -1  169.18   14.10
  -2 -10   1  161.08   14.10
   2 -10  -1  152.88   13.80
   2 -10  -1  155.18   13.90
   2 -10  -1  156.68   13.70
   2 -10  -1  152.78   13.80
  -2 -10   1  169.48   14.10
  -2 -10   1  165.18   13.90
  -2 -10   1  171.58   13.90
  -2 -10   1  171.28   13.90
   2 -10  -1  156.98   13.90
   2 -10  -1  156.18   14.00
  -2 -10   1  160.78   13.60
   2 -10  -1  148.39   15.20
  -2 -10   1  171.58   15.30
   2  10  -1  163.78   13.90
  -2  10   1  145.39   13.80
  -2  10   1  157.38   13.90
   2  10  -1  148.29   15.20
   2  10  -1  161.68   13.70
   2  10  -1  166.78   13.50
  -2  10   1  156.58   13.80
  -2  10   1  158.58   15.20
  -2  10   1  157.78   13.90
  -2  10   1  154.08   14.10
  -1 -10   1    2.10    1.00
  -1 -10   1    0.50    0.60
   1 -10  -1    0.80    0.70
   1 -10  -1   -0.40    0.60
   1 -10  -1    1.00    0.70
   1 -10  -1    0.40    0.80
   1 -10  -1    0.40    0.90
  -1 -10   1   -0.20    0.60
   1 -10  -1    0.30    0.80
   1 -10  -1    1.30    1.70
  -1 -10   1    1.10    0.80
   1 -10  -1    0.60    0.70
  -1 -10   1   -1.40    1.30
  -1 -10   1    0.50    0.70
  -1  10   1   -0.40    0.80
   1  10  -1    0.20    0.60
   1  10  -1   -2.30    1.40
  -1  10   1   -0.40    0.60
   1  10  -1    0.70    0.60
  -1  10   1    0.70    0.90
  -1  10   1   -0.30    1.60
   1  10  -1    0.50    0.70
  -1  10   1    1.60    0.80
  -1  10   1   -0.20    0.60
   0 -10  -1  503.95   45.10
   0 -10   1  536.75   45.20
   0  10  -1  556.44   45.40
   0  10   1  493.65   45.10
   1  10   1 1039.10   87.79
  -2 -10  -1   72.39    6.10
  -2 -10  -1   68.79    5.60
   2 -10   1   53.69    5.90
   2 -10   1   60.19    5.80
  -2 -10  -1   72.89    6.20
   2 -10   1   55.49    5.70
  -2 -10  -1   62.59    7.40
  -2 -10  -1   72.29    5.80
  -2 -10  -1   72.69    6.00
   2 -10   1   53.79    5.80
  -2 -10  -1   67.79    5.50
  -2 -10  -1   70.49    6.00
  -2 -10  -1   62.79    5.80
   2 -10   1   54.59    7.60
   2 -10   1   49.90    5.80
   2 -10   1   54.89    5.90
  -2  10  -1   51.29    5.80
   2  10   1   69.59    6.10
  -2  10  -1   56.19    5.80
   2  10   1   78.09    7.50
  -2  10  -1   47.60    7.50
   2  10   1   71.39    5.50
  -2  10  -1   49.70    6.00
  -2  10  -1   58.29    5.90
   2  10   1   65.39    5.70
  -3 -10  -1   87.59    7.20
   3 -10   1   65.19    7.30
   3 -10   1   69.69    7.00
  -3 -10  -1   87.59    7.60
  -3 -10  -1   99.99    9.20
  -3 -10  -1   94.89    7.40
   3 -10   1   71.49    7.30
  -3 -10  -1   94.99    7.60
  -3 -10  -1   89.99    7.40
  -3 -10  -1   85.39    7.00
   3 -10   1   66.99    7.30
   3 -10   1   70.99    7.30
  -3 -10  -1   87.79    7.40
  -3 -10  -1   87.19    6.80
   3 -10   1   76.39    7.30
  -3  10  -1   69.29    7.30
   3  10   1   86.89    7.20
  -3  10  -1   65.49    7.10
   3  10   1   86.29    6.90
  -3  10  -1   75.29    7.30
  -3  10  -1   69.29    8.70
  -3  10  -1   71.49    7.40
  -3  10  -1   68.29    7.20
   3  10   1   84.89    8.80
   4 -10   1   87.69    7.60
   4 -10   1   80.79    8.30
   4 -10   1   81.69    8.80
  -4 -10  -1   78.59    7.30
  -4 -10  -1   73.99    7.00
  -4 -10  -1   70.49    7.10
   4 -10   1   94.89    7.50
   4 -10   1   83.39    7.40
  -4 -10  -1   74.39    6.80
   4 -10   1   90.89    7.80
  -4 -10  -1   77.39    7.30
  -4 -10  -1   74.69    7.50
   4 -10   1   83.69    7.10
  -4 -10  -1   68.99    8.60
  -4 -10  -1   69.39    7.20
  -4 -10  -1   66.99    7.40
  -4  10  -1   86.69    7.30
   4  10   1   68.89    7.20
  -4  10  -1   90.49    7.50
  -4  10  -1   96.59    7.70
  -4  10  -1   83.29    7.60
   4  10   1   73.69    8.60
  -4  10  -1   83.89    7.30
  -4  10  -1   73.99    8.80
   5 -10   1   48.70    4.10
  -5 -10  -1   29.30    4.00
   5 -10   1   42.10    5.90
  -5 -10  -1   35.20    4.00
   5 -10   1   48.10    4.60
   5 -10   1   46.70    4.10
  -5 -10  -1   34.50    3.90
   5 -10   1   44.60    3.80
   5 -10   1   45.20    4.00
  -5 -10  -1   30.70    5.50
   5 -10   1   49.10    4.60
  -5 -10  -1   33.70    3.40
  -5 -10  -1   37.60    3.90
  -5 -10  -1   32.80    4.00
   5 -10   1   43.20    4.40
  -5 -10  -1   32.50    3.80
  -5  10  -1   40.90    6.40
  -5  10  -1   45.00    4.20
  -5  10  -1   40.50    4.30
   5  10   1   35.40    4.00
  -5  10  -1   42.10    4.30
   5  10   1   32.90    5.40
  -5  10  -1   38.30    4.30
  -5  10  -1   43.60    4.10
   6 -10   1  273.67   23.70
   6 -10   1  286.37   22.30
  -6 -10  -1  233.38   21.70
   6 -10   1  284.77   21.20
  -6 -10  -1  234.28   21.30
  -6 -10  -1  226.08   21.70
   6 -10   1  301.87   24.50
   6 -10   1  270.87   22.40
   6 -10   1  263.77   21.90
   6 -10   1  279.57   21.80
  -6 -10  -1  240.28   21.80
  -6 -10  -1  228.48   21.60
  -6 -10  -1  231.28   21.90
  -6 -10  -1  221.68   21.70
  -6 -10  -1  235.78   23.20
   6  10   1  217.78   21.70
   6  10   1  251.47   23.10
  -6  10  -1  285.37   22.00
  -6  10  -1  257.97   22.20
  -6  10  -1  292.47   22.20
  -6  10  -1  282.97   22.00
   7 -10   1  145.79   13.50
  -7 -10  -1  159.08   13.60
   7 -10   1  147.89   13.60
  -7 -10  -1  164.58   13.70
  -7 -10  -1  161.28   13.10
   7 -10   1  155.78   15.40
  -7 -10  -1  163.28   13.80
  -7 -10  -1  164.88   13.40
   7 -10   1  153.28   14.10
  -7 -10  -1  121.09   14.80
   7 -10   1  143.69   14.10
  -7 -10  -1  157.98   13.60
  -7 -10  -1  153.38   13.10
  -7 -10  -1  162.58   13.50
  -7  10  -1  145.39   13.60
  -7  10  -1  152.08   13.70
  -7  10  -1  156.68   14.10
  -7  10  -1  150.08   14.10
   7  10   1  167.98   15.00
   7  10   1  156.18   13.70
  -7  10  -1  149.29   14.40
   8 -10   1    0.20    2.00
  -8 -10  -1   -0.70    0.50
  -8 -10  -1    0.90    1.00
   8 -10   1    1.40    1.50
  -8 -10  -1   -0.60    0.90
  -8 -10  -1   -0.20    0.90
  -8 -10  -1    1.20    2.20
   8 -10   1   -0.70    0.80
   8 -10   1   -0.10    1.70
  -8 -10  -1    0.70    0.60
  -8 -10  -1    0.20    0.90
  -8 -10  -1    0.10    0.80
   8 -10   1    0.10    0.80
   8 -10   1   -0.20    1.30
  -8  10  -1   -0.10    1.00
  -8  10  -1   -0.70    1.20
  -8  10  -1    0.40    1.10
  -8  10  -1   -0.50    0.90
   8  10   1   -0.10    0.90
   8  10   1    1.60    1.80
  -8  10  -1   -0.10    1.60
  -9 -10  -1    1.80    1.10
  -9 -10  -1    2.80    1.50
  -9 -10  -1    1.40    1.50
  -9 -10  -1    2.70    0.90
  -9 -10  -1    2.40    1.00
  -9 -10  -1    2.80    0.90
   9 -10   1    5.60    2.00
   9 -10   1    4.00    1.40
  -9 -10  -1    1.80    1.20
   9 -10   1    3.40    1.10
  -9 -10  -1    1.40    2.30
   9 -10   1    6.50    2.50
   9 -10   1    5.60    2.80
  -9  10  -1    7.70    2.20
   9  10   1    4.00    2.10
  -9  10  -1    3.30    1.50
  -9  10  -1    6.40    2.60
  -9  10  -1    5.90    1.50
 -10 -10  -1  155.38   13.90
  10 -10   1  139.69   12.70
 -10 -10  -1  154.58   12.60
 -10 -10  -1  149.79   13.10
 -10 -10  -1  158.98   13.60
 -10 -10  -1  143.99   12.60
 -10 -10  -1  145.39   13.20
 -10 -10  -1  146.49   13.30
 -10 -10  -1  150.28   12.80
  10 -10   1  144.09   14.10
 -10 -10  -1  149.59   12.60
  10 -10   1  128.49   12.70
  10 -10   1  126.49   14.20
 -10 -10  -1  144.99   12.80
 -10  10  -1  147.69   13.40
 -10  10  -1  144.69   13.30
 -10  10  -1  139.29   13.70
 -10  10  -1  152.98   14.60
 -10  10  -1  146.69   13.10
 -11 -10  -1    8.80    2.00
 -11 -10  -1    8.00    1.50
  11 -10   1    7.20    2.00
 -11 -10  -1    7.10    1.70
  11 -10   1    5.80    1.70
 -11 -10  -1    3.40    1.80
 -11 -10  -1    4.90    1.20
 -11 -10  -1    8.00    1.90
 -11  10  -1    6.50    2.40
 -11  10  -1   14.20    3.80
 -11  10  -1    9.70    2.20
 -11  10  -1    7.00    2.30
 -11  10  -1    7.70    2.10
 -12 -10  -1   13.50    2.40
 -12 -10  -1   14.20    2.00
 -12 -10  -1   13.30    2.00
 -12 -10  -1   16.10    3.00
 -12 -10  -1   11.30    2.80
 -12 -10  -1   10.70    2.10
 -12 -10  -1   13.30    3.80
 -12  10  -1   17.60    3.00
 -12  10  -1   22.00    4.70
 -12  10  -1   15.00    3.20
 -12  10  -1   18.50    2.70
 -13 -10  -1   39.70    3.90
 -13 -10  -1   32.30    4.80
 -13 -10  -1   36.90    7.60
 -13 -10  -1   40.30    4.00
 -13 -10  -1   46.20    5.20
 -13 -10  -1   40.10    5.80
 -13 -10  -1   33.40    4.30
 -13 -10  -1   37.30    4.40
 -13  10  -1   53.89    7.70
 -13  10  -1   46.10    4.70
 -13  10  -1   49.60    5.20
 -13  10  -1   45.50    6.10
 -14 -10  -1   29.20    2.90
 -14 -10  -1   28.20    4.30
 -14 -10  -1   36.30    4.80
 -14 -10  -1   30.20    3.60
 -14 -10  -1   27.70    3.10
 -14 -10  -1   31.20    6.00
 -14  10  -1   22.80    3.60
 -14  10  -1   31.10    6.10
 -14  10  -1   22.80    3.90
 -14  10  -1   24.00    4.50
 -14 -11   1    1.60    1.40
 -14 -11   1   -1.00    2.60
 -14 -11   1    0.90    1.00
 -14 -11   1    1.10    1.20
 -14  11   1    1.00    2.50
 -14  11   1   -0.70    1.50
 -14  11   1    1.80    1.70
 -14  11   1    0.60    1.90
 -13 -11   1    3.90    3.20
 -13 -11   1    0.40    1.00
 -13 -11   1   -1.30    1.20
 -13 -11   1   -0.70    1.10
 -13 -11   1   -0.80    1.40
 -13 -11   1   -0.70    1.20
 -13 -11   1   -0.60    1.10
 -13  11   1   -0.60    1.50
 -13  11   1    2.30    2.60
 -13  11   1   -0.50    1.10
 -13  11   1   -2.30    1.60
 -13  11   1    0.60    1.40
 -12 -11   1    2.20    1.30
 -12 -11   1    3.00    1.50
 -12 -11   1    2.70    2.70
 -12 -11   1    1.40    2.10
 -12 -11   1   -0.40    1.10
 -12 -11   1   -0.10    1.10
 -12  11   1    1.40    1.70
 -12  11   1    2.40    2.40
 -12  11   1    4.30    2.30
 -12  11   1    0.70    1.40
 -12  11   1    0.50    1.20
 -11 -11   1    4.60    1.60
 -11 -11   1    6.90    1.60
 -11 -11   1    8.70    1.80
 -11 -11   1    7.90    1.70
  11 -11  -1    1.70    1.60
  11 -11  -1    2.00    1.60
 -11 -11   1    7.90    1.90
 -11 -11   1    5.20    1.60
 -11  11   1    1.10    1.20
 -11  11   1    2.80    2.00
 -11  11   1    2.50    2.40
 -11  11   1    3.10    1.60
 -11  11   1    2.60    1.80
 -10 -11   1    1.70    1.10
  10 -11  -1    2.30    1.00
  10 -11  -1    1.90    1.90
  10 -11  -1    3.50    2.40
 -10 -11   1    0.40    1.60
 -10 -11   1    1.60    1.00
  10 -11  -1    1.60    1.00
 -10 -11   1    4.30    2.10
 -10 -11   1    0.60    1.00
 -10 -11   1    1.60    2.00
 -10 -11   1    1.00    0.90
 -10 -11   1    0.60    1.00
  10 -11  -1   -0.90    1.80
 -10 -11   1    0.90    1.20
 -10  11   1    0.50    1.50
 -10  11   1   -0.70    1.20
 -10  11   1   -0.20    1.60
 -10  11   1    0.60    1.10
 -10  11   1   -1.80    1.80
  -9 -11   1    0.60    1.00
   9 -11  -1    4.00    2.60
  -9 -11   1    0.90    1.20
  -9 -11   1    1.70    1.10
   9 -11  -1    1.90    1.10
  -9 -11   1    2.60    1.30
  -9 -11   1    2.10    1.20
   9 -11  -1    4.70    2.20
   9 -11  -1   -0.60    1.90
  -9 -11   1    3.20    2.30
  -9 -11   1    1.20    1.10
   9 -11  -1    1.90    1.20
  -9 -11   1    4.90    2.60
  -9  11   1    0.20    1.40
  -9  11   1   -1.70    1.60
  -9  11   1    2.10    1.20
  -9  11   1    3.40    2.10
  -9  11   1    2.60    1.50
  -8 -11   1    8.30    1.70
  -8 -11   1    7.80    1.40
   8 -11  -1    1.20    1.70
  -8 -11   1   10.90    1.90
   8 -11  -1    4.00    2.40
   8 -11  -1    5.50    1.40
  -8 -11   1    8.10    2.90
  -8 -11   1    9.50    2.00
  -8 -11   1    7.90    1.50
  -8 -11   1    7.60    1.70
  -8 -11   1    9.00    3.10
   8 -11  -1    5.70    1.50
  -8  11   1    7.20    2.10
  -8  11   1    5.80    2.10
  -8  11   1    9.20    1.80
  -8  11   1    3.00    1.50
  -8  11   1    6.00    2.00
   7 -11  -1   40.40    4.50
  -7 -11   1   44.20    4.40
   7 -11  -1   39.10    5.60
  -7 -11   1   36.90    4.20
  -7 -11   1   43.80    4.60
  -7 -11   1   33.80    5.90
   7 -11  -1   44.60    6.60
   7 -11  -1   50.59    4.70
   7 -11  -1   65.19    7.60
  -7 -11   1   44.30    4.60
  -7 -11   1   33.90    4.60
  -7  11   1   48.60    4.70
  -7  11   1   46.50    5.00
  -7  11   1   59.59    5.40
  -7  11   1   51.29    7.00
  -7  11   1   52.29    5.40
  -7  11   1   53.09    4.60
   6 -11  -1   27.30    3.90
  -6 -11   1   23.10    2.60
  -6 -11   1   24.80    3.30
  -6 -11   1   22.70    2.80
  -6 -11   1   21.80    2.80
  -6 -11   1   21.80    2.40
  -6 -11   1   17.00    4.00
   6 -11  -1   25.90    3.80
   6 -11  -1   28.50    2.90
  -6 -11   1   22.10    2.90
   6 -11  -1   24.10    2.80
  -6  11   1   19.80    3.20
   6  11  -1   29.00    5.00
  -6  11   1   24.50    2.80
  -6  11   1   23.70    2.80
   6  11  -1   21.30    2.50
  -6  11   1   23.80    3.90
  -5 -11   1    6.50    1.50
   5 -11  -1   10.00    1.70
  -5 -11   1    7.30    1.00
  -5 -11   1    6.60    1.20
  -5 -11   1    4.10    2.30
  -5 -11   1    5.70    1.40
  -5 -11   1    5.20    1.30
   5 -11  -1    9.90    3.00
  -5 -11   1    3.80    1.40
   5 -11  -1    8.80    1.60
   5 -11  -1    7.80    2.00
   5 -11  -1   10.10    2.30
  -5  11   1    9.20    2.90
  -5  11   1   11.30    2.60
  -5  11   1    8.50    1.90
  -5  11   1   11.00    1.80
  -5  11   1    8.30    1.60
   5  11  -1    5.00    1.10
  -5  11   1   14.80    2.30
   5  11  -1    4.10    2.30
   4 -11  -1    8.70    1.90
   4 -11  -1    5.80    1.40
   4 -11  -1    6.20    2.70
   4 -11  -1    5.60    1.40
   4 -11  -1    6.20    1.60
   4 -11  -1    5.20    1.70
  -4 -11   1   18.10    3.50
   4 -11  -1    6.60    1.50
  -4  11   1    4.20    1.40
  -4  11   1   10.40    1.90
  -4  11   1    6.90    1.70
  -4  11   1    4.20    1.40
   4  11  -1   12.90    3.40
  -4  11   1    6.80    1.50
  -4  11   1   13.10    3.40
  -3 -11   1  110.29    9.50
   3 -11  -1  112.59   10.10
   3 -11  -1  108.89   10.10
  -3 -11   1  102.99   11.20
   3 -11  -1  106.29    9.90
  -3 -11   1  113.19    9.80
   3 -11  -1  114.69    9.90
   3 -11  -1   99.09    9.70
  -3 -11   1   99.89   10.00
  -3 -11   1  107.99   10.10
  -3 -11   1  107.89    9.80
   3 -11  -1  115.69   10.10
   3 -11  -1  113.49    9.90
   3  11  -1  110.69   11.40
  -3  11   1  107.39   11.40
  -3  11   1  100.29    9.90
  -3  11   1  110.49    9.90
  -3  11   1  126.49   11.50
  -3  11   1  110.59    9.70
   3  11  -1  112.19    9.80
   3  11  -1  106.69    9.40
   3  11  -1  111.79    9.60
  -3  11   1  118.19   10.20
   2 -11  -1  122.49   10.50
  -2 -11   1   93.09   11.40
  -2 -11   1  103.49   10.00
   2 -11  -1  121.69   10.30
   2 -11  -1  121.59   10.40
  -2 -11   1   96.69   10.40
   2 -11  -1  129.49   10.70
  -2 -11   1   95.29   10.40
   2 -11  -1  117.79   10.30
   2 -11  -1  129.49   10.30
  -2 -11   1  103.09   10.20
   2 -11  -1  126.99   12.10
   2 -11  -1  128.89   10.40
  -2 -11   1  103.39   10.30
   2  11  -1  101.19   10.00
  -2  11   1  134.49   10.50
  -2  11   1  133.39   12.20
  -2  11   1  133.09   10.50
  -2  11   1  129.79   10.40
  -2  11   1  120.79   10.70
  -2  11   1  129.59   10.30
   2  11  -1  103.49    9.90
   2  11  -1   96.89   11.70
   1 -11  -1  549.95   46.60
  -1 -11   1  521.15   46.20
   1  11  -1  506.65   46.20
  -1  11   1  554.74   46.30
   0 -11   1   47.40    7.50
   0 -11   1   47.20    4.30
   0 -11  -1   36.10    3.90
   0 -11   1   37.00    4.30
   0 -11  -1   36.00    5.90
   0 -11  -1   38.60    4.10
   0 -11  -1   31.10    4.10
   0 -11  -1   38.50    4.20
   0 -11   1   48.80    4.10
   0 -11   1   46.10    4.30
   0 -11   1   48.30    4.30
   0 -11  -1   41.60    4.40
   0 -11  -1   39.10    4.10
   0 -11  -1   36.20    4.10
   0  11  -1   47.10    4.50
   0  11   1   42.60    3.90
   0  11  -1   43.80    4.20
   0  11   1   39.50    4.20
   0  11   1   37.80    6.80
   0  11   1   40.90    4.00
   0  11  -1   40.60    4.20
   0  11  -1   43.90    4.10
   0  11   1   35.70    4.30
   0  11   1   40.20    4.30
  -1 -11  -1  433.96   33.50
   1 -11   1  374.36   33.30
   1 -11   1  370.56   33.10
  -1 -11  -1  413.16   34.80
  -1  11  -1  368.26   33.10
  -1  11  -1  359.76   34.60
   1  11   1  447.16   34.90
  -2 -11  -1    0.00    0.80
  -2 -11  -1    0.00    0.80
   2 -11   1    1.00    0.90
  -2 -11  -1    0.80    0.60
   2 -11   1    0.80    0.90
   2 -11   1    2.30    1.20
   2 -11   1    0.50    0.80
  -2 -11  -1   -1.00    0.80
  -2 -11  -1    0.40    1.90
   2 -11   1    1.40    1.00
  -2 -11  -1    2.20    0.70
  -2 -11  -1    0.40    1.00
  -2 -11  -1    1.80    1.00
   2 -11   1    1.80    2.00
   2 -11   1    0.70    1.00
  -2 -11  -1    0.50    1.00
  -2  11  -1    1.10    0.90
  -2  11  -1    0.00    0.80
   2  11   1    1.00    0.80
  -2  11  -1    1.30    1.20
  -2  11  -1   -1.00    1.70
  -2  11  -1    0.40    0.80
   2  11   1    2.50    1.10
   2  11   1    0.60    1.90
   2  11   1    1.40    0.70
   3 -11   1  234.78   20.60
  -3 -11  -1  251.07   22.30
  -3 -11  -1  244.28   20.60
   3 -11   1  243.68   20.60
  -3 -11  -1  252.47   20.40
   3 -11   1  240.38   20.80
   3 -11   1  238.88   20.70
   3 -11   1  215.38   20.50
  -3 -11  -1  237.48   20.80
  -3 -11  -1  256.07   20.90
  -3 -11  -1  246.98   20.90
  -3 -11  -1  243.88   20.60
  -3 -11  -1  242.38   20.20
   3 -11   1  246.78   20.70
   3  11   1  234.78   20.10
  -3  11  -1  237.18   20.90
   3  11   1  233.08   22.00
  -3  11  -1  229.78   20.50
  -3  11  -1  235.18   20.60
  -3  11  -1  222.68   22.20
  -3  11  -1  233.58   20.60
   3  11   1  251.67   20.40
   4 -11   1   27.60    2.70
   4 -11   1   32.70    3.70
  -4 -11  -1   22.80    2.50
   4 -11   1   26.50    3.10
  -4 -11  -1   20.90    2.20
  -4 -11  -1   21.50    4.40
   4 -11   1   23.10    2.80
   4 -11   1   25.60    3.20
  -4 -11  -1   20.30    2.90
  -4 -11  -1   16.50    2.50
  -4 -11  -1   19.80    3.10
  -4 -11  -1   19.00    3.10
  -4 -11  -1   24.20    3.10
   4 -11   1   24.80    2.70
  -4 -11  -1   20.00    2.80
   4 -11   1   13.90    3.60
   4  11   1   23.30    4.50
  -4  11  -1   24.90    2.80
   4  11   1   22.30    2.70
  -4  11  -1   28.20    3.00
  -4  11  -1   24.80    2.80
  -4  11  -1   28.00    5.00
  -4  11  -1   22.30    3.60
  -4  11  -1   22.50    3.10
  -5 -11  -1   18.10    2.50
   5 -11   1   21.10    2.50
   5 -11   1   24.20    2.40
   5 -11   1   22.20    2.50
  -5 -11  -1   16.80    2.60
  -5 -11  -1   16.40    2.30
  -5 -11  -1   16.90    2.80
   5 -11   1   19.40    4.00
  -5 -11  -1   15.90    2.70
   5 -11   1   23.80    3.10
  -5 -11  -1   17.80    2.90
  -5 -11  -1   17.00    3.90
   5 -11   1   28.20    3.50
   5 -11   1   24.60    2.70
  -5 -11  -1   16.80    1.80
  -5 -11  -1   15.60    2.20
  -5  11  -1   22.10    2.80
  -5  11  -1   26.10    4.80
  -5  11  -1   19.30    4.10
   5  11   1   18.80    3.90
  -5  11  -1   16.20    2.80
   5  11   1   16.20    2.40
  -5  11  -1   24.80    2.70
   6 -11   1    3.60    1.50
   6 -11   1    5.10    1.20
  -6 -11  -1    3.50    1.10
   6 -11   1    5.50    0.90
   6 -11   1    5.70    1.50
   6 -11   1    6.10    0.90
   6 -11   1    5.00    2.40
  -6 -11  -1    2.70    1.30
  -6 -11  -1    3.20    0.70
   6 -11   1    5.60    1.80
  -6 -11  -1    3.10    1.10
   6 -11   1    5.00    0.80
  -6 -11  -1    2.90    2.40
  -6 -11  -1    2.50    1.20
  -6 -11  -1    3.40    1.20
  -6  11  -1    6.70    1.70
  -6  11  -1    4.30    1.40
   6  11   1    4.00    1.30
  -6  11  -1    3.30    1.30
   6  11   1    2.40    1.90
  -6  11  -1    5.40    1.40
   7 -11   1   89.29    9.60
   7 -11   1   85.49    8.10
  -7 -11  -1   87.09    7.80
  -7 -11  -1   81.09    6.90
   7 -11   1   82.89    9.10
   7 -11   1   82.09    7.60
   7 -11   1   79.99    7.40
  -7 -11  -1   77.29    7.40
  -7 -11  -1   84.49    7.60
  -7 -11  -1   80.39    6.90
  -7 -11  -1   70.59    9.00
  -7 -11  -1   75.69    7.30
   7 -11   1   81.99    8.10
  -7 -11  -1   67.59    7.40
  -7 -11  -1   79.49    7.40
  -7  11  -1   76.59    8.90
  -7  11  -1   74.49    8.30
  -7  11  -1   79.69    7.80
   7  11   1   77.09    8.80
   7  11   1   81.39    7.60
  -7  11  -1   85.19    7.70
  -7  11  -1   86.29    8.10
   8 -11   1   59.79    6.40
   8 -11   1   56.49    8.20
   8 -11   1   58.99    6.30
   8 -11   1   68.79    7.30
   8 -11   1   48.10    8.30
  -8 -11  -1   70.59    6.60
  -8 -11  -1   77.99    6.90
   8 -11   1   58.89    7.00
  -8 -11  -1   71.39    5.90
  -8 -11  -1   62.99    6.30
  -8 -11  -1   66.99    5.90
  -8 -11  -1   78.59    6.70
  -8 -11  -1   90.09    8.90
  -8 -11  -1   68.09    6.90
  -8 -11  -1   77.79    6.40
  -8  11  -1   70.79    8.40
  -8  11  -1   61.29    6.90
   8  11   1   75.39    6.70
  -8  11  -1   61.69    6.50
  -8  11  -1   56.09    6.50
   8  11   1   60.89    7.70
  -8  11  -1   60.49    7.50
  -9 -11  -1    6.60    1.50
   9 -11   1    0.90    1.60
   9 -11   1    5.60    2.70
  -9 -11  -1    8.00    1.50
   9 -11   1    4.90    1.40
  -9 -11  -1    4.60    1.00
   9 -11   1    5.10    2.00
   9 -11   1    6.70    1.70
  -9 -11  -1    5.90    1.70
  -9 -11  -1    3.20    1.60
  -9 -11  -1    6.50    2.90
   9 -11   1    6.30    2.90
  -9 -11  -1    6.10    1.10
  -9  11  -1    5.50    1.70
  -9  11  -1    6.10    2.20
   9  11   1    5.80    2.30
  -9  11  -1    2.20    2.40
  -9  11  -1    6.40    1.80
  -9  11  -1    5.90    1.70
  10 -11   1    9.40    2.00
 -10 -11  -1   15.90    1.70
 -10 -11  -1   17.00    3.60
 -10 -11  -1   13.80    2.30
 -10 -11  -1   13.00    2.00
  10 -11   1   12.00    3.60
 -10 -11  -1   13.70    2.30
 -10 -11  -1   18.70    3.40
 -10 -11  -1   16.30    2.70
 -10 -11  -1   13.60    2.50
  10 -11   1   10.80    1.90
 -10 -11  -1   13.70    1.80
 -10 -11  -1   15.60    2.50
 -10  11  -1    7.70    3.70
 -10  11  -1    9.80    2.30
 -10  11  -1    9.70    2.40
 -10  11  -1   15.10    3.10
 -10  11  -1   16.60    3.60
 -11 -11  -1   14.20    2.00
 -11 -11  -1   15.20    2.50
  11 -11   1   13.30    3.00
 -11 -11  -1   26.90    5.00
 -11 -11  -1   17.80    2.20
 -11 -11  -1   18.00    1.90
 -11 -11  -1   16.50    2.00
 -11 -11  -1   16.20    2.90
 -11 -11  -1   18.60    2.00
 -11 -11  -1   16.10    2.40
 -11  11  -1   10.90    2.60
 -11  11  -1   13.10    2.50
 -11  11  -1   12.40    3.80
 -11  11  -1   11.60    3.00
 -11  11  -1    9.50    2.60
 -12 -11  -1    4.50    0.90
 -12 -11  -1    1.40    1.50
 -12 -11  -1    2.20    1.40
 -12 -11  -1    3.60    1.80
 -12 -11  -1    6.20    2.20
 -12 -11  -1    3.10    2.70
 -12 -11  -1    2.50    1.00
 -12 -11  -1    3.70    1.60
 -12  11  -1    2.40    1.30
 -12  11  -1   -0.40    2.30
 -12  11  -1    2.30    1.60
 -12  11  -1    1.20    1.90
 -13 -11  -1    4.20    1.80
 -13 -11  -1    0.60    0.60
 -13 -11  -1    1.60    1.40
 -13 -11  -1    1.60    2.60
 -13 -11  -1    1.80    1.50
 -13 -11  -1   -1.80    1.30
 -13 -11  -1    0.70    0.70
 -13  11  -1    1.50    1.50
 -13  11  -1    0.30    1.20
 -13  11  -1    1.00    1.80
 -13  11  -1   -1.80    2.40
 -14 -11  -1    0.00    1.20
 -14 -11  -1   -0.20    2.30
 -14 -11  -1    0.80    1.60
 -14  11  -1    1.70    1.40
 -14  11  -1    1.00    1.80
 -14  11  -1   -0.70    1.70
 -14  11  -1   -4.20    2.00
 -13 -12   1    2.60    1.60
 -13 -12   1    3.90    1.50
 -13 -12   1    3.50    1.30
 -13 -12   1    5.00    3.00
 -13 -12   1    5.30    1.70
 -13 -12   1    4.40    1.40
 -13  12   1    7.20    2.40
 -13  12   1    7.10    3.30
 -13  12   1    9.60    2.50
 -13  12   1    9.50    3.00
 -13  12   1    5.10    1.70
 -12 -12   1    2.40    3.00
 -12 -12   1    1.50    1.10
 -12 -12   1    0.70    1.30
 -12 -12   1    1.50    1.20
 -12 -12   1    0.70    1.20
 -12 -12   1    1.00    1.50
 -12  12   1   -0.80    1.40
 -12  12   1    2.70    1.90
 -12  12   1    1.90    2.00
 -12  12   1   -0.10    1.20
 -12  12   1    2.10    2.60
  11 -12  -1    3.30    0.90
 -11 -12   1    0.90    1.20
 -11 -12   1   -1.10    1.00
 -11 -12   1    0.20    1.10
  11 -12  -1    0.20    1.90
  11 -12  -1    1.50    0.80
 -11 -12   1    1.20    1.00
 -11 -12   1   -0.30    0.80
 -11 -12   1    1.10    1.30
 -11 -12   1    0.80    1.30
  11 -12  -1   -0.40    1.80
 -11 -12   1   -0.10    1.10
 -11  12   1   -1.10    2.00
 -11  12   1    2.50    1.50
 -11  12   1    0.70    1.20
 -11  12   1    0.90    1.50
 -11  12   1   -0.10    1.80
 -10 -12   1   -0.50    0.90
  10 -12  -1    2.60    2.00
 -10 -12   1   -0.20    1.10
 -10 -12   1   -1.10    1.70
  10 -12  -1    0.40    0.90
 -10 -12   1    0.60    0.90
 -10 -12   1    0.90    1.10
  10 -12  -1    0.30    2.00
 -10 -12   1    0.40    0.90
 -10 -12   1   -0.20    0.90
  10 -12  -1    0.00    1.00
 -10 -12   1   -0.30    1.90
 -10  12   1   -0.60    1.10
 -10  12   1    0.50    1.50
 -10  12   1   -1.40    1.40
 -10  12   1   -0.90    1.00
   9 -12  -1  278.17   22.80
  -9 -12   1  233.68   21.50
  -9 -12   1  234.68   22.90
   9 -12  -1  279.57   23.60
  -9 -12   1  205.38   22.70
  -9 -12   1  217.78   21.30
  -9 -12   1  232.98   21.20
   9 -12  -1  265.97   21.50
   9 -12  -1  272.07   23.60
   9 -12  -1  259.77   21.90
  -9 -12   1  235.08   21.20
  -9 -12   1  228.68   21.30
  -9 -12   1  236.08   21.20
  -9  12   1  281.97   22.10
  -9  12   1  272.87   22.40
  -9  12   1  269.27   22.90
  -9  12   1  281.37   22.20
   8 -12  -1  191.78   15.70
  -8 -12   1  164.18   15.30
   8 -12  -1  205.28   17.90
   8 -12  -1  186.98   16.70
  -8 -12   1  158.68   15.80
   8 -12  -1  187.78   15.70
  -8 -12   1  157.38   15.50
  -8 -12   1  161.68   15.50
  -8 -12   1  163.18   15.20
  -8 -12   1  174.08   16.00
  -8  12   1  202.98   15.90
  -8  12   1  195.48   16.20
  -8  12   1  194.18   16.10
  -8  12   1  187.58   16.40
  -7 -12   1  229.08   19.50
   7 -12  -1  212.58   19.60
   7 -12  -1  206.68   18.90
  -7 -12   1  220.38   18.50
  -7 -12   1  240.28   19.30
  -7 -12   1  230.28   19.00
   7 -12  -1  193.58   20.50
   7 -12  -1  211.18   18.90
  -7 -12   1  234.38   18.70
  -7 -12   1  214.28   20.50
   7 -12  -1  208.88   19.70
  -7 -12   1  221.68   19.00
  -7  12   1  208.68   19.30
   7  12  -1  233.58   20.90
   7  12  -1  234.38   18.70
  -7  12   1  211.88   19.50
  -7  12   1  195.68   18.90
  -7  12   1  226.68   20.90
  -7  12   1  222.88   19.40
  -7  12   1  212.08   18.80
   6 -12  -1    7.00    2.20
  -6 -12   1   -1.00    1.70
   6 -12  -1    8.30    1.60
  -6 -12   1    4.50    1.30
   6 -12  -1    4.10    1.80
  -6 -12   1    3.40    1.00
   6 -12  -1    7.00    1.50
  -6 -12   1    4.30    1.30
  -6 -12   1    3.80    1.30
  -6 -12   1    4.30    0.90
   6 -12  -1    7.90    1.20
  -6 -12   1    4.20    1.40
   6 -12  -1    6.40    2.70
  -6  12   1   10.30    3.30
   6  12  -1    3.60    1.00
   6  12  -1    2.50    2.10
  -6  12   1    7.40    1.80
  -6  12   1    7.10    1.50
  -6  12   1    8.30    1.70
  -6  12   1    7.50    1.90
  -5 -12   1  298.77   27.00
  -5 -12   1  285.07   28.40
   5 -12  -1  313.37   26.90
   5 -12  -1  343.17   29.00
   5 -12  -1  340.27   27.10
  -5 -12   1  303.87   27.00
   5 -12  -1  328.67   27.10
  -5 -12   1  290.27   26.90
  -5 -12   1  302.87   26.50
   5 -12  -1  330.47   26.70
  -5 -12   1  296.07   26.60
   5 -12  -1  342.07   27.60
  -5 -12   1  298.57   27.20
   5 -12  -1  326.37   27.50
  -5  12   1  340.57   26.90
  -5  12   1  343.37   29.00
  -5  12   1  319.07   27.70
   5  12  -1  298.67   26.60
  -5  12   1  312.47   27.30
  -5  12   1  340.67   27.40
   5  12  -1  313.87   28.70
  -5  12   1  330.37   27.10
   4 -12  -1   59.79    6.80
   4 -12  -1   60.39    6.40
   4 -12  -1   65.69    6.50
   4 -12  -1   61.89    6.60
   4 -12  -1   60.59    6.70
  -4 -12   1   82.29    6.90
   4 -12  -1   60.79    6.40
  -4 -12   1   83.69    6.70
  -4 -12   1   85.09    8.50
  -4 -12   1   84.59    6.60
   4  12  -1   90.49    8.80
   4  12  -1   77.09    6.30
  -4  12   1   62.49    6.30
  -4  12   1   63.89    6.70
  -4  12   1   64.09    6.50
  -4  12   1   64.79    6.80
  -4  12   1   62.49    6.60
  -4  12   1   56.79    8.40
   3 -12  -1   67.59    5.90
  -3 -12   1   45.10    5.40
  -3 -12   1   51.19    7.60
  -3 -12   1   45.40    5.60
   3 -12  -1   69.79    5.70
  -3 -12   1   50.79    5.40
   3 -12  -1   60.99    5.90
   3 -12  -1   68.69    6.30
   3 -12  -1   72.79    7.80
   3 -12  -1   62.79    5.60
   3 -12  -1   63.39    5.60
  -3 -12   1   49.90    5.40
  -3 -12   1   45.70    5.10
  -3 -12   1   47.70    5.90
  -3  12   1   67.09    8.20
  -3  12   1   69.69    5.70
   3  12  -1   49.20    5.00
   3  12  -1   50.59    5.40
  -3  12   1   68.59    7.30
  -3  12   1   55.49    5.40
   3  12  -1   61.59    8.20
   3  12  -1   47.10    5.20
  -3  12   1   67.49    5.80
  -3  12   1   66.79    6.00
   2 -12  -1    9.40    1.90
   2 -12  -1   10.40    3.40
  -2 -12   1    3.80    1.40
   2 -12  -1    8.00    1.70
   2 -12  -1    5.10    1.40
  -2 -12   1    5.90    2.70
  -2 -12   1    7.40    1.70
   2 -12  -1   13.30    2.10
  -2 -12   1    6.70    1.50
   2 -12  -1    9.60    1.70
  -2 -12   1    6.20    1.50
  -2 -12   1    5.20    1.60
   2 -12  -1    9.60    1.80
   2 -12  -1    8.10    1.90
  -2 -12   1    6.00    1.20
  -2  12   1    9.30    1.80
  -2  12   1    9.10    3.00
   2  12  -1    7.90    1.40
  -2  12   1    7.50    1.70
  -2  12   1    6.30    1.50
   2  12  -1    5.90    1.10
   2  12  -1    1.90    2.40
  -2  12   1    6.40    1.50
  -2  12   1   11.80    2.20
   2  12  -1    7.80    1.60
  -1 -12   1   50.39    4.80
  -1 -12   1   48.30    4.40
  -1 -12   1   45.20    4.60
   1 -12  -1   39.70    4.30
  -1 -12   1   52.49    4.40
   1 -12  -1   34.40    5.90
   1 -12  -1   33.80    4.10
   1 -12  -1   37.80    4.20
  -1 -12   1   47.80    4.40
   1 -12  -1   32.70    4.30
   1 -12  -1   37.00    4.30
   1 -12  -1   36.00    4.10
  -1 -12   1   43.60    6.40
  -1 -12   1   45.80    4.00
   1 -12  -1   35.40    4.20
  -1  12   1   35.50    4.00
  -1  12   1   38.20    4.20
  -1  12   1   28.20    5.70
  -1  12   1   33.40    4.20
   1  12  -1   51.19    6.90
   1  12  -1   43.50    4.30
   1  12  -1   45.20    4.10
  -1  12   1   41.50    4.60
   0 -12   1  320.27   30.70
   0 -12  -1  318.87   30.80
   0 -12   1  334.57   29.20
   0 -12  -1  361.56   29.60
   0 -12   1  347.37   29.50
   0 -12  -1  359.26   29.30
   0 -12  -1  339.47   29.00
   0 -12   1  350.06   29.20
   0 -12  -1  354.56   29.30
   0 -12  -1  362.66   29.10
   0 -12   1  340.87   29.00
   0  12   1  338.97   29.20
   0  12  -1  319.27   29.10
   0  12  -1  341.67   29.20
   0  12   1  374.16   31.10
   0  12  -1  330.17   31.00
   1 -12   1   20.10    2.90
  -1 -12  -1   16.30    2.80
   1 -12   1   17.70    2.40
  -1 -12  -1   15.40    2.40
  -1 -12  -1   15.00    2.20
   1 -12   1   23.90    2.90
  -1 -12  -1   18.60    3.00
   1 -12   1   22.00    2.70
  -1 -12  -1   17.60    2.60
   1 -12   1   27.10    3.50
   1 -12   1   19.20    2.50
   1 -12   1   20.40    2.70
  -1 -12  -1   18.10    2.70
   1 -12   1   13.90    3.90
  -1 -12  -1   20.00    2.90
  -1 -12  -1   15.30    4.00
   1  12   1   19.60    2.20
  -1  12  -1   22.80    2.80
   1  12   1   14.20    2.50
  -1  12  -1   23.20    2.70
   1  12   1   17.90    2.20
  -1  12  -1   28.10    6.10
  -1  12  -1   25.80    3.40
   1  12   1   21.90    3.10
   1  12   1   18.10    2.70
  -1  12  -1   19.50    2.80
   1  12   1   16.30    4.10
  -1  12  -1   19.10    2.50
   2 -12   1  293.37   24.00
   2 -12   1  267.27   25.30
  -2 -12  -1  259.07   23.50
  -2 -12  -1  278.97   23.80
  -2 -12  -1  259.27   24.00
   2 -12   1  285.97   23.80
  -2 -12  -1  274.17   23.80
  -2 -12  -1  266.77   23.30
   2 -12   1  289.67   23.60
   2 -12   1  281.27   23.90
  -2 -12  -1  268.17   23.90
   2 -12   1  285.57   23.80
  -2 -12  -1  257.57   23.70
   2 -12   1  288.17   23.80
   2 -12   1  295.87   23.80
  -2 -12  -1  273.87   25.50
  -2  12  -1  284.77   23.80
   2  12   1  270.87   23.40
   2  12   1  263.47   25.30
  -2  12  -1  322.27   26.00
  -2  12  -1  288.07   24.10
  -2  12  -1  284.87   23.80
  -2  12  -1  279.17   23.80
   2  12   1  279.37   24.00
   2  12   1  254.37   23.30
  -2  12  -1  286.57   23.70
   3 -12   1   44.30    6.80
  -3 -12  -1   56.99    7.70
   3 -12   1   45.60    5.00
   3 -12   1   44.30    5.10
  -3 -12  -1   62.09    5.10
  -3 -12  -1   50.19    5.20
  -3 -12  -1   54.49    4.90
  -3 -12  -1   52.89    4.50
   3 -12   1   45.70    4.70
   3 -12   1   41.70    4.90
  -3 -12  -1   48.40    4.90
  -3 -12  -1   55.49    5.30
   3 -12   1   37.10    6.50
   3 -12   1   40.20    4.90
  -3 -12  -1   56.89    5.10
   3 -12   1   41.50    4.80
  -3 -12  -1   52.39    4.60
   3  12   1   54.49    4.50
  -3  12  -1   44.20    4.90
   3  12   1   59.89    7.50
  -3  12  -1   50.09    5.10
   3  12   1   54.19    4.80
  -3  12  -1   44.50    5.20
  -3  12  -1   45.40    7.10
  -3  12  -1   46.50    4.90
  -3  12  -1   42.40    4.80
  -4 -12  -1  257.97   23.20
   4 -12   1  292.27   23.40
   4 -12   1  283.47   23.30
  -4 -12  -1  241.78   23.00
  -4 -12  -1  237.48   22.60
  -4 -12  -1  237.88   23.40
   4 -12   1  306.77   23.30
   4 -12   1  285.77   23.30
  -4 -12  -1  232.58   23.10
   4 -12   1  298.57   23.40
  -4 -12  -1  247.78   23.10
  -4 -12  -1  254.27   23.40
   4 -12   1  294.07   23.30
   4 -12   1  289.37   23.50
  -4 -12  -1  257.37   22.80
  -4  12  -1  299.57   25.50
  -4  12  -1  297.57   23.30
   4  12   1  255.47   24.70
  -4  12  -1  295.37   23.40
   4  12   1  261.87   23.00
  -4  12  -1  291.07   23.30
  -4  12  -1  284.47   23.60
   4  12   1  244.68   22.70
  -4  12  -1  301.47   23.40
  -5 -12  -1   68.79    6.70
   5 -12   1   73.19    6.70
   5 -12   1   73.59    7.00
  -5 -12  -1   68.19    8.40
   5 -12   1   68.09    6.90
  -5 -12  -1   65.79    6.40
  -5 -12  -1   70.89    6.90
   5 -12   1   76.99    6.70
  -5 -12  -1   62.29    6.20
   5 -12   1   76.29    6.70
  -5 -12  -1   65.89    6.50
   5 -12   1   73.99    8.40
  -5 -12  -1   64.99    6.90
  -5 -12  -1   67.39    6.70
  -5 -12  -1   67.09    6.00
   5 -12   1   70.09    6.30
  -5  12  -1   60.49    7.90
   5  12   1   68.69    6.50
  -5  12  -1   69.49    9.60
  -5  12  -1   72.19    6.70
  -5  12  -1   68.99    6.60
   5  12   1   74.39    8.30
  -5  12  -1   76.39    7.00
  -6 -12  -1    0.20    1.00
  -6 -12  -1    0.70    1.00
   6 -12   1    2.00    1.30
  -6 -12  -1   -1.00    0.60
  -6 -12  -1    0.50    0.80
  -6 -12  -1   -0.10    0.90
   6 -12   1    3.00    1.40
   6 -12   1    1.20    0.70
   6 -12   1    0.50    1.80
  -6 -12  -1    1.60    1.20
   6 -12   1    0.40    0.70
  -6 -12  -1    0.90    0.40
   6 -12   1   -0.10    0.80
   6 -12   1    0.50    0.90
  -6 -12  -1   -0.90    1.70
  -6 -12  -1   -1.00    0.70
   6 -12   1   -0.20    0.70
   6  12   1    1.10    0.90
  -6  12  -1    2.10    1.10
  -6  12  -1    1.80    1.10
  -6  12  -1    2.10    1.30
  -6  12  -1    1.70    1.20
   6  12   1    0.90    1.70
  -7 -12  -1    6.10    1.70
  -7 -12  -1    5.40    1.50
  -7 -12  -1    6.60    0.90
  -7 -12  -1    5.20    1.40
  -7 -12  -1    5.80    1.50
  -7 -12  -1    5.90    1.80
  -7 -12  -1    5.80    2.10
   7 -12   1   12.40    2.10
  -7 -12  -1    4.20    1.80
  -7 -12  -1    9.70    3.30
   7 -12   1   10.90    2.40
   7 -12   1   12.00    3.30
  -7 -12  -1    5.60    1.00
   7 -12   1   11.90    3.70
   7 -12   1    7.70    2.20
   7  12   1    6.90    1.60
  -7  12  -1   12.40    2.40
  -7  12  -1    8.00    1.80
   7  12   1    5.00    2.50
  -7  12  -1    7.90    2.00
  -7  12  -1   10.60    1.90
  -8 -12  -1    3.70    0.80
  -8 -12  -1    2.80    2.70
   8 -12   1    2.70    1.20
  -8 -12  -1    5.80    1.50
  -8 -12  -1    3.60    1.50
  -8 -12  -1    4.30    0.80
  -8 -12  -1    4.70    1.40
  -8 -12  -1    6.90    1.90
  -8 -12  -1    5.10    1.50
  -8 -12  -1    5.00    1.60
   8 -12   1    3.80    1.50
   8 -12   1    4.20    2.60
   8 -12   1    3.40    1.80
   8 -12   1    2.10    2.40
   8 -12   1    4.10    2.00
   8  12   1    7.40    2.70
  -8  12  -1    3.80    1.80
  -8  12  -1    3.20    1.60
  -8  12  -1    2.00    2.00
   8  12   1    3.60    1.50
  -9 -12  -1   68.19    6.60
   9 -12   1   59.49    8.90
  -9 -12  -1   66.29    6.50
   9 -12   1   78.39   10.90
   9 -12   1   79.99    8.50
  -9 -12  -1   59.99    5.70
  -9 -12  -1   76.79    8.70
   9 -12   1   74.19   11.40
  -9 -12  -1   62.89    6.30
   9 -12   1   71.89    6.60
  -9 -12  -1   54.89    6.20
   9 -12   1   65.39    6.30
  -9 -12  -1   60.99    6.40
  -9 -12  -1   62.29    5.70
  -9  12  -1   70.29    7.20
  -9  12  -1   73.19    8.00
   9  12   1   68.69    7.90
  -9  12  -1   74.69    7.00
  -9  12  -1   75.49    6.70
  -9  12  -1   66.09    6.60
   9  12   1   56.59    6.40
 -10 -12  -1    9.00    3.40
 -10 -12  -1   16.30    2.60
  10 -12   1   25.00    4.90
 -10 -12  -1   15.40    2.60
 -10 -12  -1   11.20    2.30
 -10 -12  -1   12.20    2.10
 -10 -12  -1   10.00    2.40
  10 -12   1   20.00    4.10
 -10 -12  -1   15.10    1.70
 -10 -12  -1   12.10    2.30
  10 -12   1   28.60    4.00
 -10 -12  -1   13.30    1.70
 -10  12  -1   27.50    3.90
 -10  12  -1   25.50    4.70
  11 -12   1   -0.80    0.70
 -11 -12  -1   -0.20    0.60
 -11 -12  -1   -0.40    1.20
 -11 -12  -1    0.10    1.60
 -11 -12  -1    0.60    1.40
 -11 -12  -1    1.90    1.40
  11 -12   1    1.00    1.00
 -11 -12  -1   -1.20    1.00
 -11 -12  -1    0.70    1.80
 -11 -12  -1    0.90    0.60
 -11 -12  -1   -2.00    1.00
 -11 -12  -1    0.00    0.90
  11 -12   1    1.10    2.00
  11 -12   1    0.40    1.90
 -11 -12  -1    2.80    2.20
 -11  12  -1   -0.60    1.30
 -11  12  -1   -1.30    1.80
 -11  12  -1    2.20    1.90
 -11  12  -1   -0.30    1.10
 -11  12  -1   -1.30    1.10
 -12 -12  -1   12.90    2.50
 -12 -12  -1   13.00    1.50
 -12 -12  -1   14.00    1.50
 -12 -12  -1   15.20    2.80
 -12 -12  -1   14.60    2.90
 -12 -12  -1   17.20    3.50
 -12 -12  -1   12.50    2.40
 -12  12  -1   12.60    2.60
 -12  12  -1   12.40    2.50
 -12  12  -1   11.30    3.80
 -12  12  -1   15.30    3.50
 -13 -12  -1    2.10    1.50
 -13 -12  -1    1.80    1.50
 -13 -12  -1   -0.60    1.30
 -13 -12  -1    0.80    2.20
 -13  12  -1    0.80    1.90
 -13  12  -1   -4.70    1.90
 -13  12  -1    4.10    1.70
 -13  12  -1    2.30    1.40
 -13 -13   1   -0.30    0.90
 -13 -13   1    1.60    0.90
 -13 -13   1    0.10    1.40
 -13 -13   1    1.00    1.40
 -13 -13   1    1.00    2.80
 -13  13   1   -0.10    2.30
 -13  13   1    2.00    1.80
 -13  13   1   -0.30    1.60
 -13  13   1   -0.30    1.20
 -13  13   1   -1.00    1.70
 -12 -13   1    3.50    1.20
  12 -13  -1    1.80    1.30
 -12 -13   1    5.90    2.00
 -12 -13   1    2.90    1.50
 -12 -13   1    2.90    1.10
 -12 -13   1    3.80    1.60
 -12  13   1    2.20    1.80
 -12  13   1    1.90    1.40
 -12  13   1    4.10    1.90
 -12  13   1    2.60    2.70
 -12  13   1    2.40    2.20
 -11 -13   1   22.30    2.80
 -11 -13   1   19.40    3.70
 -11 -13   1   21.10    3.40
 -11 -13   1   19.20    2.60
 -11 -13   1   20.60    2.70
 -11 -13   1   19.70    2.60
  11 -13  -1   20.90    2.60
  11 -13  -1   16.60    4.00
 -11 -13   1   12.50    3.30
  11 -13  -1   20.20    4.40
 -11 -13   1   19.80    2.80
 -11 -13   1   21.40    2.70
 -11 -13   1   16.80    2.90
 -11  13   1   16.30    3.60
 -11  13   1   19.40    3.00
 -11  13   1   21.00    3.50
 -11  13   1   15.90    3.30
 -11  13   1   15.60    4.10
 -10 -13   1   15.20    2.70
  10 -13  -1   13.20    3.30
  10 -13  -1   10.80    2.10
 -10 -13   1   14.70    2.10
  10 -13  -1    9.70    3.70
 -10 -13   1   14.70    2.50
 -10 -13   1   10.80    3.50
  10 -13  -1   14.50    4.00
 -10 -13   1    9.00    3.30
 -10 -13   1   16.40    2.20
 -10 -13   1   15.30    2.40
 -10 -13   1   13.20    2.30
 -10 -13   1   13.60    2.00
 -10 -13   1   16.20    3.70
 -10  13   1   15.00    2.60
 -10  13   1   14.80    3.30
 -10  13   1   14.60    3.00
 -10  13   1   11.80    2.70
 -10  13   1   11.40    3.40
  -9 -13   1    2.50    1.10
   9 -13  -1    0.10    2.30
  -9 -13   1    4.00    2.90
   9 -13  -1    2.20    2.00
   9 -13  -1    3.20    1.30
  -9 -13   1    2.10    1.40
   9 -13  -1    2.90    1.50
  -9 -13   1    2.20    1.00
   9 -13  -1    7.10    3.10
  -9 -13   1    0.30    1.20
  -9 -13   1    0.00    1.10
  -9 -13   1   -1.20    2.20
  -9 -13   1    0.90    1.40
  -9  13   1    2.70    1.90
  -9  13   1    7.10    2.10
  -9  13   1    3.50    1.80
  -9  13   1    3.00    1.50
  -8 -13   1  232.28   19.30
   8 -13  -1  217.58   19.20
  -8 -13   1  214.58   19.20
  -8 -13   1  228.48   21.10
  -8 -13   1  225.18   18.90
  -8 -13   1  220.88   18.70
  -8 -13   1  218.68   21.00
   8 -13  -1  197.08   20.00
   8 -13  -1  203.98   19.20
   8 -13  -1  240.98   21.50
  -8 -13   1  230.98   19.30
  -8  13   1  225.88   19.70
  -8  13   1  219.38   19.90
  -8  13   1  218.98   19.30
  -8  13   1  227.88   19.70
  -7 -13   1  216.98   17.90
  -7 -13   1  200.58   18.90
   7 -13  -1  200.28   18.20
   7 -13  -1  223.28   18.30
  -7 -13   1  209.98   17.70
  -7 -13   1  207.88   18.20
   7 -13  -1  205.08   19.10
   7 -13  -1  209.08   20.30
  -7 -13   1  210.48   18.30
   7 -13  -1  198.68   18.90
  -7 -13   1  206.28   18.30
  -7 -13   1  210.38   20.00
  -7  13   1  208.88   18.70
  -7  13   1  212.58   20.40
   7  13  -1  200.98   17.80
  -7  13   1  203.68   18.60
   7  13  -1  222.38   20.30
  -7  13   1  227.18   18.90
  -7  13   1  215.08   18.40
  -6 -13   1   36.20    5.40
   6 -13  -1   19.70    3.50
   6 -13  -1   19.70    2.40
   6 -13  -1   21.50    2.90
   6 -13  -1   19.80    2.50
   6 -13  -1   19.00    2.80
   6 -13  -1   24.70    3.70
   6 -13  -1   17.30    2.50
   6  13  -1   29.40    5.30
  -6  13   1   20.50    3.30
  -6  13   1   24.00    2.70
  -6  13   1   21.60    3.40
  -6  13   1   20.20    4.60
  -6  13   1   17.20    3.00
  -5 -13   1    0.10    1.00
   5 -13  -1    3.00    1.20
   5 -13  -1    2.60    1.10
   5 -13  -1    4.30    1.70
   5 -13  -1    1.50    1.00
  -5 -13   1    2.40    0.80
   5 -13  -1    3.70    1.30
  -5 -13   1    1.70    0.60
  -5 -13   1    1.60    1.00
  -5 -13   1    1.80    1.00
  -5 -13   1    0.10    1.80
   5 -13  -1    1.00    1.30
   5 -13  -1    1.20    2.10
  -5 -13   1    1.30    1.10
  -5  13   1    3.50    1.30
  -5  13   1    3.00    1.30
  -5  13   1   -0.30    1.00
  -5  13   1    2.70    1.30
   5  13  -1    2.00    2.10
  -5  13   1    3.30    2.40
   5  13  -1    2.50    0.80
  -5  13   1    2.10    1.40
   4 -13  -1  152.08   13.50
  -4 -13   1  152.48   13.90
  -4 -13   1  163.58   14.20
   4 -13  -1  149.39   13.70
  -4 -13   1  171.78   13.80
   4 -13  -1  144.39   13.90
   4 -13  -1  148.79   13.80
  -4 -13   1  159.38   13.70
   4 -13  -1  151.58   13.70
  -4 -13   1  162.78   13.30
  -4 -13   1  150.18   15.30
   4 -13  -1  144.09   14.00
   4 -13  -1  145.19   13.60
  -4  13   1  144.39   13.70
   4  13  -1  164.18   13.40
  -4  13   1  148.99   13.80
   4  13  -1  172.68   15.80
  -4  13   1  162.28   15.70
  -4  13   1  150.68   13.50
   4  13  -1  164.58   13.30
  -4  13   1  151.78   14.00
   3 -13  -1  535.45   43.50
  -3 -13   1  501.85   43.60
  -3 -13   1  517.35   45.10
   3 -13  -1  512.35   43.30
   3 -13  -1  569.54   45.50
   3 -13  -1  527.45   43.60
   3 -13  -1  540.75   43.60
  -3 -13   1  459.55   43.50
   3 -13  -1  530.85   43.10
   3  13  -1  503.75   43.30
  -3  13   1  500.75   43.70
  -3  13   1  506.45   43.40
   3  13  -1  476.35   43.00
  -3  13   1  550.04   45.40
   3  13  -1  517.15   45.30
   2 -13  -1   55.79    5.90
   2 -13  -1   51.09    5.80
  -2 -13   1   68.09    5.60
  -2 -13   1   72.89    6.10
   2 -13  -1   57.19    5.90
  -2 -13   1   77.39    6.40
   2 -13  -1   56.79    8.40
  -2 -13   1   69.79    6.00
   2 -13  -1   54.69    6.10
   2 -13  -1   50.79    6.10
   2 -13  -1   54.29    5.70
  -2 -13   1   68.49    7.90
   2 -13  -1   50.09    5.80
  -2  13   1   49.90    5.90
   2  13  -1   72.09    5.80
  -2  13   1   50.39    5.80
  -2  13   1   62.19    8.40
   2  13  -1   72.99    8.20
   2  13  -1   70.99    6.00
  -1 -13   1   28.60    3.60
  -1 -13   1   31.30    4.30
   1 -13  -1   36.50    3.80
   1 -13  -1   32.70    3.70
   1 -13  -1   35.70    3.70
  -1 -13   1   32.60    3.90
  -1 -13   1   29.00    3.70
   1 -13  -1   36.20    3.80
   1 -13  -1   35.30    3.80
   1 -13  -1   35.50    6.20
  -1 -13   1   30.30    3.40
   1 -13  -1   34.50    4.10
  -1 -13   1   29.70    3.80
   1 -13  -1   37.80    4.00
  -1 -13   1   35.10    5.90
   1  13  -1   28.20    5.70
   1  13  -1   33.40    3.50
  -1  13   1   36.20    3.90
  -1  13   1   32.20    5.80
  -1  13   1   32.70    4.40
  -1  13   1   38.10    4.60
   1  13  -1   28.30    3.60
  -1  13   1   34.80    3.80
   0 -13  -1    2.20    1.20
   0 -13  -1    2.20    1.20
   0 -13  -1    2.80    2.50
   0 -13  -1    0.30    1.00
   0 -13   1    2.80    1.20
   0 -13   1    1.00    2.30
   0 -13   1    2.90    1.30
   0 -13  -1    0.30    1.10
   0 -13   1    0.80    1.20
   0 -13  -1    1.30    0.90
   0 -13  -1    1.90    1.20
   0 -13  -1   -0.40    0.90
   0 -13   1    2.20    1.20
   0 -13   1    3.00    1.20
   0 -13   1    2.00    1.00
   0  13   1    1.80    0.90
   0  13  -1    1.80    1.00
   0  13   1    2.00    2.60
   0  13  -1    2.50    1.30
   0  13  -1    5.00    2.60
   0  13   1    1.20    1.30
   0  13   1    1.50    1.10
   0  13   1    0.90    0.90
   0  13  -1    2.00    1.20
   0  13  -1    2.00    1.10
   0  13   1    0.90    1.20
  -1 -13  -1   59.59    5.00
  -1 -13  -1   52.29    4.90
  -1 -13  -1   53.09    5.20
  -1 -13  -1   53.49    7.40
   1 -13   1   39.10    6.60
   1 -13   1   34.70    4.70
   1 -13   1   35.40    4.60
   1 -13   1   41.20    4.60
   1 -13   1   41.00    4.80
  -1 -13  -1   55.89    4.80
  -1 -13  -1   51.79    5.20
   1 -13   1   37.80    4.60
  -1 -13  -1   52.59    5.00
   1 -13   1   37.20    4.40
   1  13   1   59.69    7.80
  -1  13  -1   46.20    6.90
   1  13   1   52.29    4.50
  -1  13  -1   35.30    4.60
  -1  13  -1   43.90    7.20
   1  13   1   53.29    4.90
   1  13   1   55.19    5.20
  -1  13  -1   44.30    4.70
  -1  13  -1   39.20    4.60
   1  13   1   57.19    4.60
   2 -13   1   17.60    2.50
  -2 -13  -1   10.70    2.40
   2 -13   1   21.60    2.70
  -2 -13  -1   11.50    2.10
  -2 -13  -1   13.70    1.90
   2 -13   1   17.70    2.60
   2 -13   1   22.00    4.60
  -2 -13  -1   10.10    2.10
  -2 -13  -1   13.70    2.40
  -2 -13  -1   16.50    4.20
   2 -13   1   16.00    2.40
   2 -13   1   13.40    2.30
   2 -13   1   17.70    2.70
   2 -13   1   19.50    2.40
  -2 -13  -1   11.50    2.30
  -2  13  -1   15.30    2.40
   2  13   1   12.50    2.50
   2  13   1   11.60    3.60
  -2  13  -1   19.30    2.60
  -2  13  -1   18.20    4.50
  -2  13  -1   16.10    3.20
  -2  13  -1   18.20    2.50
   2  13   1   11.80    1.80
   2  13   1   13.00    1.90
  -2  13  -1   14.10    2.20
  -3 -13  -1   39.40    4.20
   3 -13   1   41.50    4.30
   3 -13   1   37.00    6.40
  -3 -13  -1   38.00    3.70
  -3 -13  -1   45.60    4.70
   3 -13   1   41.80    4.40
   3 -13   1   37.00    4.30
  -3 -13  -1   37.50    6.60
  -3 -13  -1   35.70    4.10
  -3 -13  -1   37.50    4.60
   3 -13   1   44.30    4.60
  -3 -13  -1   36.50    3.80
  -3 -13  -1   38.80    4.40
   3 -13   1   42.50    4.10
  -3 -13  -1   39.80    4.30
   3 -13   1   41.50    4.20
   3  13   1   45.80    6.70
  -3  13  -1   43.30    4.40
  -3  13  -1   42.70    4.40
   3  13   1   37.50    3.80
   3  13   1   35.10    4.00
  -3  13  -1   42.80    4.40
  -3  13  -1   42.50    4.30
  -3  13  -1   33.60    4.50
  -3  13  -1   49.90    7.20
  -4 -13  -1  389.96   34.30
   4 -13   1  410.26   34.50
  -4 -13  -1  381.36   34.30
  -4 -13  -1  418.76   36.40
  -4 -13  -1  403.06   34.60
  -4 -13  -1  380.76   34.60
   4 -13   1  445.06   34.10
   4 -13   1  411.06   34.30
   4 -13   1  411.06   34.60
  -4 -13  -1  405.36   34.20
   4 -13   1  411.76   34.50
   4 -13   1  383.96   34.40
   4 -13   1  399.16   34.40
  -4 -13  -1  403.86   34.40
   4  13   1  392.56   33.80
  -4  13  -1  398.66   36.40
  -4  13  -1  405.26   34.40
  -4  13  -1  393.96   34.50
  -4  13  -1  429.26   34.50
  -4  13  -1  419.46   34.70
   4  13   1  400.06   36.10
   4  13   1  410.06   34.10
   5 -13   1   31.10    3.40
   5 -13   1   32.50    4.20
   5 -13   1   26.00    3.40
  -5 -13  -1   32.00    5.70
  -5 -13  -1   26.70    3.30
   5 -13   1   28.10    3.30
  -5 -13  -1   25.80    3.20
  -5 -13  -1   25.90    3.60
  -5 -13  -1   29.00    3.00
  -5 -13  -1   34.00    4.30
   5 -13   1   26.20    5.00
  -5 -13  -1   29.00    4.00
  -5 -13  -1   26.80    3.50
   5 -13   1   30.00    4.00
  -5 -13  -1   29.00    2.70
  -5  13  -1   29.80    5.80
  -5  13  -1   34.00    4.00
   5  13   1   32.20    5.50
   5  13   1   24.60    3.10
  -5  13  -1   23.00    3.70
  -5  13  -1   29.90    4.00
  -5  13  -1   32.10    4.20
  -6 -13  -1   33.80    3.00
   6 -13   1   38.10    3.70
  -6 -13  -1   31.70    3.80
  -6 -13  -1   30.30    3.40
   6 -13   1   31.00    3.70
  -6 -13  -1   31.20    4.40
  -6 -13  -1   31.70    3.80
   6 -13   1   32.50    4.40
   6 -13   1   43.40    5.00
   6 -13   1   36.60    6.40
  -6 -13  -1   36.90    3.80
   6 -13   1   33.40    3.60
  -6 -13  -1   33.30    6.00
  -6 -13  -1   36.60    4.70
   6 -13   1   31.70    3.40
  -6 -13  -1   31.60    3.60
  -6  13  -1   36.10    4.20
   6  13   1   35.80    3.70
   6  13   1   27.90    5.30
  -6  13  -1   33.90    3.80
  -6  13  -1   28.50    4.10
  -6  13  -1   33.70    4.20
  -7 -13  -1  177.88   15.90
  -7 -13  -1  188.58   16.40
  -7 -13  -1  178.78   16.70
   7 -13   1  189.08   17.30
  -7 -13  -1  183.08   17.20
  -7 -13  -1  175.18   16.60
  -7 -13  -1  182.88   16.70
   7 -13   1  192.88   18.60
   7 -13   1  204.58   17.30
   7 -13   1  215.18   16.90
  -7 -13  -1  178.88   16.50
  -7 -13  -1  179.58   15.90
  -7 -13  -1  207.48   19.00
   7 -13   1  217.68   19.40
   7 -13   1  194.18   16.60
  -7  13  -1  216.98   18.30
   7  13   1  181.98   16.60
  -7  13  -1  198.78   17.20
   7  13   1  182.78   18.30
  -7  13  -1  204.78   17.20
  -7  13  -1  202.28   16.80
  -8 -13  -1  246.18   21.50
   8 -13   1  227.68   23.00
   8 -13   1  238.98   20.90
  -8 -13  -1  240.58   20.00
  -8 -13  -1  226.98   22.80
  -8 -13  -1  249.38   20.60
   8 -13   1  226.68   21.90
  -8 -13  -1  247.38   21.20
   8 -13   1  226.18   21.50
  -8 -13  -1  243.58   20.70
  -8 -13  -1  260.67   20.90
  -8 -13  -1  238.98   20.80
   8 -13   1  232.08   20.70
  -8 -13  -1  239.88   20.00
   8 -13   1  241.58   22.70
  -8 -13  -1  237.78   20.60
  -8  13  -1  235.88   21.30
   8  13   1  261.57   22.70
  -8  13  -1  233.38   21.20
   8  13   1  246.88   20.80
  -8  13  -1  240.58   20.90
  -8  13  -1  220.68   20.80
  -8  13  -1  232.18   21.80
   9 -13   1    5.90    1.60
   9 -13   1    7.40    3.10
  -9 -13  -1    7.20    2.30
  -9 -13  -1    6.80    0.90
   9 -13   1    5.40    2.20
  -9 -13  -1    3.20    3.00
   9 -13   1    5.70    1.80
  -9 -13  -1    5.30    1.80
  -9 -13  -1    6.00    1.60
  -9 -13  -1    5.10    1.90
   9 -13   1    5.30    3.20
  -9 -13  -1    7.20    1.90
  -9 -13  -1    6.60    0.90
   9 -13   1    7.40    2.60
  -9 -13  -1    5.40    1.60
  -9 -13  -1    6.60    1.70
   9  13   1    5.40    1.60
  -9  13  -1    4.90    1.70
  -9  13  -1    4.60    2.00
   9  13   1    0.80    2.40
  -9  13  -1    9.00    3.00
  -9  13  -1    3.40    1.60
  -9  13  -1    7.40    2.20
  10 -13   1   26.10    4.10
  10 -13   1   17.80    4.30
 -10 -13  -1   15.00    2.80
  10 -13   1   26.30    2.90
 -10 -13  -1   17.70    4.70
 -10 -13  -1   19.60    3.10
 -10 -13  -1   18.50    3.30
 -10 -13  -1   18.90    4.40
 -10 -13  -1   20.10    3.00
  10 -13   1   27.50    3.40
 -10 -13  -1   18.40    3.10
  10 -13   1   30.10    6.50
 -10  13  -1   29.10    3.60
 -10  13  -1   21.50    3.60
 -10  13  -1   22.70    4.60
 -10  13  -1   23.00    3.40
 -11 -13  -1    0.90    1.00
 -11 -13  -1    1.70    1.40
 -11 -13  -1   -0.20    1.30
 -11 -13  -1    1.20    1.40
 -11 -13  -1    5.80    2.30
 -11 -13  -1    1.40    1.30
  11 -13   1   -0.70    1.10
  11 -13   1    1.00    2.20
 -11 -13  -1    1.60    1.90
 -11 -13  -1   -0.50    2.00
  11 -13   1   -1.70    1.80
 -11 -13  -1    0.70    1.30
 -11  13  -1   -0.20    1.40
 -11  13  -1    2.00    2.30
 -11  13  -1    1.30    1.30
 -11  13  -1   -2.30    1.00
 -11  13  -1    1.30    1.70
 -12 -13  -1    8.20    2.30
 -12 -13  -1    7.00    2.00
 -12 -13  -1    3.70    2.00
 -12 -13  -1    7.20    1.20
  12 -13   1    2.60    2.10
 -12 -13  -1    8.10    2.00
 -12 -13  -1    6.60    1.30
  12 -13   1    1.80    1.90
 -12  13  -1    4.50    3.00
 -12  13  -1    4.70    2.50
 -12  13  -1    4.60    1.80
 -12  13  -1    4.70    1.80
 -13 -13  -1    1.20    1.60
 -13 -13  -1    4.10    2.90
 -13 -13  -1    3.90    1.80
 -13 -13  -1    4.90    1.80
 -13  13  -1    5.80    3.20
 -13  13  -1    8.60    2.80
 -13  13  -1    7.50    2.10
 -13  13  -1    8.20    2.10
 -13 -14   1   45.30    4.20
 -13 -14   1   41.80    7.60
 -13 -14   1   43.30    4.20
 -13 -14   1   39.40    5.00
 -13 -14   1   37.30    5.50
 -13  14   1   49.00    6.80
 -13  14   1   52.49    5.30
 -13  14   1   43.80    7.10
 -13  14   1   35.90    5.50
 -13  14   1   42.90    5.80
 -12 -14   1    1.20    0.90
 -12 -14   1    0.50    0.90
 -12 -14   1   -0.20    0.80
 -12 -14   1    1.90    1.70
  12 -14  -1    3.40    2.10
 -12 -14   1   -1.00    1.20
 -12 -14   1    0.80    0.80
 -12 -14   1    1.50    1.50
 -12 -14   1    0.80    0.90
 -12  14   1    1.20    1.60
 -12  14   1   -0.40    1.80
 -12  14   1   -0.90    1.00
 -12  14   1    1.20    1.60
 -12  14   1    0.20    2.50
 -11 -14   1   76.19    7.40
  11 -14  -1   66.89    9.70
 -11 -14   1   86.09    7.50
  11 -14  -1   75.29    8.80
  11 -14  -1   72.49    7.30
 -11 -14   1   78.49    8.10
 -11 -14   1   80.99    7.10
 -11 -14   1   82.59    7.80
 -11 -14   1   80.49    7.10
 -11 -14   1   80.99    7.10
  11 -14  -1   59.69    9.30
 -11 -14   1   82.59    9.00
 -11 -14   1   68.79    8.70
 -11 -14   1   79.89    7.50
 -11  14   1   83.49   10.40
 -11  14   1   76.39    8.20
 -11  14   1   69.89    8.40
 -11  14   1   76.39    8.30
 -11  14   1   70.09    7.70
 -10 -14   1   19.30    2.80
 -10 -14   1   18.80    3.20
 -10 -14   1   20.80    2.80
 -10 -14   1   19.80    5.30
 -10 -14   1   16.00    2.80
 -10 -14   1   15.80    2.20
  10 -14  -1   13.00    4.40
  10 -14  -1   11.80    4.00
 -10 -14   1   16.80    2.30
  10 -14  -1   17.70    3.80
  10 -14  -1   11.80    2.50
 -10 -14   1   20.80    2.30
 -10 -14   1    9.80    4.50
 -10  14   1   14.80    3.10
 -10  14   1   15.60    4.10
 -10  14   1   14.30    3.10
 -10  14   1   14.70    3.50
 -10  14   1   14.10    2.70
  -9 -14   1  198.58   22.90
  -9 -14   1  234.88   21.80
  -9 -14   1  247.58   23.50
  -9 -14   1  245.98   21.50
   9 -14  -1  248.38   22.60
  -9 -14   1  242.18   20.90
   9 -14  -1  251.77   21.50
  -9 -14   1  240.48   21.00
  -9 -14   1  246.28   21.50
  -9 -14   1  246.08   21.50
   9 -14  -1  265.57   24.00
   9 -14  -1  258.07   23.80
   9 -14  -1  248.98   21.50
  -9  14   1  254.87   22.30
  -9  14   1  262.77   22.10
  -9  14   1  256.47   21.70
  -9  14   1  258.17   22.10
  -8 -14   1   18.00    3.50
  -8 -14   1   23.60    3.50
  -8 -14   1   25.40    2.90
   8 -14  -1   41.90    5.40
  -8 -14   1   16.50    4.60
  -8 -14   1   22.20    3.40
   8 -14  -1   40.50    6.50
   8 -14  -1   33.70    4.40
  -8 -14   1   23.70    3.50
  -8 -14   1   23.50    2.70
  -8  14   1   35.70    4.60
  -8  14   1   35.00    3.80
  -8  14   1   37.90    6.50
  -8  14   1   33.90    4.50
  -7 -14   1    2.40    1.30
   7 -14  -1    1.70    2.60
   7 -14  -1    2.10    1.20
  -7 -14   1    0.30    2.20
  -7 -14   1    2.20    1.40
  -7 -14   1    2.50    0.90
   7 -14  -1    8.50    2.60
   7 -14  -1    4.70    1.50
  -7 -14   1    0.40    1.10
  -7 -14   1    1.10    0.70
  -7 -14   1    2.10    1.30
   7 -14  -1    5.40    2.20
   7  14  -1    1.70    0.90
   7  14  -1   -2.10    1.90
  -7  14   1    4.30    1.70
  -7  14   1    4.10    1.80
  -7  14   1    4.00    1.80
  -7  14   1    0.00    2.60
  -7  14   1    4.70    1.60
   6 -14  -1   41.30    4.10
   6 -14  -1   40.10    4.40
   6 -14  -1   44.10    7.00
   6 -14  -1   41.20    4.30
  -6 -14   1   43.20    4.00
  -6 -14   1   43.20    4.50
   6 -14  -1   40.10    5.10
  -6 -14   1   37.50    4.40
   6 -14  -1   46.60    5.70
  -6 -14   1   40.90    4.50
  -6 -14   1   34.10    6.30
  -6 -14   1   39.80    4.70
   6 -14  -1   41.80    4.50
   6 -14  -1   37.20    4.30
  -6 -14   1   40.90    3.70
  -6  14   1   45.60    4.80
  -6  14   1   40.10    4.80
   6  14  -1   39.50    4.00
  -6  14   1   37.30    4.50
  -6  14   1   38.50    6.70
  -6  14   1   45.80    5.00
   6  14  -1   41.50    6.80
  -5 -14   1  179.88   16.50
   5 -14  -1  192.98   16.60
   5 -14  -1  190.58   16.30
   5 -14  -1  187.28   17.10
  -5 -14   1  204.48   18.70
  -5 -14   1  187.68   16.60
  -5 -14   1  188.18   16.10
   5 -14  -1  212.88   19.00
  -5 -14   1  187.08   16.90
   5 -14  -1  194.68   17.00
  -5 -14   1  188.28   16.60
   5 -14  -1  186.98   16.50
   5 -14  -1  184.68   16.60
   5  14  -1  189.88   18.70
  -5  14   1  189.78   16.60
  -5  14   1  175.78   16.80
  -5  14   1  192.18   16.70
  -5  14   1  185.08   18.60
   5  14  -1  188.28   16.10
  -5  14   1  182.88   16.90
  -4 -14   1   27.20    2.90
  -4 -14   1   27.20    3.30
  -4 -14   1   25.70    3.40
  -4 -14   1   34.70    3.80
   4 -14  -1   27.10    3.20
  -4 -14   1   27.80    5.30
   4 -14  -1   25.10    5.50
   4 -14  -1   30.10    4.00
  -4 -14   1   31.80    3.50
   4 -14  -1   28.50    3.40
   4 -14  -1   30.80    4.00
   4 -14  -1   23.00    3.30
  -4 -14   1   24.40    4.10
  -4  14   1   27.40    3.40
  -4  14   1   32.80    5.80
  -4  14   1   20.00    3.40
  -4  14   1   27.80    4.10
   4  14  -1   29.90    2.90
  -4  14   1   27.90    3.70
   4  14  -1   31.30    3.10
   4  14  -1   32.70    5.80
  -3 -14   1   20.70    2.90
  -3 -14   1   22.80    4.80
   3 -14  -1   18.90    2.90
   3 -14  -1   15.00    2.60
   3 -14  -1   18.40    4.50
   3 -14  -1   21.80    2.90
  -3 -14   1   21.60    2.90
   3 -14  -1   20.90    2.60
   3 -14  -1   16.90    2.90
  -3 -14   1   17.30    2.70
  -3 -14   1   20.90    2.30
   3 -14  -1   16.70    2.80
   3 -14  -1   16.30    3.00
  -3 -14   1   18.30    3.10
  -3  14   1   18.20    2.70
  -3  14   1   20.30    4.80
   3  14  -1   18.10    2.70
   3  14  -1   18.80    4.50
   3  14  -1   20.10    2.50
   3  14  -1   17.50    2.10
  -3  14   1   19.80    2.80
  -3  14   1   14.20    2.60
  -3  14   1   18.80    3.10
   2 -14  -1  346.47   29.70
  -2 -14   1  361.36   29.80
  -2 -14   1  346.07   29.40
   2 -14  -1  345.27   29.50
  -2 -14   1  338.77   31.60
   2 -14  -1  327.17   31.00
  -2 -14   1  367.16   29.80
  -2 -14   1  353.76   29.70
   2 -14  -1  347.07   30.00
   2 -14  -1  371.96   30.00
   2 -14  -1  324.87   31.60
   2 -14  -1  346.37   29.70
  -2 -14   1  346.87   29.90
   2  14  -1  357.36   31.90
  -2  14   1  325.47   29.60
  -2  14   1  345.87   31.70
   2  14  -1  363.26   29.40
   2  14  -1  356.66   29.70
  -2  14   1  334.47   30.00
  -2  14   1  339.97   29.80
   1 -14  -1    0.80    1.00
  -1 -14   1   -0.30    1.10
   1 -14  -1   -0.70    2.50
  -1 -14   1    1.40    1.20
   1 -14  -1    0.40    1.00
   1 -14  -1    0.70    1.20
   1 -14  -1    0.80    1.20
  -1 -14   1   -1.60    1.90
   1 -14  -1    0.70    1.10
  -1 -14   1   -0.20    0.90
   1 -14  -1   -0.10    1.00
  -1 -14   1   -0.50    0.60
  -1 -14   1    0.20    1.00
   1 -14  -1    1.00    1.00
  -1 -14   1    2.30    1.40
  -1  14   1   -0.30    1.10
  -1  14   1    0.60    2.40
   1  14  -1   -0.30    0.90
  -1  14   1    0.50    1.10
  -1  14   1    0.40    0.90
   1  14  -1    1.80    0.90
   1  14  -1   -1.20    2.00
   0 -14  -1  882.21   72.79
   0 -14   1  834.62   72.59
   0  14   1  827.52   72.59
   0  14  -1  834.72   72.79
  -1 -14  -1  263.87   22.20
   1 -14   1  253.97   21.50
  -1 -14  -1  251.77   21.70
   1 -14   1  250.27   21.80
  -1 -14  -1  255.37   21.70
   1 -14   1  246.88   23.80
   1 -14   1  250.37   21.70
   1 -14   1  238.08   21.70
  -1 -14  -1  252.07   21.50
   1 -14   1  242.78   22.00
  -1 -14  -1  244.38   21.30
  -1 -14  -1  261.77   23.80
   1 -14   1  262.67   21.60
   1 -14   1  244.18   21.70
   1  14   1  247.48   21.30
   1  14   1  239.88   21.90
   1  14   1  259.57   23.70
   1  14   1  244.38   21.30
  -1  14  -1  243.18   21.70
  -1  14  -1  262.37   22.80
   1  14   1  248.28   21.90
  -1  14  -1  265.77   22.10
  -1  14  -1  269.87   25.50
   1  14   1  253.67   21.70
  -2 -14  -1   73.19    6.90
   2 -14   1   65.39    6.70
   2 -14   1   55.29    9.10
  -2 -14  -1   72.29    6.40
  -2 -14  -1   73.09    6.90
   2 -14   1   62.79    7.30
   2 -14   1   68.19    6.80
   2 -14   1   63.89    6.60
  -2 -14  -1   79.79    6.90
  -2 -14  -1   80.49    7.10
   2 -14   1   69.99    6.80
  -2 -14  -1   74.99    8.90
  -2 -14  -1   75.89    6.70
   2 -14   1   61.59    6.90
   2 -14   1   65.79    6.80
  -2  14  -1   71.79    7.30
  -2  14  -1   68.79    7.20
   2  14   1   72.69    6.40
  -2  14  -1   63.29    6.70
   2  14   1   70.39    6.40
  -2  14  -1   73.39    6.80
   2  14   1   75.69    9.00
  -2  14  -1   65.49    9.70
  -3 -14  -1   18.80    4.60
  -3 -14  -1   20.90    3.00
   3 -14   1   20.40    2.60
   3 -14   1   23.00    3.20
   3 -14   1   17.00    2.90
   3 -14   1   21.70    3.00
  -3 -14  -1   16.80    2.60
   3 -14   1   20.40    4.70
   3 -14   1   18.90    2.90
  -3 -14  -1   18.30    3.10
   3 -14   1   27.00    3.40
  -3 -14  -1   19.50    2.80
  -3 -14  -1   21.20    3.00
  -3 -14  -1   15.40    2.10
  -3 -14  -1   16.30    3.40
   3 -14   1   21.10    3.00
   3  14   1   21.60    2.60
   3  14   1   20.30    4.60
  -3  14  -1   17.50    4.60
  -3  14  -1   26.10    3.00
   3  14   1   17.60    2.20
  -3  14  -1   20.90    3.30
  -3  14  -1   22.90    2.90
  -3  14  -1   20.20    3.00
  -4 -14  -1  135.29   15.60
  -4 -14  -1  141.59   13.20
   4 -14   1  166.78   14.00
  -4 -14  -1  146.89   13.80
  -4 -14  -1  148.59   13.60
  -4 -14  -1  143.09   14.00
   4 -14   1  167.08   13.90
  -4 -14  -1  155.38   13.90
  -4 -14  -1  145.59   14.20
   4 -14   1  165.98   14.10
   4 -14   1  172.58   13.70
  -4 -14  -1  153.88   13.90
   4 -14   1  155.38   14.50
  -4 -14  -1  154.48   13.40
   4 -14   1  173.98   14.10
   4 -14   1  163.68   14.10
   4  14   1  140.89   13.30
  -4  14  -1  173.58   16.40
  -4  14  -1  163.08   14.30
   4  14   1  144.29   13.60
  -4  14  -1  170.38   14.00
   4  14   1  142.49   15.50
  -4  14  -1  167.88   13.90
  -4  14  -1  160.08   14.00
  -5 -14  -1  176.48   14.60
  -5 -14  -1  186.28   14.20
  -5 -14  -1  190.58   14.80
[truncated: 5,738,260 more chars]
