# Supplementary material for: A Neutral “Masked” Diborene and Its Reactivity Toward Metal‐Free Pyridine Homocoupling
Source: Angew Chem Int Ed Engl. 2026 May 15;65(27):e2388449. doi: 10.1002/anie.2388449 (PMC13327575; doi:10.1002/anie.2388449)
Supplement: Supplementary file 2 — Supporting File 2: anie72613‐sup‐0002‐cif.zip. [file ANIE-65-e2388449-s001.zip › anie72613-sup-0004.cif]

data_kl_jk9_0ma
_audit_creation_date               2026-04-01
_audit_creation_method
;
Olex2 1.3
(compiled 2019.09.11 svn.r3662 for OlexSys, GUI svn.r5938)
;
_shelx_SHELXL_version_number       '2018/3'
_audit_contact_author_address      ?
_audit_contact_author_email        ?
_audit_contact_author_name         ''
_audit_contact_author_phone        ?
_publ_contact_author_id_orcid      ?
_publ_section_references
;
Dolomanov, O.V., Bourhis, L.J., Gildea, R.J, Howard, J.A.K. & Puschmann, H.
 (2009), J. Appl. Cryst. 42, 339-341.

Sheldrick, G.M. (2015). Acta Cryst. C71, 3-8.
;
_chemical_name_common              ?
_chemical_name_systematic          ?
_chemical_formula_moiety           'C58 H80 B2 N6'
_chemical_formula_sum              'C58 H80 B2 N6'
_chemical_formula_weight           882.90
_chemical_melting_point            ?
loop_
  _atom_type_symbol
  _atom_type_description
  _atom_type_scat_dispersion_real
  _atom_type_scat_dispersion_imag
  _atom_type_scat_source
 'C' 'C' 0.0033 0.0016 'International Tables Vol C Tables 4.2.6.8 and 6.1.1.4'
 'H' 'H' 0.0000 0.0000 'International Tables Vol C Tables 4.2.6.8 and 6.1.1.4'
 'B' 'B' 0.0013 0.0007 'International Tables Vol C Tables 4.2.6.8 and 6.1.1.4'
 'N' 'N' 0.0061 0.0033 'International Tables Vol C Tables 4.2.6.8 and 6.1.1.4'

_shelx_space_group_comment
;
The symmetry employed for this shelxl refinement is uniquely defined
by the following loop, which should always be used as a source of
symmetry information in preference to the above space-group names.
They are only intended as comments.
;
_space_group_crystal_system        'monoclinic'
_space_group_IT_number             14
_space_group_name_H-M_alt          'P 1 21/c 1'
_space_group_name_Hall             '-P 2ybc'
loop_
  _space_group_symop_operation_xyz
 'x, y, z'
 '-x, y+1/2, -z+1/2'
 '-x, -y, -z'
 'x, -y-1/2, z-1/2'

_cell_length_a                     12.7651(18)
_cell_length_b                     18.221(3)
_cell_length_c                     23.242(3)
_cell_angle_alpha                  90
_cell_angle_beta                   98.688(5)
_cell_angle_gamma                  90
_cell_volume                       5343.8(13)
_cell_formula_units_Z              4
_cell_measurement_reflns_used      9117
_cell_measurement_temperature      100.0
_cell_measurement_theta_max        26.80
_cell_measurement_theta_min        2.25
_shelx_estimated_absorpt_T_max     0.992
_shelx_estimated_absorpt_T_min     0.990
_exptl_absorpt_coefficient_mu      0.063
_exptl_absorpt_correction_T_max    0.7456
_exptl_absorpt_correction_T_min    0.5911
_exptl_absorpt_correction_type     multi-scan
_exptl_absorpt_process_details
;
SADABS-2016/2 (Bruker,2016/2) was used for absorption correction.
wR2(int) was 0.1230 before and 0.0954 after correction.
The Ratio of minimum to maximum transmission is 0.7928.
The \l/2 correction factor is Not present.
;
_exptl_absorpt_special_details     ?
_exptl_crystal_colour              yellow
_exptl_crystal_colour_primary      yellow
_exptl_crystal_density_diffrn      1.097
_exptl_crystal_density_meas        ?
_exptl_crystal_density_method      ?
_exptl_crystal_description         block
_exptl_crystal_F_000               1920
_exptl_crystal_size_max            0.16
_exptl_crystal_size_mid            0.12
_exptl_crystal_size_min            0.12
_exptl_transmission_factor_max     ?
_exptl_transmission_factor_min     ?
_diffrn_reflns_av_R_equivalents    0.0953
_diffrn_reflns_av_unetI/netI       0.0376
_diffrn_reflns_Laue_measured_fraction_full  0.998
_diffrn_reflns_Laue_measured_fraction_max  0.998
_diffrn_reflns_limit_h_max         16
_diffrn_reflns_limit_h_min         -16
_diffrn_reflns_limit_k_max         23
_diffrn_reflns_limit_k_min         -23
_diffrn_reflns_limit_l_max         29
_diffrn_reflns_limit_l_min         -29
_diffrn_reflns_number              227750
_diffrn_reflns_point_group_measured_fraction_full  0.998
_diffrn_reflns_point_group_measured_fraction_max  0.998
_diffrn_reflns_theta_full          25.242
_diffrn_reflns_theta_max           27.102
_diffrn_reflns_theta_min           2.096
_diffrn_ambient_temperature        100.0
_diffrn_detector_area_resol_mean   ?
_diffrn_measured_fraction_theta_full  0.998
_diffrn_measured_fraction_theta_max  0.998
_diffrn_measurement_device_type    'Bruker APEX-II CCD'
_diffrn_measurement_method         '\f and \w scans'
_diffrn_radiation_type             MoK\a
_diffrn_radiation_wavelength       0.71073
_diffrn_source                     ?
_diffrn_standards_number           0
_reflns_Friedel_coverage           0.000
_reflns_Friedel_fraction_full      .
_reflns_Friedel_fraction_max       .
_reflns_number_gt                  9323
_reflns_number_total               11766
_reflns_special_details
;
 Reflections were merged by SHELXL according to the crystal
 class for the calculation of statistics and refinement.
 
 _reflns_Friedel_fraction is defined as the number of unique
 Friedel pairs measured divided by the number that would be
 possible theoretically, ignoring centric projections and
 systematic absences.
;
_reflns_threshold_expression       'I > 2\s(I)'
_computing_cell_refinement         'SAINT V8.40B (?, 2016)'
_computing_data_collection         ?
_computing_data_reduction          'SAINT V8.40B (?, 2016)'
_computing_molecular_graphics      'Olex2 1.3 (Dolomanov et al., 2009)'
_computing_publication_material    'Olex2 1.3 (Dolomanov et al., 2009)'
_computing_structure_refinement    'ShelXL 2018/3 (Sheldrick, 2015)'
_computing_structure_solution      'SHELXT 2018/2 (Sheldrick, 2018)'
_refine_diff_density_max           0.425
_refine_diff_density_min           -0.411
_refine_diff_density_rms           0.070
_refine_ls_extinction_coef         .
_refine_ls_extinction_method       none
_refine_ls_goodness_of_fit_ref     1.142
_refine_ls_hydrogen_treatment      constr
_refine_ls_matrix_type             full
_refine_ls_number_parameters       615
_refine_ls_number_reflns           11766
_refine_ls_number_restraints       0
_refine_ls_R_factor_all            0.1017
_refine_ls_R_factor_gt             0.0810
_refine_ls_restrained_S_all        1.142
_refine_ls_shift/su_max            0.000
_refine_ls_shift/su_mean           0.000
_refine_ls_structure_factor_coef   Fsqd
_refine_ls_weighting_details      
 'w=1/[\s^2^(Fo^2^)+(0.0517P)^2^+10.8482P] where P=(Fo^2^+2Fc^2^)/3'
_refine_ls_weighting_scheme        calc
_refine_ls_wR_factor_gt            0.2049
_refine_ls_wR_factor_ref           0.2201
_refine_special_details            ?
_olex2_refinement_description
;
1. Fixed Uiso
 At 1.2 times of:
  All C(H) groups
 At 1.5 times of:
  All C(H,H,H) groups
2.a Ternary CH refined with riding coordinates:
 C12(H12), C15(H15), C24(H24), C27(H27), C41(H41), C44(H44), C53(H53), C56(H56)
2.b Aromatic/amide H refined with riding coordinates:
 C8(H8), C9(H9), C10(H10), C20(H20), C21(H21), C22(H22), C37(H37), C38(H38),
 C39(H39), C49(H49), C50(H50), C51(H51)
2.c Idealised Me refined as rotating group:
 C4(H4A,H4B,H4C), C5(H5A,H5B,H5C), C13(H13A,H13B,H13C), C14(H14A,H14B,H14C),
 C16(H16A,H16B,H16C), C17(H17A,H17B,H17C), C25(H25A,H25B,H25C), C26(H26A,H26B,
 H26C), C28(H28A,H28B,H28C), C29(H29A,H29B,H29C), C33(H33A,H33B,H33C), C34(H34A,
 H34B,H34C), C42(H42A,H42B,H42C), C43(H43A,H43B,H43C), C45(H45A,H45B,H45C),
 C46(H46A,H46B,H46C), C54(H54A,H54B,H54C), C55(H55A,H55B,H55C), C57(H57A,H57B,
 H57C), C58(H58A,H58B,H58C)
;
_atom_sites_solution_hydrogens     geom
_atom_sites_solution_primary       dual
_atom_sites_solution_secondary     ?
loop_
  _atom_site_label
  _atom_site_type_symbol
  _atom_site_fract_x
  _atom_site_fract_y
  _atom_site_fract_z
  _atom_site_U_iso_or_equiv
  _atom_site_adp_type
  _atom_site_occupancy
  _atom_site_site_symmetry_order
  _atom_site_calc_flag
  _atom_site_refinement_flags_posn
  _atom_site_refinement_flags_adp
  _atom_site_refinement_flags_occupancy
  _atom_site_disorder_assembly
  _atom_site_disorder_group
 B1 B 0.7105(2) 0.31251(17) 0.56748(13) 0.0239(6) Uani 1 1 d . . . . .
 B2 B 0.6925(2) 0.27647(17) 0.63595(13) 0.0247(6) Uani 1 1 d . . . . .
 C1 C 0.6943(2) 0.28056(15) 0.45759(11) 0.0245(5) Uani 1 1 d . . . . .
 C2 C 0.7544(2) 0.23362(16) 0.37701(12) 0.0287(6) Uani 1 1 d . . . . .
 C3 C 0.6622(2) 0.26798(16) 0.35840(12) 0.0288(6) Uani 1 1 d . . . . .
 C4 C 0.6034(3) 0.27608(19) 0.29885(13) 0.0376(7) Uani 1 1 d . . . . .
 H4A H 0.642945 0.252192 0.271051 0.056 Uiso 1 1 calc R U . . .
 H4B H 0.594728 0.328320 0.289276 0.056 Uiso 1 1 calc R U . . .
 H4C H 0.533516 0.253087 0.296770 0.056 Uiso 1 1 calc R U . . .
 C5 C 0.8292(3) 0.1962(2) 0.34356(14) 0.0403(7) Uani 1 1 d . . . . .
 H5A H 0.797855 0.193453 0.302438 0.060 Uiso 1 1 calc R U . . .
 H5B H 0.843399 0.146433 0.358855 0.060 Uiso 1 1 calc R U . . .
 H5C H 0.895693 0.223846 0.347321 0.060 Uiso 1 1 calc R U . . .
 C6 C 0.8488(2) 0.19317(16) 0.47373(12) 0.0271(6) Uani 1 1 d . . . . .
 C7 C 0.8128(2) 0.12292(16) 0.48751(12) 0.0287(6) Uani 1 1 d . . . . .
 C8 C 0.8873(2) 0.07297(17) 0.51456(13) 0.0330(6) Uani 1 1 d . . . . .
 H8 H 0.864975 0.025168 0.523655 0.040 Uiso 1 1 calc R U . . .
 C9 C 0.9933(2) 0.09191(18) 0.52839(13) 0.0345(7) Uani 1 1 d . . . . .
 H9 H 1.043201 0.056886 0.546031 0.041 Uiso 1 1 calc R U . . .
 C10 C 1.0261(2) 0.16154(18) 0.51652(13) 0.0352(7) Uani 1 1 d . . . . .
 H10 H 1.098378 0.174702 0.527583 0.042 Uiso 1 1 calc R U . . .
 C11 C 0.9551(2) 0.21322(17) 0.48848(13) 0.0308(6) Uani 1 1 d . . . . .
 C12 C 0.9970(2) 0.28863(19) 0.47608(16) 0.0408(8) Uani 1 1 d . . . . .
 H12 H 0.937217 0.318130 0.454953 0.049 Uiso 1 1 calc R U . . .
 C13 C 1.0389(3) 0.3279(2) 0.5329(2) 0.0558(10) Uani 1 1 d . . . . .
 H13A H 0.983132 0.329972 0.557600 0.084 Uiso 1 1 calc R U . . .
 H13B H 1.060439 0.377922 0.524436 0.084 Uiso 1 1 calc R U . . .
 H13C H 1.100114 0.301138 0.553295 0.084 Uiso 1 1 calc R U . . .
 C14 C 1.0834(3) 0.2823(2) 0.4372(2) 0.0607(12) Uani 1 1 d . . . . .
 H14A H 1.144182 0.255561 0.457961 0.091 Uiso 1 1 calc R U . . .
 H14B H 1.105829 0.331524 0.427190 0.091 Uiso 1 1 calc R U . . .
 H14C H 1.055290 0.255790 0.401476 0.091 Uiso 1 1 calc R U . . .
 C15 C 0.6979(2) 0.09922(17) 0.47394(13) 0.0320(6) Uani 1 1 d . . . . .
 H15 H 0.654677 0.143912 0.461859 0.038 Uiso 1 1 calc R U . . .
 C16 C 0.6811(3) 0.0454(3) 0.42363(18) 0.0660(13) Uani 1 1 d . . . . .
 H16A H 0.700636 0.068651 0.388755 0.099 Uiso 1 1 calc R U . . .
 H16B H 0.606387 0.030753 0.416149 0.099 Uiso 1 1 calc R U . . .
 H16C H 0.725373 0.001883 0.433479 0.099 Uiso 1 1 calc R U . . .
 C17 C 0.6577(3) 0.0669(2) 0.52707(14) 0.0400(7) Uani 1 1 d . . . . .
 H17A H 0.695209 0.020970 0.538220 0.060 Uiso 1 1 calc R U . . .
 H17B H 0.581550 0.057271 0.517688 0.060 Uiso 1 1 calc R U . . .
 H17C H 0.670616 0.101865 0.559437 0.060 Uiso 1 1 calc R U . . .
 C18 C 0.5207(2) 0.32836(17) 0.40619(12) 0.0284(6) Uani 1 1 d . . . . .
 C19 C 0.4346(2) 0.28019(18) 0.39951(12) 0.0315(6) Uani 1 1 d . . . . .
 C20 C 0.3334(2) 0.31011(19) 0.39670(14) 0.0389(7) Uani 1 1 d . . . . .
 H20 H 0.273489 0.278507 0.392455 0.047 Uiso 1 1 calc R U . . .
 C21 C 0.3189(3) 0.3852(2) 0.40000(15) 0.0432(8) Uani 1 1 d . . . . .
 H21 H 0.249502 0.404622 0.398774 0.052 Uiso 1 1 calc R U . . .
 C22 C 0.4046(3) 0.43202(19) 0.40507(14) 0.0393(7) Uani 1 1 d . . . . .
 H22 H 0.393318 0.483484 0.406444 0.047 Uiso 1 1 calc R U . . .
 C23 C 0.5076(2) 0.40517(17) 0.40821(12) 0.0322(6) Uani 1 1 d . . . . .
 C24 C 0.6011(3) 0.45599(19) 0.41372(16) 0.0439(8) Uani 1 1 d . . . . .
 H24 H 0.657838 0.433514 0.442750 0.053 Uiso 1 1 calc R U . . .
 C25 C 0.5795(4) 0.5325(2) 0.43639(17) 0.0580(10) Uani 1 1 d . . . . .
 H25A H 0.524794 0.556752 0.408756 0.087 Uiso 1 1 calc R U . . .
 H25B H 0.644782 0.561563 0.440688 0.087 Uiso 1 1 calc R U . . .
 H25C H 0.555084 0.528085 0.474241 0.087 Uiso 1 1 calc R U . . .
 C26 C 0.6463(4) 0.4647(3) 0.3580(2) 0.0766(15) Uani 1 1 d . . . . .
 H26A H 0.667488 0.416494 0.344907 0.115 Uiso 1 1 calc R U . . .
 H26B H 0.708347 0.496977 0.364667 0.115 Uiso 1 1 calc R U . . .
 H26C H 0.592673 0.486127 0.328153 0.115 Uiso 1 1 calc R U . . .
 C27 C 0.4466(2) 0.19709(17) 0.39698(13) 0.0345(7) Uani 1 1 d . . . . .
 H27 H 0.521570 0.185944 0.392289 0.041 Uiso 1 1 calc R U . . .
 C28 C 0.4253(3) 0.1626(2) 0.45418(16) 0.0446(8) Uani 1 1 d . . . . .
 H28A H 0.472669 0.184521 0.486755 0.067 Uiso 1 1 calc R U . . .
 H28B H 0.438172 0.109582 0.453252 0.067 Uiso 1 1 calc R U . . .
 H28C H 0.351501 0.171502 0.459117 0.067 Uiso 1 1 calc R U . . .
 C29 C 0.3742(3) 0.1629(2) 0.34585(16) 0.0489(9) Uani 1 1 d . . . . .
 H29A H 0.300182 0.168986 0.351473 0.073 Uiso 1 1 calc R U . . .
 H29B H 0.390436 0.110512 0.343514 0.073 Uiso 1 1 calc R U . . .
 H29C H 0.385561 0.187231 0.309691 0.073 Uiso 1 1 calc R U . . .
 C30 C 0.7947(2) 0.37382(15) 0.65005(11) 0.0242(5) Uani 1 1 d . . . . .
 C31 C 0.8403(2) 0.43607(16) 0.57341(12) 0.0268(6) Uani 1 1 d . . . . .
 C32 C 0.8938(2) 0.46615(16) 0.62200(12) 0.0274(6) Uani 1 1 d . . . . .
 C33 C 0.9697(2) 0.52831(17) 0.63049(13) 0.0340(6) Uani 1 1 d . . . . .
 H33A H 0.980584 0.547663 0.592499 0.051 Uiso 1 1 calc R U . . .
 H33B H 1.037507 0.511201 0.651709 0.051 Uiso 1 1 calc R U . . .
 H33C H 0.941150 0.567100 0.652871 0.051 Uiso 1 1 calc R U . . .
 C34 C 0.8415(2) 0.45745(18) 0.51170(13) 0.0343(7) Uani 1 1 d . . . . .
 H34A H 0.782742 0.491257 0.499127 0.051 Uiso 1 1 calc R U . . .
 H34B H 0.833606 0.413514 0.487099 0.051 Uiso 1 1 calc R U . . .
 H34C H 0.908780 0.481653 0.508230 0.051 Uiso 1 1 calc R U . . .
 C35 C 0.9099(2) 0.43840(15) 0.72992(12) 0.0261(5) Uani 1 1 d . . . . .
 C36 C 0.8595(2) 0.48695(16) 0.76347(12) 0.0293(6) Uani 1 1 d . . . . .
 C37 C 0.9054(3) 0.49784(17) 0.82074(13) 0.0347(6) Uani 1 1 d . . . . .
 H37 H 0.872720 0.530213 0.844701 0.042 Uiso 1 1 calc R U . . .
 C38 C 0.9983(2) 0.46227(18) 0.84361(13) 0.0360(7) Uani 1 1 d . . . . .
 H38 H 1.028502 0.470404 0.883020 0.043 Uiso 1 1 calc R U . . .
 C39 C 1.0473(2) 0.41522(18) 0.80971(13) 0.0343(7) Uani 1 1 d . . . . .
 H39 H 1.110972 0.391208 0.826047 0.041 Uiso 1 1 calc R U . . .
 C40 C 1.0049(2) 0.40232(17) 0.75178(13) 0.0310(6) Uani 1 1 d . . . . .
 C41 C 1.0589(2) 0.3503(2) 0.71482(14) 0.0409(8) Uani 1 1 d . . . . .
 H41 H 1.012910 0.345298 0.676193 0.049 Uiso 1 1 calc R U . . .
 C42 C 1.0725(3) 0.2743(2) 0.74254(19) 0.0516(9) Uani 1 1 d . . . . .
 H42A H 1.119012 0.277682 0.780061 0.077 Uiso 1 1 calc R U . . .
 H42B H 1.104041 0.241071 0.716761 0.077 Uiso 1 1 calc R U . . .
 H42C H 1.003163 0.255313 0.748600 0.077 Uiso 1 1 calc R U . . .
 C43 C 1.1668(3) 0.3796(2) 0.70441(19) 0.0582(11) Uani 1 1 d . . . . .
 H43A H 1.157731 0.427926 0.685897 0.087 Uiso 1 1 calc R U . . .
 H43B H 1.197988 0.345675 0.678965 0.087 Uiso 1 1 calc R U . . .
 H43C H 1.213825 0.383804 0.741709 0.087 Uiso 1 1 calc R U . . .
 C44 C 0.7561(2) 0.52333(17) 0.73815(14) 0.0349(7) Uani 1 1 d . . . . .
 H44 H 0.752741 0.523765 0.694887 0.042 Uiso 1 1 calc R U . . .
 C45 C 0.7486(3) 0.6029(2) 0.75771(19) 0.0546(10) Uani 1 1 d . . . . .
 H45A H 0.747436 0.604274 0.799759 0.082 Uiso 1 1 calc R U . . .
 H45B H 0.683523 0.625009 0.737249 0.082 Uiso 1 1 calc R U . . .
 H45C H 0.810100 0.630340 0.748691 0.082 Uiso 1 1 calc R U . . .
 C46 C 0.6619(3) 0.4780(2) 0.75181(16) 0.0439(8) Uani 1 1 d . . . . .
 H46A H 0.667281 0.427847 0.737359 0.066 Uiso 1 1 calc R U . . .
 H46B H 0.595716 0.500337 0.732819 0.066 Uiso 1 1 calc R U . . .
 H46C H 0.662249 0.476885 0.794001 0.066 Uiso 1 1 calc R U . . .
 C47 C 0.6392(2) 0.20247(15) 0.65272(11) 0.0247(5) Uani 1 1 d . . . . .
 C48 C 0.7028(2) 0.14528(16) 0.68046(12) 0.0279(6) Uani 1 1 d . . . . .
 C49 C 0.6574(2) 0.07724(17) 0.68962(14) 0.0343(6) Uani 1 1 d . . . . .
 H49 H 0.700768 0.038595 0.707279 0.041 Uiso 1 1 calc R U . . .
 C50 C 0.5502(3) 0.06564(18) 0.67330(14) 0.0393(7) Uani 1 1 d . . . . .
 H50 H 0.520576 0.018782 0.678751 0.047 Uiso 1 1 calc R U . . .
 C51 C 0.4855(2) 0.12249(18) 0.64885(14) 0.0363(7) Uani 1 1 d . . . . .
 H51 H 0.411299 0.114751 0.639113 0.044 Uiso 1 1 calc R U . . .
 C52 C 0.5283(2) 0.19037(17) 0.63859(12) 0.0292(6) Uani 1 1 d . . . . .
 C53 C 0.4577(2) 0.25548(19) 0.61706(13) 0.0345(7) Uani 1 1 d . . . . .
 H53 H 0.491800 0.282298 0.587231 0.041 Uiso 1 1 calc R U . . .
 C54 C 0.4504(3) 0.30838(19) 0.66793(14) 0.0388(7) Uani 1 1 d . . . . .
 H54A H 0.418673 0.282846 0.698172 0.058 Uiso 1 1 calc R U . . .
 H54B H 0.406255 0.350589 0.653837 0.058 Uiso 1 1 calc R U . . .
 H54C H 0.521569 0.325375 0.684157 0.058 Uiso 1 1 calc R U . . .
 C55 C 0.3454(2) 0.2349(2) 0.58958(16) 0.0484(9) Uani 1 1 d . . . . .
 H55A H 0.348377 0.198358 0.558960 0.073 Uiso 1 1 calc R U . . .
 H55B H 0.308363 0.278818 0.572683 0.073 Uiso 1 1 calc R U . . .
 H55C H 0.307201 0.214456 0.619435 0.073 Uiso 1 1 calc R U . . .
 C56 C 0.8206(2) 0.15809(16) 0.69956(12) 0.0295(6) Uani 1 1 d . . . . .
 H56 H 0.829532 0.210248 0.712770 0.035 Uiso 1 1 calc R U . . .
 C57 C 0.8698(3) 0.10979(19) 0.75008(14) 0.0398(7) Uani 1 1 d . . . . .
 H57A H 0.831165 0.116436 0.783063 0.060 Uiso 1 1 calc R U . . .
 H57B H 0.944197 0.123655 0.761732 0.060 Uiso 1 1 calc R U . . .
 H57C H 0.865803 0.058240 0.737916 0.060 Uiso 1 1 calc R U . . .
 C58 C 0.8806(2) 0.14896(19) 0.64784(14) 0.0366(7) Uani 1 1 d . . . . .
 H58A H 0.870458 0.098970 0.632458 0.055 Uiso 1 1 calc R U . . .
 H58B H 0.956309 0.157824 0.660550 0.055 Uiso 1 1 calc R U . . .
 H58C H 0.853590 0.184249 0.617362 0.055 Uiso 1 1 calc R U . . .
 N1 N 0.68425(18) 0.29589(14) 0.51008(10) 0.0279(5) Uani 1 1 d . . . . .
 N2 N 0.77584(18) 0.24162(13) 0.43858(10) 0.0260(5) Uani 1 1 d . . . . .
 N3 N 0.62559(18) 0.29816(13) 0.40799(9) 0.0258(5) Uani 1 1 d . . . . .
 N4 N 0.75020(17) 0.32291(13) 0.67908(10) 0.0247(5) Uani 1 1 d . . . . .
 N5 N 0.77806(17) 0.37833(13) 0.59001(10) 0.0249(5) Uani 1 1 d . . . . .
 N6 N 0.86528(17) 0.42701(13) 0.66989(10) 0.0247(5) Uani 1 1 d . . . . .

loop_
  _atom_site_aniso_label
  _atom_site_aniso_U_11
  _atom_site_aniso_U_22
  _atom_site_aniso_U_33
  _atom_site_aniso_U_23
  _atom_site_aniso_U_13
  _atom_site_aniso_U_12
 B1 0.0210(13) 0.0261(15) 0.0245(14) 0.0005(11) 0.0030(11) 0.0037(11)
 B2 0.0234(14) 0.0289(15) 0.0215(14) -0.0003(11) 0.0030(11) 0.0027(12)
 C1 0.0235(12) 0.0275(13) 0.0228(13) 0.0014(10) 0.0039(10) -0.0014(10)
 C2 0.0317(14) 0.0327(15) 0.0225(13) 0.0002(11) 0.0070(11) 0.0009(12)
 C3 0.0318(14) 0.0340(15) 0.0210(13) -0.0014(11) 0.0053(11) -0.0018(12)
 C4 0.0393(16) 0.0495(19) 0.0228(14) 0.0018(13) 0.0008(12) -0.0004(14)
 C5 0.0455(18) 0.0473(19) 0.0302(16) -0.0006(14) 0.0129(13) 0.0069(15)
 C6 0.0272(13) 0.0316(14) 0.0232(13) 0.0018(11) 0.0065(10) 0.0069(11)
 C7 0.0327(14) 0.0304(14) 0.0227(13) 0.0008(11) 0.0030(11) 0.0034(11)
 C8 0.0395(16) 0.0314(15) 0.0285(15) 0.0029(12) 0.0063(12) 0.0053(13)
 C9 0.0354(15) 0.0389(17) 0.0296(15) 0.0051(12) 0.0065(12) 0.0126(13)
 C10 0.0272(14) 0.0460(18) 0.0328(16) 0.0035(13) 0.0060(11) 0.0056(13)
 C11 0.0272(13) 0.0353(15) 0.0310(15) 0.0021(12) 0.0082(11) 0.0041(12)
 C12 0.0249(14) 0.0375(17) 0.060(2) 0.0107(15) 0.0065(14) 0.0011(13)
 C13 0.0311(17) 0.044(2) 0.088(3) -0.0044(19) -0.0057(18) -0.0008(15)
 C14 0.0368(18) 0.063(3) 0.087(3) 0.036(2) 0.0257(19) 0.0097(18)
 C15 0.0344(15) 0.0313(15) 0.0296(15) 0.0004(12) 0.0027(11) -0.0023(12)
 C16 0.059(2) 0.095(3) 0.046(2) -0.032(2) 0.0128(18) -0.032(2)
 C17 0.0361(16) 0.0485(19) 0.0351(17) 0.0034(14) 0.0048(13) -0.0038(14)
 C18 0.0279(13) 0.0378(15) 0.0189(13) 0.0025(11) 0.0022(10) 0.0044(12)
 C19 0.0279(14) 0.0423(17) 0.0241(14) 0.0042(12) 0.0032(11) 0.0026(12)
 C20 0.0295(15) 0.0485(19) 0.0393(17) 0.0089(14) 0.0067(12) 0.0018(14)
 C21 0.0312(15) 0.056(2) 0.0426(19) 0.0106(16) 0.0073(13) 0.0137(15)
 C22 0.0389(17) 0.0425(18) 0.0353(17) 0.0041(14) 0.0021(13) 0.0110(14)
 C23 0.0336(15) 0.0366(16) 0.0251(14) 0.0017(12) 0.0003(11) 0.0031(12)
 C24 0.0363(17) 0.0380(18) 0.053(2) 0.0007(15) -0.0091(15) 0.0017(14)
 C25 0.088(3) 0.042(2) 0.046(2) -0.0051(16) 0.019(2) -0.014(2)
 C26 0.065(3) 0.073(3) 0.104(4) -0.030(3) 0.052(3) -0.028(2)
 C27 0.0291(14) 0.0388(17) 0.0355(16) 0.0037(13) 0.0042(12) -0.0002(12)
 C28 0.0373(17) 0.049(2) 0.049(2) 0.0153(16) 0.0095(14) -0.0002(15)
 C29 0.0425(19) 0.052(2) 0.049(2) -0.0024(17) -0.0029(15) -0.0050(16)
 C30 0.0221(12) 0.0271(13) 0.0232(13) -0.0017(10) 0.0026(10) 0.0032(10)
 C31 0.0238(12) 0.0307(14) 0.0260(14) 0.0028(11) 0.0039(10) -0.0011(11)
 C32 0.0239(13) 0.0292(14) 0.0287(14) 0.0039(11) 0.0031(10) -0.0008(11)
 C33 0.0318(15) 0.0351(16) 0.0344(16) 0.0042(12) 0.0024(12) -0.0080(12)
 C34 0.0323(15) 0.0421(17) 0.0282(15) 0.0070(12) 0.0038(11) -0.0066(13)
 C35 0.0242(12) 0.0296(14) 0.0237(13) -0.0012(11) 0.0010(10) -0.0040(11)
 C36 0.0314(14) 0.0269(14) 0.0295(14) -0.0022(11) 0.0045(11) -0.0037(11)
 C37 0.0412(16) 0.0334(16) 0.0296(15) -0.0040(12) 0.0059(12) -0.0040(13)
 C38 0.0399(16) 0.0396(17) 0.0271(15) -0.0039(12) 0.0004(12) -0.0113(13)
 C39 0.0283(14) 0.0406(17) 0.0313(15) 0.0002(13) -0.0037(11) -0.0036(12)
 C40 0.0276(13) 0.0340(15) 0.0304(15) -0.0021(12) 0.0016(11) -0.0018(12)
 C41 0.0329(16) 0.053(2) 0.0345(17) -0.0057(14) -0.0023(13) 0.0131(14)
 C42 0.0425(19) 0.042(2) 0.070(3) -0.0097(18) 0.0059(17) 0.0025(16)
 C43 0.049(2) 0.065(3) 0.066(3) 0.018(2) 0.0266(19) 0.0180(19)
 C44 0.0379(16) 0.0354(16) 0.0319(15) -0.0017(12) 0.0068(12) 0.0075(13)
 C45 0.061(2) 0.0392(19) 0.063(2) -0.0092(17) 0.0077(19) 0.0160(17)
 C46 0.0317(16) 0.055(2) 0.0451(19) -0.0003(16) 0.0050(14) 0.0055(15)
 C47 0.0259(13) 0.0293(14) 0.0192(12) -0.0030(10) 0.0042(10) -0.0016(11)
 C48 0.0314(14) 0.0287(14) 0.0244(13) -0.0014(11) 0.0066(11) 0.0006(11)
 C49 0.0401(16) 0.0281(14) 0.0368(16) 0.0003(12) 0.0130(13) -0.0001(12)
 C50 0.0446(18) 0.0345(16) 0.0419(18) -0.0042(13) 0.0170(14) -0.0116(14)
 C51 0.0306(15) 0.0434(18) 0.0359(16) -0.0068(13) 0.0087(12) -0.0106(13)
 C52 0.0266(13) 0.0389(16) 0.0225(13) -0.0032(11) 0.0054(10) -0.0026(12)
 C53 0.0262(14) 0.0484(18) 0.0282(15) 0.0041(13) 0.0016(11) -0.0019(13)
 C54 0.0333(15) 0.0427(18) 0.0390(17) 0.0036(14) 0.0012(13) 0.0067(13)
 C55 0.0259(15) 0.074(3) 0.044(2) -0.0009(18) 0.0009(13) -0.0020(16)
 C56 0.0295(14) 0.0297(14) 0.0292(14) 0.0015(11) 0.0039(11) 0.0031(11)
 C57 0.0420(17) 0.0406(18) 0.0353(17) 0.0046(14) 0.0016(13) 0.0047(14)
 C58 0.0306(15) 0.0455(18) 0.0339(16) 0.0007(13) 0.0053(12) 0.0056(13)
 N1 0.0254(11) 0.0343(13) 0.0229(12) -0.0010(9) 0.0007(9) 0.0047(10)
 N2 0.0255(11) 0.0300(12) 0.0226(11) 0.0022(9) 0.0040(9) 0.0044(9)
 N3 0.0249(11) 0.0329(12) 0.0194(11) 0.0001(9) 0.0029(8) 0.0021(9)
 N4 0.0240(11) 0.0271(11) 0.0229(11) 0.0011(9) 0.0032(8) -0.0013(9)
 N5 0.0236(11) 0.0295(12) 0.0216(11) 0.0019(9) 0.0032(8) 0.0000(9)
 N6 0.0233(11) 0.0267(11) 0.0234(11) -0.0003(9) 0.0014(8) -0.0015(9)

_geom_special_details
;
 All esds (except the esd in the dihedral angle between two l.s. planes)
 are estimated using the full covariance matrix.  The cell esds are taken
 into account individually in the estimation of esds in distances, angles
 and torsion angles; correlations between esds in cell parameters are only
 used when they are defined by crystal symmetry.  An approximate (isotropic)
 treatment of cell esds is used for estimating esds involving l.s. planes.
;
loop_
  _geom_bond_atom_site_label_1
  _geom_bond_atom_site_label_2
  _geom_bond_distance
  _geom_bond_site_symmetry_2
  _geom_bond_publ_flag
 B1 B2 1.768(4) . ?
 B1 N1 1.360(4) . ?
 B1 N5 1.523(4) . ?
 B2 C47 1.586(4) . ?
 B2 N4 1.428(4) . ?
 C1 N1 1.277(3) . ?
 C1 N2 1.386(3) . ?
 C1 N3 1.377(3) . ?
 C2 C3 1.345(4) . ?
 C2 C5 1.486(4) . ?
 C2 N2 1.423(3) . ?
 C3 C4 1.479(4) . ?
 C3 N3 1.419(3) . ?
 C4 H4A 0.9800 . ?
 C4 H4B 0.9800 . ?
 C4 H4C 0.9800 . ?
 C5 H5A 0.9800 . ?
 C5 H5B 0.9800 . ?
 C5 H5C 0.9800 . ?
 C6 C7 1.413(4) . ?
 C6 C11 1.397(4) . ?
 C6 N2 1.444(3) . ?
 C7 C8 1.396(4) . ?
 C7 C15 1.515(4) . ?
 C8 H8 0.9500 . ?
 C8 C9 1.386(4) . ?
 C9 H9 0.9500 . ?
 C9 C10 1.377(5) . ?
 C10 H10 0.9500 . ?
 C10 C11 1.398(4) . ?
 C11 C12 1.518(4) . ?
 C12 H12 1.0000 . ?
 C12 C13 1.527(5) . ?
 C12 C14 1.532(5) . ?
 C13 H13A 0.9800 . ?
 C13 H13B 0.9800 . ?
 C13 H13C 0.9800 . ?
 C14 H14A 0.9800 . ?
 C14 H14B 0.9800 . ?
 C14 H14C 0.9800 . ?
 C15 H15 1.0000 . ?
 C15 C16 1.517(5) . ?
 C15 C17 1.525(4) . ?
 C16 H16A 0.9800 . ?
 C16 H16B 0.9800 . ?
 C16 H16C 0.9800 . ?
 C17 H17A 0.9800 . ?
 C17 H17B 0.9800 . ?
 C17 H17C 0.9800 . ?
 C18 C19 1.397(4) . ?
 C18 C23 1.411(4) . ?
 C18 N3 1.442(3) . ?
 C19 C20 1.395(4) . ?
 C19 C27 1.524(4) . ?
 C20 H20 0.9500 . ?
 C20 C21 1.385(5) . ?
 C21 H21 0.9500 . ?
 C21 C22 1.378(5) . ?
 C22 H22 0.9500 . ?
 C22 C23 1.394(4) . ?
 C23 C24 1.501(4) . ?
 C24 H24 1.0000 . ?
 C24 C25 1.529(5) . ?
 C24 C26 1.504(6) . ?
 C25 H25A 0.9800 . ?
 C25 H25B 0.9800 . ?
 C25 H25C 0.9800 . ?
 C26 H26A 0.9800 . ?
 C26 H26B 0.9800 . ?
 C26 H26C 0.9800 . ?
 C27 H27 1.0000 . ?
 C27 C28 1.532(4) . ?
 C27 C29 1.524(5) . ?
 C28 H28A 0.9800 . ?
 C28 H28B 0.9800 . ?
 C28 H28C 0.9800 . ?
 C29 H29A 0.9800 . ?
 C29 H29B 0.9800 . ?
 C29 H29C 0.9800 . ?
 C30 N4 1.324(3) . ?
 C30 N5 1.382(3) . ?
 C30 N6 1.356(3) . ?
 C31 C32 1.345(4) . ?
 C31 C34 1.488(4) . ?
 C31 N5 1.407(3) . ?
 C32 C33 1.484(4) . ?
 C32 N6 1.415(3) . ?
 C33 H33A 0.9800 . ?
 C33 H33B 0.9800 . ?
 C33 H33C 0.9800 . ?
 C34 H34A 0.9800 . ?
 C34 H34B 0.9800 . ?
 C34 H34C 0.9800 . ?
 C35 C36 1.399(4) . ?
 C35 C40 1.405(4) . ?
 C35 N6 1.440(3) . ?
 C36 C37 1.386(4) . ?
 C36 C44 1.514(4) . ?
 C37 H37 0.9500 . ?
 C37 C38 1.385(5) . ?
 C38 H38 0.9500 . ?
 C38 C39 1.377(4) . ?
 C39 H39 0.9500 . ?
 C39 C40 1.393(4) . ?
 C40 C41 1.514(4) . ?
 C41 H41 1.0000 . ?
 C41 C42 1.526(5) . ?
 C41 C43 1.530(5) . ?
 C42 H42A 0.9800 . ?
 C42 H42B 0.9800 . ?
 C42 H42C 0.9800 . ?
 C43 H43A 0.9800 . ?
 C43 H43B 0.9800 . ?
 C43 H43C 0.9800 . ?
 C44 H44 1.0000 . ?
 C44 C45 1.526(5) . ?
 C44 C46 1.532(5) . ?
 C45 H45A 0.9800 . ?
 C45 H45B 0.9800 . ?
 C45 H45C 0.9800 . ?
 C46 H46A 0.9800 . ?
 C46 H46B 0.9800 . ?
 C46 H46C 0.9800 . ?
 C47 C48 1.416(4) . ?
 C47 C52 1.421(4) . ?
 C48 C49 1.399(4) . ?
 C48 C56 1.520(4) . ?
 C49 H49 0.9500 . ?
 C49 C50 1.380(4) . ?
 C50 H50 0.9500 . ?
 C50 C51 1.392(5) . ?
 C51 H51 0.9500 . ?
 C51 C52 1.387(4) . ?
 C52 C53 1.527(4) . ?
 C53 H53 1.0000 . ?
 C53 C54 1.539(5) . ?
 C53 C55 1.526(4) . ?
 C54 H54A 0.9800 . ?
 C54 H54B 0.9800 . ?
 C54 H54C 0.9800 . ?
 C55 H55A 0.9800 . ?
 C55 H55B 0.9800 . ?
 C55 H55C 0.9800 . ?
 C56 H56 1.0000 . ?
 C56 C57 1.525(4) . ?
 C56 C58 1.529(4) . ?
 C57 H57A 0.9800 . ?
 C57 H57B 0.9800 . ?
 C57 H57C 0.9800 . ?
 C58 H58A 0.9800 . ?
 C58 H58B 0.9800 . ?
 C58 H58C 0.9800 . ?

loop_
  _geom_angle_atom_site_label_1
  _geom_angle_atom_site_label_2
  _geom_angle_atom_site_label_3
  _geom_angle
  _geom_angle_site_symmetry_1
  _geom_angle_site_symmetry_3
  _geom_angle_publ_flag
 N1 B1 B2 138.9(3) . . ?
 N1 B1 N5 123.7(3) . . ?
 N5 B1 B2 97.3(2) . . ?
 C47 B2 B1 131.0(2) . . ?
 N4 B2 B1 106.8(2) . . ?
 N4 B2 C47 121.8(2) . . ?
 N1 C1 N2 127.2(2) . . ?
 N1 C1 N3 127.3(2) . . ?
 N3 C1 N2 105.4(2) . . ?
 C3 C2 C5 130.2(3) . . ?
 C3 C2 N2 107.6(2) . . ?
 N2 C2 C5 122.1(3) . . ?
 C2 C3 C4 130.0(3) . . ?
 C2 C3 N3 107.4(2) . . ?
 N3 C3 C4 122.6(3) . . ?
 C3 C4 H4A 109.5 . . ?
 C3 C4 H4B 109.5 . . ?
 C3 C4 H4C 109.5 . . ?
 H4A C4 H4B 109.5 . . ?
 H4A C4 H4C 109.5 . . ?
 H4B C4 H4C 109.5 . . ?
 C2 C5 H5A 109.5 . . ?
 C2 C5 H5B 109.5 . . ?
 C2 C5 H5C 109.5 . . ?
 H5A C5 H5B 109.5 . . ?
 H5A C5 H5C 109.5 . . ?
 H5B C5 H5C 109.5 . . ?
 C7 C6 N2 118.6(2) . . ?
 C11 C6 C7 121.2(3) . . ?
 C11 C6 N2 119.9(3) . . ?
 C6 C7 C15 123.3(3) . . ?
 C8 C7 C6 118.0(3) . . ?
 C8 C7 C15 118.7(3) . . ?
 C7 C8 H8 119.4 . . ?
 C9 C8 C7 121.1(3) . . ?
 C9 C8 H8 119.4 . . ?
 C8 C9 H9 120.0 . . ?
 C10 C9 C8 119.9(3) . . ?
 C10 C9 H9 120.0 . . ?
 C9 C10 H10 119.4 . . ?
 C9 C10 C11 121.2(3) . . ?
 C11 C10 H10 119.4 . . ?
 C6 C11 C10 118.4(3) . . ?
 C6 C11 C12 123.2(3) . . ?
 C10 C11 C12 118.4(3) . . ?
 C11 C12 H12 108.3 . . ?
 C11 C12 C13 110.4(3) . . ?
 C11 C12 C14 110.5(3) . . ?
 C13 C12 H12 108.3 . . ?
 C13 C12 C14 110.9(3) . . ?
 C14 C12 H12 108.3 . . ?
 C12 C13 H13A 109.5 . . ?
 C12 C13 H13B 109.5 . . ?
 C12 C13 H13C 109.5 . . ?
 H13A C13 H13B 109.5 . . ?
 H13A C13 H13C 109.5 . . ?
 H13B C13 H13C 109.5 . . ?
 C12 C14 H14A 109.5 . . ?
 C12 C14 H14B 109.5 . . ?
 C12 C14 H14C 109.5 . . ?
 H14A C14 H14B 109.5 . . ?
 H14A C14 H14C 109.5 . . ?
 H14B C14 H14C 109.5 . . ?
 C7 C15 H15 107.6 . . ?
 C7 C15 C16 111.4(3) . . ?
 C7 C15 C17 112.0(2) . . ?
 C16 C15 H15 107.6 . . ?
 C16 C15 C17 110.4(3) . . ?
 C17 C15 H15 107.6 . . ?
 C15 C16 H16A 109.5 . . ?
 C15 C16 H16B 109.5 . . ?
 C15 C16 H16C 109.5 . . ?
 H16A C16 H16B 109.5 . . ?
 H16A C16 H16C 109.5 . . ?
 H16B C16 H16C 109.5 . . ?
 C15 C17 H17A 109.5 . . ?
 C15 C17 H17B 109.5 . . ?
 C15 C17 H17C 109.5 . . ?
 H17A C17 H17B 109.5 . . ?
 H17A C17 H17C 109.5 . . ?
 H17B C17 H17C 109.5 . . ?
 C19 C18 C23 122.1(3) . . ?
 C19 C18 N3 118.4(3) . . ?
 C23 C18 N3 119.4(3) . . ?
 C18 C19 C27 123.1(3) . . ?
 C20 C19 C18 117.9(3) . . ?
 C20 C19 C27 119.0(3) . . ?
 C19 C20 H20 119.5 . . ?
 C21 C20 C19 120.9(3) . . ?
 C21 C20 H20 119.5 . . ?
 C20 C21 H21 119.8 . . ?
 C22 C21 C20 120.4(3) . . ?
 C22 C21 H21 119.8 . . ?
 C21 C22 H22 119.4 . . ?
 C21 C22 C23 121.2(3) . . ?
 C23 C22 H22 119.4 . . ?
 C18 C23 C24 121.2(3) . . ?
 C22 C23 C18 117.5(3) . . ?
 C22 C23 C24 121.3(3) . . ?
 C23 C24 H24 106.9 . . ?
 C23 C24 C25 114.2(3) . . ?
 C23 C24 C26 113.3(3) . . ?
 C25 C24 H24 106.9 . . ?
 C26 C24 H24 106.9 . . ?
 C26 C24 C25 108.3(3) . . ?
 C24 C25 H25A 109.5 . . ?
 C24 C25 H25B 109.5 . . ?
 C24 C25 H25C 109.5 . . ?
 H25A C25 H25B 109.5 . . ?
 H25A C25 H25C 109.5 . . ?
 H25B C25 H25C 109.5 . . ?
 C24 C26 H26A 109.5 . . ?
 C24 C26 H26B 109.5 . . ?
 C24 C26 H26C 109.5 . . ?
 H26A C26 H26B 109.5 . . ?
 H26A C26 H26C 109.5 . . ?
 H26B C26 H26C 109.5 . . ?
 C19 C27 H27 108.0 . . ?
 C19 C27 C28 110.0(3) . . ?
 C19 C27 C29 112.6(3) . . ?
 C28 C27 H27 108.0 . . ?
 C29 C27 H27 108.0 . . ?
 C29 C27 C28 110.0(3) . . ?
 C27 C28 H28A 109.5 . . ?
 C27 C28 H28B 109.5 . . ?
 C27 C28 H28C 109.5 . . ?
 H28A C28 H28B 109.5 . . ?
 H28A C28 H28C 109.5 . . ?
 H28B C28 H28C 109.5 . . ?
 C27 C29 H29A 109.5 . . ?
 C27 C29 H29B 109.5 . . ?
 C27 C29 H29C 109.5 . . ?
 H29A C29 H29B 109.5 . . ?
 H29A C29 H29C 109.5 . . ?
 H29B C29 H29C 109.5 . . ?
 N4 C30 N5 122.9(2) . . ?
 N4 C30 N6 129.9(2) . . ?
 N6 C30 N5 107.1(2) . . ?
 C32 C31 C34 128.7(3) . . ?
 C32 C31 N5 108.1(2) . . ?
 N5 C31 C34 123.2(2) . . ?
 C31 C32 C33 131.4(3) . . ?
 C31 C32 N6 107.3(2) . . ?
 N6 C32 C33 121.4(2) . . ?
 C32 C33 H33A 109.5 . . ?
 C32 C33 H33B 109.5 . . ?
 C32 C33 H33C 109.5 . . ?
 H33A C33 H33B 109.5 . . ?
 H33A C33 H33C 109.5 . . ?
 H33B C33 H33C 109.5 . . ?
 C31 C34 H34A 109.5 . . ?
 C31 C34 H34B 109.5 . . ?
 C31 C34 H34C 109.5 . . ?
 H34A C34 H34B 109.5 . . ?
 H34A C34 H34C 109.5 . . ?
 H34B C34 H34C 109.5 . . ?
 C36 C35 C40 122.6(3) . . ?
 C36 C35 N6 118.9(2) . . ?
 C40 C35 N6 118.5(2) . . ?
 C35 C36 C44 120.5(3) . . ?
 C37 C36 C35 117.6(3) . . ?
 C37 C36 C44 121.9(3) . . ?
 C36 C37 H37 119.5 . . ?
 C38 C37 C36 121.0(3) . . ?
 C38 C37 H37 119.5 . . ?
 C37 C38 H38 119.7 . . ?
 C39 C38 C37 120.5(3) . . ?
 C39 C38 H38 119.7 . . ?
 C38 C39 H39 119.5 . . ?
 C38 C39 C40 120.9(3) . . ?
 C40 C39 H39 119.5 . . ?
 C35 C40 C41 122.0(3) . . ?
 C39 C40 C35 117.3(3) . . ?
 C39 C40 C41 120.7(3) . . ?
 C40 C41 H41 108.1 . . ?
 C40 C41 C42 111.2(3) . . ?
 C40 C41 C43 111.7(3) . . ?
 C42 C41 H41 108.1 . . ?
 C42 C41 C43 109.6(3) . . ?
 C43 C41 H41 108.1 . . ?
 C41 C42 H42A 109.5 . . ?
 C41 C42 H42B 109.5 . . ?
 C41 C42 H42C 109.5 . . ?
 H42A C42 H42B 109.5 . . ?
 H42A C42 H42C 109.5 . . ?
 H42B C42 H42C 109.5 . . ?
 C41 C43 H43A 109.5 . . ?
 C41 C43 H43B 109.5 . . ?
 C41 C43 H43C 109.5 . . ?
 H43A C43 H43B 109.5 . . ?
 H43A C43 H43C 109.5 . . ?
 H43B C43 H43C 109.5 . . ?
 C36 C44 H44 107.3 . . ?
 C36 C44 C45 113.0(3) . . ?
 C36 C44 C46 110.5(3) . . ?
 C45 C44 H44 107.3 . . ?
 C45 C44 C46 111.3(3) . . ?
 C46 C44 H44 107.3 . . ?
 C44 C45 H45A 109.5 . . ?
 C44 C45 H45B 109.5 . . ?
 C44 C45 H45C 109.5 . . ?
 H45A C45 H45B 109.5 . . ?
 H45A C45 H45C 109.5 . . ?
 H45B C45 H45C 109.5 . . ?
 C44 C46 H46A 109.5 . . ?
 C44 C46 H46B 109.5 . . ?
 C44 C46 H46C 109.5 . . ?
 H46A C46 H46B 109.5 . . ?
 H46A C46 H46C 109.5 . . ?
 H46B C46 H46C 109.5 . . ?
 C48 C47 B2 120.0(2) . . ?
 C48 C47 C52 118.3(3) . . ?
 C52 C47 B2 121.7(2) . . ?
 C47 C48 C56 119.6(2) . . ?
 C49 C48 C47 119.9(3) . . ?
 C49 C48 C56 120.4(3) . . ?
 C48 C49 H49 119.6 . . ?
 C50 C49 C48 120.7(3) . . ?
 C50 C49 H49 119.6 . . ?
 C49 C50 H50 120.0 . . ?
 C49 C50 C51 120.1(3) . . ?
 C51 C50 H50 120.0 . . ?
 C50 C51 H51 119.7 . . ?
 C52 C51 C50 120.6(3) . . ?
 C52 C51 H51 119.7 . . ?
 C47 C52 C53 118.2(3) . . ?
 C51 C52 C47 120.2(3) . . ?
 C51 C52 C53 121.4(3) . . ?
 C52 C53 H53 108.0 . . ?
 C52 C53 C54 109.6(2) . . ?
 C54 C53 H53 108.0 . . ?
 C55 C53 C52 114.7(3) . . ?
 C55 C53 H53 108.0 . . ?
 C55 C53 C54 108.2(3) . . ?
 C53 C54 H54A 109.5 . . ?
 C53 C54 H54B 109.5 . . ?
 C53 C54 H54C 109.5 . . ?
 H54A C54 H54B 109.5 . . ?
 H54A C54 H54C 109.5 . . ?
 H54B C54 H54C 109.5 . . ?
 C53 C55 H55A 109.5 . . ?
 C53 C55 H55B 109.5 . . ?
 C53 C55 H55C 109.5 . . ?
 H55A C55 H55B 109.5 . . ?
 H55A C55 H55C 109.5 . . ?
 H55B C55 H55C 109.5 . . ?
 C48 C56 H56 107.3 . . ?
 C48 C56 C57 114.2(3) . . ?
 C48 C56 C58 110.2(2) . . ?
 C57 C56 H56 107.3 . . ?
 C57 C56 C58 110.2(2) . . ?
 C58 C56 H56 107.3 . . ?
 C56 C57 H57A 109.5 . . ?
 C56 C57 H57B 109.5 . . ?
 C56 C57 H57C 109.5 . . ?
 H57A C57 H57B 109.5 . . ?
 H57A C57 H57C 109.5 . . ?
 H57B C57 H57C 109.5 . . ?
 C56 C58 H58A 109.5 . . ?
 C56 C58 H58B 109.5 . . ?
 C56 C58 H58C 109.5 . . ?
 H58A C58 H58B 109.5 . . ?
 H58A C58 H58C 109.5 . . ?
 H58B C58 H58C 109.5 . . ?
 C1 N1 B1 160.2(3) . . ?
 C1 N2 C2 109.5(2) . . ?
 C1 N2 C6 125.7(2) . . ?
 C2 N2 C6 121.1(2) . . ?
 C1 N3 C3 110.1(2) . . ?
 C1 N3 C18 125.7(2) . . ?
 C3 N3 C18 122.9(2) . . ?
 C30 N4 B2 105.8(2) . . ?
 C30 N5 B1 107.0(2) . . ?
 C30 N5 C31 108.3(2) . . ?
 C31 N5 B1 143.9(2) . . ?
 C30 N6 C32 109.2(2) . . ?
 C30 N6 C35 125.3(2) . . ?
 C32 N6 C35 125.3(2) . . ?

loop_
  _geom_torsion_atom_site_label_1
  _geom_torsion_atom_site_label_2
  _geom_torsion_atom_site_label_3
  _geom_torsion_atom_site_label_4
  _geom_torsion
  _geom_torsion_site_symmetry_1
  _geom_torsion_site_symmetry_2
  _geom_torsion_site_symmetry_3
  _geom_torsion_site_symmetry_4
  _geom_torsion_publ_flag
 B1 B2 C47 C48 108.9(3) . . . . ?
 B1 B2 C47 C52 -68.6(4) . . . . ?
 B1 B2 N4 C30 -0.6(3) . . . . ?
 B2 B1 N1 C1 -121.0(8) . . . . ?
 B2 B1 N5 C30 3.1(2) . . . . ?
 B2 B1 N5 C31 171.5(3) . . . . ?
 B2 C47 C48 C49 -173.2(3) . . . . ?
 B2 C47 C48 C56 6.2(4) . . . . ?
 B2 C47 C52 C51 173.8(3) . . . . ?
 B2 C47 C52 C53 -11.4(4) . . . . ?
 C2 C3 N3 C1 -1.6(3) . . . . ?
 C2 C3 N3 C18 -169.3(3) . . . . ?
 C3 C2 N2 C1 0.9(3) . . . . ?
 C3 C2 N2 C6 160.3(3) . . . . ?
 C4 C3 N3 C1 178.4(3) . . . . ?
 C4 C3 N3 C18 10.6(4) . . . . ?
 C5 C2 C3 C4 3.5(6) . . . . ?
 C5 C2 C3 N3 -176.5(3) . . . . ?
 C5 C2 N2 C1 178.1(3) . . . . ?
 C5 C2 N2 C6 -22.5(4) . . . . ?
 C6 C7 C8 C9 1.0(4) . . . . ?
 C6 C7 C15 C16 106.7(4) . . . . ?
 C6 C7 C15 C17 -129.0(3) . . . . ?
 C6 C11 C12 C13 116.1(3) . . . . ?
 C6 C11 C12 C14 -120.9(3) . . . . ?
 C7 C6 C11 C10 1.1(4) . . . . ?
 C7 C6 C11 C12 -178.3(3) . . . . ?
 C7 C6 N2 C1 75.9(4) . . . . ?
 C7 C6 N2 C2 -79.9(3) . . . . ?
 C7 C8 C9 C10 1.4(5) . . . . ?
 C8 C7 C15 C16 -72.7(4) . . . . ?
 C8 C7 C15 C17 51.5(4) . . . . ?
 C8 C9 C10 C11 -2.6(5) . . . . ?
 C9 C10 C11 C6 1.4(4) . . . . ?
 C9 C10 C11 C12 -179.2(3) . . . . ?
 C10 C11 C12 C13 -63.3(4) . . . . ?
 C10 C11 C12 C14 59.7(4) . . . . ?
 C11 C6 C7 C8 -2.2(4) . . . . ?
 C11 C6 C7 C15 178.3(3) . . . . ?
 C11 C6 N2 C1 -110.4(3) . . . . ?
 C11 C6 N2 C2 93.7(3) . . . . ?
 C15 C7 C8 C9 -179.5(3) . . . . ?
 C18 C19 C20 C21 0.5(5) . . . . ?
 C18 C19 C27 C28 105.8(3) . . . . ?
 C18 C19 C27 C29 -131.1(3) . . . . ?
 C18 C23 C24 C25 -159.6(3) . . . . ?
 C18 C23 C24 C26 75.8(4) . . . . ?
 C19 C18 C23 C22 1.9(4) . . . . ?
 C19 C18 C23 C24 -178.3(3) . . . . ?
 C19 C18 N3 C1 -94.8(3) . . . . ?
 C19 C18 N3 C3 70.9(3) . . . . ?
 C19 C20 C21 C22 1.2(5) . . . . ?
 C20 C19 C27 C28 -72.3(4) . . . . ?
 C20 C19 C27 C29 50.8(4) . . . . ?
 C20 C21 C22 C23 -1.4(5) . . . . ?
 C21 C22 C23 C18 -0.2(5) . . . . ?
 C21 C22 C23 C24 180.0(3) . . . . ?
 C22 C23 C24 C25 20.2(4) . . . . ?
 C22 C23 C24 C26 -104.4(4) . . . . ?
 C23 C18 C19 C20 -2.1(4) . . . . ?
 C23 C18 C19 C27 179.8(3) . . . . ?
 C23 C18 N3 C1 88.4(3) . . . . ?
 C23 C18 N3 C3 -105.9(3) . . . . ?
 C27 C19 C20 C21 178.7(3) . . . . ?
 C31 C32 N6 C30 -0.2(3) . . . . ?
 C31 C32 N6 C35 175.7(2) . . . . ?
 C32 C31 N5 B1 -168.2(3) . . . . ?
 C32 C31 N5 C30 0.1(3) . . . . ?
 C33 C32 N6 C30 179.5(3) . . . . ?
 C33 C32 N6 C35 -4.6(4) . . . . ?
 C34 C31 C32 C33 -0.3(5) . . . . ?
 C34 C31 C32 N6 179.4(3) . . . . ?
 C34 C31 N5 B1 12.5(5) . . . . ?
 C34 C31 N5 C30 -179.3(3) . . . . ?
 C35 C36 C37 C38 0.5(4) . . . . ?
 C35 C36 C44 C45 -141.8(3) . . . . ?
 C35 C36 C44 C46 92.8(3) . . . . ?
 C35 C40 C41 C42 -122.3(3) . . . . ?
 C35 C40 C41 C43 114.9(3) . . . . ?
 C36 C35 C40 C39 1.5(4) . . . . ?
 C36 C35 C40 C41 -179.6(3) . . . . ?
 C36 C35 N6 C30 -91.9(3) . . . . ?
 C36 C35 N6 C32 92.8(3) . . . . ?
 C36 C37 C38 C39 0.1(5) . . . . ?
 C37 C36 C44 C45 40.8(4) . . . . ?
 C37 C36 C44 C46 -84.6(4) . . . . ?
 C37 C38 C39 C40 0.0(5) . . . . ?
 C38 C39 C40 C35 -0.8(5) . . . . ?
 C38 C39 C40 C41 -179.8(3) . . . . ?
 C39 C40 C41 C42 56.6(4) . . . . ?
 C39 C40 C41 C43 -66.2(4) . . . . ?
 C40 C35 C36 C37 -1.3(4) . . . . ?
 C40 C35 C36 C44 -178.8(3) . . . . ?
 C40 C35 N6 C30 90.5(3) . . . . ?
 C40 C35 N6 C32 -84.7(3) . . . . ?
 C44 C36 C37 C38 178.0(3) . . . . ?
 C47 B2 N4 C30 172.2(2) . . . . ?
 C47 C48 C49 C50 -1.7(4) . . . . ?
 C47 C48 C56 C57 154.3(3) . . . . ?
 C47 C48 C56 C58 -81.0(3) . . . . ?
 C47 C52 C53 C54 -71.8(3) . . . . ?
 C47 C52 C53 C55 166.3(3) . . . . ?
 C48 C47 C52 C51 -3.7(4) . . . . ?
 C48 C47 C52 C53 171.1(2) . . . . ?
 C48 C49 C50 C51 -1.8(5) . . . . ?
 C49 C48 C56 C57 -26.3(4) . . . . ?
 C49 C48 C56 C58 98.3(3) . . . . ?
 C49 C50 C51 C52 2.5(5) . . . . ?
 C50 C51 C52 C47 0.3(4) . . . . ?
 C50 C51 C52 C53 -174.3(3) . . . . ?
 C51 C52 C53 C54 102.9(3) . . . . ?
 C51 C52 C53 C55 -19.0(4) . . . . ?
 C52 C47 C48 C49 4.4(4) . . . . ?
 C52 C47 C48 C56 -176.2(2) . . . . ?
 C56 C48 C49 C50 178.9(3) . . . . ?
 N1 B1 B2 C47 4.5(5) . . . . ?
 N1 B1 B2 N4 176.4(3) . . . . ?
 N1 B1 N5 C30 -175.3(3) . . . . ?
 N1 B1 N5 C31 -6.9(5) . . . . ?
 N1 C1 N2 C2 177.2(3) . . . . ?
 N1 C1 N2 C6 19.0(5) . . . . ?
 N1 C1 N3 C3 -176.9(3) . . . . ?
 N1 C1 N3 C18 -9.6(5) . . . . ?
 N2 C1 N1 B1 32.1(10) . . . . ?
 N2 C1 N3 C3 2.1(3) . . . . ?
 N2 C1 N3 C18 169.4(3) . . . . ?
 N2 C2 C3 C4 -179.6(3) . . . . ?
 N2 C2 C3 N3 0.4(3) . . . . ?
 N2 C6 C7 C8 171.4(2) . . . . ?
 N2 C6 C7 C15 -8.1(4) . . . . ?
 N2 C6 C11 C10 -172.4(3) . . . . ?
 N2 C6 C11 C12 8.2(4) . . . . ?
 N3 C1 N1 B1 -149.0(7) . . . . ?
 N3 C1 N2 C2 -1.9(3) . . . . ?
 N3 C1 N2 C6 -160.1(3) . . . . ?
 N3 C18 C19 C20 -178.8(3) . . . . ?
 N3 C18 C19 C27 3.0(4) . . . . ?
 N3 C18 C23 C22 178.6(2) . . . . ?
 N3 C18 C23 C24 -1.6(4) . . . . ?
 N4 B2 C47 C48 -62.0(4) . . . . ?
 N4 B2 C47 C52 120.5(3) . . . . ?
 N4 C30 N5 B1 -4.6(3) . . . . ?
 N4 C30 N5 C31 -177.4(2) . . . . ?
 N4 C30 N6 C32 177.2(3) . . . . ?
 N4 C30 N6 C35 1.3(4) . . . . ?
 N5 B1 B2 C47 -173.5(3) . . . . ?
 N5 B1 B2 N4 -1.6(3) . . . . ?
 N5 B1 N1 C1 56.6(9) . . . . ?
 N5 C30 N4 B2 3.3(3) . . . . ?
 N5 C30 N6 C32 0.2(3) . . . . ?
 N5 C30 N6 C35 -175.7(2) . . . . ?
 N5 C31 C32 C33 -179.6(3) . . . . ?
 N5 C31 C32 N6 0.1(3) . . . . ?
 N6 C30 N4 B2 -173.2(3) . . . . ?
 N6 C30 N5 B1 172.6(2) . . . . ?
 N6 C30 N5 C31 -0.2(3) . . . . ?
 N6 C35 C36 C37 -178.8(3) . . . . ?
 N6 C35 C36 C44 3.7(4) . . . . ?
 N6 C35 C40 C39 179.0(3) . . . . ?
 N6 C35 C40 C41 -2.1(4) . . . . ?

_shelx_res_file
;
TITL kl_jk9_0ma_a.res in P2(1)/c
    kl_jk9_0ma.res
    created by SHELXL-2018/3 at 23:37:10 on 01-Apr-2026
REM Old TITL KL_JK9_0ma in P2/c
REM SHELXT solution in P2(1)/c: R1 0.209, Rweak 0.014, Alpha 0.038
REM <I/s> 1.877 for 366 systematic absences, Orientation as input
REM Formula found by SHELXT: C60 N6
CELL 0.71073 12.7651 18.2206 23.2419 90 98.688 90
ZERR 4 0.0018 0.0026 0.003 0 0.005 0
LATT 1
SYMM -X,0.5+Y,0.5-Z
SFAC C H B N
UNIT 232 320 8 24

L.S. 6
PLAN  17
SIZE 0.16 0.12 0.12
TEMP -173.15
CONF
BOND
list 4
MORE -1
BOND $H
fmap 2 53
acta
SHEL 999 0.78
OMIT -1 1 1
OMIT 3 0 2
OMIT 5 6 0
OMIT -5 7 1
OMIT -3 0 12
OMIT 1 6 0
OMIT -1 0 2
OMIT 2 1 1
OMIT -5 9 2
OMIT -5 9 4
OMIT -4 10 2
OMIT -8 10 2
OMIT -2 6 1
OMIT 0 8 13
OMIT -6 11 3
OMIT -4 9 3
OMIT 0 8 1
REM <olex2.extras>
REM <HklSrc "%.\\KL_JK9_0ma.hkl">
REM </olex2.extras>

WGHT    0.051700   10.848201
FVAR       0.26458
B1    3    0.710504    0.312505    0.567485    11.00000    0.02095    0.02613 =
         0.02448    0.00053    0.00304    0.00367
B2    3    0.692519    0.276469    0.635953    11.00000    0.02343    0.02890 =
         0.02151   -0.00032    0.00296    0.00268
C1    1    0.694271    0.280565    0.457592    11.00000    0.02348    0.02746 =
         0.02280    0.00143    0.00386   -0.00144
C2    1    0.754368    0.233625    0.377008    11.00000    0.03170    0.03272 =
         0.02246    0.00017    0.00700    0.00087
C3    1    0.662226    0.267983    0.358399    11.00000    0.03184    0.03405 =
         0.02100   -0.00144    0.00533   -0.00177
C4    1    0.603392    0.276078    0.298852    11.00000    0.03929    0.04953 =
         0.02278    0.00184    0.00078   -0.00037
AFIX 137
H4A   2    0.642945    0.252192    0.271051    11.00000   -1.50000
H4B   2    0.594728    0.328320    0.289276    11.00000   -1.50000
H4C   2    0.533516    0.253087    0.296770    11.00000   -1.50000
AFIX   0
C5    1    0.829196    0.196150    0.343559    11.00000    0.04548    0.04732 =
         0.03023   -0.00060    0.01290    0.00690
AFIX 137
H5A   2    0.797855    0.193453    0.302438    11.00000   -1.50000
H5B   2    0.843399    0.146433    0.358855    11.00000   -1.50000
H5C   2    0.895693    0.223846    0.347321    11.00000   -1.50000
AFIX   0
C6    1    0.848772    0.193168    0.473728    11.00000    0.02723    0.03159 =
         0.02320    0.00183    0.00649    0.00686
C7    1    0.812759    0.122916    0.487510    11.00000    0.03270    0.03037 =
         0.02275    0.00075    0.00296    0.00340
C8    1    0.887275    0.072970    0.514559    11.00000    0.03946    0.03136 =
         0.02850    0.00292    0.00629    0.00535
AFIX  43
H8    2    0.864975    0.025168    0.523655    11.00000   -1.20000
AFIX   0
C9    1    0.993277    0.091906    0.528387    11.00000    0.03544    0.03893 =
         0.02962    0.00514    0.00650    0.01259
AFIX  43
H9    2    1.043201    0.056886    0.546031    11.00000   -1.20000
AFIX   0
C10   1    1.026133    0.161539    0.516517    11.00000    0.02723    0.04599 =
         0.03278    0.00348    0.00597    0.00555
AFIX  43
H10   2    1.098378    0.174702    0.527583    11.00000   -1.20000
AFIX   0
C11   1    0.955090    0.213220    0.488476    11.00000    0.02722    0.03532 =
         0.03104    0.00209    0.00820    0.00409
C12   1    0.997043    0.288631    0.476084    11.00000    0.02495    0.03749 =
         0.06001    0.01071    0.00654    0.00107
AFIX  13
H12   2    0.937217    0.318130    0.454953    11.00000   -1.20000
AFIX   0
C13   1    1.038934    0.327936    0.532946    11.00000    0.03114    0.04388 =
         0.08789   -0.00437   -0.00566   -0.00083
AFIX 137
H13A  2    0.983132    0.329972    0.557600    11.00000   -1.50000
H13B  2    1.060439    0.377922    0.524436    11.00000   -1.50000
H13C  2    1.100114    0.301138    0.553295    11.00000   -1.50000
AFIX   0
C14   1    1.083359    0.282307    0.437174    11.00000    0.03681    0.06341 =
         0.08685    0.03577    0.02568    0.00970
AFIX 137
H14A  2    1.144182    0.255561    0.457961    11.00000   -1.50000
H14B  2    1.105829    0.331524    0.427190    11.00000   -1.50000
H14C  2    1.055290    0.255790    0.401476    11.00000   -1.50000
AFIX   0
C15   1    0.697938    0.099223    0.473943    11.00000    0.03444    0.03131 =
         0.02956    0.00042    0.00271   -0.00225
AFIX  13
H15   2    0.654677    0.143912    0.461859    11.00000   -1.20000
AFIX   0
C16   1    0.681093    0.045362    0.423630    11.00000    0.05915    0.09491 =
         0.04554   -0.03152    0.01281   -0.03187
AFIX 137
H16A  2    0.700636    0.068651    0.388755    11.00000   -1.50000
H16B  2    0.606387    0.030753    0.416149    11.00000   -1.50000
H16C  2    0.725373    0.001883    0.433479    11.00000   -1.50000
AFIX   0
C17   1    0.657737    0.066949    0.527067    11.00000    0.03613    0.04853 =
         0.03507    0.00341    0.00482   -0.00384
AFIX 137
H17A  2    0.695209    0.020970    0.538220    11.00000   -1.50000
H17B  2    0.581550    0.057271    0.517688    11.00000   -1.50000
H17C  2    0.670616    0.101865    0.559437    11.00000   -1.50000
AFIX   0
C18   1    0.520712    0.328359    0.406186    11.00000    0.02793    0.03783 =
         0.01895    0.00248    0.00221    0.00437
C19   1    0.434628    0.280192    0.399507    11.00000    0.02787    0.04234 =
         0.02413    0.00416    0.00321    0.00262
C20   1    0.333351    0.310112    0.396696    11.00000    0.02947    0.04845 =
         0.03933    0.00892    0.00667    0.00182
AFIX  43
H20   2    0.273489    0.278507    0.392455    11.00000   -1.20000
AFIX   0
C21   1    0.318891    0.385238    0.400003    11.00000    0.03117    0.05630 =
         0.04260    0.01060    0.00732    0.01369
AFIX  43
H21   2    0.249502    0.404622    0.398774    11.00000   -1.20000
AFIX   0
C22   1    0.404599    0.432018    0.405067    11.00000    0.03894    0.04253 =
         0.03526    0.00410    0.00209    0.01103
AFIX  43
H22   2    0.393318    0.483484    0.406444    11.00000   -1.20000
AFIX   0
C23   1    0.507607    0.405170    0.408208    11.00000    0.03355    0.03659 =
         0.02511    0.00168    0.00033    0.00308
C24   1    0.601089    0.455989    0.413721    11.00000    0.03627    0.03803 =
         0.05259    0.00070   -0.00907    0.00172
AFIX  13
H24   2    0.657838    0.433514    0.442750    11.00000   -1.20000
AFIX   0
C25   1    0.579498    0.532465    0.436387    11.00000    0.08837    0.04198 =
         0.04639   -0.00512    0.01900   -0.01420
AFIX 137
H25A  2    0.524794    0.556752    0.408756    11.00000   -1.50000
H25B  2    0.644782    0.561563    0.440688    11.00000   -1.50000
H25C  2    0.555084    0.528085    0.474241    11.00000   -1.50000
AFIX   0
C26   1    0.646339    0.464651    0.358012    11.00000    0.06475    0.07330 =
         0.10366   -0.02967    0.05152   -0.02824
AFIX 137
H26A  2    0.667488    0.416494    0.344907    11.00000   -1.50000
H26B  2    0.708347    0.496977    0.364667    11.00000   -1.50000
H26C  2    0.592673    0.486127    0.328153    11.00000   -1.50000
AFIX   0
C27   1    0.446620    0.197092    0.396979    11.00000    0.02908    0.03876 =
         0.03548    0.00371    0.00418   -0.00015
AFIX  13
H27   2    0.521570    0.185944    0.392289    11.00000   -1.20000
AFIX   0
C28   1    0.425323    0.162565    0.454176    11.00000    0.03729    0.04866 =
         0.04883    0.01530    0.00951   -0.00024
AFIX 137
H28A  2    0.472669    0.184521    0.486755    11.00000   -1.50000
H28B  2    0.438172    0.109582    0.453252    11.00000   -1.50000
H28C  2    0.351501    0.171502    0.459117    11.00000   -1.50000
AFIX   0
C29   1    0.374242    0.162905    0.345853    11.00000    0.04250    0.05231 =
         0.04880   -0.00242   -0.00289   -0.00496
AFIX 137
H29A  2    0.300182    0.168986    0.351473    11.00000   -1.50000
H29B  2    0.390436    0.110512    0.343514    11.00000   -1.50000
H29C  2    0.385561    0.187231    0.309691    11.00000   -1.50000
AFIX   0
C30   1    0.794670    0.373821    0.650052    11.00000    0.02206    0.02709 =
         0.02322   -0.00169    0.00260    0.00315
C31   1    0.840313    0.436073    0.573407    11.00000    0.02377    0.03069 =
         0.02599    0.00285    0.00394   -0.00108
C32   1    0.893821    0.466150    0.622001    11.00000    0.02392    0.02922 =
         0.02874    0.00388    0.00306   -0.00076
C33   1    0.969709    0.528306    0.630491    11.00000    0.03179    0.03511 =
         0.03438    0.00421    0.00239   -0.00800
AFIX 137
H33A  2    0.980584    0.547663    0.592499    11.00000   -1.50000
H33B  2    1.037507    0.511201    0.651709    11.00000   -1.50000
H33C  2    0.941150    0.567100    0.652871    11.00000   -1.50000
AFIX   0
C34   1    0.841458    0.457450    0.511696    11.00000    0.03233    0.04210 =
         0.02821    0.00701    0.00379   -0.00659
AFIX 137
H34A  2    0.782742    0.491257    0.499127    11.00000   -1.50000
H34B  2    0.833606    0.413514    0.487099    11.00000   -1.50000
H34C  2    0.908780    0.481653    0.508230    11.00000   -1.50000
AFIX   0
C35   1    0.909919    0.438405    0.729917    11.00000    0.02422    0.02955 =
         0.02365   -0.00116    0.00097   -0.00403
C36   1    0.859489    0.486949    0.763467    11.00000    0.03145    0.02691 =
         0.02947   -0.00215    0.00455   -0.00371
C37   1    0.905436    0.497845    0.820745    11.00000    0.04118    0.03344 =
         0.02962   -0.00405    0.00587   -0.00398
AFIX  43
H37   2    0.872720    0.530213    0.844701    11.00000   -1.20000
AFIX   0
C38   1    0.998334    0.462272    0.843614    11.00000    0.03988    0.03955 =
         0.02706   -0.00388    0.00037   -0.01134
AFIX  43
H38   2    1.028502    0.470404    0.883020    11.00000   -1.20000
AFIX   0
C39   1    1.047323    0.415217    0.809709    11.00000    0.02835    0.04058 =
         0.03131    0.00018   -0.00372   -0.00361
AFIX  43
H39   2    1.110972    0.391208    0.826047    11.00000   -1.20000
AFIX   0
C40   1    1.004873    0.402318    0.751781    11.00000    0.02760    0.03405 =
         0.03035   -0.00214    0.00159   -0.00182
C41   1    1.058914    0.350291    0.714824    11.00000    0.03287    0.05307 =
         0.03450   -0.00571   -0.00234    0.01310
AFIX  13
H41   2    1.012910    0.345298    0.676193    11.00000   -1.20000
AFIX   0
C42   1    1.072498    0.274290    0.742541    11.00000    0.04252    0.04152 =
         0.07007   -0.00966    0.00585    0.00250
AFIX 137
H42A  2    1.119012    0.277682    0.780061    11.00000   -1.50000
H42B  2    1.104041    0.241071    0.716761    11.00000   -1.50000
H42C  2    1.003163    0.255313    0.748600    11.00000   -1.50000
AFIX   0
C43   1    1.166809    0.379553    0.704413    11.00000    0.04889    0.06540 =
         0.06592    0.01808    0.02661    0.01802
AFIX 137
H43A  2    1.157731    0.427926    0.685897    11.00000   -1.50000
H43B  2    1.197988    0.345675    0.678965    11.00000   -1.50000
H43C  2    1.213825    0.383804    0.741709    11.00000   -1.50000
AFIX   0
C44   1    0.756116    0.523327    0.738153    11.00000    0.03792    0.03544 =
         0.03194   -0.00171    0.00679    0.00748
AFIX  13
H44   2    0.752741    0.523765    0.694887    11.00000   -1.20000
AFIX   0
C45   1    0.748624    0.602850    0.757712    11.00000    0.06111    0.03918 =
         0.06311   -0.00924    0.00774    0.01601
AFIX 137
H45A  2    0.747436    0.604274    0.799759    11.00000   -1.50000
H45B  2    0.683523    0.625009    0.737249    11.00000   -1.50000
H45C  2    0.810100    0.630340    0.748691    11.00000   -1.50000
AFIX   0
C46   1    0.661854    0.478020    0.751812    11.00000    0.03174    0.05462 =
         0.04505   -0.00028    0.00501    0.00546
AFIX 137
H46A  2    0.667281    0.427847    0.737359    11.00000   -1.50000
H46B  2    0.595716    0.500337    0.732819    11.00000   -1.50000
H46C  2    0.662249    0.476885    0.794001    11.00000   -1.50000
AFIX   0
C47   1    0.639158    0.202466    0.652718    11.00000    0.02592    0.02931 =
         0.01925   -0.00298    0.00422   -0.00159
C48   1    0.702839    0.145277    0.680459    11.00000    0.03143    0.02874 =
         0.02436   -0.00136    0.00660    0.00057
C49   1    0.657372    0.077243    0.689621    11.00000    0.04012    0.02806 =
         0.03680    0.00027    0.01300   -0.00006
AFIX  43
H49   2    0.700768    0.038595    0.707279    11.00000   -1.20000
AFIX   0
C50   1    0.550212    0.065637    0.673299    11.00000    0.04463    0.03453 =
         0.04189   -0.00422    0.01703   -0.01160
AFIX  43
H50   2    0.520576    0.018782    0.678751    11.00000   -1.20000
AFIX   0
C51   1    0.485456    0.122495    0.648853    11.00000    0.03061    0.04340 =
         0.03591   -0.00681    0.00866   -0.01059
AFIX  43
H51   2    0.411299    0.114751    0.639113    11.00000   -1.20000
AFIX   0
C52   1    0.528269    0.190370    0.638587    11.00000    0.02662    0.03891 =
         0.02249   -0.00323    0.00537   -0.00264
C53   1    0.457698    0.255477    0.617056    11.00000    0.02623    0.04841 =
         0.02821    0.00405    0.00162   -0.00193
AFIX  13
H53   2    0.491800    0.282298    0.587231    11.00000   -1.20000
AFIX   0
C54   1    0.450384    0.308376    0.667925    11.00000    0.03333    0.04274 =
         0.03897    0.00356    0.00115    0.00673
AFIX 137
H54A  2    0.418673    0.282846    0.698172    11.00000   -1.50000
H54B  2    0.406255    0.350589    0.653837    11.00000   -1.50000
H54C  2    0.521569    0.325375    0.684157    11.00000   -1.50000
AFIX   0
C55   1    0.345367    0.234941    0.589577    11.00000    0.02587    0.07409 =
         0.04395   -0.00089    0.00091   -0.00204
AFIX 137
H55A  2    0.348377    0.198358    0.558960    11.00000   -1.50000
H55B  2    0.308363    0.278818    0.572683    11.00000   -1.50000
H55C  2    0.307201    0.214456    0.619435    11.00000   -1.50000
AFIX   0
C56   1    0.820608    0.158086    0.699557    11.00000    0.02955    0.02972 =
         0.02916    0.00149    0.00390    0.00314
AFIX  13
H56   2    0.829532    0.210248    0.712770    11.00000   -1.20000
AFIX   0
C57   1    0.869842    0.109790    0.750080    11.00000    0.04203    0.04059 =
         0.03533    0.00458    0.00155    0.00474
AFIX 137
H57A  2    0.831165    0.116436    0.783063    11.00000   -1.50000
H57B  2    0.944197    0.123655    0.761732    11.00000   -1.50000
H57C  2    0.865803    0.058240    0.737916    11.00000   -1.50000
AFIX   0
C58   1    0.880629    0.148963    0.647840    11.00000    0.03060    0.04551 =
         0.03386    0.00066    0.00534    0.00556
AFIX 137
H58A  2    0.870458    0.098970    0.632458    11.00000   -1.50000
H58B  2    0.956309    0.157824    0.660550    11.00000   -1.50000
H58C  2    0.853590    0.184249    0.617362    11.00000   -1.50000
AFIX   0
N1    4    0.684250    0.295892    0.510076    11.00000    0.02544    0.03433 =
         0.02294   -0.00099    0.00073    0.00474
N2    4    0.775839    0.241621    0.438577    11.00000    0.02549    0.03004 =
         0.02258    0.00225    0.00403    0.00445
N3    4    0.625587    0.298165    0.407991    11.00000    0.02494    0.03290 =
         0.01940    0.00009    0.00286    0.00214
N4    4    0.750202    0.322912    0.679078    11.00000    0.02399    0.02706 =
         0.02287    0.00105    0.00324   -0.00125
N5    4    0.778057    0.378331    0.590013    11.00000    0.02357    0.02947 =
         0.02163    0.00188    0.00316   -0.00005
N6    4    0.865280    0.427011    0.669891    11.00000    0.02334    0.02669 =
         0.02336   -0.00035    0.00143   -0.00147
HKLF 4


REM  kl_jk9_0ma_a.res in P2(1)/c
REM wR2 = 0.2201, GooF = S = 1.142, Restrained GooF = 1.142 for all data
REM R1 = 0.0810 for 9323 Fo > 4sig(Fo) and 0.1017 for all 11766 data
REM 615 parameters refined using 0 restraints

END

WGHT      0.0517     10.8450

REM Highest difference peak  0.425,  deepest hole -0.411,  1-sigma level  0.070
Q1    1   0.6462  0.0763  0.6197  11.00000  0.05    0.36
Q2    1   0.7311  0.3192  0.6241  11.00000  0.05    0.32
Q3    1   1.0317  0.3712  0.6207  11.00000  0.05    0.28
Q4    1   0.7073  0.2971  0.6012  11.00000  0.05    0.27
Q5    1   1.0215  0.1656  0.4429  11.00000  0.05    0.27
Q6    1   0.4362  0.3369  0.5383  11.00000  0.05    0.26
Q7    1   0.4133  0.3431  0.4807  11.00000  0.05    0.26
Q8    1   1.0210  0.5578  0.8849  11.00000  0.05    0.25
Q9    1   0.6593  0.2411  0.6414  11.00000  0.05    0.24
Q10   1   0.6836  0.0966  0.3815  11.00000  0.05    0.24
Q11   1   0.6336  0.4624  0.3778  11.00000  0.05    0.24
Q12   1   0.5945  0.5461  0.5226  11.00000  0.05    0.23
Q13   1   0.7370 -0.0212  0.4608  11.00000  0.05    0.23
Q14   1   0.6531  0.3005  0.2212  11.00000  0.05    0.23
Q15   1   1.0819  0.2748  0.6159  11.00000  0.05    0.22
Q16   1   1.0047  0.4619  0.8987  11.00000  0.05    0.22
Q17   1   0.4755  0.3032  0.4023  11.00000  0.05    0.22
;
_shelx_res_checksum                69361
_shelx_hkl_file
;
  -2   0   0  106.29    9.20
  -2   0   0  110.09    9.20
  -2   0   0  106.39    9.20
   2   0   0  106.69    9.20
   2   0   0  100.19    9.20
   2   0   0  108.59    9.20
   2   0   0  107.69    9.20
   2   0   0  106.09    9.20
   2   0   0  116.79    9.20
   2   0   0  106.29    9.20
  -2   0   0  107.29    9.20
  -2   0   0   97.49    9.20
  -2   0   0  113.59    9.20
  -2   0   0  113.29    9.20
  -3   0   0  957.80   89.79
  -3   0   0 1012.10  110.99
   3   0   0 1189.68  114.29
   3   0   0 1091.49   89.99
  -4   0   0  313.37   28.20
  -4   0   0  335.27   28.20
   4   0   0  299.67   28.10
  -4   0   0  346.07   28.20
  -4   0   0  329.67   28.20
  -4   0   0  363.06   28.20
  -4   0   0  328.17   28.20
  -4   0   0  332.27   28.10
   4   0   0  325.17   28.20
   4   0   0  324.67   28.10
   4   0   0  336.87   28.20
   4   0   0  340.17   28.20
   4   0   0  323.97   28.20
   5   0   0   56.39    5.60
   5   0   0   57.39    5.50
   5   0   0   61.89    5.60
   5   0   0   59.19    5.50
   5   0   0   70.89    5.70
   5   0   0   60.79    5.50
  -5   0   0   61.29    5.50
  -5   0   0   61.09    5.60
  -5   0   0   65.99    5.60
  -5   0   0   59.49    5.50
  -5   0   0   66.29    5.60
  -5   0   0   55.89    5.50
  -5   0   0   66.09    5.60
   5   0   0   61.99    5.60
  -5   0   0   65.69    5.70
   5   0   0   57.99    5.50
  -5   0   0   60.59    5.50
   5   0   0   58.19    5.50
  -6   0   0  934.71   81.29
   6   0   0 1006.60   81.29
  -6   0   0  991.30   81.19
   6   0   0  892.71   81.29
   7   0   0   22.40    3.20
  -7   0   0   32.40    3.30
  -7   0   0   24.90    3.20
  -7   0   0   28.10    3.00
   7   0   0   26.30    3.00
   7   0   0   26.80    2.90
   7   0   0   29.60    3.30
   7   0   0   30.30    3.40
   7   0   0   29.10    3.10
  -7   0   0   31.70    3.60
  -7   0   0   27.70    3.20
  -7   0   0   31.00    3.40
  -7   0   0   24.00    2.80
  -7   0   0   24.80    3.10
  -7   0   0   25.80    3.00
   7   0   0   25.70    3.00
   7   0   0   26.80    3.00
   8   0   0   -0.40    1.50
  -8   0   0    1.30    1.10
  -8   0   0   -0.50    1.30
  -8   0   0    1.20    1.60
  -8   0   0    0.00    1.00
   8   0   0    0.10    1.10
  -8   0   0    1.70    1.30
   8   0   0    2.90    1.20
  -8   0   0    1.40    1.50
  -8   0   0    1.30    1.20
  -8   0   0    1.90    1.50
  -8   0   0    1.70    1.30
   8   0   0    1.00    2.10
   8   0   0    3.60    1.20
   8   0   0    0.60    1.30
  -8   0   0    0.10    1.40
   8   0   0   -0.20    1.10
   8   0   0    1.60    1.30
   9   0   0  200.98   17.70
  -9   0   0  197.98   17.70
  -9   0   0  195.58   17.70
  -9   0   0  210.88   17.70
   9   0   0  214.48   17.70
   9   0   0  206.38   17.60
   9   0   0  198.78   17.60
   9   0   0  203.38   17.70
  -9   0   0  207.38   17.70
  -9   0   0  222.48   17.90
  -9   0   0  209.18   17.80
  -9   0   0  189.48   17.60
  -9   0   0  206.48   17.70
  -9   0   0  195.68   17.70
   9   0   0  203.48   17.80
   9   0   0  200.88   17.80
  10   0   0   13.80    2.80
 -10   0   0   14.20    2.30
 -10   0   0   25.90    2.90
 -10   0   0   21.10    2.70
  10   0   0   18.40    2.60
  10   0   0   17.00    2.60
  10   0   0   19.50    2.60
  10   0   0   22.40    2.90
  10   0   0   22.80    3.30
 -10   0   0   22.90    2.80
  10   0   0   20.90    2.60
 -10   0   0   22.90    2.70
 -10   0   0   21.80    3.00
 -10   0   0   24.20    3.30
 -10   0   0   19.40    2.60
 -10   0   0   17.70    2.70
  10   0   0   21.10    2.70
 -11   0   0   18.80    2.70
 -11   0   0   23.60    3.20
 -11   0   0   29.90    3.40
  11   0   0   22.50    3.30
  11   0   0   23.10    3.10
 -11   0   0   22.80    3.60
 -11   0   0   31.10    3.40
 -11   0   0   29.80    3.80
  11   0   0   27.90    3.30
 -11   0   0   25.50    3.80
  11   0   0   24.80    3.90
  11   0   0   22.00    3.10
 -11   0   0   28.90    3.60
 -11   0   0   23.70    3.10
  11   0   0   31.00    3.20
  11   0   0   29.20    3.60
 -11   0   0   19.60    3.60
 -12   0   0   23.90    3.90
  12   0   0   21.00    3.00
  12   0   0   20.90    3.30
 -12   0   0   18.60    2.80
 -12   0   0   21.60    3.00
  12   0   0   16.60    3.10
  12   0   0   22.50    2.90
 -12   0   0   17.30    3.00
 -12   0   0   14.70    2.50
  12   0   0   22.10    3.20
  12   0   0   20.10    2.80
 -12   0   0   27.30    3.70
 -12   0   0   16.50    3.50
 -12   0   0   25.80    3.20
 -13   0   0   33.00    4.70
  13   0   0   30.00    4.30
  13   0   0   40.80    4.50
 -13   0   0   40.40    4.50
  13   0   0   35.60    4.40
 -13   0   0   41.10    5.40
 -13   0   0   35.70    5.00
 -13   0   0   38.50    4.80
 -13   0   0   33.60    4.60
 -13   0   0   45.90    5.30
  13   0   0   32.10    4.30
  13   0   0   27.70    4.20
  13   0   0   38.60    4.80
  14   0   0    3.70    2.30
 -14   0   0    8.00    2.50
  14   0   0    6.50    2.60
  14   0   0    0.30    2.30
 -14   0   0    6.90    2.20
 -14   0   0    2.60    2.50
 -14   0   0    2.30    2.50
 -14   0   0    2.70    2.70
 -14   0   0    3.10    2.30
 -14   0   0    1.10    2.50
 -14   0   0    4.00    3.20
  14   0   0    8.10    2.30
  14   0   0    6.40    2.60
 -15   0   0    5.50    3.10
 -15   0   0   -0.30    3.20
 -15   0   0    1.40    2.60
  15   0   0    1.80    2.70
  15   0   0    2.90    2.50
 -15   0   0    0.40    2.60
 -15   0   0    6.40    2.40
  15   0   0    3.70    2.30
 -15   0   0    3.30    2.70
  15   0   0   -2.80    2.40
  16   0   0    3.70    2.30
  16   0   0   -0.70    2.70
 -16   0   0   -1.00    2.80
 -16   0   0   -1.50    2.40
  16   0   0   -4.80    2.30
 -16   0   0   -2.70    3.70
 -16   0   0   -2.60    2.70
 -16   0   0   -2.60    3.50
  16   0   0   -1.50    2.80
  16   0   0   -7.50    3.00
  -2   1   0  101.09    8.60
  -2   1   0  100.19    8.60
  -2   1   0  100.89    8.70
  -2   1   0  102.19    8.60
  -2   1   0   92.09    8.60
   2   1   0  100.39    8.60
  -2   1   0  102.19    8.60
   2   1   0  104.49    8.60
   2   1   0   95.19    8.60
  -2   1   0  110.89    8.70
  -2   1   0  103.29    8.60
   2   1   0   91.59    8.60
   2   1   0  104.99    8.60
  -2   1   0  102.09    8.60
   2   1   0  100.89    8.60
   2   1   0   90.69    8.60
  -2  -1   0   96.79    8.70
   2  -1   0  103.59    8.60
   2  -1   0  103.49    8.60
  -2  -1   0   91.99    8.60
  -2  -1   0  100.29    8.60
  -2  -1   0   99.19    8.60
  -2  -1   0  110.09    8.60
  -2  -1   0  103.29    8.60
   2  -1   0   99.09    8.60
   2  -1   0   93.79    8.60
   2  -1   0  109.49    8.60
   2  -1   0  102.19    8.60
   2  -1   0  100.29    8.60
  -2  -1   0   98.79    8.60
   2  -1   0  101.69    8.60
   2  -1   0  103.99    8.60
   3   1   0 2230.78  203.38
  -3   1   0 2420.76  202.68
  -3   1   0 2549.84  226.88
   3   1   0 2391.26  224.78
   3  -1   0 2811.82  228.28
  -3  -1   0 2396.26  225.78
  -3  -1   0 2180.48  202.48
   3  -1   0 2394.66  202.88
  -4   1   0    7.40    1.10
   4   1   0    5.60    0.90
   4   1   0    5.60    1.00
  -4   1   0    6.70    1.00
  -4   1   0    6.80    1.10
  -4   1   0    5.50    0.90
   4   1   0    6.90    1.30
   4   1   0    6.50    1.10
   4   1   0    7.60    1.00
   4   1   0    6.70    1.10
  -4   1   0    7.80    1.20
  -4   1   0    7.50    1.00
   4   1   0    4.30    1.00
  -4   1   0    6.80    1.00
  -4   1   0    7.80    1.20
   4   1   0    5.60    1.00
   4  -1   0    6.70    1.00
   4  -1   0    6.80    1.00
  -4  -1   0    8.70    1.10
   4  -1   0    8.50    1.10
  -4  -1   0    6.80    1.10
  -4  -1   0    5.30    1.20
   4  -1   0    8.10    1.10
  -4  -1   0    7.70    1.10
  -4  -1   0    6.70    1.10
  -4  -1   0    4.20    1.00
  -4  -1   0    6.60    1.20
   4  -1   0    8.30    1.00
   4  -1   0    7.20    1.00
   4  -1   0    7.20    1.10
   4  -1   0    6.20    1.00
  -4  -1   0    8.00    1.10
  -4  -1   0    5.20    0.90
   5   1   0 1285.67  120.29
  -5   1   0 1364.96  120.39
  -5   1   0 1246.88  153.98
   5   1   0 1437.56  159.38
   5  -1   0 1615.74  164.38
  -5  -1   0 1466.15  160.78
   5  -1   0 1476.75  120.69
   5  -1   0 1364.26  122.69
  -6   1   0   19.00    2.50
   6   1   0   17.50    2.50
  -6   1   0   22.50    2.80
   6   1   0   20.90    2.40
  -6   1   0   20.40    2.20
   6   1   0   19.20    2.30
  -6   1   0   19.40    2.20
   6   1   0   18.00    2.20
  -6   1   0   18.80    2.40
  -6   1   0   21.70    2.40
   6   1   0   17.60    2.10
   6   1   0   14.70    2.30
  -6   1   0   16.50    2.20
  -6   1   0   23.20    2.40
  -6   1   0   18.60    2.20
   6  -1   0   22.60    2.40
  -6  -1   0   22.40    2.40
   6  -1   0   18.50    2.20
   6  -1   0   22.20    2.40
   6  -1   0   19.80    2.60
  -6  -1   0   17.90    2.20
  -6  -1   0   16.50    3.50
  -6  -1   0   15.20    2.00
   6  -1   0   20.40    2.20
  -6  -1   0   17.20    2.20
   6  -1   0   17.40    2.30
  -6  -1   0   13.90    2.40
   6  -1   0   20.20    2.30
  -6  -1   0   18.50    2.50
  -6  -1   0   17.50    2.20
  -7   1   0    5.30    1.70
   7   1   0    3.70    1.30
  -7   1   0    6.10    1.50
  -7   1   0    1.60    1.50
  -7   1   0    6.20    1.40
   7   1   0    1.30    1.20
  -7   1   0    5.10    1.20
  -7   1   0    6.80    1.60
   7   1   0    8.40    1.60
   7   1   0    4.00    1.20
   7   1   0    2.50    1.20
   7   1   0    7.50    1.50
  -7   1   0    3.40    1.20
  -7   1   0    2.00    1.30
  -7   1   0    3.00    1.00
  -7   1   0    2.90    1.10
   7  -1   0    2.80    1.20
  -7  -1   0    5.20    1.70
   7  -1   0    3.80    1.20
  -7  -1   0    6.50    1.20
   7  -1   0    4.60    1.50
   7  -1   0    5.30    1.40
   7  -1   0    3.90    1.30
   7  -1   0    3.50    1.50
  -7  -1   0    0.80    1.00
  -7  -1   0    4.00    1.30
   7  -1   0    4.70    1.50
   7  -1   0    3.70    1.20
  -7  -1   0    3.40    1.50
  -7  -1   0    4.40    1.20
  -7  -1   0    4.50    1.50
  -7  -1   0    5.80    1.30
  -8   1   0    3.00    1.40
  -8   1   0    1.00    1.40
   8   1   0    5.00    2.10
   8   1   0    1.00    1.30
   8   1   0    1.10    1.10
   8   1   0    0.30    1.10
  -8   1   0    0.70    1.10
  -8   1   0    0.40    1.50
  -8   1   0   -0.70    0.90
  -8   1   0    0.20    1.10
   8   1   0    0.60    1.30
  -8   1   0    1.00    1.20
   8   1   0    0.90    1.50
   8   1   0    1.70    1.20
  -8   1   0   -0.30    1.50
  -8   1   0    1.30    1.70
   8  -1   0   -1.80    1.20
  -8  -1   0    0.80    1.50
   8  -1   0   -1.40    1.50
  -8  -1   0    1.50    1.30
  -8  -1   0    0.70    1.20
  -8  -1   0    1.00    1.50
  -8  -1   0    2.30    1.60
   8  -1   0   -0.50    1.10
  -8  -1   0    0.70    0.90
  -8  -1   0    2.30    1.20
  -8  -1   0    0.90    1.10
  -8  -1   0    1.40    1.50
   8  -1   0   -0.10    1.10
  -8  -1   0    3.90    1.40
   8  -1   0    0.60    1.50
   8  -1   0    0.40    1.10
   8  -1   0    1.80    1.10
   8  -1   0   -0.60    1.30
  -9   1   0    5.60    1.40
  -9   1   0    9.10    1.90
   9   1   0    6.40    1.60
   9   1   0   11.50    1.90
   9   1   0   10.30    1.80
  -9   1   0   10.60    1.80
   9   1   0   10.90    2.00
  -9   1   0    7.60    1.70
  -9   1   0   14.70    2.00
  -9   1   0   10.60    2.10
   9   1   0    7.00    1.70
   9   1   0   11.80    1.70
  -9   1   0   12.80    2.30
  -9   1   0   11.00    1.80
   9   1   0    9.00    1.70
  -9   1   0   12.10    2.00
  -9  -1   0   10.60    2.30
   9  -1   0    8.40    1.60
   9  -1   0    8.30    2.10
  -9  -1   0    4.00    1.90
   9  -1   0    7.30    1.70
   9  -1   0    8.70    2.20
   9  -1   0   12.00    1.70
   9  -1   0    9.50    1.70
  -9  -1   0    7.60    1.70
  -9  -1   0    5.20    1.50
   9  -1   0   10.70    1.80
   9  -1   0   12.70    2.00
  -9  -1   0    8.50    1.70
  -9  -1   0    9.00    1.70
  -9  -1   0    8.60    2.10
   9  -1   0    9.70    1.90
  -9  -1   0   14.70    2.00
  -9  -1   0   12.10    2.00
 -10   1   0    3.30    1.80
 -10   1   0    0.10    1.90
 -10   1   0    2.00    1.50
  10   1   0    0.50    1.60
  10   1   0    3.10    2.00
  10   1   0    7.10    1.90
 -10   1   0    6.00    1.90
 -10   1   0   -2.30    1.60
 -10   1   0   -1.70    1.40
  10   1   0   -0.60    1.40
  10   1   0    3.10    1.50
 -10   1   0   -2.00    2.20
  10   1   0   -1.00    1.40
  10   1   0    3.40    1.70
 -10   1   0    0.90    1.50
  10   1   0    1.90    1.50
 -10   1   0   -1.80    1.80
 -10   1   0   -0.60    1.10
  10  -1   0   -2.50    1.30
 -10  -1   0    0.30    1.60
  10  -1   0    0.70    1.60
 -10  -1   0   -1.00    1.20
  10  -1   0   -2.50    1.30
 -10  -1   0    2.40    1.60
 -10  -1   0    0.70    2.00
 -10  -1   0    1.10    1.50
 -10  -1   0    0.10    1.60
 -10  -1   0    2.50    1.90
  10  -1   0    2.40    1.50
  10  -1   0   -0.90    1.40
  10  -1   0    1.50    1.60
 -10  -1   0    5.50    1.90
 -10  -1   0    2.80    2.30
  10  -1   0    0.70    1.80
 -11   1   0  126.09   10.40
 -11   1   0  122.79   10.10
  11   1   0  105.29   10.00
  11   1   0  101.59   10.20
 -11   1   0  105.89    9.80
  11   1   0   97.89    9.80
 -11   1   0  108.29   10.20
  11   1   0  107.49   10.00
  11   1   0  101.09   10.10
 -11   1   0  115.29   10.20
  11   1   0   96.19   10.80
 -11   1   0  108.89   10.20
 -11   1   0  112.29   10.10
 -11   1   0  116.79   10.00
 -11   1   0  119.19   10.30
  11   1   0  107.99   10.10
  11   1   0   97.19    9.90
 -11   1   0  118.49   10.10
 -11  -1   0  112.79   10.10
 -11  -1   0  103.29   10.10
 -11  -1   0  108.59   10.00
  11  -1   0  125.49   10.80
  11  -1   0  114.49   10.20
  11  -1   0  114.79    9.90
 -11  -1   0  108.79   10.10
 -11  -1   0   96.29   10.20
  11  -1   0  118.69    9.90
  11  -1   0  115.09    9.90
 -11  -1   0  111.69   10.20
 -11  -1   0  100.59    9.90
 -11  -1   0  103.39   10.30
 -11  -1   0  118.09   10.40
  11  -1   0  116.59   10.00
 -11  -1   0   95.19   10.10
 -12   1   0   79.29    7.40
  12   1   0   75.29    7.70
  12   1   0   78.39    7.70
 -12   1   0   60.09    7.50
  12   1   0   73.99    7.20
  12   1   0   63.89    7.60
  12   1   0   84.49    8.40
 -12   1   0   76.59    7.60
 -12   1   0   81.59    7.80
 -12   1   0   65.99    7.10
 -12   1   0   85.99    7.60
 -12   1   0   79.79    7.50
 -12   1   0   90.39    7.80
  12   1   0   76.49    7.80
 -12  -1   0   65.19    7.90
 -12  -1   0   82.49    7.50
  12  -1   0   80.79    7.50
  12  -1   0   84.49    7.80
  12  -1   0   70.49    7.50
 -12  -1   0   73.29    8.00
 -12  -1   0   66.79    7.00
 -12  -1   0   76.69    7.70
 -12  -1   0   66.59    7.60
  12  -1   0   80.79    7.30
  12  -1   0   78.29    7.40
 -12  -1   0   70.69    7.50
 -12  -1   0   86.39    8.00
 -12  -1   0   74.79    7.40
  12  -1   0   88.79    7.70
 -13   1   0    0.90    2.10
 -13   1   0    5.70    2.70
 -13   1   0    4.70    2.40
  13   1   0    3.70    2.80
  13   1   0    3.20    2.50
 -13   1   0    6.90    2.40
  13   1   0    2.20    2.20
  13   1   0    6.00    2.10
 -13   1   0    3.90    2.90
 -13   1   0    4.90    2.20
 -13   1   0    4.10    2.40
  13   1   0    2.90    1.90
 -13  -1   0    7.30    2.80
 -13  -1   0    3.50    2.10
  13  -1   0    7.30    2.00
  13  -1   0    5.40    2.60
  13  -1   0    5.00    2.30
 -13  -1   0    5.00    2.40
 -13  -1   0    4.70    2.60
  13  -1   0    2.80    1.80
 -13  -1   0    5.30    2.20
 -13  -1   0    2.70    2.30
  13  -1   0    3.40    2.50
 -13  -1   0    6.80    3.00
  13  -1   0    1.20    2.10
  14   1   0    0.50    2.40
 -14   1   0    0.80    2.30
 -14   1   0   -2.50    2.00
 -14   1   0    1.60    2.70
 -14   1   0   -1.50    2.20
 -14   1   0   -2.50    2.50
 -14   1   0   -1.60    2.80
  14   1   0    2.40    2.60
  14   1   0    3.10    2.10
 -14   1   0   -0.20    2.60
  14   1   0    1.70    2.20
 -14   1   0    2.20    2.00
 -14  -1   0    0.50    2.00
  14  -1   0   -0.50    2.40
  14  -1   0    0.90    2.40
  14  -1   0    5.00    2.10
 -14  -1   0    1.90    2.10
 -14  -1   0    0.90    2.30
 -14  -1   0    1.50    2.70
 -14  -1   0    1.50    2.40
  14  -1   0   -3.40    2.10
 -14  -1   0   -2.10    2.30
 -14  -1   0    3.00    2.60
 -14  -1   0    1.00    3.10
  15   1   0   -0.70    2.60
 -15   1   0    0.80    2.20
 -15   1   0    1.20    2.40
  15   1   0   -6.40    2.50
  15   1   0   -4.90    2.70
 -15   1   0    3.40    2.70
 -15   1   0   -1.00    3.20
  15   1   0    3.80    2.10
 -15   1   0   -2.20    2.50
  15   1   0    0.90    2.30
 -15   1   0    1.00    2.80
 -15  -1   0    2.10    2.40
 -15  -1   0    3.00    2.90
  15  -1   0   -3.50    2.40
 -15  -1   0   -1.90    3.30
  15  -1   0   -2.60    2.20
  15  -1   0   -3.80    2.50
 -15  -1   0   -1.40    2.60
 -15  -1   0   -0.20    2.10
 -15  -1   0   -2.10    2.60
  15  -1   0    4.40    2.10
  15  -1   0    0.30    2.90
  16   1   0   31.60    4.50
 -16   1   0   26.30    3.90
  16   1   0   22.40    4.10
  16   1   0   13.90    4.00
 -16   1   0   29.90    4.10
 -16   1   0   20.80    3.90
 -16   1   0   19.00    4.50
  16   1   0   22.10    3.70
  16   1   0   20.70    3.40
 -16   1   0   12.90    4.60
  16  -1   0   17.30    3.50
 -16  -1   0   20.40    4.70
  16  -1   0   27.40    4.10
  16  -1   0   32.10    3.90
 -16  -1   0   11.20    3.50
 -16  -1   0   31.10    4.20
  16  -1   0   22.70    3.70
 -16  -1   0   30.80    4.10
  16  -1   0   16.40    3.80
 -16  -1   0   25.80    4.40
   0   2   0  455.75   38.40
   0  -2   0  377.26   46.70
   1   2   0 1088.29   95.79
  -1   2   0 1233.28  108.49
  -1   2   0 1163.48   95.99
   1   2   0 1105.19  106.79
   1  -2   0 1294.37  109.39
  -1  -2   0  996.80   95.69
   1  -2   0 1131.69   95.89
  -1  -2   0 1097.39  107.29
  -2   2   0    4.60    0.70
  -2   2   0    5.20    0.90
   2   2   0    4.80    0.70
  -2   2   0    6.40    0.90
   2   2   0    5.60    0.90
   2   2   0    4.80    0.70
   2   2   0    4.70    0.80
   2   2   0    5.10    0.80
   2   2   0    6.50    1.00
  -2   2   0    6.10    0.80
   2   2   0    3.60    0.80
   2   2   0    5.70    0.80
  -2   2   0    5.60    0.80
  -2   2   0    5.30    0.80
   2   2   0    5.30    0.90
  -2   2   0    3.60    0.80
  -2   2   0    6.70    0.80
   2  -2   0    6.30    0.80
  -2  -2   0    4.80    0.80
  -2  -2   0    4.40    0.80
  -2  -2   0    5.30    0.90
  -2  -2   0    4.70    0.90
  -2  -2   0    4.40    0.80
   2  -2   0    4.30    0.80
   2  -2   0    5.00    0.80
   2  -2   0    5.80    0.80
  -2  -2   0    4.90    0.70
   2  -2   0    6.00    0.80
  -2  -2   0    5.90    0.90
   2  -2   0    5.70    0.70
   2  -2   0    5.30    0.80
  -2  -2   0    4.10    0.70
   2  -2   0    5.90    0.90
  -2  -2   0    5.50    0.80
   2  -2   0    5.60    0.90
  -3   2   0   76.79    6.30
   3   2   0   69.29    6.30
  -3   2   0   73.39    6.30
  -3   2   0   76.69    6.30
   3   2   0   65.19    6.20
  -3   2   0   72.09    6.30
  -3   2   0   74.59    6.30
  -3   2   0   70.29    6.30
   3   2   0   74.89    6.30
   3   2   0   66.39    6.30
  -3   2   0   77.49    6.30
   3   2   0   64.39    6.30
  -3   2   0   75.89    6.30
   3   2   0   68.29    6.30
  -3  -2   0   71.39    6.30
  -3  -2   0   67.89    6.30
   3  -2   0   67.99    6.20
   3  -2   0   80.09    6.20
   3  -2   0   71.19    6.30
   3  -2   0   78.89    6.30
   3  -2   0   75.89    6.30
   3  -2   0   73.69    6.30
  -3  -2   0   71.59    6.30
  -3  -2   0   67.59    6.30
  -3  -2   0   65.09    6.30
   3  -2   0   76.79    6.30
  -3  -2   0   67.49    6.30
   3  -2   0   75.79    6.30
   3  -2   0   73.29    6.30
   3  -2   0   71.29    6.30
  -3  -2   0   65.09    6.20
   4   2   0  405.16   37.00
   4   2   0  390.66   37.00
  -4   2   0  427.56   37.00
   4   2   0  419.06   37.00
   4   2   0  416.66   37.00
   4   2   0  422.46   37.00
  -4   2   0  478.25   37.00
  -4   2   0  483.05   37.00
  -4   2   0  468.45   37.00
   4   2   0  409.26   37.00
  -4  -2   0  427.06   37.00
   4  -2   0  461.35   37.00
  -4  -2   0  402.26   37.00
  -4  -2   0  415.16   37.00
   4  -2   0  482.25   37.00
   4  -2   0  451.75   37.00
  -4  -2   0  442.46   37.00
  -4  -2   0  425.36   37.00
  -5   2   0    6.10    1.30
   5   2   0    7.20    1.20
  -5   2   0    4.80    1.10
  -5   2   0    4.30    1.00
  -5   2   0    3.80    1.20
  -5   2   0    4.30    1.10
  -5   2   0    5.30    1.10
  -5   2   0    3.70    1.30
   5   2   0    8.40    1.40
  -5   2   0    8.00    1.50
   5   2   0    3.50    1.00
  -5   2   0    4.70    1.40
   5  -2   0    4.70    1.10
   5  -2   0    5.30    1.10
   5  -2   0    5.70    1.10
  -5  -2   0    7.40    1.30
  -5  -2   0    7.70    1.40
   5  -2   0    4.50    1.20
  -5  -2   0    3.50    1.10
   5  -2   0    5.60    1.10
   5  -2   0    3.90    1.30
   5  -2   0    3.80    1.10
  -5  -2   0    9.50    1.60
   5  -2   0    4.50    1.20
  -6   2   0    1.80    1.30
   6   2   0    5.20    1.50
   6   2   0    1.90    1.20
   6   2   0   -3.70    2.30
  -6   2   0    2.90    1.70
   6   2   0    1.40    1.20
   6   2   0   -2.30    1.00
  -6   2   0    1.30    1.40
  -6   2   0   -0.20    1.40
  -6   2   0   -2.20    2.40
  -6   2   0    1.50    0.90
   6   2   0    0.50    1.10
   6   2   0    3.00    1.00
  -6   2   0    1.70    1.10
   6   2   0    3.70    1.40
  -6   2   0   -0.90    1.00
  -6   2   0    0.90    1.20
   6   2   0    1.90    1.10
  -6   2   0    1.70    1.00
  -6  -2   0    0.50    0.90
  -6  -2   0    2.00    1.40
   6  -2   0    1.70    1.40
  -6  -2   0    0.20    1.10
   6  -2   0    0.40    1.10
  -6  -2   0    0.60    1.60
   6  -2   0    0.00    1.10
   6  -2   0    2.90    1.10
  -6  -2   0    4.00    1.40
  -6  -2   0   -0.50    1.00
  -6  -2   0   -0.70    1.20
   6  -2   0    0.80    1.00
   6  -2   0    1.00    1.30
  -6  -2   0    0.90    1.60
   6  -2   0   -1.90    1.20
  -6  -2   0   -0.40    1.20
   6  -2   0   -0.20    1.20
  -7   2   0  117.59    9.80
  -7   2   0  117.59    9.80
  -7   2   0  111.99    9.60
   7   2   0   97.59    9.70
  -7   2   0  117.59    9.80
   7   2   0  108.29   10.10
  -7   2   0  114.29    9.70
   7   2   0   96.99    9.70
   7   2   0  106.79    9.80
   7   2   0  105.19    9.80
   7   2   0  102.99    9.70
  -7   2   0  117.09    9.90
  -7   2   0  117.49    9.70
  -7   2   0  109.99    9.90
  -7  -2   0  102.39    9.70
   7  -2   0  115.99    9.70
   7  -2   0  118.79    9.70
   7  -2   0  113.89    9.70
  -7  -2   0  102.69    9.70
   7  -2   0  116.39    9.70
  -7  -2   0  106.29    9.70
  -7  -2   0   97.99    9.80
  -7  -2   0  109.59    9.90
  -7  -2   0   93.29    9.70
   7  -2   0  112.69    9.80
   7  -2   0  122.39    9.80
  -7  -2   0  115.19    9.80
   7  -2   0  113.19    9.70
  -7  -2   0  105.59    9.70
   8   2   0  167.38   16.00
  -8   2   0  199.98   16.10
  -8   2   0  200.38   16.00
   8   2   0  172.08   15.90
   8   2   0  172.28   16.00
  -8   2   0  193.58   15.90
  -8   2   0  202.08   16.20
  -8   2   0  178.98   16.10
  -8   2   0  206.08   16.00
  -8   2   0  200.38   16.10
  -8   2   0  205.18   16.10
   8   2   0  171.18   16.10
   8   2   0  170.48   16.00
  -8   2   0  201.98   16.00
   8   2   0  161.08   16.00
   8  -2   0  194.28   16.00
   8  -2   0  199.98   16.10
  -8  -2   0  169.48   16.10
   8  -2   0  188.78   16.00
   8  -2   0  193.98   16.00
  -8  -2   0  181.48   16.00
   8  -2   0  206.18   16.00
   8  -2   0  195.58   16.10
  -8  -2   0  171.88   16.00
  -8  -2   0  164.78   16.00
   8  -2   0  195.48   16.00
   8  -2   0  179.58   16.00
   8  -2   0  170.18   16.40
  -8  -2   0  178.58   16.00
  -8  -2   0  159.08   16.00
  -8  -2   0  167.78   16.00
  -9   2   0    4.10    1.60
  -9   2   0    1.70    1.30
   9   2   0    4.20    1.50
  -9   2   0    2.10    1.30
   9   2   0    1.50    1.30
   9   2   0    1.30    1.40
   9   2   0    3.00    1.70
  -9   2   0    0.60    1.60
  -9   2   0    3.30    1.40
  -9   2   0    0.90    1.30
  -9   2   0    2.00    1.10
  -9   2   0    5.00    2.00
   9   2   0    3.10    1.80
   9   2   0    3.70    1.40
  -9   2   0    1.80    1.70
   9   2   0    1.50    1.50
  -9   2   0    5.20    1.80
   9  -2   0    1.80    1.20
   9  -2   0    4.80    1.40
   9  -2   0    3.60    1.50
  -9  -2   0    2.90    1.40
  -9  -2   0    3.30    1.40
   9  -2   0    0.80    1.20
  -9  -2   0    5.50    1.70
  -9  -2   0    5.60    1.70
  -9  -2   0    6.40    1.70
   9  -2   0    0.30    1.30
  -9  -2   0    0.00    1.10
  -9  -2   0   -0.80    1.50
   9  -2   0    2.50    1.40
   9  -2   0   -2.40    1.60
   9  -2   0    1.50    1.50
  -9  -2   0    4.80    2.00
   9  -2   0    0.20    1.70
  -9  -2   0    5.60    1.70
 -10   2   0   29.90    4.20
  10   2   0   31.80    3.60
 -10   2   0   32.40    4.10
 -10   2   0   28.50    3.80
 -10   2   0   32.70    3.50
 -10   2   0   24.00    3.50
 -10   2   0   24.80    3.10
  10   2   0   31.00    3.80
  10   2   0   27.10    3.30
  10   2   0   25.60    3.40
  10   2   0   26.00    3.50
 -10   2   0   29.50    3.30
  10   2   0   26.10    3.20
 -10   2   0   32.90    3.70
 -10   2   0   33.20    3.80
  10   2   0   24.60    3.60
  10   2   0   25.30    3.80
  10  -2   0   26.10    3.40
  10  -2   0   32.90    3.90
  10  -2   0   24.50    3.50
  10  -2   0   29.60    3.40
  10  -2   0   28.60    3.80
 -10  -2   0   33.50    3.90
 -10  -2   0   29.00    3.60
 -10  -2   0   23.20    3.60
 -10  -2   0   28.50    3.80
 -10  -2   0   27.00    3.50
 -10  -2   0   31.70    3.80
  10  -2   0   33.60    3.90
 -10  -2   0   24.10    3.10
 -10  -2   0   29.80    3.40
  10  -2   0   32.40    3.60
  10  -2   0   30.70    3.60
 -10  -2   0   25.10    3.30
 -10  -2   0   24.30    3.60
  10  -2   0   30.10    3.40
  10  -2   0   25.10    3.50
  11   2   0    7.10    3.00
 -11   2   0    5.20    2.00
 -11   2   0    6.30    1.60
  11   2   0   15.80    2.60
 -11   2   0    9.10    2.40
 -11   2   0    8.40    2.50
  11   2   0   10.60    2.10
 -11   2   0   13.30    2.90
  11   2   0   11.20    2.30
 -11   2   0    4.50    2.30
 -11   2   0   14.60    2.40
  11   2   0    7.00    2.00
  11   2   0    9.10    2.00
  11   2   0    9.40    2.10
 -11   2   0   10.70    2.10
  11   2   0    8.30    2.30
 -11   2   0    8.20    2.00
  11  -2   0   10.80    2.40
 -11  -2   0   12.90    3.10
  11  -2   0    8.70    2.00
 -11  -2   0    8.90    2.30
  11  -2   0    3.40    3.90
 -11  -2   0   13.00    2.60
 -11  -2   0   13.70    2.40
  11  -2   0    7.40    2.40
  11  -2   0   11.50    2.20
 -11  -2   0    7.10    2.40
  11  -2   0    7.30    2.10
  11  -2   0   -0.80    3.50
 -11  -2   0    9.70    2.60
 -11  -2   0   10.90    2.20
  11  -2   0    8.00    1.90
  11  -2   0    9.60    2.10
 -11  -2   0   12.00    2.20
 -11  -2   0    5.20    2.40
 -12   2   0   42.20    4.50
  12   2   0   33.40    4.10
 -12   2   0   33.40    4.90
 -12   2   0   23.30    5.10
 -12   2   0   30.20    4.20
  12   2   0   33.60    4.50
  12   2   0   30.70    4.00
  12   2   0   33.10    4.40
 -12   2   0   42.40    4.50
  12   2   0   28.80    4.40
 -12   2   0   24.90    4.10
 -12   2   0   40.10    4.70
 -12   2   0   29.90    4.00
 -12   2   0   36.20    5.50
 -12  -2   0   32.20    4.30
 -12  -2   0   37.60    4.40
 -12  -2   0   31.00    4.70
 -12  -2   0   28.00    4.50
 -12  -2   0   33.60    4.60
  12  -2   0   31.70    4.20
 -12  -2   0   36.60    4.40
 -12  -2   0   33.80    4.90
  12  -2   0   37.10    3.90
  12  -2   0   21.70    4.10
 -12  -2   0   24.80    4.20
  12  -2   0   38.50    4.70
 -12  -2   0   28.90    4.00
  12  -2   0   35.20    4.30
  12  -2   0   36.40    4.20
  12  -2   0   33.90    4.80
  13   2   0   28.30    3.90
 -13   2   0   26.70    4.20
  13   2   0   29.10    4.10
 -13   2   0   38.80    4.70
  13   2   0   32.60    4.40
 -13   2   0   27.50    4.40
 -13   2   0   34.90    4.50
 -13   2   0   30.00    3.90
  13   2   0   27.20    3.80
 -13   2   0   31.80    3.80
 -13   2   0   33.60    4.20
 -13   2   0   32.50    3.90
  13   2   0   21.80    3.50
  13  -2   0   33.60    4.00
  13  -2   0   24.60    3.70
 -13  -2   0   30.30    4.40
  13  -2   0   27.20    3.70
  13  -2   0   31.30    3.80
 -13  -2   0   37.00    5.00
 -13  -2   0   31.60    4.40
 -13  -2   0   29.80    4.10
 -13  -2   0   27.90    3.80
 -13  -2   0   25.40    3.90
 -13  -2   0   29.50    3.90
  13  -2   0   31.00    3.80
  13  -2   0   28.40    3.70
 -14   2   0    0.50    2.40
 -14   2   0   -2.30    2.00
 -14   2   0   -5.20    2.70
 -14   2   0   -1.60    2.00
  14   2   0    2.20    2.20
 -14   2   0   -0.50    2.20
  14   2   0    2.70    2.10
  14   2   0    1.50    2.60
  14   2   0   -5.50    2.20
 -14   2   0    0.20    1.90
 -14   2   0   -2.30    2.50
  14  -2   0   -0.80    2.30
  14  -2   0   -3.10    2.00
 -14  -2   0    1.90    2.10
  14  -2   0   -1.00    2.30
 -14  -2   0   -0.20    2.00
 -14  -2   0    2.90    2.70
 -14  -2   0    5.40    2.40
  14  -2   0   -4.50    2.20
 -14  -2   0    2.10    3.20
 -14  -2   0    1.60    2.50
  14  -2   0    0.10    1.90
 -14  -2   0    0.00    2.70
  15   2   0    7.40    3.00
 -15   2   0    9.50    2.90
 -15   2   0    3.80    2.80
  15   2   0    6.80    2.50
 -15   2   0    2.90    3.20
 -15   2   0    8.50    2.60
  15   2   0    2.20    2.90
 -15   2   0    3.00    2.60
  15   2   0   10.10    2.40
  15   2   0   -1.80    3.00
 -15   2   0    4.50    2.30
 -15  -2   0    7.80    2.90
 -15  -2   0    7.00    3.10
 -15  -2   0    4.10    2.60
  15  -2   0    2.00    2.80
  15  -2   0    1.50    2.30
 -15  -2   0   12.60    2.90
  15  -2   0    0.10    2.60
  15  -2   0    5.10    2.50
  15  -2   0    9.90    2.30
 -15  -2   0    5.40    3.60
 -15  -2   0    3.40    2.70
 -16   2   0    8.10    2.90
 -16   2   0    6.80    3.90
  16   2   0    0.90    2.50
  16   2   0    7.00    3.10
  16   2   0   11.90    2.50
 -16   2   0    6.80    3.00
 -16   2   0    4.00    3.00
  16   2   0    8.80    3.30
 -16  -2   0    5.70    3.90
 -16  -2   0    1.90    5.20
 -16  -2   0    2.40    3.00
  16  -2   0    3.70    2.90
  16  -2   0    6.00    2.90
 -16  -2   0    4.20    3.30
 -16  -2   0    6.30    3.10
  16  -2   0   11.10    2.50
  16  -2   0    1.30    2.60
  16  -2   0    6.00    3.10
 -16  -2   0    5.10    3.00
   0   3   0   -0.80    0.70
   0   3   0    0.80    0.70
   0   3   0   -0.20    0.50
   0   3   0   -0.10    0.50
   0   3   0    0.10    0.50
   0   3   0   -0.30    0.60
   0   3   0   -0.70    0.60
   0  -3   0   -0.20    0.60
   0  -3   0    0.90    0.60
   0  -3   0    0.90    0.60
   0  -3   0   -0.70    0.70
   0  -3   0    0.50    0.50
  -1  -3   0  328.77   28.00
   2   3   0  574.04   66.69
  -2   3   0  688.63   85.79
   2   3   0  467.85   46.00
  -2   3   0  562.04   46.40
  -2  -3   0  449.46   47.70
  -2  -3   0  565.14   80.29
   2  -3   0  545.55   66.69
   2  -3   0  557.84   46.40
  -3   3   0 1123.89  122.89
  -3   3   0 1169.18   99.79
   3   3   0  925.61  118.29
  -3   3   0 1204.78   98.09
   3   3   0 1057.69   97.69
   3  -3   0 1299.27  127.59
   3  -3   0 1185.48   98.19
  -3  -3   0 1053.79   97.79
  -3  -3   0  994.60  120.09
  -4   3   0   27.40    2.60
  -4   3   0   23.50    2.50
  -4   3   0   24.50    2.40
  -4   3   0   23.10    2.40
  -4   3   0   21.60    2.60
   4   3   0   29.50    2.40
  -4   3   0   23.60    2.60
  -4   3   0   24.80    2.60
  -4   3   0   22.30    2.50
  -4   3   0   23.80    2.70
   4  -3   0   24.70    2.60
   4  -3   0   25.90    2.50
   4  -3   0   21.40    2.40
   4  -3   0   23.60    2.50
   4  -3   0   23.40    2.50
   4  -3   0   23.10    2.50
   4  -3   0   24.10    2.50
   4  -3   0   26.20    2.60
  -5   3   0  533.15   45.50
  -5   3   0  568.04   45.40
   5   3   0  507.45   45.40
  -5   3   0  521.05   45.40
   5   3   0  488.45   45.30
   5   3   0  477.85   45.40
   5   3   0  507.65   45.40
  -5   3   0  569.94   45.40
   5   3   0  559.14   45.50
  -5   3   0  570.04   45.50
  -5   3   0  580.34   45.50
   5   3   0  528.55   45.40
   5   3   0  487.25   45.40
  -5   3   0  561.34   45.40
   5   3   0  522.75   45.40
   5  -3   0  534.25   45.40
  -5  -3   0  510.15   45.40
   5  -3   0  569.64   45.40
  -5  -3   0  491.75   45.40
   5  -3   0  538.35   45.40
  -5  -3   0  524.35   45.50
  -5  -3   0  515.85   45.40
  -5  -3   0  505.25   45.40
   5  -3   0  567.84   45.40
   5  -3   0  589.44   45.40
   5  -3   0  498.25   45.40
   5  -3   0  535.75   45.40
   5  -3   0  559.04   45.40
  -5  -3   0  521.75   45.40
   5  -3   0  556.14   45.40
  -6   3   0  748.13   58.59
  -6   3   0  737.83   58.49
  -6   3   0  759.92   58.49
   6   3   0  621.24   58.49
   6   3   0  601.24   58.39
  -6   3   0  751.32   58.49
  -6   3   0  722.63   58.49
  -6   3   0  689.53   58.49
  -6   3   0  750.02   58.49
  -6  -3   0  602.44   58.49
  -6  -3   0  681.73   58.69
   6  -3   0  746.83   58.49
   6  -3   0  747.23   58.49
   6  -3   0  723.63   58.49
  -6  -3   0  625.34   58.49
   6  -3   0  730.73   58.49
   6  -3   0  696.33   58.49
  -6  -3   0  605.44   58.49
  -6  -3   0  604.04   58.49
   6  -3   0  716.03   58.49
  -6  -3   0  612.64   58.49
   6  -3   0  687.63   58.49
  -6  -3   0  646.74   58.59
   7   3   0   17.10    2.70
   7   3   0   19.80    2.60
  -7   3   0   22.70    2.50
   7   3   0   21.60    2.50
  -7   3   0   22.30    2.80
  -7   3   0   20.80    3.10
   7   3   0   19.40    2.50
  -7   3   0   18.90    2.50
   7   3   0   20.00    2.70
  -7   3   0   17.60    2.50
  -7   3   0   23.70    2.60
   7   3   0   20.50    2.60
  -7   3   0   20.30    2.70
   7   3   0   24.30    2.90
  -7   3   0   24.20    2.60
  -7   3   0   22.70    2.70
   7  -3   0   17.80    2.40
   7  -3   0   19.10    2.50
   7  -3   0   17.50    2.50
   7  -3   0   18.70    2.70
   7  -3   0   20.50    2.60
  -7  -3   0   22.40    2.70
  -7  -3   0   22.60    2.80
   7  -3   0   22.10    2.60
  -7  -3   0   18.00    2.60
   7  -3   0   16.90    2.50
   7  -3   0   22.80    2.60
  -7  -3   0   20.60    2.60
  -7  -3   0   18.50    2.70
  -7  -3   0   22.90    2.80
   7  -3   0   17.90    2.60
  -7  -3   0   24.80    2.90
   7  -3   0   25.20    2.90
  -7  -3   0   24.40    2.80
   8   3   0  232.68   23.40
  -8   3   0  304.77   22.90
  -8   3   0  289.77   23.10
  -8   3   0  276.27   23.00
   8   3   0  242.38   23.00
   8   3   0  239.38   23.00
   8   3   0  253.77   23.00
   8   3   0  251.07   22.90
  -8   3   0  300.07   23.00
   8   3   0  243.18   23.10
  -8   3   0  300.57   23.10
   8  -3   0  265.57   23.00
   8  -3   0  288.37   23.00
  -8  -3   0  238.38   23.00
   8  -3   0  302.57   23.00
  -8  -3   0  237.28   23.00
   8  -3   0  299.07   23.00
  -8  -3   0  243.18   23.00
  -8  -3   0  239.18   23.00
   8  -3   0  294.57   23.00
   8  -3   0  296.37   23.00
  -8  -3   0  237.58   23.00
   8  -3   0  302.77   23.00
  -8  -3   0  256.57   23.00
  -8  -3   0  239.38   23.10
   9   3   0   22.70    3.10
  -9   3   0   28.50    3.20
   9   3   0   20.00    2.70
  -9   3   0   17.30    2.40
  -9   3   0   26.40    3.20
  -9   3   0   18.70    2.50
  -9   3   0   24.40    2.90
  -9   3   0   21.60    2.70
  -9   3   0   17.30    2.70
   9   3   0   14.30    2.70
  -9   3   0   15.90    2.20
  -9   3   0   21.20    3.00
  -9   3   0   18.80    2.80
   9  -3   0   18.40    2.40
   9  -3   0   17.10    2.70
   9  -3   0   26.80    3.20
   9  -3   0   19.80    2.70
   9  -3   0   15.80    2.40
   9  -3   0   21.30    2.90
   9  -3   0   25.20    2.80
   9  -3   0   20.70    2.70
   9  -3   0   24.80    3.20
   9  -3   0   21.80    2.80
  -9  -3   0   24.60    2.50
  -9  -3   0   14.90    2.70
 -10   3   0    2.80    1.60
  10   3   0    5.30    1.60
 -10   3   0    4.70    1.70
 -10   3   0    3.40    1.30
 -10   3   0    3.50    1.60
  10   3   0    9.70    1.90
 -10   3   0    3.30    1.50
 -10   3   0    3.00    2.00
  10   3   0    3.60    1.80
 -10   3   0    9.00    1.90
  10   3   0    5.20    1.90
  10   3   0    4.40    1.70
  10   3   0    8.70    2.20
  10   3   0    5.80    1.70
 -10   3   0    7.00    2.10
 -10   3   0    6.40    2.20
  10  -3   0    7.40    1.80
 -10  -3   0    5.30    1.90
 -10  -3   0    4.50    1.80
 -10  -3   0    5.80    2.00
 -10  -3   0    5.00    2.00
 -10  -3   0    2.50    1.30
  10  -3   0    5.10    2.10
  10  -3   0    1.60    1.50
  10  -3   0    3.20    1.60
  10  -3   0    9.70    2.00
 -10  -3   0    5.30    1.90
  10  -3   0    4.30    1.90
  10  -3   0    0.90    1.50
  10  -3   0    3.80    2.00
  10  -3   0    1.90    1.60
 -10  -3   0    8.60    2.50
 -10  -3   0    7.00    2.10
  10  -3   0    4.30    1.50
 -11   3   0   13.20    2.70
  11   3   0   13.70    2.30
 -11   3   0   20.50    3.20
  11   3   0   10.20    2.20
  11   3   0   11.80    2.40
  11   3   0   18.10    2.90
 -11   3   0   15.00    2.40
 -11   3   0   12.10    2.70
  11   3   0   14.00    2.80
  11   3   0   11.90    2.30
 -11   3   0   16.90    2.40
  11   3   0   11.00    2.40
 -11   3   0   12.70    2.30
  11   3   0   12.80    2.50
 -11   3   0   12.40    2.50
 -11   3   0   14.40    2.50
 -11   3   0   13.30    2.00
  11  -3   0   13.20    2.20
  11  -3   0   15.80    2.60
 -11  -3   0   14.80    2.70
  11  -3   0   11.20    2.90
  11  -3   0   14.50    2.30
 -11  -3   0   10.40    2.40
 -11  -3   0   14.40    3.10
  11  -3   0   14.20    2.50
 -11  -3   0   12.20    2.50
  11  -3   0   13.00    2.90
  11  -3   0   18.90    3.20
 -11  -3   0   11.50    2.40
 -11  -3   0   10.90    2.60
 -11  -3   0   12.00    2.70
 -11  -3   0   12.30    2.80
  11  -3   0   12.80    2.20
 -11  -3   0   20.20    3.00
  11  -3   0   12.40    2.40
  12   3   0   54.39    6.10
  12   3   0   47.80    5.80
 -12   3   0   77.19    7.50
  12   3   0   46.70    6.50
 -12   3   0   63.89    6.10
 -12   3   0   73.39    6.40
 -12   3   0   52.99    6.70
  12   3   0   50.39    6.10
  12   3   0   51.79    6.30
 -12  -3   0   57.59    6.60
 -12  -3   0   52.09    6.50
 -12  -3   0   52.99    6.10
 -12  -3   0   51.09    6.10
  12  -3   0   75.09    6.40
  12  -3   0   73.39    6.00
  12  -3   0   67.89    6.50
 -12  -3   0   53.49    6.10
 -12  -3   0   48.70    6.60
  12  -3   0   68.89    6.20
 -12  -3   0   51.99    5.90
  13   3   0   19.90    3.70
 -13   3   0   30.10    4.10
 -13   3   0   21.10    3.20
 -13   3   0   26.90    3.60
  13   3   0   20.20    3.10
 -13   3   0   19.20    3.50
  13   3   0   19.40    3.70
  13   3   0   23.60    3.30
 -13   3   0   27.90    3.70
  13   3   0   21.30    3.40
 -13   3   0   28.20    3.40
 -13   3   0   26.90    3.60
  13  -3   0   15.60    4.00
 -13  -3   0   23.20    4.00
 -13  -3   0   24.90    3.60
  13  -3   0   23.80    3.30
  13  -3   0   26.00    3.60
  13  -3   0   23.30    3.10
 -13  -3   0   21.30    3.60
 -13  -3   0   26.30    3.60
 -13  -3   0   26.60    4.50
 -13  -3   0   31.70    3.80
 -13  -3   0   23.30    3.80
 -13  -3   0   24.90    3.90
  13  -3   0   29.30    3.40
  13  -3   0   24.10    3.30
 -14   3   0    2.60    2.00
 -14   3   0    1.80    2.30
  14   3   0   -0.50    2.50
 -14   3   0    1.30    2.30
 -14   3   0    0.80    2.50
  14   3   0    3.60    2.10
  14   3   0   -1.20    2.20
 -14   3   0   -0.60    2.90
 -14   3   0   -0.50    1.90
 -14   3   0    1.70    2.60
  14   3   0   -3.10    2.10
 -14  -3   0   -4.00    2.60
 -14  -3   0    1.50    2.20
  14  -3   0   -1.00    2.30
 -14  -3   0    0.70    3.20
  14  -3   0    1.60    1.90
  14  -3   0   -1.00    2.00
 -14  -3   0   -1.00    2.00
 -14  -3   0   -0.40    2.40
 -14  -3   0   -1.00    2.10
  14  -3   0   -0.90    2.20
 -14  -3   0   -0.60    2.60
  14  -3   0    0.00    2.30
 -15   3   0    9.40    3.10
 -15   3   0   15.10    3.80
 -15   3   0   15.70    2.90
 -15   3   0   13.20    3.10
  15   3   0    8.90    2.80
 -15   3   0   16.20    3.30
  15   3   0   13.60    2.90
  15   3   0   13.20    3.50
 -15   3   0    8.40    3.00
  15  -3   0   13.60    2.50
 -15  -3   0   10.20    3.40
  15  -3   0   10.10    2.70
 -15  -3   0    8.40    3.70
  15  -3   0   10.90    3.10
 -15  -3   0   12.80    3.10
  15  -3   0   12.10    3.30
  15  -3   0    9.80    2.70
 -15  -3   0   16.60    3.20
 -15  -3   0   20.60    3.70
 -15  -3   0    6.30    3.00
 -15  -3   0   16.00    4.00
  16   3   0   14.00    3.80
 -16   3   0   18.80    3.60
  16   3   0   20.20    4.10
 -16   3   0   27.20    3.90
  16   3   0   21.50    3.30
 -16   3   0   22.30    3.60
  16   3   0   13.20    3.20
 -16  -3   0   20.80    3.90
 -16  -3   0   18.90    5.10
  16  -3   0   18.80    3.90
  16  -3   0   13.00    3.30
  16  -3   0   18.50    3.60
 -16  -3   0    9.70    3.50
 -16  -3   0   15.20    4.50
 -16  -3   0   28.60    4.20
  16  -3   0   18.90    3.40
 -16  -3   0   15.30    4.10
  16  -3   0   21.40    3.00
   0   4   0  191.38   16.50
   0   4   0  196.48   16.50
   0   4   0  184.88   16.50
   0   4   0  188.18   16.50
   0   4   0  194.68   16.50
   0   4   0  197.08   16.50
   0  -4   0  196.78   16.50
   0  -4   0  186.68   16.50
   0  -4   0  197.78   16.50
   0  -4   0  186.98   16.50
   0  -4   0  200.08   16.50
   1   4   0  242.58   19.80
   1   4   0  226.78   19.80
  -1   4   0  207.98   19.70
   1   4   0  248.98   19.80
   1   4   0  227.58   19.80
  -1   4   0  251.67   19.80
  -1   4   0  224.88   19.80
   1   4   0  238.48   19.80
  -1   4   0  234.88   19.80
  -1   4   0  227.48   19.80
  -1   4   0  223.48   19.80
   1   4   0  227.58   19.80
   1  -4   0  242.28   19.80
   1  -4   0  226.58   19.80
   1  -4   0  224.68   19.80
  -1  -4   0  237.08   19.70
  -1  -4   0  241.88   19.80
   1  -4   0  228.68   19.80
  -1  -4   0  240.78   19.80
  -1  -4   0  232.98   19.80
   1  -4   0  212.18   19.70
  -1  -4   0  247.78   19.80
  -1  -4   0  214.18   19.70
  -2   4   0   27.30    2.40
  -2   4   0   21.70    2.20
  -2   4   0   21.20    2.40
   2  -4   0   22.60    2.20
   2  -4   0   18.40    2.50
   2  -4   0   25.10    2.40
  -3  -4   0  674.93   57.39
  -4   4   0  352.66   32.60
   4   4   0  405.66   32.60
   4   4   0  384.66   32.60
   4   4   0  395.86   32.50
  -4   4   0  356.96   32.60
  -4   4   0  378.76   32.60
  -4   4   0  366.76   32.60
   4   4   0  362.46   32.50
  -4   4   0  368.46   32.60
  -4   4   0  390.46   32.60
  -4   4   0  372.16   32.60
  -4   4   0  347.27   32.60
   4   4   0  415.86   32.60
  -4  -4   0  428.66   32.60
  -4  -4   0  390.26   32.60
   4  -4   0  376.26   32.60
  -4  -4   0  419.86   32.60
   4  -4   0  409.86   32.60
  -4  -4   0  425.16   32.70
   4  -4   0  352.16   32.50
   4  -4   0  344.77   32.60
  -4  -4   0  375.36   32.50
   4  -4   0  368.36   32.60
   4  -4   0  372.96   32.60
   4  -4   0  354.76   32.50
  -4  -4   0  420.56   32.60
  -5   4   0   36.10    3.80
  -5   4   0   37.00    3.70
   5   4   0   40.90    3.70
   5   4   0   37.80    3.50
  -5   4   0   35.10    3.90
   5   4   0   35.80    3.80
  -5   4   0   34.50    3.70
   5   4   0   32.50    3.60
  -5   4   0   33.00    3.70
   5   4   0   42.80    3.60
   5   4   0   33.10    3.90
   5   4   0   36.90    3.70
  -5   4   0   29.90    3.50
  -5   4   0   37.00    3.60
   5   4   0   37.60    3.70
   5   4   0   43.80    3.80
  -5   4   0   34.20    3.70
  -5   4   0   37.00    3.70
   5  -4   0   35.30    3.60
  -5  -4   0   40.60    3.70
  -5  -4   0   35.00    3.70
   5  -4   0   31.30    3.70
   5  -4   0   34.80    3.60
  -5  -4   0   37.80    3.90
  -5  -4   0   44.60    3.80
  -5  -4   0   33.20    3.60
  -5  -4   0   39.40    3.90
   5  -4   0   34.80    3.60
   5  -4   0   31.30    3.70
   5  -4   0   33.50    3.80
   5  -4   0   32.90    3.60
   5  -4   0   35.90    3.60
  -5  -4   0   40.10    3.70
  -5  -4   0   45.30    4.40
  -5  -4   0   38.30    3.50
   5  -4   0   37.00    3.50
   6   4   0  209.38   17.70
   6   4   0  197.38   17.90
  -6   4   0  201.38   18.00
   6   4   0  187.08   17.60
   6   4   0  216.78   17.60
   6   4   0  228.28   17.70
  -6   4   0  209.88   17.70
  -6   4   0  178.28   18.20
   6   4   0  184.48   17.70
  -6   4   0  201.58   17.80
  -6   4   0  208.88   17.70
   6   4   0  222.08   17.80
  -6   4   0  204.88   17.80
  -6   4   0  195.38   17.70
  -6   4   0  203.18   17.70
   6  -4   0  197.08   17.70
  -6  -4   0  216.58   17.70
   6  -4   0  223.88   17.70
  -6  -4   0  204.68   17.70
   6  -4   0  211.58   17.70
  -6  -4   0  225.98   17.70
   6  -4   0  211.08   17.70
  -6  -4   0  211.78   17.80
  -6  -4   0  206.28   17.80
   6  -4   0  196.88   17.60
   6  -4   0  198.78   17.70
  -6  -4   0  211.08   17.60
   6  -4   0  189.78   17.70
   6  -4   0  197.98   17.60
  -6  -4   0  200.28   17.80
   7   4   0   -0.70    1.30
  -7   4   0   -0.40    1.00
   7   4   0    0.40    1.20
   7   4   0    0.00    1.00
  -7   4   0   -0.40    1.20
  -7   4   0    0.20    1.00
   7   4   0   -0.30    1.40
   7   4   0    0.30    1.10
  -7   4   0   -1.10    1.30
  -7   4   0    1.60    1.10
  -7   4   0   -0.40    1.40
   7   4   0   -0.90    1.20
  -7   4   0   -0.20    1.00
   7   4   0    1.00    1.20
   7   4   0    2.50    1.50
   7   4   0    0.80    1.00
  -7   4   0    2.00    1.30
  -7   4   0   -0.20    1.50
  -7  -4   0    2.20    1.30
  -7  -4   0   -0.90    1.80
  -7  -4   0    0.70    0.90
  -7  -4   0    0.70    1.20
   7  -4   0   -1.40    1.10
   7  -4   0    0.70    1.30
   7  -4   0    1.60    1.10
   7  -4   0    0.60    1.30
  -7  -4   0    0.10    1.20
   7  -4   0    0.30    1.00
   7  -4   0    1.30    1.00
  -7  -4   0    0.20    1.30
  -7  -4   0    1.80    1.30
   7  -4   0    2.10    1.20
   7  -4   0    0.70    1.20
   7  -4   0    1.10    1.10
   7  -4   0    1.10    1.10
  -7  -4   0    0.70    1.30
  -7  -4   0    1.60    1.30
  -7  -4   0   -0.30    1.10
  -8   4   0    0.00    1.10
  -8   4   0   -1.60    1.40
  -8   4   0    1.20    1.60
   8   4   0   -0.70    1.50
   8   4   0    0.10    1.30
  -8   4   0    0.10    1.40
   8   4   0    2.40    1.30
  -8   4   0   -0.10    1.10
  -8   4   0   -0.50    1.50
   8   4   0    1.00    1.20
   8   4   0   -1.60    1.10
  -8   4   0   -0.40    1.30
  -8   4   0   -1.40    1.30
  -8   4   0   -0.10    1.20
   8  -4   0    0.00    1.10
   8  -4   0    0.10    1.20
   8  -4   0    0.40    1.10
  -8  -4   0    2.80    1.50
  -8  -4   0    0.70    1.00
  -8  -4   0    1.90    1.50
   8  -4   0    1.90    1.30
   8  -4   0    0.80    1.20
  -8  -4   0    4.10    1.50
   8  -4   0   -0.30    1.40
  -8  -4   0    2.80    1.30
   8  -4   0    0.20    1.10
   8  -4   0   -0.90    1.30
  -8  -4   0    3.70    1.60
   8  -4   0   -0.70    1.10
  -8  -4   0    3.80    1.90
  -8  -4   0    3.30    1.30
   8  -4   0   -0.80    1.40
  -9   4   0   72.29    6.40
  -9   4   0   71.99    6.70
   9   4   0   59.39    6.60
   9   4   0   70.39    6.70
   9   4   0   65.39    6.70
  -9   4   0   70.79    6.50
  -9   4   0   65.89    6.50
   9   4   0   73.19    6.40
   9   4   0   73.99    6.50
   9   4   0   62.09    6.40
   9   4   0   56.29    6.30
  -9   4   0   75.69    6.50
  -9   4   0   62.99    6.60
  -9   4   0   69.69    6.20
  -9   4   0   76.19    6.60
  -9   4   0   72.19    6.40
  -9   4   0   68.49    6.70
   9   4   0   57.89    6.20
   9  -4   0   64.09    6.30
  -9  -4   0   71.99    6.60
   9  -4   0   71.49    6.30
   9  -4   0   69.69    6.30
   9  -4   0   68.79    6.50
  -9  -4   0   58.59    6.50
  -9  -4   0   60.09    6.40
   9  -4   0   67.59    6.40
  -9  -4   0   71.19    6.70
  -9  -4   0   66.49    6.40
   9  -4   0   72.09    6.40
   9  -4   0   69.39    6.60
  -9  -4   0   68.69    6.60
  -9  -4   0   65.19    6.60
   9  -4   0   73.29    6.70
   9  -4   0   70.59    6.30
   9  -4   0   69.79    6.50
  -9  -4   0   63.19    6.60
 -10   4   0   71.29    6.70
 -10   4   0   66.99    6.30
  10   4   0   54.69    6.60
  10   4   0   64.99    6.30
 -10   4   0   69.09    6.50
  10   4   0   65.29    6.30
 -10   4   0   70.09    6.30
  10   4   0   56.59    6.50
  10   4   0   65.99    6.30
 -10   4   0   68.59    6.40
 -10   4   0   60.29    6.10
 -10   4   0   76.09    6.50
 -10   4   0   64.99    6.50
  10   4   0   55.49    6.60
  10   4   0   54.79    6.30
 -10   4   0   71.29    6.70
  10  -4   0   62.39    6.20
  10  -4   0   62.69    6.30
  10  -4   0   54.19    7.30
  10  -4   0   66.69    6.40
  10  -4   0   63.19    6.40
  10  -4   0   74.49    6.50
  10  -4   0   66.59    6.40
 -10  -4   0   67.59    6.50
 -10  -4   0   59.99    6.30
  10  -4   0   66.89    6.10
 -10  -4   0   68.09    6.70
 -10  -4   0   52.89    6.50
 -10  -4   0   51.49    6.40
 -10  -4   0   75.79    6.40
  10  -4   0   71.49    6.60
 -10  -4   0   70.59    6.70
  10  -4   0   70.49    6.30
 -11   4   0    8.10    2.00
  11   4   0   17.00    2.50
  11   4   0   10.20    2.50
 -11   4   0    7.80    2.00
 -11   4   0   15.10    2.90
  11   4   0   11.50    2.30
 -11   4   0    9.00    2.10
  11   4   0   11.10    2.20
  11   4   0   12.80    2.80
 -11   4   0   14.40    2.50
 -11   4   0   12.20    2.30
  11   4   0   13.20    2.20
 -11   4   0   11.90    2.40
 -11   4   0   11.90    2.20
 -11   4   0   10.50    2.50
  11  -4   0   12.00    2.70
 -11  -4   0   16.90    2.60
  11  -4   0   14.00    2.50
  11  -4   0   12.00    2.50
  11  -4   0    9.90    2.40
 -11  -4   0   13.00    2.60
  11  -4   0    9.80    2.00
 -11  -4   0    6.90    2.30
  11  -4   0    8.70    2.20
 -11  -4   0   18.30    2.70
  11  -4   0    9.50    2.00
  11  -4   0    7.40    2.00
 -11  -4   0   16.20    2.50
 -11  -4   0   14.40    2.70
  11  -4   0   11.20    2.20
 -11  -4   0   14.80    2.70
 -12   4   0   18.30    3.60
  12   4   0   18.70    3.20
  12   4   0   15.90    2.80
  12   4   0   13.60    2.80
 -12   4   0   19.70    2.70
 -12   4   0   22.90    3.70
 -12   4   0   11.50    5.50
  12   4   0   13.00    2.60
 -12   4   0   18.00    2.90
 -12   4   0   15.90    2.70
 -12   4   0   20.80    3.20
 -12   4   0   19.80    3.00
  12   4   0   14.20    3.10
 -12  -4   0   15.70    2.80
 -12  -4   0   18.00    3.40
  12  -4   0   14.60    2.70
 -12  -4   0   15.20    3.00
  12  -4   0   24.10    3.20
  12  -4   0   16.10    2.60
  12  -4   0   12.20    3.10
  12  -4   0   19.90    2.60
 -12  -4   0   17.60    3.70
 -12  -4   0   13.00    3.00
  12  -4   0   17.10    3.20
 -12  -4   0   15.20    2.80
 -12  -4   0   17.80    2.90
  12  -4   0   11.90    2.50
  12  -4   0   20.20    2.50
 -13   4   0   27.00    3.20
  13   4   0   18.70    3.00
 -13   4   0   20.80    3.50
  13   4   0   17.60    3.40
 -13   4   0   23.80    3.40
  13   4   0   15.20    3.40
 -13   4   0   27.50    3.80
 -13   4   0   28.40    3.40
  13   4   0   15.60    3.40
 -13   4   0   27.70    3.50
  13  -4   0   24.10    2.90
  13  -4   0   17.10    3.00
 -13  -4   0   15.60    3.40
  13  -4   0   21.00    3.10
 -13  -4   0   16.70    4.00
 -13  -4   0   14.50    3.50
 -13  -4   0   20.10    4.00
  13  -4   0   20.90    3.00
  13  -4   0   20.30    3.40
 -13  -4   0   14.50    3.30
 -13  -4   0   20.00    3.30
 -13  -4   0   17.70    3.50
  14   4   0    2.90    2.40
 -14   4   0    3.60    2.40
  14   4   0    0.50    2.70
 -14   4   0    0.50    1.90
 -14   4   0   -1.40    2.80
  14   4   0   -2.90    2.20
 -14   4   0    1.10    2.50
 -14   4   0    3.80    2.50
 -14   4   0    2.20    2.00
  14   4   0    5.60    2.30
 -14   4   0   -0.50    2.40
  14  -4   0    2.80    1.90
 -14  -4   0    2.40    2.30
 -14  -4   0    0.60    3.40
 -14  -4   0    2.50    2.30
  14  -4   0    0.40    2.10
 -14  -4   0    4.90    2.70
 -14  -4   0    2.00    2.70
 -14  -4   0    1.70    2.40
  14  -4   0    2.20    2.50
  14  -4   0    3.20    2.10
 -14  -4   0    5.70    2.60
  14  -4   0    0.60    2.20
 -14  -4   0    2.00    2.80
 -15   4   0   -3.20    2.50
 -15   4   0    0.60    2.60
  15   4   0   -0.30    2.30
 -15   4   0   -2.70    2.40
  15   4   0   -2.80    2.70
 -15   4   0    0.60    2.10
  15   4   0    3.50    2.20
 -15   4   0    0.50    2.50
 -15   4   0   -1.70    3.00
 -15  -4   0   -2.60    3.50
  15  -4   0    0.30    2.30
 -15  -4   0    0.20    3.30
 -15  -4   0    0.90    3.00
  15  -4   0   -0.10    2.40
 -15  -4   0    2.90    2.60
  15  -4   0    0.90    2.70
 -15  -4   0   -4.90    2.50
 -15  -4   0    1.20    2.50
  15  -4   0    4.20    2.00
 -15  -4   0   -0.50    2.90
  15  -4   0   -1.00    2.10
  16   4   0   10.20    4.00
  16   4   0    8.00    3.00
 -16   4   0    7.80    3.00
 -16   4   0   16.70    3.20
 -16   4   0   11.50    3.10
  16   4   0    9.70    3.60
  16   4   0   12.70    3.10
 -16  -4   0   10.90    3.20
 -16  -4   0    9.50    3.70
  16  -4   0   11.30    2.90
  16  -4   0    9.30    2.70
  16  -4   0   11.40    2.30
 -16  -4   0   12.70    3.70
  16  -4   0   14.40    3.40
 -16  -4   0    9.90    3.50
 -16  -4   0    5.90    4.50
 -16  -4   0    5.70    3.10
   0  -5   0    2.30    0.70
  -1   5   0  821.22   75.39
  -1   5   0  873.21   99.09
  -1   5   0  876.31   79.49
   1   5   0  867.01   99.59
   1   5   0  885.41   75.69
   1  -5   0  853.71   75.19
   1  -5   0  936.51   99.69
  -1  -5   0  853.21  100.69
  -1  -5   0  815.92   74.99
   1  -5   0  849.32   77.19
   2   5   0  270.57   22.40
  -2   5   0  266.17   22.40
  -2   5   0  237.78   22.40
  -2   5   0  258.27   22.40
  -2   5   0  245.18   22.40
  -2   5   0  274.67   22.40
   2   5   0  296.67   22.40
   2  -5   0  256.57   22.40
  -2  -5   0  295.07   22.50
   2  -5   0  234.18   22.40
  -2  -5   0  272.87   22.40
   2  -5   0  282.07   22.40
   2  -5   0  235.78   22.40
  -2  -5   0  259.77   22.40
   2  -5   0  233.98   22.40
  -2  -5   0  279.67   22.40
   3   5   0  457.75   42.30
   3   5   0  518.45   42.20
   3   5   0  537.95   42.30
   3   5   0  491.75   42.30
   3   5   0  516.25   42.30
   3   5   0  426.06   42.20
   3   5   0  529.25   42.30
  -3  -5   0  487.75   42.30
  -3  -5   0  478.25   42.20
  -3  -5   0  505.95   42.30
  -3  -5   0  512.45   42.30
   4   5   0  362.16   29.80
   4   5   0  357.16   29.80
   4   5   0  362.06   29.80
  -4   5   0  382.86   29.80
   4   5   0  369.46   29.80
  -4   5   0  335.47   29.80
  -4   5   0  337.97   29.80
  -4   5   0  317.17   29.80
  -4   5   0  343.37   29.80
  -4   5   0  362.76   29.80
  -4   5   0  321.37   29.80
   4   5   0  346.17   29.80
   4   5   0  380.76   29.90
   4   5   0  331.17   29.80
   4   5   0  356.06   29.80
  -4   5   0  358.66   29.80
   4   5   0  343.57   29.80
  -4  -5   0  372.16   29.90
  -4  -5   0  372.96   29.90
   4  -5   0  334.57   29.80
   4  -5   0  334.17   29.80
   4  -5   0  321.77   29.80
   4  -5   0  323.57   29.80
  -4  -5   0  349.17   29.80
  -4  -5   0  355.96   29.80
  -4  -5   0  379.66   29.90
  -4  -5   0  353.56   29.80
   4  -5   0  329.17   29.80
  -4  -5   0  347.77   29.80
   4  -5   0  328.87   29.80
   4  -5   0  327.77   29.70
   4  -5   0  372.86   29.80
   4  -5   0  349.27   29.80
  -5   5   0  515.45   39.80
   5   5   0  454.15   39.70
   5   5   0  444.26   39.70
  -5   5   0  469.05   39.80
   5   5   0  463.65   39.80
  -5   5   0  479.15   39.70
   5   5   0  414.46   40.10
   5   5   0  462.45   39.80
  -5   5   0  488.55   39.70
   5   5   0  451.45   39.70
  -5   5   0  480.95   39.80
   5   5   0  466.75   39.80
   5   5   0  473.75   39.80
   5   5   0  461.55   39.80
   5  -5   0  490.15   39.80
  -5  -5   0  463.25   39.80
  -5  -5   0  418.56   40.00
  -5  -5   0  433.26   39.80
   5  -5   0  462.85   39.70
   5  -5   0  479.95   39.70
  -5  -5   0  469.45   39.70
  -5  -5   0  492.95   39.80
   5  -5   0  475.05   39.70
   5  -5   0  518.05   39.70
  -5  -5   0  444.96   39.80
   5  -5   0  451.25   39.70
   5  -5   0  489.35   39.80
   5  -5   0  450.85   39.70
  -5  -5   0  439.36   39.80
   6   5   0    4.40    1.30
  -6   5   0    0.40    1.30
   6   5   0    3.10    1.30
   6   5   0    2.30    1.80
  -6   5   0    0.50    1.20
   6   5   0    2.70    1.20
  -6   5   0    0.60    1.20
   6   5   0    4.50    1.10
  -6   5   0   -0.90    1.40
  -6   5   0   -0.10    1.50
  -6   5   0    1.40    1.00
  -6   5   0    0.50    1.00
  -6   5   0    0.30    1.10
  -6  -5   0    5.40    1.30
  -6  -5   0    5.00    1.40
   6  -5   0    1.10    1.00
   6  -5   0    1.40    1.20
   6  -5   0    2.90    1.20
  -6  -5   0    6.00    1.40
  -6  -5   0    6.00    1.40
   6  -5   0    0.40    1.00
  -6  -5   0    6.10    1.60
  -6  -5   0    8.10    1.40
   6  -5   0    0.50    1.20
   6  -5   0    0.70    1.00
   6  -5   0    1.00    1.20
  -6  -5   0    4.90    1.20
   7   5   0    7.30    1.20
  -7   5   0    2.60    1.10
  -7   5   0    3.30    1.40
   7   5   0    8.20    1.50
  -7   5   0    2.60    1.50
   7   5   0    6.80    1.50
  -7   5   0    3.50    1.30
  -7   5   0    4.90    1.60
  -7   5   0    5.10    1.30
  -7   5   0    4.30    1.20
   7   5   0    8.80    1.60
  -7   5   0    3.30    1.20
  -7   5   0    3.40    1.40
   7  -5   0    4.10    1.20
   7  -5   0    3.30    1.20
  -7  -5   0    6.30    1.30
   7  -5   0    5.00    1.40
   7  -5   0    3.00    1.10
  -7  -5   0    7.90    1.70
   7  -5   0    6.80    1.50
  -7  -5   0    7.80    1.50
   7  -5   0    3.60    1.30
  -7  -5   0    6.20    1.40
   7  -5   0    4.10    1.30
   7  -5   0    3.50    1.20
   7  -5   0    3.20    1.60
   7  -5   0    3.20    1.10
  -8   5   0    2.80    1.40
   8   5   0    6.10    1.80
   8   5   0    0.80    1.30
  -8   5   0    1.50    1.30
  -8   5   0    1.10    1.20
  -8   5   0    2.40    1.60
  -8   5   0    0.70    1.40
  -8   5   0   -0.20    1.40
  -8   5   0    1.70    1.20
   8   5   0    5.70    1.50
  -8   5   0   -0.20    1.70
  -8   5   0    1.00    1.30
   8   5   0    2.60    1.50
  -8  -5   0    5.80    1.60
   8  -5   0    0.80    1.20
  -8  -5   0    6.70    1.50
  -8  -5   0    7.90    1.70
   8  -5   0    2.00    1.50
  -8  -5   0    5.80    1.60
   8  -5   0    1.20    1.20
   8  -5   0    3.20    1.40
   8  -5   0    0.90    1.20
   8  -5   0    0.30    1.40
  -8  -5   0    4.80    1.50
  -8  -5   0    5.40    1.70
   8  -5   0    1.40    1.10
   8  -5   0    2.80    1.30
   8  -5   0    3.10    1.50
  -8  -5   0    9.30    2.20
   8  -5   0    3.20    1.20
  -8  -5   0    5.00    1.40
   9   5   0   17.80    2.70
   9   5   0   18.10    2.50
   9   5   0   18.40    2.60
  -9   5   0   18.80    2.60
   9   5   0   15.80    2.60
  -9   5   0   21.70    2.80
  -9   5   0   14.10    2.30
  -9   5   0   20.50    2.40
   9   5   0   19.70    2.60
  -9   5   0   16.20    2.40
  -9   5   0   16.10    2.50
   9   5   0   21.70    2.80
  -9   5   0   19.00    2.50
  -9   5   0   19.60    2.80
  -9   5   0   17.00    2.40
   9   5   0   16.60    2.50
   9   5   0   18.10    2.60
   9  -5   0   17.40    2.30
   9  -5   0   17.10    2.60
   9  -5   0   15.10    2.20
   9  -5   0   18.60    2.30
  -9  -5   0   17.20    2.60
  -9  -5   0   16.90    2.80
  -9  -5   0   19.60    2.60
   9  -5   0   16.80    2.40
  -9  -5   0   20.20    3.00
  -9  -5   0   13.60    2.40
  -9  -5   0   18.10    2.50
   9  -5   0   22.70    2.70
   9  -5   0   15.20    2.30
  -9  -5   0   20.60    2.70
   9  -5   0   16.60    2.30
  -9  -5   0   20.30    2.70
   9  -5   0   17.40    2.40
   9  -5   0   19.60    2.60
  10   5   0   60.79    6.20
 -10   5   0   65.09    6.60
 -10   5   0   62.99    6.40
 -10   5   0   66.19    6.60
 -10   5   0   63.39    6.30
 -10   5   0   65.49    6.40
  10   5   0   65.09    6.30
 -10   5   0   69.39    6.50
  10   5   0   75.59    7.40
 -10   5   0   57.09    6.00
 -10   5   0   66.59    6.40
  10   5   0   61.29    6.10
  10   5   0   69.99    6.30
 -10   5   0   68.09    6.40
 -10   5   0   63.39    6.20
  10   5   0   67.89    6.70
  10   5   0   66.09    6.20
  10  -5   0   59.69    6.50
 -10  -5   0   57.09    6.40
 -10  -5   0   77.09    6.60
 -10  -5   0   78.49    6.70
  10  -5   0   57.99    6.10
 -10  -5   0   76.19    6.80
  10  -5   0   60.69    6.10
 -10  -5   0   60.79    6.30
  10  -5   0   62.59    6.40
  10  -5   0   64.09    6.40
  10  -5   0   60.89    6.60
  10  -5   0   60.99    6.20
  10  -5   0   55.99    6.10
  10  -5   0   56.69    6.30
 -11   5   0   14.30    2.70
 -11   5   0   19.80    3.00
  11   5   0   12.10    2.60
 -11   5   0   11.70    2.80
 -11   5   0   11.40    2.70
  11   5   0   14.50    2.50
  11   5   0   18.00    2.80
 -11   5   0   12.40    2.60
 -11   5   0   15.20    2.40
 -11   5   0   13.00    2.60
  11   5   0    9.40    2.60
  11   5   0    7.60    2.70
 -11   5   0   15.00    2.40
 -11   5   0   14.50    2.40
  11   5   0   15.10    2.90
  11  -5   0   12.70    2.40
 -11  -5   0   16.60    3.40
 -11  -5   0   12.60    2.70
 -11  -5   0   13.50    2.60
 -11  -5   0   25.10    3.50
  11  -5   0   10.40    2.50
  11  -5   0   15.40    2.80
  11  -5   0   13.40    2.20
 -11  -5   0   16.10    2.70
  11  -5   0   12.90    2.30
 -11  -5   0   11.70    2.60
  11  -5   0   14.80    2.40
 -11  -5   0   17.50    3.30
  11  -5   0   13.60    2.20
 -11  -5   0   18.50    2.90
  11  -5   0   13.70    2.20
 -11  -5   0   11.70    2.70
  11  -5   0   13.90    2.60
 -12   5   0   12.20    2.20
  12   5   0    6.30    2.50
  12   5   0    9.00    2.80
 -12   5   0    7.80    3.30
 -12   5   0    5.30    3.10
  12   5   0    5.80    2.10
 -12   5   0    8.40    2.10
  12   5   0    9.60    2.50
 -12   5   0    6.30    2.00
 -12   5   0    8.40    2.40
 -12   5   0    6.60    2.40
 -12   5   0    8.10    2.70
  12   5   0    8.10    2.40
 -12  -5   0    7.20    2.60
  12  -5   0    5.50    2.30
  12  -5   0    7.20    2.10
  12  -5   0    9.20    2.20
 -12  -5   0    5.30    2.20
  12  -5   0   10.80    2.00
 -12  -5   0    9.30    2.50
 -12  -5   0    6.70    2.50
 -12  -5   0    9.10    2.40
  12  -5   0    9.20    2.50
 -12  -5   0    6.80    2.80
  12  -5   0    5.40    2.00
  12  -5   0    9.20    2.00
  13   5   0    9.00    2.60
 -13   5   0   11.10    3.10
 -13   5   0    9.50    2.60
  13   5   0   12.40    2.70
  13   5   0    8.60    2.60
  13   5   0    5.70    2.30
 -13   5   0   11.70    2.80
 -13   5   0   13.80    2.50
  13   5   0   10.00    2.90
 -13   5   0   14.50    3.00
 -13   5   0    9.30    2.30
 -13   5   0   11.60    2.50
 -13  -5   0   10.60    3.20
  13  -5   0   10.00    2.70
 -13  -5   0    8.30    2.60
  13  -5   0    5.50    2.20
 -13  -5   0    9.40    2.80
  13  -5   0   12.10    2.70
  13  -5   0   10.00    2.40
 -13  -5   0   10.90    2.70
  13  -5   0   11.00    2.40
 -13  -5   0    7.00    3.50
 -13  -5   0   13.20    2.90
 -14   5   0    7.70    3.20
 -14   5   0   11.10    2.70
 -14   5   0   11.60    2.40
 -14   5   0   11.50    3.30
  14   5   0    7.10    3.00
  14   5   0    7.80    2.60
  14   5   0    8.10    2.70
 -14   5   0    8.50    2.80
 -14   5   0   10.80    2.90
 -14   5   0   10.40    2.90
 -14  -5   0    7.20    2.90
 -14  -5   0    5.90    2.60
 -14  -5   0    9.40    2.80
  14  -5   0   12.60    2.60
 -14  -5   0    3.00    3.70
 -14  -5   0    9.90    2.80
 -14  -5   0    7.00    2.90
  14  -5   0    7.50    2.60
  14  -5   0    8.50    2.10
 -14  -5   0   11.40    3.70
  14  -5   0    8.20    2.30
 -14  -5   0    7.00    3.60
 -15   5   0    1.50    2.60
 -15   5   0   -1.20    2.90
  15   5   0    2.20    2.60
  15   5   0    0.80    3.00
 -15   5   0   -1.00    2.50
 -15   5   0   -0.20    2.50
 -15   5   0    0.60    2.20
 -15   5   0    0.30    2.60
  15   5   0   -2.30    2.40
  15  -5   0   -2.80    2.20
  15  -5   0    2.00    1.80
  15  -5   0   -0.20    2.60
 -15  -5   0    2.30    2.60
 -15  -5   0    1.00    2.50
 -15  -5   0   -2.10    2.60
  15  -5   0   -1.20    2.20
 -15  -5   0   -4.00    2.70
  15  -5   0    0.30    2.00
 -15  -5   0   -4.20    3.50
 -15  -5   0    0.50    3.00
  16   5   0    5.30    2.80
  16   5   0   -0.70    3.30
  16   5   0   -4.80    3.00
 -16   5   0   -3.40    3.10
 -16   5   0    1.10    2.80
 -16   5   0    4.20    2.90
 -16  -5   0    4.00    3.20
 -16  -5   0    6.30    3.30
 -16  -5   0    1.80    3.20
  16  -5   0    0.20    2.20
   0   6   0   70.29    6.00
   0   6   0   69.19    6.00
   0   6   0   68.39    6.10
   0   6   0   70.29    6.10
   0   6   0   66.79    6.00
   0   6   0   62.89    6.00
   0   6   0   69.29    6.10
   0  -6   0   72.39    6.10
   0  -6   0   64.99    6.00
   0  -6   0   65.09    6.10
   0  -6   0   68.39    6.00
   0  -6   0   66.69    6.10
   0  -6   0   69.59    6.00
   0  -6   0   65.59    6.10
   0  -6   0   69.29    6.10
   1   6   0   50.29    4.80
   1   6   0   58.89    4.80
   1   6   0   56.59    4.80
   1   6   0   57.39    4.80
  -1  -6   0   55.69    4.90
  -1  -6   0   47.40    4.80
  -1  -6   0   48.90    4.80
  -1  -6   0   48.90    4.80
   2   6   0   24.50    2.50
   2   6   0   27.50    2.80
   2   6   0   28.70    2.70
  -2   6   0   20.50    2.70
  -2   6   0   24.20    2.60
  -2   6   0   23.40    2.60
   2   6   0   26.10    2.60
   2   6   0   29.10    2.80
  -2   6   0   19.50    2.70
   2   6   0   29.70    2.60
  -2   6   0   25.50    2.70
   2   6   0   30.60    2.70
  -2   6   0   19.90    2.50
  -2   6   0   20.60    2.70
  -2   6   0   19.70    2.70
  -2  -6   0   29.90    2.70
   2  -6   0   23.70    2.70
  -2  -6   0   26.50    2.50
  -2  -6   0   27.10    2.70
  -2  -6   0   28.10    2.80
  -2  -6   0   27.20    2.50
   2  -6   0   25.90    2.70
   2  -6   0   25.20    2.70
   2  -6   0   18.90    2.70
   2  -6   0   22.80    2.50
  -2  -6   0   25.80    2.70
   2  -6   0   20.60    2.60
  -2  -6   0   27.40    2.60
  -2  -6   0   25.60    2.60
   2  -6   0   21.60    2.70
  -3   6   0   66.89    5.50
  -3   6   0   56.19    5.50
  -3   6   0   63.59    5.50
  -3   6   0   52.99    5.50
  -3   6   0   59.39    5.50
   3  -6   0   52.49    5.40
   3  -6   0   60.19    5.40
   3  -6   0   52.29    5.40
   3  -6   0   68.09    5.50
   3  -6   0   59.79    5.50
   3  -6   0   68.39    5.50
   4   6   0   48.70    4.20
   4   6   0   36.80    4.30
   4   6   0   47.70    4.30
   4   6   0   36.80    4.30
   4   6   0   52.79    4.40
   4   6   0   43.60    4.20
   4   6   0   39.90    4.40
  -4  -6   0   43.90    4.30
  -4  -6   0   37.30    4.20
  -4  -6   0   46.40    4.40
  -4  -6   0   41.00    4.30
  -4  -6   0   51.39    4.40
   5   6   0  304.37   25.20
  -5  -6   0  289.07   25.20
  -5  -6   0  279.37   25.20
  -5  -6   0  301.07   25.20
   6   6   0   26.80    2.60
  -6   6   0   19.40    2.70
   6   6   0   25.60    2.90
  -6   6   0   21.70    2.90
   6   6   0   28.40    2.70
  -6   6   0   24.10    2.80
  -6   6   0   19.70    2.80
   6   6   0   25.70    3.00
  -6   6   0   20.00    2.50
  -6   6   0   24.60    2.90
  -6   6   0   20.70    2.60
  -6   6   0   21.60    2.90
  -6  -6   0   27.30    2.90
   6  -6   0   20.90    2.60
   6  -6   0   18.40    2.60
   6  -6   0   18.70    2.60
   6  -6   0   22.40    2.80
  -6  -6   0   22.60    2.70
   6  -6   0   21.10    2.70
   6  -6   0   26.40    3.10
  -6  -6   0   25.90    3.00
   6  -6   0   19.20    2.60
   6  -6   0   25.70    2.80
   6  -6   0   18.70    2.40
  -6  -6   0   23.70    3.00
   6  -6   0   22.20    2.60
   7   6   0   27.50    3.80
   7   6   0   25.40    3.60
   7   6   0   34.80    3.30
   7   6   0   24.10    3.40
   7   6   0   27.80    3.50
   7   6   0   39.20    3.50
  -7  -6   0   34.00    3.60
  -7  -6   0   29.40    3.50
  -7  -6   0   32.30    3.70
  -7  -6   0   32.60    3.50
  -7  -6   0   29.60    3.60
  -7  -6   0   41.20    3.80
  -7  -6   0   38.90    3.60
  -8   6   0    2.90    1.80
  -8   6   0    1.90    1.50
   8   6   0    5.90    1.60
   8   6   0    8.40    1.70
  -8   6   0    4.10    1.60
   8   6   0    4.80    1.30
   8   6   0    7.40    1.80
   8   6   0    5.80    1.70
   8   6   0    6.70    1.60
   8   6   0    8.90    1.30
  -8   6   0    3.50    1.40
  -8  -6   0    6.50    1.90
  -8  -6   0    6.30    1.60
  -8  -6   0    7.60    1.60
  -8  -6   0    6.20    1.70
  -8  -6   0    7.40    1.70
   8  -6   0    2.30    1.60
   8  -6   0    2.10    1.20
   8  -6   0    2.30    1.50
  -8  -6   0    5.80    1.70
   8  -6   0    3.70    1.50
  -8  -6   0   10.80    1.80
   9   6   0   78.69    8.00
   9   6   0   84.49    7.90
   9   6   0   75.69    7.90
  -9   6   0   89.59    7.90
  -9   6   0   86.59    7.90
  -9   6   0   86.39    8.10
   9   6   0   85.19    8.00
   9   6   0   83.19    8.10
   9   6   0   76.99    8.10
  -9   6   0   87.19    8.00
  -9   6   0   87.19    8.10
  -9   6   0   85.29    8.10
   9   6   0   79.29    8.10
  -9   6   0   87.79    8.00
  -9   6   0   89.19    8.00
  -9   6   0   93.59    7.90
  -9  -6   0   78.59    8.00
   9  -6   0   88.49    7.80
   9  -6   0   86.99    8.00
  -9  -6   0   72.19    8.10
   9  -6   0   89.89    7.90
   9  -6   0   97.59    7.90
   9  -6   0   93.39    8.20
   9  -6   0   86.19    7.80
  -9  -6   0   78.79    8.00
  -9  -6   0   76.09    8.20
   9  -6   0   96.19    8.10
   9  -6   0   92.89    8.00
  -9  -6   0   95.69    8.20
   9  -6   0   98.59    7.80
  -9  -6   0   83.99    8.00
  -9  -6   0   75.59    8.20
   9  -6   0   90.19    7.90
  -9  -6   0   73.69    8.10
 -10   6   0    0.50    1.70
  10   6   0    2.60    1.60
  10   6   0    4.00    2.10
  10   6   0    4.20    2.60
  10   6   0    3.40    2.00
 -10   6   0    2.00    1.80
 -10   6   0    1.40    1.70
  10   6   0    2.10    2.00
  10   6   0    4.40    2.00
 -10   6   0    1.10    1.90
 -10   6   0    2.90    2.20
  10   6   0    5.30    1.80
 -10   6   0    4.20    1.90
 -10   6   0    0.30    2.00
 -10   6   0    2.40    1.70
  10   6   0    4.30    1.80
 -10   6   0    4.10    1.70
  10   6   0    1.40    2.00
  10  -6   0    2.40    1.90
  10  -6   0    1.70    1.90
  10  -6   0    0.30    1.50
  10  -6   0    0.70    1.50
 -10  -6   0    4.00    2.00
 -10  -6   0    4.10    2.70
 -10  -6   0    4.10    2.10
  10  -6   0    0.80    1.50
  10  -6   0    0.70    1.50
  10  -6   0    0.80    1.50
 -10  -6   0    0.90    2.50
  10  -6   0    1.20    1.80
 -10  -6   0    1.90    1.80
 -10  -6   0    8.10    2.20
  10  -6   0    0.20    1.70
 -10  -6   0    6.70    2.10
 -11   6   0    9.80    2.60
 -11   6   0    9.70    2.20
 -11   6   0   13.10    2.90
 -11   6   0   10.60    2.50
 -11   6   0   14.20    2.80
  11   6   0    9.10    3.00
 -11   6   0   10.40    2.20
  11   6   0    6.60    2.00
  11   6   0   11.20    2.60
  11   6   0    8.80    2.70
  11   6   0    9.70    3.00
 -11   6   0   11.70    3.50
  11   6   0   16.30    2.90
 -11   6   0   14.00    2.30
  11   6   0    9.20    2.50
 -11  -6   0    9.40    2.70
  11  -6   0   13.30    2.30
  11  -6   0   11.20    2.40
  11  -6   0   11.30    3.30
 -11  -6   0    8.70    2.40
 -11  -6   0   12.40    3.00
 -11  -6   0   13.50    3.10
  11  -6   0    9.90    2.40
 -11  -6   0   14.60    2.60
 -11  -6   0   12.10    2.90
 -11  -6   0   12.50    3.30
  11  -6   0   10.80    2.50
 -11  -6   0   10.60    2.50
  11  -6   0   12.80    2.10
  11  -6   0   11.00    2.50
  11  -6   0   12.00    2.00
  11  -6   0   10.60    2.40
 -11  -6   0   14.90    3.30
  12   6   0   16.10    2.80
 -12   6   0   22.60    3.20
  12   6   0   20.30    3.50
 -12   6   0   20.10    3.00
 -12   6   0   22.00    2.90
 -12   6   0   29.70    3.60
 -12   6   0   20.90    3.00
  12   6   0   15.80    3.20
 -12   6   0   20.80    3.20
  12   6   0   16.70    3.40
  12   6   0   19.00    3.30
  12  -6   0   22.20    3.00
 -12  -6   0   20.20    3.40
 -12  -6   0   21.50    3.30
  12  -6   0   20.80    2.70
 -12  -6   0   17.00    3.40
  12  -6   0   27.60    3.10
  12  -6   0   23.70    3.00
  12  -6   0   28.60    3.30
 -12  -6   0   13.20    3.30
  12  -6   0   17.10    3.10
 -12  -6   0   17.70    3.20
 -12  -6   0   17.00    3.80
  12  -6   0   19.50    2.80
 -12  -6   0   21.70    3.30
 -12  -6   0   14.60    3.20
  13   6   0   10.50    3.10
 -13   6   0   10.50    2.60
 -13   6   0    7.80    2.30
 -13   6   0   11.00    2.50
 -13   6   0   10.90    2.70
  13   6   0    4.90    2.30
 -13   6   0   10.50    2.40
  13   6   0    7.30    2.50
 -13   6   0    7.70    2.70
 -13   6   0   11.30    3.00
 -13  -6   0    8.50    2.80
  13  -6   0   11.80    2.50
 -13  -6   0    5.50    3.10
 -13  -6   0    7.50    2.70
 -13  -6   0    8.30    2.70
 -13  -6   0    4.90    2.90
  13  -6   0   10.40    2.10
  13  -6   0   14.40    2.70
 -13  -6   0    9.50    3.30
 -13  -6   0    8.50    2.60
 -13  -6   0    6.50    2.80
  13  -6   0   10.20    2.00
  13  -6   0    9.80    2.60
  14   6   0   11.20    3.10
  14   6   0   14.50    3.00
 -14   6   0   14.90    3.20
 -14   6   0   18.20    3.00
 -14   6   0   16.50    3.60
 -14   6   0   10.00    2.80
 -14   6   0   20.60    3.00
 -14   6   0   16.50    3.20
  14  -6   0   11.20    2.90
  14  -6   0   13.30    2.50
 -14  -6   0    9.20    3.20
 -14  -6   0   18.60    3.20
  14  -6   0   14.50    2.80
 -14  -6   0   21.60    3.50
 -14  -6   0   10.60    3.90
  14  -6   0   16.00    3.40
 -14  -6   0   12.80    3.80
 -14  -6   0   15.60    3.40
  14  -6   0   14.60    2.50
 -14  -6   0   15.50    3.40
 -14  -6   0   10.60    3.40
 -15   6   0   12.80    3.10
  15   6   0    7.20    2.70
 -15   6   0   13.40    3.60
  15   6   0   13.80    3.40
 -15   6   0   12.80    3.20
  15   6   0    8.30    2.90
 -15   6   0   18.60    3.00
 -15   6   0   10.00    3.60
  15  -6   0    8.90    2.30
  15  -6   0   14.50    2.90
 -15  -6   0    6.00    4.10
  15  -6   0   10.60    2.50
 -15  -6   0    5.90    3.20
 -15  -6   0   14.70    3.60
 -15  -6   0   14.80    3.30
  15  -6   0   13.40    3.00
   0   7   0   51.39    5.30
   0   7   0   62.39    5.30
   0   7   0   57.09    5.30
   0   7   0   61.49    5.30
   0   7   0   55.59    5.40
   0  -7   0   59.39    5.30
   0  -7   0   58.09    5.30
   0  -7   0   65.19    5.40
   0  -7   0   56.29    5.30
   0  -7   0   59.59    5.40
   0  -7   0   52.19    5.30
   0  -7   0   59.89    5.40
   1   7   0  206.58   16.40
  -1   7   0  186.98   16.30
  -1   7   0  192.68   16.30
  -1   7   0  190.78   16.30
   1   7   0  186.38   16.30
  -1   7   0  181.88   16.30
   1   7   0  192.18   16.30
   1   7   0  195.58   16.30
  -1   7   0  177.38   16.30
  -1   7   0  190.08   16.30
  -1   7   0  186.08   16.30
  -1   7   0  178.28   16.30
  -1  -7   0  197.38   16.40
   1  -7   0  187.58   16.30
   1  -7   0  179.68   16.20
  -1  -7   0  181.58   16.30
   1  -7   0  195.68   16.30
   1  -7   0  190.18   16.30
  -1  -7   0  207.68   16.40
  -1  -7   0  193.98   16.20
  -1  -7   0  185.08   16.30
   1  -7   0  189.48   16.30
  -1  -7   0  199.88   16.30
   1  -7   0  178.68   16.30
  -1  -7   0  192.48   16.30
  -1  -7   0  191.58   16.30
   1  -7   0  179.48   16.30
  -1  -7   0  191.58   16.30
  -2   7   0   63.49    5.10
   2   7   0   59.19    5.20
   2   7   0   52.79    5.10
  -2   7   0   57.29    5.10
   2   7   0   53.89    5.10
  -2   7   0   47.10    5.40
   2   7   0   51.09    5.10
   2   7   0   60.09    5.10
  -2   7   0   49.40    5.20
   2   7   0   47.90    5.00
   2   7   0   48.60    5.00
  -2  -7   0   57.79    5.10
  -2  -7   0   54.59    5.10
  -2  -7   0   60.29    5.20
   2  -7   0   61.09    5.10
  -2  -7   0   62.49    5.20
  -2  -7   0   57.19    5.10
  -2  -7   0   48.50    5.10
  -2  -7   0   54.29    5.20
  -2  -7   0   47.30    5.00
  -3   7   0   70.99    6.20
   3   7   0   67.39    6.10
  -3   7   0   63.39    6.30
   3   7   0   73.69    6.30
  -3   7   0   59.49    6.30
   3   7   0   73.49    6.30
  -3   7   0   60.09    6.20
   3   7   0   73.39    6.20
   3   7   0   76.19    6.20
  -3   7   0   66.69    6.20
  -3   7   0   63.59    6.30
  -3   7   0   64.19    6.10
   3   7   0   75.19    6.30
  -3   7   0   70.19    6.20
  -3  -7   0   69.99    6.20
   3  -7   0   64.49    6.20
   3  -7   0   63.99    6.20
   3  -7   0   60.79    6.30
   3  -7   0   72.09    6.20
  -3  -7   0   75.19    6.30
  -3  -7   0   67.49    6.20
   3  -7   0   66.29    6.20
  -3  -7   0   71.19    6.30
   3  -7   0   66.79    6.10
   3  -7   0   62.79    6.20
   4   7   0   25.00    3.10
  -4   7   0   19.10    2.70
   4   7   0   30.40    3.10
  -4   7   0   18.30    2.70
   4   7   0   27.20    3.20
  -4   7   0   20.50    3.00
   4   7   0   19.30    2.70
   4   7   0   26.20    2.80
   4   7   0   26.60    2.70
  -4   7   0   22.10    2.70
   4   7   0   22.90    2.90
   4  -7   0   22.90    2.80
  -4  -7   0   25.90    2.90
   4  -7   0   20.70    2.80
  -4  -7   0   23.10    2.70
  -4  -7   0   26.40    3.00
   4  -7   0   22.30    3.20
  -4  -7   0   29.30    2.90
   4  -7   0   15.10    2.80
  -4  -7   0   21.50    3.40
   5   7   0  197.48   18.30
  -5   7   0  208.38   18.30
   5   7   0  221.98   18.30
  -5   7   0  205.98   18.30
   5   7   0  213.38   18.30
  -5   7   0  206.98   18.30
  -5   7   0  203.48   18.30
   5   7   0  210.08   18.30
   5   7   0  236.78   18.80
  -5   7   0  205.88   18.30
  -5   7   0  213.48   18.30
   5   7   0  211.68   18.30
  -5   7   0  215.38   18.40
   5   7   0  223.38   18.40
   5  -7   0  225.58   18.40
   5  -7   0  209.28   18.30
  -5  -7   0  222.08   18.40
   5  -7   0  206.48   18.30
  -5  -7   0  220.98   18.40
   5  -7   0  206.28   18.30
   5  -7   0  215.68   18.40
  -5  -7   0  189.48   18.40
   5  -7   0  209.08   18.30
   5  -7   0  203.68   18.30
   5  -7   0  213.08   18.40
  -5  -7   0  224.78   18.40
  -5  -7   0  211.38   18.40
   5  -7   0  219.98   18.20
  -5  -7   0  217.38   18.40
  -5  -7   0  222.18   18.30
   5  -7   0  194.18   18.30
   6   7   0  197.68   16.70
  -6   7   0  194.98   16.50
   6   7   0  186.98   16.60
  -6   7   0  184.68   16.60
  -6   7   0  189.98   16.60
  -6   7   0  193.98   16.50
   6   7   0  191.88   16.60
  -6   7   0  180.08   16.50
   6   7   0  188.08   16.40
  -6   7   0  198.68   16.60
   6   7   0  201.28   16.60
   6   7   0  195.58   16.50
  -6   7   0  190.88   16.60
   6  -7   0  197.98   16.60
  -6  -7   0  201.18   16.60
  -6  -7   0  195.38   16.50
  -6  -7   0  183.98   16.70
  -6  -7   0  185.78   16.60
  -6  -7   0  193.48   16.60
   6  -7   0  181.98   16.50
   6  -7   0  192.08   16.60
   6  -7   0  198.58   16.60
   6  -7   0  180.58   16.40
   6  -7   0  186.28   16.50
   6  -7   0  198.48   16.40
   6  -7   0  192.88   16.50
   6  -7   0  185.98   16.50
  -6  -7   0  180.48   16.60
   6  -7   0  182.28   16.50
   7   7   0   25.00    3.40
   7   7   0   34.70    3.60
   7   7   0   31.30    3.50
   7   7   0   36.10    3.40
   7   7   0   22.00    3.20
   7   7   0   22.50    3.50
  -7  -7   0   31.60    3.50
  -7  -7   0   20.50    3.30
  -7  -7   0   26.90    3.40
  -7  -7   0   36.00    3.60
  -7  -7   0   30.30    3.40
  -7  -7   0   37.70    3.70
   8   7   0   12.30    2.10
   8   7   0   11.70    2.30
   8   7   0   17.70    2.40
   8   7   0   12.00    2.20
  -8  -7   0   14.90    2.20
  -8  -7   0   13.00    2.30
  -8  -7   0   17.80    2.40
  -8  -7   0   15.20    2.30
   9   7   0   15.20    2.40
   9   7   0   13.10    2.30
  -9   7   0   13.60    2.20
   9   7   0   21.20    2.60
  -9   7   0   15.60    2.30
  -9   7   0   12.70    2.10
  -9   7   0   13.40    2.30
  -9   7   0   17.50    2.80
   9   7   0   10.50    2.00
  -9   7   0   13.40    2.40
   9   7   0   12.90    2.50
   9   7   0   13.70    2.30
  -9   7   0   12.10    2.20
  -9   7   0   14.30    2.20
  -9  -7   0   14.10    2.50
   9  -7   0   13.50    2.10
   9  -7   0   12.50    2.10
  -9  -7   0   20.90    3.50
   9  -7   0   14.00    2.00
   9  -7   0   10.70    2.20
  -9  -7   0   20.90    2.60
  -9  -7   0   12.10    2.70
   9  -7   0   16.80    2.50
   9  -7   0   12.30    2.10
   9  -7   0   13.00    2.40
  -9  -7   0   13.20    2.40
   9  -7   0   13.80    2.50
  -9  -7   0   17.70    2.50
   9  -7   0   10.70    2.00
  10   7   0  187.18   17.10
 -10   7   0  206.28   17.10
 -10   7   0  196.88   17.10
 -10   7   0  204.18   17.00
  10   7   0  166.68   17.10
 -10   7   0  213.88   17.20
 -10   7   0  214.98   17.10
  10   7   0  162.88   17.20
 -10   7   0  214.78   17.20
  10   7   0  171.68   17.10
  10  -7   0  212.68   17.20
  10  -7   0  212.08   17.30
  10  -7   0  213.88   16.90
  10  -7   0  216.18   17.20
 -10  -7   0  165.98   17.00
 -10  -7   0  165.78   17.20
  10  -7   0  199.88   16.90
  10  -7   0  206.38   17.00
  10  -7   0  206.18   17.00
 -10  -7   0  166.08   17.20
 -10  -7   0  166.08   17.10
 -10  -7   0  170.58   17.20
  10  -7   0  210.18   17.30
  10  -7   0  206.38   17.00
  10  -7   0  220.48   17.20
 -10  -7   0  166.28   17.10
  11   7   0   12.30    3.10
 -11   7   0   17.00    2.70
 -11   7   0   18.60    2.90
 -11   7   0   19.30    2.70
 -11   7   0   22.70    2.80
  11   7   0   12.20    2.90
 -11   7   0   18.60    2.90
  11   7   0   20.00    3.20
  11   7   0    9.10    2.80
 -11   7   0   21.10    2.80
 -11   7   0   16.60    2.60
 -11  -7   0   12.10    3.00
 -11  -7   0   12.40    3.20
 -11  -7   0   13.30    3.20
  11  -7   0   16.70    2.40
  11  -7   0   14.20    2.70
  11  -7   0   23.20    3.10
  11  -7   0   17.80    2.50
 -11  -7   0   12.50    3.50
 -11  -7   0   15.10    3.10
 -11  -7   0   16.70    3.00
  11  -7   0   16.00    2.50
 -11  -7   0   14.10    2.90
 -11  -7   0   13.90    3.00
  11  -7   0   21.90    2.60
  11  -7   0   17.90    2.80
  11  -7   0   14.70    2.80
  11  -7   0   16.90    2.70
 -11  -7   0   15.80    2.90
 -12   7   0    2.00    2.20
  12   7   0    4.30    2.60
 -12   7   0    2.80    2.00
 -12   7   0    2.20    2.10
 -12   7   0    3.00    2.50
 -12   7   0    4.00    2.20
  12   7   0    5.80    2.50
  12   7   0   -0.40    1.80
  12   7   0    2.90    2.50
  12   7   0    4.70    2.50
  12  -7   0    3.40    1.70
 -12  -7   0    3.00    2.20
  12  -7   0    0.70    2.00
  12  -7   0    1.00    2.00
  12  -7   0    3.60    1.70
  12  -7   0    0.60    1.60
 -12  -7   0    3.00    2.20
 -12  -7   0    2.50    3.30
  12  -7   0    5.40    2.30
 -12  -7   0    4.00    2.30
 -12  -7   0    3.70    2.70
 -12  -7   0    2.90    2.80
 -12  -7   0    4.70    2.50
  12  -7   0    1.80    1.60
  13   7   0   25.80    4.20
 -13   7   0   34.40    4.00
 -13   7   0   34.20    4.30
 -13   7   0   30.20    4.00
  13   7   0   21.30    3.40
  13   7   0   23.30    4.00
 -13   7   0   30.70    3.80
 -13   7   0   25.30    3.70
 -13   7   0   38.30    4.70
  13   7   0   21.80    3.60
 -13   7   0   32.90    3.80
 -13  -7   0   26.30    4.40
 -13  -7   0   26.30    3.90
  13  -7   0   39.00    4.40
 -13  -7   0   20.60    3.80
 -13  -7   0   21.70    4.10
  13  -7   0   31.90    3.70
  13  -7   0   31.40    4.60
 -13  -7   0   19.80    4.40
  13  -7   0   32.90    4.20
 -13  -7   0   29.20    4.20
 -13  -7   0   32.40    4.10
 -13  -7   0   31.50    4.20
  13  -7   0   30.90    3.70
 -14   7   0    0.50    2.20
 -14   7   0   -0.80    2.40
 -14   7   0   -0.70    2.10
 -14   7   0    2.10    2.80
  14   7   0    3.20    2.50
  14   7   0    0.40    2.20
 -14   7   0    1.80    2.30
  14  -7   0    2.00    1.70
 -14  -7   0   -0.10    2.50
  14  -7   0    1.70    2.50
 -14  -7   0    0.70    2.50
 -14  -7   0    0.20    3.00
 -14  -7   0    0.90    2.80
  14  -7   0   -0.60    2.00
 -14  -7   0    1.20    2.40
 -14  -7   0    0.20    3.30
  14  -7   0    0.70    1.90
  15   7   0   -1.10    2.50
 -15   7   0   -1.00    2.80
  15   7   0    0.80    2.70
 -15   7   0    3.00    3.00
  15   7   0    0.90    3.20
 -15   7   0   -1.40    2.50
 -15   7   0   -1.20    2.20
 -15  -7   0    1.90    2.80
 -15  -7   0    2.40    3.00
  15  -7   0    2.20    2.20
 -15  -7   0   -2.20    3.40
  15  -7   0   -0.60    2.50
  15  -7   0    0.40    1.70
 -15  -7   0    1.10    3.30
 -15  -7   0    2.10    2.40
 -15  -7   0   -0.50    3.70
  15  -7   0    0.60    2.00
   0   8   0  410.46   35.70
   0   8   0  461.05   35.90
   0   8   0  399.36   35.70
   0   8   0  413.16   35.70
   0   8   0  398.56   35.60
   0   8   0  421.96   35.80
   0   8   0  418.76   35.70
   0  -8   0  392.76   35.70
   0  -8   0  410.96   35.70
   0  -8   0  424.56   35.70
   0  -8   0  413.26   35.70
   0  -8   0  429.76   35.70
   0  -8   0  416.06   35.70
   0  -8   0  415.06   35.70
   0  -8   0  449.66   35.80
   1   8   0  165.48   15.30
  -1   8   0  195.58   15.40
  -1   8   0  202.78   15.40
   1   8   0  174.18   15.50
   1   8   0  166.98   15.30
  -1   8   0  177.88   15.30
   1   8   0  162.68   15.30
  -1   8   0  186.28   15.30
   1   8   0  164.58   15.30
  -1   8   0  179.58   15.30
  -1   8   0  188.48   15.40
  -1   8   0  188.48   15.40
   1   8   0  168.68   15.30
   1  -8   0  162.38   15.30
  -1  -8   0  165.98   15.30
  -1  -8   0  169.78   15.30
   1  -8   0  177.18   15.30
  -1  -8   0  168.18   15.40
  -1  -8   0  164.58   15.30
  -1  -8   0  162.68   15.40
   1  -8   0  196.48   15.40
   1  -8   0  204.08   15.40
  -1  -8   0  181.38   15.40
   1  -8   0  193.38   15.40
  -1  -8   0  167.08   15.30
  -2   8   0  404.96   36.10
   2   8   0  429.66   36.20
  -2   8   0  404.96   36.10
   2   8   0  389.96   36.10
  -2   8   0  395.96   36.00
  -2   8   0  448.16   36.20
   2   8   0  431.96   36.10
   2   8   0  409.86   36.00
  -2   8   0  420.56   36.10
   2   8   0  422.76   36.10
   2   8   0  436.06   36.20
   2   8   0  430.26   36.10
  -2   8   0  417.86   36.30
  -2   8   0  438.36   36.30
  -2  -8   0  454.25   36.10
  -2  -8   0  415.76   36.10
  -2  -8   0  432.26   36.20
  -2  -8   0  426.26   36.10
  -2  -8   0  439.46   36.20
   2  -8   0  421.86   36.10
   2  -8   0  401.66   36.10
  -2  -8   0  424.76   36.10
   2  -8   0  418.76   36.10
   2  -8   0  411.16   36.10
   2  -8   0  401.56   36.10
  -2  -8   0  433.86   36.20
   2  -8   0  418.16   36.00
  -2  -8   0  416.06   36.00
   2  -8   0  436.46   36.10
  -2  -8   0  451.65   36.10
  -3   8   0  105.09    9.50
  -3   8   0  103.89    9.50
  -3   8   0   99.69    9.50
   3   8   0  106.59    9.60
   3   8   0  117.39    9.60
   3   8   0  119.09    9.50
  -3   8   0   91.19    9.50
  -3   8   0  107.39    9.50
   3   8   0  101.79    9.40
   3   8   0  109.19    9.50
  -3   8   0  104.99    9.70
  -3  -8   0  110.29    9.40
   3  -8   0  111.09    9.70
   3  -8   0  107.09    9.40
  -3  -8   0  111.89    9.50
   3  -8   0   96.79   10.20
   3  -8   0   94.29    9.50
   3  -8   0  117.39    9.50
  -3  -8   0  110.79    9.50
   3  -8   0  100.89    9.50
  -3  -8   0  103.79    9.40
  -3  -8   0  121.69    9.70
  -3  -8   0  113.09    9.50
  -3  -8   0  117.69    9.50
   3  -8   0   98.09    9.40
   3  -8   0  105.49    9.50
  -4   8   0  227.78   20.50
  -4   8   0  218.08   20.40
   4   8   0  251.67   20.40
  -4   8   0  237.08   20.40
   4   8   0  256.27   20.40
   4   8   0  225.78   20.80
   4   8   0  266.37   20.50
  -4   8   0  222.98   20.40
  -4   8   0  246.78   20.40
  -4   8   0  236.18   20.40
   4   8   0  231.58   20.50
  -4   8   0  226.48   20.40
  -4   8   0  225.78   20.40
   4   8   0  246.58   20.40
  -4  -8   0  252.47   20.50
   4  -8   0  227.68   20.40
  -4  -8   0  246.38   20.50
  -4  -8   0  240.38   20.40
  -4  -8   0  234.98   20.60
   4  -8   0  216.28   20.50
   4  -8   0  229.68   20.40
   4  -8   0  232.98   20.40
   4  -8   0  249.28   20.50
   4  -8   0  224.08   20.40
   4  -8   0  234.38   20.40
  -4  -8   0  240.48   20.50
   4  -8   0  239.28   20.40
  -4  -8   0  249.97   20.50
  -5   8   0   16.20    2.30
   5   8   0   17.40    2.40
   5   8   0   17.00    2.40
  -5   8   0   20.70    2.50
   5   8   0   17.10    2.20
  -5   8   0   19.00    2.30
  -5   8   0   21.40    2.50
  -5   8   0   19.60    2.40
   5   8   0   17.50    2.70
   5   8   0   15.00    2.10
  -5   8   0   19.30    2.50
   5   8   0   20.90    2.50
  -5   8   0   19.30    2.60
   5   8   0   16.40    2.40
   5   8   0   17.20    2.50
   5  -8   0   21.40    2.60
   5  -8   0   17.80    2.80
  -5  -8   0   18.20    2.30
   5  -8   0   15.30    2.20
   5  -8   0   16.80    2.30
  -5  -8   0   22.60    2.70
  -5  -8   0   18.10    2.20
  -5  -8   0   20.30    2.40
   5  -8   0   17.00    2.40
   5  -8   0   21.70    2.70
   5  -8   0   18.10    2.70
   5  -8   0   19.00    2.60
  -5  -8   0   21.00    2.80
  -5  -8   0   15.60    2.50
   5  -8   0   19.10    2.50
  -6   8   0   42.20    4.30
  -6   8   0   42.70    4.30
   6   8   0   43.90    4.20
  -6   8   0   40.00    4.20
   6   8   0   45.60    4.50
  -6   8   0   35.60    4.20
  -6   8   0   37.70    4.20
   6   8   0   45.80    4.20
   6   8   0   41.20    4.30
  -6   8   0   38.00    4.10
  -6   8   0   39.40    4.30
  -6   8   0   41.70    4.10
   6   8   0   32.80    4.20
   6   8   0   50.19    4.30
   6   8   0   48.60    4.50
   6   8   0   39.50    4.30
  -6  -8   0   41.10    4.20
   6  -8   0   39.30    4.10
  -6  -8   0   46.70    4.30
  -6  -8   0   33.20    4.40
   6  -8   0   45.80    4.50
  -6  -8   0   43.90    4.30
   6  -8   0   40.00    4.00
   6  -8   0   42.30    4.30
   6  -8   0   44.10    3.90
   6  -8   0   41.40    4.20
   6  -8   0   42.00    4.10
   6  -8   0   38.20    4.30
  -6  -8   0   46.10    4.30
  -6  -8   0   37.50    4.50
   6  -8   0   38.40    4.10
   7   8   0  100.99    8.20
  -7   8   0   87.99    8.10
  -7   8   0   93.59    8.10
  -7   8   0   84.39    8.10
  -7   8   0   93.09    8.10
   7   8   0   80.59    8.30
   7   8   0   85.59    8.10
   7   8   0   95.89    8.20
  -7   8   0   86.99    8.20
  -7   8   0   92.59    8.30
  -7   8   0   93.39    8.30
   7   8   0   87.19    8.30
  -7   8   0   95.49    8.20
   7   8   0   86.49    8.20
   7   8   0   86.69    8.00
   7  -8   0   85.49    8.10
   7  -8   0   93.29    8.20
  -7  -8   0   74.59    8.20
   7  -8   0  102.49    8.20
  -7  -8   0   89.59    8.20
  -7  -8   0   81.09    8.30
   7  -8   0   95.49    8.20
  -7  -8   0   87.09    8.30
   7  -8   0   91.49    8.10
   7  -8   0   88.79    8.00
   7  -8   0   89.89    8.10
   7  -8   0   89.19    7.90
   7  -8   0   90.89    8.30
  -7  -8   0   86.49    8.10
  -7  -8   0   83.09    8.20
   7  -8   0   92.59    8.00
  -7  -8   0   89.09    8.20
   8   8   0    3.40    1.70
   8   8   0    4.30    1.70
  -8   8   0    3.90    1.70
  -8   8   0    1.90    1.30
   8   8   0    2.30    1.40
  -8   8   0    2.90    1.50
   8   8   0    4.00    1.90
   8   8   0    2.40    1.80
  -8   8   0    2.70    1.40
  -8   8   0    3.50    1.50
  -8   8   0    4.50    1.70
  -8   8   0    3.30    1.90
   8   8   0    3.70    1.80
   8   8   0    8.20    2.00
  -8   8   0    2.80    1.30
   8  -8   0    1.70    1.60
   8  -8   0    3.80    1.10
  -8  -8   0    6.20    1.90
  -8  -8   0    3.80    2.00
   8  -8   0    2.70    1.40
   8  -8   0    1.30    1.30
   8  -8   0    4.10    1.70
  -8  -8   0    7.60    1.90
   8  -8   0    1.20    1.30
   8  -8   0    2.10    1.50
   8  -8   0    1.30    1.30
  -8  -8   0    6.70    1.90
   8  -8   0    2.60    1.60
   8  -8   0    1.30    2.70
  -8  -8   0    6.10    1.90
   9   8   0   13.30    2.70
  -9   8   0   14.20    2.50
  -9   8   0   14.00    2.70
   9   8   0   10.90    2.30
  -9   8   0   20.40    2.80
  -9   8   0   14.60    2.60
  -9   8   0   16.70    3.40
   9   8   0   21.10    2.90
  -9   8   0   14.90    2.40
   9   8   0    9.40    2.70
   9   8   0   17.30    2.70
  -9   8   0   13.80    2.50
  -9   8   0   16.50    2.40
   9  -8   0   18.20    2.70
  -9  -8   0   21.30    3.20
   9  -8   0   13.40    2.50
   9  -8   0   18.10    2.40
  -9  -8   0   19.50    2.90
  -9  -8   0   25.80    2.90
   9  -8   0   18.80    2.60
  -9  -8   0   16.70    2.90
   9  -8   0   17.70    2.30
   9  -8   0   16.30    2.30
   9  -8   0   19.40    2.60
  -9  -8   0   19.30    3.10
   9  -8   0   19.00    2.20
  -9  -8   0   16.70    2.80
  -9  -8   0   20.30    2.80
   9  -8   0   16.50    2.70
 -10   8   0   74.49    6.40
 -10   8   0   67.79    7.10
  10   8   0   59.49    6.70
  10   8   0   53.19    6.90
 -10   8   0   65.39    6.30
 -10   8   0   62.39    6.40
  10   8   0   59.89    6.40
 -10   8   0   65.79    6.10
 -10   8   0   66.09    6.30
 -10   8   0   70.09    6.50
 -10   8   0   68.89    6.40
  10   8   0   52.59    6.60
  10  -8   0   51.69    7.10
  10  -8   0   65.29    6.10
 -10  -8   0   53.99    6.40
 -10  -8   0   53.89    6.80
  10  -8   0   66.59    6.40
  10  -8   0   65.99    6.50
 -10  -8   0   49.50    6.30
 -10  -8   0   49.80    6.90
  10  -8   0   71.29    6.10
  10  -8   0   73.59    6.40
  10  -8   0   59.59    6.00
 -10  -8   0   50.29    6.50
 -11   8   0   29.50    3.40
 -11   8   0   26.60    3.50
  11   8   0   16.70    3.60
  11   8   0   22.80    3.60
  11   8   0   21.20    4.50
  11   8   0   21.30    3.50
 -11   8   0   30.70    3.40
  11   8   0   15.80    3.50
 -11   8   0   29.70    3.80
 -11   8   0   28.70    3.50
 -11   8   0   26.30    3.40
  11  -8   0   27.80    3.30
  11  -8   0   27.40    3.20
 -11  -8   0   19.80    3.80
  11  -8   0   23.60    3.20
 -11  -8   0   24.20    3.50
  11  -8   0   29.80    3.50
 -11  -8   0   19.30    3.50
 -11  -8   0   31.10    4.90
  11  -8   0   23.40    3.30
  11  -8   0   24.60    3.30
 -11  -8   0   20.50    3.80
 -11  -8   0   22.40    3.60
  11  -8   0   23.70    3.40
  11  -8   0   26.50    3.40
  12   8   0    1.70    2.60
 -12   8   0   -0.20    1.90
 -12   8   0    0.70    2.40
  12   8   0    1.40    2.30
  12   8   0    3.20    2.90
 -12   8   0   -0.50    1.90
 -12   8   0    1.30    2.10
 -12   8   0    4.70    2.10
  12   8   0    2.00    2.20
 -12   8   0   -0.50    2.00
 -12  -8   0    3.90    2.50
 -12  -8   0    1.20    2.30
 -12  -8   0    5.10    2.90
 -12  -8   0    3.40    3.10
  12  -8   0    1.40    1.60
 -12  -8   0    5.20    2.60
  12  -8   0    0.80    1.90
  12  -8   0    0.40    1.70
 -12  -8   0    2.60    3.00
  12  -8   0    2.40    2.10
  12  -8   0    1.40    1.80
 -12  -8   0    4.10    2.30
  12  -8   0    1.80    1.60
 -13   8   0   -1.00    2.50
 -13   8   0   -1.20    2.20
 -13   8   0   -0.30    2.20
 -13   8   0    1.80    2.00
  13   8   0    1.90    2.50
 -13   8   0    5.30    2.30
  13   8   0    1.40    2.20
  13   8   0    4.60    2.90
 -13   8   0   -0.80    2.10
  13  -8   0   -1.50    1.90
 -13  -8   0    3.20    2.70
 -13  -8   0    3.80    2.90
 -13  -8   0    3.50    3.40
  13  -8   0    3.10    1.70
 -13  -8   0    7.10    2.50
 -13  -8   0    4.70    2.90
 -13  -8   0    5.50    2.70
  13  -8   0    0.00    1.60
 -13  -8   0    4.10    2.50
 -14   8   0    4.50    2.60
 -14   8   0    2.20    2.30
  14   8   0    0.50    2.50
 -14   8   0    8.10    3.00
 -14   8   0    8.00    2.60
  14   8   0    4.30    2.80
  14   8   0    3.40    3.10
 -14   8   0    4.90    2.30
 -14  -8   0    6.70    3.20
 -14  -8   0    3.90    3.70
  14  -8   0    6.40    1.90
 -14  -8   0    2.60    2.70
  14  -8   0    6.90    2.00
  14  -8   0    4.80    2.30
 -14  -8   0    3.30    3.60
  14  -8   0    6.90    2.60
 -14  -8   0    3.30    2.70
 -14  -8   0   -0.20    2.70
 -15   8   0    2.60    2.70
 -15   8   0   -1.40    2.30
 -15   8   0    1.80    2.50
  15   8   0    3.70    2.90
  15   8   0    0.10    2.40
 -15   8   0   -0.50    2.40
  15   8   0    2.60    3.10
 -15  -8   0    5.90    2.90
 -15  -8   0    4.80    3.30
 -15  -8   0    3.40    3.70
  15  -8   0    1.00    1.90
  15  -8   0    4.00    2.70
 -15  -8   0    0.20    2.80
  15  -8   0   -3.20    2.10
  15  -8   0    1.60    1.80
 -15  -8   0   -3.10    2.80
 -15  -8   0   -2.40    3.70
   0   9   0    6.20    1.30
   0   9   0    5.80    1.50
   0   9   0    9.00    1.60
   0   9   0   10.20    1.80
   0   9   0    6.50    1.80
   0   9   0    8.00    1.60
   0   9   0    8.00    1.50
   0   9   0    7.20    1.50
   0  -9   0    4.40    1.50
   0  -9   0    2.80    2.10
   0  -9   0   10.60    1.70
   0  -9   0    4.40    1.40
   0  -9   0    3.60    1.30
   0  -9   0    6.30    1.50
   0  -9   0    5.10    1.90
   0  -9   0    9.70    1.80
   1   9   0   34.80    3.70
  -1   9   0   35.30    3.60
   1   9   0   37.80    3.50
  -1   9   0   24.80    3.70
  -1   9   0   27.50    3.70
  -1   9   0   29.60    3.70
   1   9   0   30.80    3.40
  -1   9   0   32.60    3.50
  -1   9   0   27.80    3.50
   1  -9   0   34.00    4.40
   1  -9   0   32.00    3.40
  -1  -9   0   40.40    3.70
  -1  -9   0   36.80    3.50
   1  -9   0   26.70    4.10
   1  -9   0   29.90    3.60
  -1  -9   0   29.90    3.40
   1  -9   0   36.90    3.60
  -2   9   0   22.70    2.30
  -2   9   0   23.40    2.80
  -2   9   0   20.80    2.50
  -2   9   0   20.30    2.40
   2   9   0   17.40    2.40
  -2   9   0   24.80    2.70
  -2   9   0   20.40    2.30
   2   9   0   13.70    2.20
   2   9   0   14.30    2.30
   2   9   0   13.40    2.30
  -2   9   0   21.80    2.70
  -2   9   0   20.70    2.50
  -2  -9   0   12.90    2.10
  -2  -9   0   15.30    2.20
   2  -9   0   23.50    2.60
   2  -9   0   14.50    2.10
  -2  -9   0   16.90    2.50
   2  -9   0   21.80    2.50
  -2  -9   0   17.00    2.30
  -2  -9   0   18.60    2.60
  -2  -9   0   18.70    2.70
  -2  -9   0   14.60    2.20
   2  -9   0   16.10    2.20
   2  -9   0   23.50    2.80
   3   9   0   92.69    8.10
   3   9   0   87.19    8.00
  -3   9   0   83.39    8.20
  -3   9   0   95.19    8.10
   3   9   0   96.09    8.10
   3   9   0   81.99    8.00
  -3   9   0   89.69    8.10
  -3   9   0   80.39    8.00
   3   9   0   93.89    8.20
  -3   9   0   95.69    8.00
   3   9   0   92.69    8.10
  -3   9   0   92.69    8.00
  -3  -9   0   81.09    7.90
   3  -9   0   95.79    8.20
  -3  -9   0   89.19    8.10
  -3  -9   0   90.39    8.10
   3  -9   0   99.59    8.10
  -3  -9   0   90.29    8.10
  -3  -9   0   84.89    8.00
   3  -9   0   81.89    8.10
  -3  -9   0   94.39    8.10
   3  -9   0   88.29    8.00
   3  -9   0   87.19    8.00
   3  -9   0   91.39    8.20
   4   9   0   17.20    2.40
   4   9   0   20.60    2.90
   4   9   0   15.70    2.30
  -4   9   0   19.80    2.40
  -4   9   0   18.50    2.70
   4   9   0   19.60    2.50
   4   9   0   18.90    2.60
   4   9   0   16.40    2.60
  -4   9   0   23.10    2.60
   4   9   0   20.00    2.40
  -4   9   0   21.90    2.50
  -4   9   0   22.40    2.50
  -4   9   0   19.30    2.40
  -4   9   0   23.10    2.40
   4  -9   0   20.30    2.60
  -4  -9   0   21.40    2.40
   4  -9   0   19.70    2.30
   4  -9   0   19.50    2.30
  -4  -9   0   22.50    2.50
   4  -9   0   15.30    2.40
  -4  -9   0   17.60    2.70
  -4  -9   0   16.20    2.40
  -4  -9   0   19.30    2.80
  -4  -9   0   19.10    2.60
   4  -9   0   22.40    2.50
   4  -9   0   20.10    2.40
   4  -9   0   18.20    2.50
   4  -9   0   18.10    2.60
  -4  -9   0   17.60    2.50
  -4  -9   0   16.30    2.40
  -5   9   0   10.40    1.80
   5   9   0    8.50    1.80
  -5   9   0    9.60    1.70
  -5   9   0   12.60    1.70
  -5   9   0   12.60    1.70
  -5   9   0    9.70    1.60
   5   9   0    9.90    1.70
   5   9   0   10.50    1.90
   5   9   0    8.20    1.60
  -5   9   0   11.10    2.00
  -5   9   0   13.30    1.70
   5   9   0    8.40    1.90
  -5   9   0   12.00    1.80
   5   9   0    9.90    1.80
   5   9   0   11.90    2.00
   5   9   0    8.70    1.80
  -5  -9   0   13.80    2.00
  -5  -9   0   12.50    2.20
   5  -9   0   10.30    1.70
   5  -9   0   13.10    1.80
  -5  -9   0   11.00    1.90
  -5  -9   0   11.10    1.80
   5  -9   0   14.00    1.90
   5  -9   0   12.20    1.60
   5  -9   0   14.00    1.90
   5  -9   0   12.90    1.80
  -5  -9   0   10.20    1.80
   5  -9   0   16.30    1.90
  -5  -9   0   15.40    2.20
   5  -9   0   13.50    1.70
  -6   9   0   23.70    3.20
  -6   9   0   24.60    3.10
  -6   9   0   25.40    3.10
  -6   9   0   26.20    3.00
  -6   9   0   23.30    2.90
   6   9   0   23.20    3.00
   6   9   0   25.20    3.10
   6   9   0   23.70    3.00
  -6   9   0   27.80    3.30
  -6   9   0   28.30    3.20
   6   9   0   25.90    3.30
  -6   9   0   29.30    3.40
   6   9   0   24.70    3.30
   6   9   0   24.60    2.90
   6   9   0   24.90    3.20
   6   9   0   25.60    3.20
   6  -9   0   29.10    3.00
   6  -9   0   25.50    3.10
   6  -9   0   27.30    3.20
  -6  -9   0   24.20    3.10
  -6  -9   0   22.90    3.20
   6  -9   0   24.30    3.10
  -6  -9   0   29.00    3.10
   6  -9   0   25.20    3.20
  -6  -9   0   25.60    3.20
   6  -9   0   25.20    3.30
  -6  -9   0   25.00    3.30
  -6  -9   0   27.40    3.30
  -6  -9   0   28.30    3.30
   6  -9   0   25.50    3.00
   6  -9   0   23.30    2.90
   7   9   0   33.50    4.10
  -7   9   0   35.90    3.70
   7   9   0   31.70    3.80
   7   9   0   24.60    3.80
  -7   9   0   34.70    3.90
  -7   9   0   31.50    3.80
   7   9   0   31.30    3.90
   7   9   0   35.30    3.90
  -7   9   0   32.80    3.90
  -7   9   0   32.30    3.70
  -7   9   0   33.10    3.80
   7   9   0   31.80    3.80
   7   9   0   31.30    4.30
   7   9   0   28.60    3.60
  -7   9   0   31.20    3.60
  -7   9   0   35.30    3.60
  -7  -9   0   29.20    3.90
  -7  -9   0   28.90    4.00
  -7  -9   0   35.20    3.80
   7  -9   0   32.20    3.50
   7  -9   0   34.40    3.90
   7  -9   0   39.60    4.80
   7  -9   0   34.00    3.50
  -7  -9   0   31.00    3.90
   7  -9   0   31.00    3.70
   7  -9   0   31.70    3.30
  -7  -9   0   27.20    4.10
  -7  -9   0   35.70    3.90
   7  -9   0   37.30    3.80
  -7  -9   0   38.90    4.20
   7  -9   0   32.60    3.70
   7  -9   0   36.10    3.60
   8   9   0   20.20    3.10
  -8   9   0   26.50    3.60
  -8   9   0   30.70    3.60
   8   9   0   31.00    3.60
  -8   9   0   26.30    3.20
   8   9   0   35.10    3.90
  -8   9   0   28.20    3.20
  -8   9   0   27.10    3.20
  -8   9   0   25.40    3.30
   8   9   0   28.70    3.60
  -8   9   0   30.20    3.50
   8   9   0   26.60    3.30
  -8   9   0   27.20    3.50
   8   9   0   20.70    2.90
   8   9   0   24.10    3.50
   8   9   0   35.10    3.80
  -8  -9   0   24.00    3.30
   8  -9   0   23.10    3.10
   8  -9   0   22.50    3.10
   8  -9   0   25.00    3.90
   8  -9   0   21.10    3.20
  -8  -9   0   36.40    3.80
   8  -9   0   21.40    2.80
   8  -9   0   24.30    3.20
   8  -9   0   29.70    3.60
  -8  -9   0   30.50    3.90
  -8  -9   0   18.50    3.60
  -8  -9   0   32.70    3.90
   8  -9   0   26.80    3.30
   8  -9   0   26.30    3.40
   8  -9   0   25.40    3.40
  -8  -9   0   32.90    3.60
  -9   9   0   80.19    7.60
  -9   9   0   84.19    7.70
   9   9   0   72.99    7.80
  -9   9   0   93.09    7.80
  -9   9   0   81.29    7.70
  -9   9   0   89.99    7.60
   9   9   0   74.29    8.10
   9   9   0   68.19    7.80
  -9   9   0   89.79    7.80
   9   9   0   67.59    8.00
   9  -9   0   80.59    7.60
  -9  -9   0   66.99    7.80
   9  -9   0   83.09    7.50
   9  -9   0   84.49    7.30
   9  -9   0   87.59    7.70
   9  -9   0   87.79    7.80
  -9  -9   0   65.99    7.80
  -9  -9   0   72.09    7.70
   9  -9   0   83.79    7.40
   9  -9   0   80.59    7.50
  -9  -9   0   71.39    7.90
   9  -9   0   87.19    7.90
   9  -9   0   81.59    7.50
 -10   9   0   35.90    4.60
  10   9   0   23.80    4.80
  10   9   0   40.70    4.70
 -10   9   0   46.50    5.70
 -10   9   0   36.40    4.10
 -10   9   0   35.50    5.20
  10   9   0   40.50    4.50
  10   9   0   26.50    3.90
 -10   9   0   36.00    4.30
 -10   9   0   38.00    4.60
 -10   9   0   36.30    4.20
  10   9   0   33.20    4.30
  10   9   0   37.30    4.80
  10  -9   0   36.00    4.50
 -10  -9   0   33.00    4.50
  10  -9   0   34.40    4.00
 -10  -9   0   50.69    5.30
  10  -9   0   34.80    4.30
  10  -9   0   35.20    4.10
  10  -9   0   36.70    4.00
  10  -9   0   35.70    4.40
 -10  -9   0   34.20    4.80
  10  -9   0   38.30    4.40
  10  -9   0   40.80    4.40
 -10  -9   0   36.30    4.50
  11   9   0    0.00    2.40
 -11   9   0   -1.50    1.80
  11   9   0    2.00    2.70
 -11   9   0   -1.20    1.70
 -11   9   0    3.60    3.50
 -11   9   0    0.50    2.00
  11   9   0   -1.40    2.30
 -11   9   0   -0.90    2.20
  11   9   0   -0.10    1.70
  11   9   0    3.30    2.40
  11  -9   0   -0.80    1.30
 -11  -9   0    4.30    2.20
  11  -9   0   -1.30    1.40
 -11  -9   0   -0.30    2.30
  11  -9   0   -0.40    2.00
  11  -9   0    2.40    2.20
 -11  -9   0    0.00    2.10
  11  -9   0    0.50    1.50
  11  -9   0   -0.10    1.80
 -11  -9   0    2.50    3.00
 -11  -9   0   -2.90    3.30
 -11  -9   0    4.40    2.70
 -11  -9   0    3.10    2.40
  11  -9   0    1.40    1.60
 -12   9   0    5.40    2.40
 -12   9   0    8.90    2.40
 -12   9   0    8.40    2.20
  12   9   0    2.40    2.40
 -12   9   0    7.30    2.30
 -12   9   0    6.30    2.30
 -12   9   0    6.40    2.60
  12   9   0    3.30    2.60
  12  -9   0    7.00    1.90
 -12  -9   0    3.50    2.90
  12  -9   0    6.30    2.10
  12  -9   0    7.80    1.70
 -12  -9   0    4.70    2.50
 -12  -9   0    2.10    3.00
  12  -9   0    9.50    2.50
 -12  -9   0    4.80    2.70
 -12  -9   0    6.20    3.40
 -12  -9   0    7.50    2.80
 -12  -9   0    5.00    2.60
 -13   9   0    2.50    2.20
  13   9   0    4.00    2.80
 -13   9   0   -1.80    1.90
  13   9   0    0.40    3.40
 -13   9   0    0.60    2.60
 -13   9   0    4.30    2.40
 -13   9   0    1.40    2.10
  13   9   0    3.00    2.30
 -13  -9   0    0.20    2.90
 -13  -9   0    2.00    2.80
  13  -9   0    1.00    1.50
 -13  -9   0    1.70    3.40
 -13  -9   0    3.00    2.60
 -13  -9   0   -0.50    2.70
  13  -9   0    1.10    1.90
  13  -9   0    3.60    1.70
 -13  -9   0    2.50    2.50
 -13  -9   0    0.20    2.50
  13  -9   0    4.00    2.40
  14   9   0    4.60    2.90
 -14   9   0    5.60    2.40
 -14   9   0    1.90    2.20
 -14   9   0    1.40    2.80
  14   9   0    0.00    3.20
  14   9   0   -1.40    2.40
 -14   9   0    4.90    2.40
 -14   9   0    2.20    2.40
 -14  -9   0    3.30    2.70
 -14  -9   0    0.60    2.80
 -14  -9   0    0.00    3.10
 -14  -9   0    0.60    3.00
  14  -9   0    3.00    1.70
  14  -9   0    1.80    1.70
  14  -9   0    3.30    2.10
 -14  -9   0   -0.90    3.60
 -14  -9   0    1.80    2.70
  14  -9   0    6.10    2.60
 -15   9   0    1.80    2.40
 -15   9   0    4.80    3.20
  15   9   0   -0.80    3.30
 -15   9   0    5.40    2.60
  15   9   0    5.40    2.80
 -15   9   0    5.90    2.60
  15   9   0    0.60    2.60
 -15  -9   0    0.80    3.70
  15  -9   0    3.80    1.80
 -15  -9   0    0.50    2.90
 -15  -9   0    3.70    3.40
 -15  -9   0    0.40    3.40
  15  -9   0    2.80    1.80
 -15  -9   0    1.40    4.00
  15  -9   0    6.60    2.80
  15  -9   0    2.80    2.30
 -15  -9   0   -2.90    3.00
   0  10   0  112.19   10.20
   0  10   0  114.09   10.10
   0  10   0  113.59   10.20
   0  10   0  108.49   10.30
   0  10   0  113.69   10.30
   0  10   0  114.09   10.20
   0  10   0  118.49   10.20
   0  10   0  112.39   10.20
   0 -10   0  118.89   10.20
   0 -10   0  117.39   10.20
   0 -10   0  112.49   10.20
   0 -10   0  126.29   10.80
   0 -10   0  114.69   10.40
   0 -10   0  116.69   10.30
   0 -10   0  115.89   10.10
  -1  10   0   15.90    2.30
  -1  10   0   14.70    2.00
   1  10   0   16.10    2.10
  -1  10   0   16.90    2.00
   1  10   0   14.20    2.20
  -1  10   0   16.00    2.30
  -1  10   0   15.90    2.10
   1  10   0   16.90    2.30
  -1  10   0   17.40    2.20
   1  10   0   14.40    2.00
  -1  10   0   13.70    1.90
  -1  10   0   14.80    2.00
   1  10   0   13.80    2.10
   1  10   0   13.30    2.00
   1 -10   0   13.00    2.00
  -1 -10   0   13.10    2.40
  -1 -10   0   12.30    2.10
   1 -10   0   14.00    2.30
  -1 -10   0   14.10    2.10
  -1 -10   0   15.30    2.20
   1 -10   0   16.30    2.20
   1 -10   0   11.30    2.10
  -1 -10   0   15.00    2.00
  -1 -10   0   16.20    2.20
  -1 -10   0   16.70    2.00
  -1 -10   0   13.70    2.00
   2  10   0    5.80    1.50
  -2  10   0    6.00    1.50
   2  10   0    8.10    1.70
  -2  10   0   10.60    1.70
   2  10   0    4.00    1.60
  -2  10   0    7.60    1.40
   2  10   0    6.10    1.50
  -2  10   0    7.20    1.70
  -2  10   0    8.60    1.80
  -2  10   0   11.80    1.60
  -2  10   0    7.80    1.70
   2 -10   0    8.40    1.80
  -2 -10   0    5.30    1.90
  -2 -10   0    5.40    1.80
   2 -10   0    8.00    1.60
   2 -10   0    5.70    1.50
   2 -10   0   11.10    1.70
  -2 -10   0    7.80    1.90
  -2 -10   0    6.00    1.60
   2 -10   0    7.10    1.80
  -2 -10   0    5.80    1.60
  -2 -10   0    6.80    1.50
  -2 -10   0    8.40    2.30
  -2 -10   0    6.10    1.40
   2 -10   0    9.50    1.60
   2 -10   0    7.70    1.50
  -3  10   0   22.60    2.60
  -3  10   0   24.20    2.50
   3  10   0   19.30    2.70
   3  10   0   17.10    2.50
  -3  10   0   25.50    2.60
   3  10   0   19.60    2.50
   3  10   0   14.50    2.30
   3  10   0   16.50    2.50
  -3  10   0   20.30    2.70
   3  10   0   22.20    2.50
  -3  10   0   19.10    2.60
  -3  10   0   23.00    2.60
  -3  10   0   20.30    2.50
   3  10   0   20.90    2.70
  -3 -10   0   18.70    2.50
   3 -10   0   18.90    2.50
   3 -10   0   22.30    2.80
   3 -10   0   22.60    2.70
   3 -10   0   21.00    2.60
  -3 -10   0   15.50    2.40
  -3 -10   0   21.30    2.80
   3 -10   0   21.60    2.60
   3 -10   0   23.40    2.80
  -3 -10   0   21.30    2.80
   3 -10   0   20.70    2.50
  -3 -10   0   17.40    2.60
  -3 -10   0   21.80    2.70
  -3 -10   0   18.40    2.70
   3 -10   0   20.90    2.90
  -3 -10   0   18.80    2.50
  -4  10   0   39.00    3.80
  -4  10   0   41.00    4.10
   4  10   0   32.10    4.00
  -4  10   0   38.80    3.90
  -4  10   0   40.40    3.90
   4  10   0   33.50    3.90
   4  10   0   31.30    3.90
  -4  10   0   38.60    3.70
   4  10   0   35.00    3.80
  -4  10   0   35.60    3.90
   4  10   0   31.90    3.90
   4  10   0   37.80    4.10
   4  10   0   35.10    4.10
  -4  10   0   37.30    4.00
   4  10   0   39.00    3.90
  -4  10   0   38.70    3.90
   4 -10   0   42.20    3.90
  -4 -10   0   36.80    4.00
   4 -10   0   38.90    3.90
   4 -10   0   40.00    4.00
  -4 -10   0   28.30    4.10
   4 -10   0   36.30    3.70
  -4 -10   0   37.30    3.90
   4 -10   0   40.50    3.90
   4 -10   0   35.60    3.80
  -4 -10   0   32.60    4.10
  -4 -10   0   34.10    4.00
  -4 -10   0   39.50    3.80
   4 -10   0   39.00    3.90
  -4 -10   0   33.40    3.60
  -4 -10   0   36.60    4.00
   5  10   0   64.09    6.20
   5  10   0   58.69    6.10
  -5  10   0   68.49    6.10
  -5  10   0   76.49    6.30
  -5  10   0   68.69    6.10
   5  10   0   57.79    6.40
  -5  10   0   71.79    6.10
  -5  10   0   68.99    6.20
   5  10   0   56.19    6.00
   5  10   0   59.79    6.10
   5  10   0   59.69    6.20
   5  10   0   55.49    6.00
   5 -10   0   70.89    6.10
   5 -10   0   73.49    6.10
  -5 -10   0   54.09    6.30
   5 -10   0   63.29    5.90
   5 -10   0   75.49    6.20
  -5 -10   0   66.09    6.20
  -5 -10   0   59.79    6.20
  -5 -10   0   63.49    6.20
  -5 -10   0   75.49    6.40
  -5 -10   0   63.49    6.00
  -5 -10   0   56.39    6.20
   6  10   0   44.70    5.50
   6  10   0   54.49    5.40
  -6  10   0   55.79    5.40
   6  10   0   53.09    5.80
  -6  10   0   59.69    5.30
  -6  10   0   58.59    5.40
   6  10   0   52.59    5.50
  -6  10   0   57.79    5.40
   6  10   0   53.79    5.30
  -6  10   0   56.39    5.50
   6  10   0   53.69    5.40
  -6  10   0   55.89    5.40
   6  10   0   46.70    5.40
  -6  10   0   58.59    5.30
  -6  10   0   57.29    5.60
  -6 -10   0   47.20    5.40
   6 -10   0   57.39    5.40
   6 -10   0   58.09    5.30
  -6 -10   0   49.60    5.60
  -6 -10   0   46.70    5.50
   6 -10   0   53.79    5.40
   6 -10   0   63.89    5.50
   6 -10   0   56.89    5.20
  -6 -10   0   55.79    5.50
   6 -10   0   57.09    5.40
   6 -10   0   57.39    5.20
  -6 -10   0   54.39    5.50
  -6 -10   0   50.79    5.50
  -6 -10   0   49.90    5.70
   6 -10   0   54.99    5.40
  -7  10   0    5.00    1.60
   7  10   0    8.60    2.20
  -7  10   0    7.70    1.70
   7  10   0    6.40    2.10
  -7  10   0    8.30    1.80
   7  10   0    5.10    2.20
  -7  10   0    9.70    1.80
   7  10   0    3.80    2.00
   7  10   0    7.00    1.80
   7  10   0    5.70    2.00
  -7  10   0    7.90    1.80
  -7  10   0    8.10    2.10
  -7  10   0    7.80    1.70
  -7  10   0    9.10    1.90
   7  10   0    8.20    2.00
   7  10   0    8.20    2.10
   7 -10   0    7.20    1.60
  -7 -10   0   11.30    2.30
  -7 -10   0    4.40    2.10
  -7 -10   0    8.60    2.20
   7 -10   0    9.70    1.90
   7 -10   0    7.50    1.60
  -7 -10   0    9.40    2.40
  -7 -10   0    6.00    1.90
   7 -10   0    7.90    1.90
   7 -10   0    9.10    1.90
   7 -10   0    5.90    1.90
   7 -10   0    6.90    1.20
   7 -10   0    6.50    1.60
  -7 -10   0    6.00    1.90
  -7 -10   0    9.40    2.00
   7 -10   0    7.60    1.90
  -8  10   0   23.90    2.70
   8  10   0   27.80    3.40
  -8  10   0   24.50    2.70
  -8  10   0   13.10    2.40
   8  10   0   16.90    2.80
   8  10   0   13.80    2.50
   8  10   0   12.50    2.80
   8  10   0   13.30    2.70
   8  10   0   11.50    2.70
   8  10   0   13.10    3.10
  -8  10   0   21.40    3.00
   8 -10   0   23.00    2.40
  -8 -10   0   11.40    2.70
  -8 -10   0   14.50    2.60
  -8 -10   0   18.00    3.30
  -8 -10   0   11.40    2.80
   8 -10   0   21.80    2.70
   8 -10   0   22.00    2.50
  -8 -10   0   13.30    2.60
  -9  10   0    2.80    1.80
   9  10   0    9.80    2.40
  -9  10   0    2.00    1.80
   9  10   0    2.20    2.20
  -9  10   0    2.80    2.00
   9  10   0    2.20    2.10
   9  10   0    2.90    2.40
  -9  10   0    2.50    1.60
   9  10   0   -0.70    2.10
  -9  10   0    2.00    2.00
  -9  10   0    5.70    1.80
  -9  10   0    1.70    1.60
  -9  10   0    0.40    1.50
   9  10   0    3.80    2.40
   9  10   0   -0.80    1.60
  -9 -10   0    5.70    2.40
   9 -10   0    1.20    1.20
   9 -10   0    5.60    1.90
  -9 -10   0    1.30    2.20
  -9 -10   0   -0.10    2.10
   9 -10   0    1.10    1.60
   9 -10   0    1.10    1.30
  -9 -10   0    5.60    2.20
  -9 -10   0    8.70    2.40
   9 -10   0    5.10    1.90
   9 -10   0    0.80    1.80
   9 -10   0    4.00    1.70
  -9 -10   0    7.50    2.20
  -9 -10   0    3.10    2.50
   9 -10   0    2.50    1.50
  10  10   0    8.50    2.50
 -10  10   0    5.40    2.10
 -10  10   0    9.40    2.20
 -10  10   0    8.70    2.10
  10  10   0    6.10    2.00
 -10  10   0    9.90    2.10
 -10  10   0    8.60    2.50
  10  10   0    7.30    2.40
 -10  10   0    9.40    2.20
  10  10   0    7.20    2.60
  10  10   0    7.20    2.60
  10 -10   0    5.80    1.80
  10 -10   0    8.60    2.30
 -10 -10   0    9.10    2.80
 -10 -10   0    7.60    2.60
  10 -10   0    7.00    1.80
 -10 -10   0    5.40    2.40
  10 -10   0    5.20    1.80
 -10 -10   0    7.30    2.30
 -10 -10   0    7.20    2.50
 -10 -10   0    6.10    2.80
  10 -10   0    8.50    2.20
  10 -10   0    8.00    2.00
  10 -10   0    7.10    1.70
 -11  10   0    7.60    2.10
 -11  10   0    9.20    2.70
  11  10   0    3.30    3.00
 -11  10   0    2.30    2.00
  11  10   0    4.70    2.60
  11  10   0    7.80    2.40
 -11  10   0    3.30    2.20
 -11  10   0    5.50    2.20
  11  10   0    2.80    1.80
  11  10   0    8.60    2.70
 -11  10   0    3.10    2.00
  11 -10   0    6.40    1.80
  11 -10   0    5.50    1.70
 -11 -10   0    5.00    3.60
 -11 -10   0    5.90    3.30
  11 -10   0    3.20    1.40
  11 -10   0    3.80    2.00
  11 -10   0    9.00    2.40
 -11 -10   0    7.00    2.80
 -11 -10   0    3.70    2.60
 -11 -10   0    8.90    2.60
 -11 -10   0    6.90    2.50
  12  10   0    0.10    2.50
 -12  10   0   -1.00    2.00
 -12  10   0    1.30    2.00
 -12  10   0   -0.10    2.30
 -12  10   0   -0.60    2.00
 -12  10   0   -1.80    1.90
  12  10   0   -0.80    2.30
  12  10   0   -0.30    2.40
 -12  10   0   -2.30    2.00
 -12 -10   0    2.60    3.00
 -12 -10   0    0.20    2.70
  12 -10   0    0.20    1.80
 -12 -10   0   -1.60    2.50
 -12 -10   0    3.30    3.50
 -12 -10   0   -0.60    2.30
  12 -10   0    0.10    1.60
  12 -10   0   -0.20    1.20
 -12 -10   0   -2.90    2.10
 -12 -10   0    1.80    2.30
  12 -10   0   -1.20    2.70
  13  10   0   11.00    2.80
  13  10   0   13.80    3.30
 -13  10   0   11.30    2.60
 -13  10   0   10.10    2.70
 -13  10   0   14.20    2.80
 -13  10   0   11.80    2.70
  13  10   0   10.30    3.50
 -13  10   0   16.20    3.20
  13 -10   0   14.30    2.60
 -13 -10   0   10.30    3.80
  13 -10   0   15.50    2.90
  13 -10   0   11.80    2.00
  13 -10   0   11.50    2.20
 -13 -10   0    7.20    2.80
 -13 -10   0    9.20    3.00
 -13 -10   0    5.40    3.00
 -13 -10   0   16.40    3.60
 -13 -10   0    5.10    3.40
  14  10   0    6.00    3.20
 -14  10   0    7.60    3.00
  14  10   0    7.80    3.30
 -14  10   0    5.90    2.60
 -14  10   0    2.50    2.50
  14  10   0    2.80    2.50
  14 -10   0    5.20    2.20
  14 -10   0    6.40    1.70
 -14 -10   0    4.20    2.80
 -14 -10   0    8.50    4.30
  14 -10   0    8.10    2.80
 -14 -10   0    6.80    4.10
  14 -10   0    3.90    1.70
 -14 -10   0    9.50    3.60
   0  11   0   16.00    2.40
   0  11   0    9.50    2.10
   0  11   0   12.40    2.00
   0  11   0   20.50    2.50
   0  11   0   14.00    2.10
   0  11   0   11.80    2.30
   0  11   0   20.30    2.40
   0 -11   0   17.10    2.10
   0 -11   0   11.10    2.30
   0 -11   0   15.00    2.10
   0 -11   0   13.10    2.30
   0 -11   0   21.30    2.70
   0 -11   0   15.80    2.00
   0 -11   0   20.20    2.50
   1  11   0    2.10    1.50
   1  11   0    4.00    2.10
   1  11   0    2.30    1.40
  -1  11   0    8.30    1.60
  -1  11   0    3.80    1.40
  -1  11   0    5.30    1.40
  -1  11   0    7.90    1.50
  -1  11   0    3.10    1.70
  -1  11   0    2.10    1.50
   1  11   0    2.60    1.40
   1  11   0    4.80    1.70
   1  11   0    3.50    1.40
  -1  11   0    6.00    1.30
   1 -11   0    6.30    1.80
   1 -11   0    3.70    1.30
  -1 -11   0    3.40    1.40
  -1 -11   0    3.70    1.60
   1 -11   0    7.30    1.60
   1 -11   0    4.60    1.80
  -1 -11   0    2.20    1.30
   1 -11   0    4.10    1.40
  -1 -11   0    4.20    1.50
   1 -11   0    2.60    1.70
  -1 -11   0    2.80    1.50
  -1 -11   0    1.00    1.80
   1 -11   0    7.50    1.40
  -1 -11   0    3.10    1.40
  -1 -11   0    4.70    1.70
  -2  11   0   21.50    2.50
   2  11   0   21.50    2.60
  -2  11   0   19.00    2.80
  -2  11   0   21.70    2.60
   2  11   0   20.10    2.80
   2  11   0   22.60    2.50
   2  11   0   23.50    2.60
  -2  11   0   20.90    2.80
  -2  11   0   18.60    2.70
  -2  11   0   25.60    3.80
   2  11   0   21.50    2.60
  -2  11   0   18.10    2.60
  -2  11   0   22.60    2.70
   2 -11   0   19.60    2.60
   2 -11   0   21.30    2.80
  -2 -11   0   21.50    2.60
  -2 -11   0   20.50    2.80
   2 -11   0   21.60    2.60
  -2 -11   0   22.10    2.80
   2 -11   0   20.50    2.70
  -2 -11   0   22.50    2.80
  -2 -11   0   18.80    2.60
   2 -11   0   21.90    2.60
  -2 -11   0   20.60    2.50
  -2 -11   0   22.00    2.90
  -2 -11   0   22.70    2.90
   2 -11   0   18.80    2.60
   2 -11   0   19.40    2.70
   3  11   0   22.60    2.90
  -3  11   0   22.00    2.90
  -3  11   0   24.30    2.80
  -3  11   0   17.90    3.00
   3  11   0   25.90    3.10
  -3  11   0   21.40    2.80
   3  11   0   21.90    3.20
  -3  11   0   27.20    3.00
   3  11   0   22.10    3.10
   3  11   0   21.70    2.70
  -3  11   0   27.40    3.00
  -3  11   0   24.90    2.80
   3  11   0   25.10    3.10
  -3  11   0   23.50    2.80
   3  11   0   25.00    3.00
  -3 -11   0   20.30    2.90
   3 -11   0   22.90    2.90
   3 -11   0   23.80    2.80
   3 -11   0   27.10    2.90
  -3 -11   0   24.20    3.00
  -3 -11   0   28.40    2.90
  -3 -11   0   24.50    3.10
   3 -11   0   21.90    2.80
   3 -11   0   20.10    2.90
   3 -11   0   23.40    3.10
  -3 -11   0   29.80    3.20
  -3 -11   0   20.60    2.70
   3 -11   0   23.40    2.80
   3 -11   0   23.00    2.80
  -3 -11   0   24.60    3.10
  -3 -11   0   23.20    3.10
  -3 -11   0   25.60    3.00
   4  11   0   42.80    4.90
  -4  11   0   51.49    4.80
  -4  11   0   49.50    4.80
  -4  11   0   52.59    4.80
   4  11   0   41.00    4.70
   4  11   0   44.70    5.00
  -4  11   0   58.19    5.00
   4  11   0   39.60    4.80
   4 -11   0   54.59    4.70
   4 -11   0   46.40    4.60
  -4 -11   0   49.90    5.00
  -4 -11   0   44.00    4.90
  -4 -11   0   42.70    4.70
  -4 -11   0   43.10    4.90
  -4 -11   0   38.00    4.90
   4 -11   0   57.89    4.90
   4 -11   0   45.10    4.70
   4 -11   0   57.39    4.90
   5  11   0   33.30    4.10
   5  11   0   34.20    4.30
   5  11   0   39.90    4.40
  -5  11   0   43.50    4.30
  -5  11   0   41.90    4.20
   5  11   0   40.60    4.20
  -5  11   0   42.70    4.10
   5  11   0   32.10    4.30
   5  11   0   37.00    4.70
   5  11   0   35.60    4.30
  -5  11   0   41.60    4.40
   5  11   0   40.20    4.20
  -5  11   0   38.80    4.10
  -5  11   0   38.10    4.20
  -5  11   0   37.20    4.00
  -5  11   0   44.80    4.30
   5 -11   0   42.40    4.20
   5 -11   0   36.00    4.20
  -5 -11   0   35.90    4.10
  -5 -11   0   39.60    4.20
  -5 -11   0   34.20    4.60
   5 -11   0   42.90    4.20
   5 -11   0   38.20    4.40
  -5 -11   0   40.10    4.40
   5 -11   0   38.90    4.20
   5 -11   0   35.40    3.90
   5 -11   0   40.20    4.10
  -5 -11   0   39.80    4.40
  -5 -11   0   40.30    4.30
  -5 -11   0   36.60    4.40
   5 -11   0   43.10    4.30
   5 -11   0   43.40    4.20
   6  11   0   99.79    9.80
  -6  11   0  119.69    9.90
   6  11   0  112.29    9.60
  -6  11   0  116.79    9.60
   6  11   0   98.99    9.60
   6  11   0  104.99    9.70
   6  11   0  102.49    9.80
  -6  11   0  116.89    9.80
   6  11   0  105.99    9.80
  -6  11   0  105.89    9.70
  -6  11   0  107.09    9.70
   6  11   0  108.79   10.00
  -6  11   0  105.69    9.70
   6  11   0   88.39    9.80
  -6  11   0  114.59    9.70
  -6  11   0  106.39    9.70
   6 -11   0  118.29    9.60
  -6 -11   0   95.69    9.80
  -6 -11   0   95.19   10.00
   6 -11   0  114.79    9.70
  -6 -11   0  107.89    9.80
   6 -11   0  107.49    9.70
   6 -11   0  104.79    9.60
  -6 -11   0   96.49    9.90
   6 -11   0  121.69    9.70
  -6 -11   0   89.29    9.80
  -6 -11   0  110.59    9.70
   6 -11   0  110.49    9.70
  -6 -11   0  104.59    9.70
   6 -11   0  109.19    9.70
  -6 -11   0  103.09    9.80
   6 -11   0  110.59   10.00
   7  11   0   22.10    3.00
  -7  11   0   16.50    2.60
   7  11   0   12.90    3.00
   7  11   0   21.90    3.30
   7  11   0   12.10    2.80
   7 -11   0   21.00    2.70
  -7 -11   0   13.60    2.80
  -7 -11   0   19.10    2.90
  -7 -11   0   21.90    2.90
  -7 -11   0   12.50    3.10
  -7 -11   0   22.00    2.90
  -7 -11   0   20.50    2.70
   7 -11   0   22.20    2.80
  -8  11   0   50.69    5.50
  -8  11   0   56.19    5.40
   8  11   0   49.99    5.40
  -8  11   0   63.09    5.30
   8  11   0   43.50    5.80
  -8  11   0   56.59    5.50
   8  11   0   46.90    5.70
   8  11   0   40.80    5.90
  -8  11   0   61.69    5.50
   8  11   0   59.99    5.70
  -8  11   0   63.39    5.40
   8  11   0   39.40    5.50
   8  11   0   49.40    5.70
  -8  11   0   60.19    5.70
  -8  11   0   57.59    5.60
   8 -11   0   60.39    5.60
  -8 -11   0   43.80    5.70
  -8 -11   0   37.20    5.80
  -8 -11   0   44.40    5.70
   8 -11   0   57.59    5.50
   8 -11   0   53.19    5.40
  -8 -11   0   46.60    5.60
   8 -11   0   52.79    5.20
   8 -11   0   46.20    5.60
   8 -11   0   48.10    5.20
  -8 -11   0   42.00    5.90
   8 -11   0   53.99    5.40
  -8 -11   0   50.99    5.70
   8 -11   0   64.69    5.60
   9  11   0   -2.10    2.40
  -9  11   0    2.00    1.70
  -9  11   0   -1.00    1.90
  -9  11   0    3.90    1.90
  -9  11   0    1.30    1.50
   9  11   0    2.70    2.00
   9  11   0    5.00    2.30
   9  11   0    4.80    2.70
   9  11   0    1.50    2.30
  -9  11   0    1.80    1.60
   9  11   0   -2.40    2.80
  -9  11   0    4.10    2.40
   9  11   0    2.20    1.80
  -9 -11   0    2.00    2.40
   9 -11   0    3.20    1.50
   9 -11   0    1.90    1.60
  -9 -11   0    3.40    3.00
   9 -11   0    0.80    1.60
   9 -11   0    2.30    1.90
  -9 -11   0    2.70    2.20
   9 -11   0    4.20    1.90
  -9 -11   0   -0.80    2.50
  -9 -11   0    9.10    2.30
  -9 -11   0    1.20    2.60
   9 -11   0    1.40    1.70
   9 -11   0    0.20    1.80
   9 -11   0    1.50    1.40
  10  11   0   -0.50    1.80
  10  11   0    5.20    2.40
 -10  11   0    3.30    1.70
 -10  11   0    6.90    2.00
  10  11   0    4.00    2.50
 -10  11   0    3.00    2.20
 -10  11   0    1.70    2.30
 -10  11   0    3.70    2.10
  10  11   0    3.40    2.20
 -10  11   0    2.30    1.90
 -10 -11   0    4.20    2.50
 -10 -11   0    5.70    2.50
 -10 -11   0    4.00    2.40
  10 -11   0    2.00    1.20
  10 -11   0    3.90    1.70
 -10 -11   0    8.00    2.50
 -10 -11   0    6.10    2.40
  10 -11   0    2.10    1.90
  10 -11   0    3.10    1.80
  10 -11   0    3.80    1.80
  10 -11   0    6.70    2.00
 -10 -11   0    4.60    2.80
  11  11   0   48.90    5.00
 -11  11   0   52.29    5.50
 -11  11   0   47.80    5.30
 -11  11   0   54.79    5.30
  11  11   0   36.50    5.30
 -11  11   0   52.69    5.50
 -11  11   0   44.10    5.30
 -11  11   0   49.50    5.20
  11  11   0   38.50    5.30
 -11 -11   0   37.50    5.40
 -11 -11   0   58.19    5.90
  11 -11   0   47.70    4.90
 -11 -11   0   34.10    5.10
  11 -11   0   52.79    4.90
 -11 -11   0   37.60    5.50
  11 -11   0   54.19    5.40
  11 -11   0   47.80    5.20
  11 -11   0   46.20    5.00
  12  11   0    4.60    2.90
 -12  11   0    8.00    2.30
  12  11   0    7.80    3.10
 -12  11   0    6.20    2.30
 -12  11   0   11.50    2.40
 -12  11   0   10.00    2.80
 -12  11   0    8.40    2.50
  12  11   0    3.60    2.50
 -12 -11   0    3.00    2.80
 -12 -11   0    6.50    2.60
 -12 -11   0    4.70    2.90
 -12 -11   0    1.90    3.40
  12 -11   0   10.30    1.70
  12 -11   0    8.40    2.10
 -12 -11   0    8.10    2.70
  12 -11   0    8.60    2.30
  12 -11   0    7.90    2.00
 -12 -11   0    4.90    2.70
 -12 -11   0   10.90    4.10
 -13  11   0   34.30    4.10
 -13  11   0   32.00    4.00
 -13  11   0   36.00    4.70
 -13  11   0   29.40    4.00
  13  11   0   25.50    4.40
  13  11   0   21.60    4.30
 -13  11   0   27.60    4.00
 -13 -11   0   22.50    4.10
  13 -11   0   30.40    3.70
 -13 -11   0   31.40    4.50
  13 -11   0   34.40    3.70
  13 -11   0   38.20    4.30
 -13 -11   0   35.10    5.10
 -13 -11   0   23.90    4.70
  13 -11   0   31.50    4.00
 -14  11   0    1.00    2.20
  14  11   0    4.90    3.20
 -14  11   0   -1.70    2.40
 -14  11   0   -2.00    2.10
  14  11   0    3.30    2.50
  14  11   0    7.40    3.20
 -14  11   0   -1.50    2.30
  14 -11   0   -0.50    1.30
 -14 -11   0    5.80    2.90
  14 -11   0   -0.60    2.10
 -14 -11   0    2.10    2.80
 -14 -11   0    0.50    3.10
 -14 -11   0    4.20    4.00
 -14 -11   0   -0.90    3.20
 -14 -11   0    6.00    3.40
  14 -11   0   -0.50    1.90
  14 -11   0    0.90    1.60
   0  12   0   70.29    6.60
   0  12   0   62.39    6.50
   0  12   0   64.39    6.60
   0  12   0   73.69    6.40
   0  12   0   69.49    6.60
   0  12   0   68.09    6.40
   0  12   0   71.29    6.50
   0  12   0   72.49    6.50
   0 -12   0   68.89    6.50
   0 -12   0   62.09    6.50
   0 -12   0   67.59    6.70
   0 -12   0   68.99    6.30
   0 -12   0   71.49    6.40
   0 -12   0   66.69    6.50
   0 -12   0   74.59    6.50
   0 -12   0   67.09    6.50
  -1  12   0   16.30    2.40
   1  12   0   16.40    2.30
  -1  12   0   13.50    2.00
  -1  12   0   17.90    2.50
   1  12   0   15.60    2.40
  -1  12   0   16.70    2.20
   1  12   0   14.80    2.50
  -1  12   0   16.20    2.50
  -1  12   0   19.10    2.20
  -1  12   0   18.10    2.30
   1  12   0   17.70    2.30
   1  12   0   13.50    2.20
  -1  12   0   20.40    2.60
   1  12   0   12.20    2.10
   1  12   0   18.70    2.20
   1 -12   0   15.10    2.20
  -1 -12   0   17.30    2.20
   1 -12   0   16.20    2.30
  -1 -12   0   16.10    2.40
  -1 -12   0   15.90    2.50
  -1 -12   0   14.70    2.60
  -1 -12   0   15.80    2.30
  -1 -12   0   17.70    2.40
   1 -12   0   14.60    2.40
   1 -12   0   13.60    2.40
   1 -12   0   14.80    2.20
   1 -12   0   20.90    2.40
  -1 -12   0   13.70    2.40
   1 -12   0   17.90    2.30
   1 -12   0   15.80    2.10
  -1 -12   0   14.00    2.30
  -2  12   0   33.90    4.10
   2  12   0   46.00    4.80
   2  12   0   40.30    4.20
  -2  12   0   38.20    4.20
  -2  12   0   36.00    4.00
  -2  12   0   37.00    4.30
   2  12   0   40.60    4.30
  -2  12   0   35.20    4.20
   2  12   0   32.00    4.20
  -2  12   0   36.70    4.30
   2  12   0   45.00    4.30
   2  12   0   43.10    4.10
  -2  12   0   39.30    4.20
   2 -12   0   40.10    4.00
  -2 -12   0   41.00    4.50
   2 -12   0   42.80    4.20
  -2 -12   0   41.00    4.20
  -2 -12   0   42.40    4.30
   2 -12   0   41.10    4.30
  -2 -12   0   34.90    4.30
  -2 -12   0   44.20    4.20
   2 -12   0   37.40    4.40
  -2 -12   0   42.10    4.40
   2 -12   0   37.30    4.30
  -2 -12   0   41.50    4.00
  -2 -12   0   35.20    4.20
   2 -12   0   37.30    4.10
  -3  12   0    4.80    1.50
  -3  12   0    3.90    1.80
  -3  12   0    2.40    1.70
  -3  12   0    1.50    1.30
  -3  12   0    3.40    1.00
   3  12   0    5.60    1.60
  -3  12   0    2.70    1.40
  -3  12   0    2.70    1.50
  -3  12   0    2.50    1.50
   3  12   0    3.90    1.80
   3 -12   0    1.90    1.40
   3 -12   0    2.60    1.50
  -3 -12   0    5.80    1.80
   3 -12   0    2.70    1.40
  -3 -12   0    7.00    1.70
  -3 -12   0    9.90    2.40
   3 -12   0    2.10    1.50
  -3 -12   0    3.20    1.60
   3 -12   0    2.40    1.80
   3 -12   0    2.40    1.50
  -3 -12   0    5.10    1.30
   3 -12   0    2.00    1.80
  -3 -12   0    3.80    1.50
  -3 -12   0    8.40    1.80
   4  12   0   25.70    3.10
   4  12   0   21.50    3.00
  -4  12   0   18.80    3.10
   4  12   0   20.30    2.90
  -4  12   0   23.90    2.90
   4  12   0   16.10    2.90
  -4  12   0   22.10    3.00
  -4  12   0   23.20    2.80
  -4  12   0   20.40    3.00
   4  12   0   21.20    3.00
  -4  12   0   25.70    2.80
  -4  12   0   20.30    3.50
   4  12   0   17.10    2.70
  -4  12   0   22.60    2.80
  -4 -12   0   22.80    3.40
  -4 -12   0   22.70    2.80
   4 -12   0   24.00    2.80
  -4 -12   0   21.60    2.90
  -4 -12   0   22.60    2.80
   4 -12   0   21.10    3.00
   4 -12   0   24.10    3.10
  -4 -12   0   23.00    2.90
   4 -12   0   21.80    2.90
   4 -12   0   22.60    2.80
   4 -12   0   25.80    3.30
   4 -12   0   20.90    2.80
  -4 -12   0   18.20    2.60
  -4 -12   0   21.50    3.20
  -4 -12   0   22.70    3.00
  -4 -12   0   24.00    2.80
   4 -12   0   24.80    2.90
   5  12   0   34.40    3.90
   5  12   0   25.40    3.80
   5  12   0   28.60    4.00
  -5  12   0   39.40    3.70
   5  12   0   25.50    3.80
  -5  12   0   34.40    3.80
   5  12   0   23.80    3.50
  -5  12   0   33.20    3.90
   5  12   0   36.20    4.60
  -5  12   0   26.10    3.90
  -5  12   0   39.30    3.90
  -5  12   0   27.60    4.00
   5  12   0   31.10    4.00
  -5  12   0   35.60    3.80
  -5 -12   0   28.50    4.00
   5 -12   0   35.90    3.60
  -5 -12   0   38.50    4.20
   5 -12   0   38.60    3.90
   5 -12   0   29.70    3.70
  -5 -12   0   23.90    3.50
  -5 -12   0   29.30    4.10
   5 -12   0   35.40    3.70
  -5 -12   0   28.30    4.00
  -5 -12   0   31.70    4.00
  -5 -12   0   27.30    3.70
   5 -12   0   32.00    3.80
  -5 -12   0   42.80    4.30
  -5 -12   0   36.90    4.40
   5 -12   0   28.90    3.80
  -6  12   0   23.10    3.20
   6  12   0   26.90    3.50
  -6  12   0   23.60    3.00
  -6  12   0   25.80    3.40
  -6  12   0   21.70    3.40
   6  12   0   16.20    3.10
  -6  12   0   27.00    3.20
   6  12   0   17.10    3.00
  -6  12   0   28.40    3.10
   6  12   0   21.20    3.50
  -6  12   0   27.70    3.30
  -6  12   0   28.70    3.30
   6  12   0   18.50    3.10
   6  12   0   19.10    3.10
   6  12   0   23.90    3.00
   6  12   0   25.40    3.30
   6 -12   0   24.60    3.10
  -6 -12   0   20.20    3.30
   6 -12   0   24.90    3.30
   6 -12   0   23.60    2.90
  -6 -12   0   21.20    3.00
   6 -12   0   26.50    3.10
  -6 -12   0   28.30    3.60
   6 -12   0   25.40    3.10
  -6 -12   0   19.80    3.30
   6 -12   0   26.80    3.50
  -6 -12   0   22.30    3.10
  -6 -12   0   20.80    3.60
  -6 -12   0   23.80    3.30
   6 -12   0   25.90    3.00
   6 -12   0   22.70    3.10
   6 -12   0   25.40    3.10
  -7  12   0   44.70    4.60
  -7  12   0   29.50    4.40
  -7  12   0   40.90    4.60
   7 -12   0   35.60    4.40
   7 -12   0   48.70    4.60
  -8  12   0   49.50    4.90
  -8  12   0   43.60    5.40
   8  12   0   55.99    5.40
   8  12   0   40.40    5.30
  -8  12   0   47.10    5.10
  -8  12   0   52.29    5.00
  -8  12   0   40.70    5.20
   8  12   0   42.30    5.50
   8  12   0   50.59    5.10
  -8  12   0   50.29    5.40
  -8  12   0   43.10    5.10
   8  12   0   34.30    5.80
  -8  12   0   49.50    4.90
   8  12   0   48.90    6.10
  -8 -12   0   40.00    5.60
   8 -12   0   49.30    5.00
   8 -12   0   50.59    5.00
   8 -12   0   52.89    5.20
   8 -12   0   57.09    5.30
   8 -12   0   47.30    4.80
   8 -12   0   49.60    5.00
  -8 -12   0   54.29    5.70
   8 -12   0   41.40    5.30
   8 -12   0   46.50    5.20
  -8 -12   0   45.90    5.70
  -8 -12   0   41.90    5.30
  -8 -12   0   35.20    5.40
   8 -12   0   50.69    4.90
  -8 -12   0   43.00    5.50
  -8 -12   0   44.60    5.70
  -9  12   0    4.80    1.90
   9  12   0    1.90    1.90
  -9  12   0    3.50    2.00
  -9  12   0    3.10    1.90
   9  12   0    0.90    2.20
   9  12   0   10.30    2.40
  -9  12   0    4.00    2.20
  -9  12   0    5.10    1.70
   9  12   0    7.20    2.30
   9  12   0    0.00    2.60
   9  12   0    0.60    2.40
   9 -12   0    3.00    1.40
   9 -12   0    5.90    1.80
  -9 -12   0    0.40    2.20
   9 -12   0    3.40    1.70
  -9 -12   0    0.50    2.30
  -9 -12   0    7.40    2.70
  -9 -12   0    5.30    2.30
  -9 -12   0    2.80    2.30
   9 -12   0    4.20    2.00
  -9 -12   0    1.60    2.50
   9 -12   0    3.40    1.70
   9 -12   0    5.00    1.70
 -10  12   0   37.30    4.10
 -10  12   0   29.10    3.60
 -10  12   0   33.10    3.90
 -10  12   0   32.90    3.90
  10  12   0   18.40    4.40
  10  12   0   28.80    4.00
  10  12   0   24.00    3.90
  10  12   0   25.10    3.80
 -10  12   0   35.80    4.30
 -10  12   0   32.10    3.80
  10  12   0   27.50    3.50
  10 -12   0   33.90    3.80
  10 -12   0   31.70    3.70
  10 -12   0   28.70    3.50
 -10 -12   0   25.70    3.80
 -10 -12   0   25.60    4.10
  10 -12   0   30.50    3.80
 -10 -12   0   24.60    3.90
 -10 -12   0   19.20    3.70
 -10 -12   0   23.40    4.20
 -11  12   0    7.50    2.80
  11  12   0   -1.50    1.80
 -11  12   0    1.00    2.00
  11  12   0    1.20    2.50
 -11  12   0    2.40    2.30
  11  12   0    4.70    2.40
 -11  12   0    1.60    2.00
 -11  12   0    3.90    2.00
 -11  12   0    1.40    1.90
  11 -12   0    4.90    1.70
 -11 -12   0    0.80    2.40
  11 -12   0    0.70    1.70
 -11 -12   0    5.50    2.80
 -11 -12   0    2.50    3.10
  11 -12   0    2.80    1.60
 -11 -12   0    4.20    2.50
 -11 -12   0    2.80    3.20
 -11 -12   0    4.40    2.60
 -12  12   0    0.60    2.10
 -12  12   0   -0.40    2.40
  12  12   0    1.20    2.40
  12  12   0    0.00    2.90
 -12  12   0    3.60    2.10
 -12  12   0   -0.40    2.00
  12  12   0   -1.40    2.80
 -12  12   0    2.90    2.10
 -12 -12   0    2.30    2.50
 -12 -12   0    3.30    2.90
 -12 -12   0   -0.70    3.30
 -12 -12   0    6.10    4.00
  12 -12   0    1.80    1.80
 -12 -12   0   -2.20    2.40
  12 -12   0    2.40    1.60
  12 -12   0    0.70    1.30
  12 -12   0    1.70    2.10
 -12 -12   0    0.00    2.80
 -13  12   0   22.10    3.70
  13  12   0    9.20    3.50
 -13  12   0   11.60    3.10
 -13  12   0   17.50    3.20
 -13  12   0   23.40    3.40
  13  12   0   15.10    3.70
  13  12   0   14.90    3.40
 -13  12   0   22.60    3.40
 -13 -12   0   13.50    3.40
 -13 -12   0   22.50    4.10
  13 -12   0   19.90    2.40
 -13 -12   0   17.70    4.50
  13 -12   0   19.70    3.00
 -13 -12   0   13.90    4.00
  13 -12   0   11.00    2.90
 -13 -12   0   13.40    3.60
  13 -12   0   24.50    3.30
  13 -12   0   20.50    2.70
 -14  12   0    1.30    2.60
 -14  12   0   -1.20    2.20
  14  12   0    8.00    3.30
  14  12   0    4.90    2.80
  14  12   0   -4.00    2.90
 -14  12   0    4.40    2.30
 -14  12   0   -1.60    3.10
 -14  12   0    2.80    2.50
  14 -12   0    4.30    1.50
  14 -12   0   -1.20    2.30
 -14 -12   0    1.00    3.20
  14 -12   0    2.40    2.00
 -14 -12   0    0.00    3.30
  14 -12   0    1.90    1.70
  14 -12   0    4.00    2.30
 -14 -12   0    5.40    3.80
 -14 -12   0    0.60    2.70
 -14 -12   0    1.80    4.20
 -14 -12   0    0.00    3.30
   0  13   0    6.10    1.50
   0  13   0    7.00    2.00
   0  13   0    9.30    1.80
   0  13   0    6.70    1.80
   0  13   0    8.30    1.80
   0  13   0    8.50    1.80
   0 -13   0    4.10    1.80
   0 -13   0    7.20    1.60
   0 -13   0    7.00    2.00
   0 -13   0    8.20    1.70
   0 -13   0    5.50    1.80
   0 -13   0    5.30    3.30
   0 -13   0    7.20    1.90
   0 -13   0    6.20    2.20
  -1  13   0   91.69    7.90
   1  13   0   80.89    8.00
  -1  13   0   84.39    8.00
   1  13   0   85.59    7.80
  -1  13   0   90.89    7.90
  -1  13   0   81.59    8.00
   1  13   0   84.29    7.80
  -1  13   0   90.89    8.10
  -1  13   0   87.39    7.90
  -1  13   0   82.09    7.90
   1  13   0   74.09    8.10
   1  13   0   71.69    8.00
   1  13   0   88.49    7.90
   1  13   0   77.69    8.00
  -1  13   0   85.89    8.00
  -1 -13   0   92.19    7.90
  -1 -13   0   78.39    8.00
   1 -13   0   82.89    8.00
   1 -13   0   86.09    8.00
   1 -13   0   98.29    7.80
  -1 -13   0   87.99    8.10
  -1 -13   0   90.29    8.10
   1 -13   0   90.99    8.00
   1 -13   0   84.89    7.90
  -1 -13   0   72.89    8.00
  -1 -13   0   91.49    7.90
   1 -13   0   87.89    8.10
  -1 -13   0   83.89    8.20
  -1 -13   0   80.09    8.00
   1 -13   0   92.09    8.00
   1 -13   0   91.79    7.90
  -2  13   0   10.60    2.10
  -2  13   0    8.10    1.70
  -2  13   0    9.70    2.30
   2  13   0   11.80    2.00
  -2  13   0   10.80    1.90
  -2  13   0    8.10    1.90
  -2  13   0   10.70    1.90
   2  13   0    7.70    2.00
   2  13   0    8.80    2.20
   2  13   0   11.10    2.10
  -2  13   0   10.70    1.90
   2  13   0   10.90    2.70
   2  13   0    7.10    2.10
  -2  13   0   11.80    2.20
  -2 -13   0    6.60    2.20
   2 -13   0    8.10    2.30
   2 -13   0    8.20    2.00
  -2 -13   0   10.10    1.80
   2 -13   0   11.70    1.80
  -2 -13   0   11.60    2.10
  -2 -13   0    9.80    2.60
  -2 -13   0    8.50    2.20
  -2 -13   0   10.70    2.10
  -2 -13   0   10.20    2.10
   2 -13   0    8.50    2.30
  -2 -13   0    8.40    2.10
   2 -13   0   10.40    2.10
   3  13   0   13.50    2.50
  -3  13   0   14.00    2.20
  -3  13   0   22.50    2.60
   3  13   0   13.80    2.50
  -3  13   0   23.30    2.80
  -3  13   0   21.10    2.50
   3  13   0   16.70    2.50
   3  13   0   12.40    2.80
   3  13   0   16.70    2.70
  -3  13   0   19.30    2.50
  -3  13   0   19.00    2.80
   3 -13   0   20.20    2.60
  -3 -13   0   15.30    2.60
  -3 -13   0   16.10    2.70
  -3 -13   0   17.80    2.80
  -3 -13   0   14.90    2.60
   3 -13   0   20.40    2.50
  -3 -13   0   15.30    2.50
   3 -13   0   22.10    2.70
   3 -13   0   21.30    2.70
   3 -13   0   18.10    2.80
   3 -13   0   21.00    2.80
   3 -13   0   21.00    2.60
  -3 -13   0   14.40    2.50
  -3 -13   0   11.40    3.10
  -3 -13   0   15.10    2.40
  -4  13   0   18.50    2.50
   4  13   0   16.70    2.70
  -4  13   0   14.90    2.40
  -4  13   0   17.90    2.50
   4  13   0   17.70    2.90
  -4  13   0   19.90    2.90
   4  13   0   16.90    2.80
  -4  13   0   15.80    2.30
  -4  13   0   20.80    2.70
   4  13   0   11.40    2.50
  -4  13   0   21.40    2.80
   4  13   0   14.20    2.80
  -4  13   0   18.10    2.50
   4  13   0   14.50    2.60
  -4 -13   0   13.20    2.80
  -4 -13   0   15.80    2.70
  -4 -13   0   15.30    3.20
   4 -13   0   18.60    2.50
  -4 -13   0   18.90    2.90
   4 -13   0   14.40    2.00
   4 -13   0   19.10    2.70
  -4 -13   0   15.70    2.80
  -4 -13   0   10.80    2.60
  -4 -13   0   10.90    2.30
   4 -13   0   22.70    2.70
  -4 -13   0   18.10    2.60
   4 -13   0   21.10    2.70
   4 -13   0   22.30    2.70
   4 -13   0   18.00    2.50
   4 -13   0   16.70    2.50
  -4 -13   0   14.60    2.50
  -5  13   0    8.50    1.90
  -5  13   0    4.10    1.80
  -5  13   0    6.00    1.90
  -5  13   0    5.00    1.70
   5  13   0    7.60    2.50
  -5  13   0    5.60    1.90
   5  13   0   10.50    2.20
  -5  13   0    3.80    2.30
  -5  13   0    5.10    1.80
   5  13   0   12.40    2.60
   5  13   0   10.70    2.40
   5  13   0   12.10    2.40
   5  13   0    8.60    2.00
   5  13   0    8.70    2.10
  -5  13   0    5.10    2.10
   5  13   0    7.30    2.20
  -5 -13   0    7.10    2.00
   5 -13   0    7.40    2.10
   5 -13   0    5.40    2.10
  -5 -13   0    7.90    2.10
   5 -13   0    3.60    1.80
  -5 -13   0    8.10    2.30
   5 -13   0    3.70    1.80
  -5 -13   0   10.80    2.40
   5 -13   0    6.00    1.70
   5 -13   0    4.00    1.70
  -5 -13   0   10.80    2.10
   5 -13   0    4.60    1.90
  -5 -13   0    8.80    2.10
   5 -13   0    3.40    1.60
   6  13   0   36.60    5.10
   6  13   0   43.60    4.90
  -6  13   0   47.60    5.10
  -6  13   0   46.20    5.00
  -6  13   0   47.50    4.80
   6  13   0   36.40    4.90
  -6  13   0   48.30    4.70
  -6  13   0   49.00    5.30
   6  13   0   49.99    5.20
   6  13   0   33.80    5.10
   6  13   0   51.99    5.90
   6  13   0   36.50    5.90
  -6  13   0   46.20    5.00
  -6  13   0   47.10    4.90
   6  13   0   39.30    5.00
  -6  13   0   42.50    5.00
  -6 -13   0   40.20    5.10
   6 -13   0   54.49    4.70
   6 -13   0   48.00    6.30
  -6 -13   0   37.10    5.00
  -6 -13   0   41.70    5.40
   6 -13   0   52.59    4.90
   6 -13   0   47.90    5.00
  -6 -13   0   35.30    5.30
  -6 -13   0   45.50    5.50
   6 -13   0   49.60    5.00
   6 -13   0   52.09    4.70
  -6 -13   0   40.30    5.40
  -6 -13   0   40.30    5.00
  -6 -13   0   39.00    5.50
   6 -13   0   44.60    5.00
   6 -13   0   51.49    4.90
  -7  13   0   24.10    3.10
  -7  13   0   22.80    3.60
  -7  13   0   22.20    3.30
   7  13   0   23.40    3.40
   7  13   0   16.50    3.30
  -7  13   0   24.90    3.00
   7  13   0   18.40    3.60
  -7  13   0   27.80    3.30
   7  13   0   16.40    3.30
   7  13   0   24.20    4.50
   7  13   0   20.10    3.20
  -7  13   0   23.80    3.00
  -7  13   0   22.60    3.40
  -7  13   0   24.70    3.10
   7  13   0   25.30    3.10
   7 -13   0   28.80    3.20
  -7 -13   0   32.20    3.70
  -7 -13   0   18.20    3.40
   7 -13   0   25.50    3.20
  -7 -13   0   17.10    3.30
   7 -13   0   24.70    3.00
  -7 -13   0   19.40    4.70
   7 -13   0   28.10    3.20
   7 -13   0   17.40    2.70
   7 -13   0   18.70    3.10
   7 -13   0   24.40    3.10
  -7 -13   0   22.70    3.90
   7 -13   0   25.30    3.40
   7 -13   0   22.30    3.10
  -7 -13   0   15.60    3.20
  -7 -13   0   20.20    3.30
  -8  13   0   19.60    2.90
   8  13   0    7.00    3.40
   8  13   0   17.70    3.00
  -8  13   0   18.90    3.10
   8  13   0   10.80    2.80
   8  13   0   13.70    2.80
  -8  13   0   17.70    2.60
   8  13   0   15.90    3.00
  -8  13   0   15.70    2.40
  -8  13   0   15.40    2.60
   8  13   0   10.50    3.20
   8  13   0   15.00    2.50
  -8 -13   0   12.60    3.00
   8 -13   0   12.60    2.30
  -8 -13   0   10.60    2.70
   8 -13   0   21.90    2.60
   8 -13   0   16.30    2.60
   8 -13   0   19.10    2.80
  -8 -13   0   15.20    3.20
  -8 -13   0   11.30    2.70
  -8 -13   0   17.50    3.30
   8 -13   0   15.00    2.20
   8 -13   0   14.60    2.60
   8 -13   0   18.90    2.60
  -9  13   0    4.50    2.50
  -9  13   0    5.10    2.20
   9  13   0    4.10    2.10
   9  13   0    3.10    2.50
  -9  13   0    9.80    2.00
   9  13   0    3.50    2.30
   9  13   0    7.10    2.40
   9  13   0    0.40    2.90
  -9  13   0    9.80    2.10
  -9  13   0    6.60    2.00
  -9  13   0    4.30    2.00
   9 -13   0    8.60    1.60
   9 -13   0    7.90    1.90
  -9 -13   0    6.70    2.40
   9 -13   0    6.30    2.10
   9 -13   0    2.00    1.80
   9 -13   0    9.00    2.10
  -9 -13   0    6.50    2.80
  -9 -13   0    2.00    2.30
   9 -13   0    6.30    1.80
  -9 -13   0    4.30    2.50
  -9 -13   0    4.80    2.50
 -10  13   0    9.90    2.20
  10  13   0    5.90    2.60
  10  13   0    2.60    2.60
 -10  13   0   10.00    2.30
 -10  13   0   11.40    2.80
 -10  13   0    8.30    2.20
  10  13   0   11.40    3.20
  10  13   0    6.60    2.20
 -10  13   0    8.70    2.20
 -10  13   0   10.60    2.50
 -10 -13   0    9.60    3.30
  10 -13   0    9.90    2.10
 -10 -13   0    6.60    2.90
  10 -13   0    9.70    2.20
  10 -13   0    9.80    1.90
 -10 -13   0    9.40    3.20
 -10 -13   0    6.50    2.80
 -10 -13   0    6.10    2.70
  10 -13   0    7.90    2.10
 -10 -13   0    7.70    2.50
 -11  13   0    4.10    2.10
 -11  13   0    5.90    2.60
 -11  13   0    7.60    2.10
 -11  13   0    3.30    2.00
  11  13   0    3.10    2.00
  11  13   0    5.70    2.40
 -11  13   0    7.00    2.30
  11 -13   0    1.20    2.10
  11 -13   0    2.70    1.90
  11 -13   0    4.90    1.80
 -11 -13   0    2.50    2.80
 -11 -13   0    5.30    3.40
 -11 -13   0    2.40    2.40
 -11 -13   0    5.20    3.00
  11 -13   0    6.00    2.00
  11 -13   0    4.40    2.10
 -11 -13   0    4.30    3.00
 -11 -13   0    2.40    2.50
 -12  13   0    2.70    2.20
 -12  13   0    2.00    2.20
 -12  13   0    7.50    2.80
 -12  13   0    3.90    2.30
 -12  13   0    4.60    2.20
  12  13   0    5.60    2.10
  12  13   0    2.90    2.90
  12  13   0    5.60    2.60
  12  13   0    7.70    3.20
 -12 -13   0    3.90    3.00
  12 -13   0    3.70    2.20
 -12 -13   0    3.20    3.60
 -12 -13   0    2.50    2.70
  12 -13   0    5.30    1.90
  12 -13   0    5.40    2.20
  12 -13   0    6.50    2.00
 -12 -13   0   -2.30    2.90
 -12 -13   0    4.60    2.80
 -13  13   0    6.00    3.60
 -13  13   0    4.10    2.40
  13  13   0    4.60    2.70
 -13  13   0    5.00    2.40
  13  13   0    3.30    3.30
  13  13   0    2.70    3.00
 -13  13   0    1.40    2.60
  13 -13   0    5.50    1.50
 -13 -13   0    8.60    3.20
  13 -13   0    5.90    2.30
  13 -13   0    5.20    1.90
 -13 -13   0    6.00    3.40
 -13 -13   0    2.90    4.10
  13 -13   0   -0.60    2.30
 -13 -13   0    3.30    4.00
 -13 -13   0    2.70    2.80
  13 -13   0    6.80    2.20
   0  14   0   -0.30    1.60
   0  14   0   -0.40    1.30
   0  14   0    2.40    2.00
   0  14   0    0.60    1.70
   0  14   0   -1.60    1.60
   0  14   0    1.20    1.70
   0  14   0   -0.20    1.70
   0 -14   0    0.90    1.50
   0 -14   0    0.80    2.00
   0 -14   0    2.30    1.80
   0 -14   0    1.80    1.50
   0 -14   0    3.00    1.60
   0 -14   0    1.90    1.70
   0 -14   0    2.10    1.70
   0 -14   0   -1.70    2.20
   1  14   0   21.30    2.70
  -1  14   0   20.50    2.70
   1  14   0   16.80    2.60
  -1  14   0   17.90    2.60
  -1  14   0   15.50    2.30
   1  14   0   16.20    2.50
   1  14   0   14.90    2.20
  -1  14   0   16.80    2.80
  -1  14   0   21.00    2.80
  -1  14   0   18.80    3.00
  -1  14   0   22.20    2.70
   1  14   0   17.00    2.60
   1  14   0   17.50    2.70
  -1  14   0   24.20    2.70
   1  14   0   14.70    2.80
  -1 -14   0   14.20    2.80
  -1 -14   0   20.00    2.60
  -1 -14   0   14.20    2.60
  -1 -14   0   15.30    2.70
   1 -14   0   17.90    2.90
   1 -14   0   22.20    2.80
   1 -14   0   18.50    2.70
  -1 -14   0   16.10    2.70
   1 -14   0   17.00    2.50
   1 -14   0   19.10    2.60
   1 -14   0   15.70    2.90
  -1 -14   0   14.80    3.10
   1 -14   0   18.40    2.60
  -1 -14   0   19.80    2.60
  -1 -14   0   15.40    2.60
  -2  14   0    5.40    1.90
   2  14   0    2.00    2.00
   2  14   0    3.60    1.80
  -2  14   0    3.10    1.50
  -2  14   0    5.00    1.80
   2  14   0    3.50    1.80
   2  14   0    2.50    1.80
  -2  14   0    3.00    1.70
  -2  14   0    3.40    2.10
  -2  14   0    5.60    2.00
   2  14   0    1.90    1.40
   2  14   0    6.10    2.00
   2  14   0    2.50    1.80
  -2  14   0    1.20    1.70
  -2  14   0    3.40    1.70
  -2 -14   0    3.70    2.50
  -2 -14   0    3.90    2.00
   2 -14   0    2.40    1.90
   2 -14   0    5.00    2.30
   2 -14   0    6.10    1.80
   2 -14   0    3.40    1.60
  -2 -14   0    5.90    1.90
   2 -14   0    4.70    2.00
   2 -14   0    5.00    2.30
   2 -14   0    6.30    2.20
  -2 -14   0    2.60    2.00
  -2 -14   0    3.80    1.70
  -2 -14   0    3.90    2.20
  -2 -14   0    5.20    2.00
  -2 -14   0    3.40    1.80
  -3  14   0   16.30    2.70
  -3  14   0   15.60    2.50
   3  14   0   16.10    2.60
  -3  14   0   17.00    2.40
   3  14   0   16.20    2.60
   3  14   0   18.40    2.60
   3  14   0   11.90    2.50
  -3  14   0   15.40    2.80
  -3  14   0   14.40    2.40
  -3  14   0   12.60    2.20
   3  14   0   15.20    2.80
  -3  14   0   15.50    2.50
   3  14   0   11.80    2.50
  -3 -14   0   13.70    2.70
   3 -14   0   14.20    2.80
   3 -14   0   16.50    2.60
  -3 -14   0   14.50    2.80
  -3 -14   0   16.90    2.90
   3 -14   0   15.40    2.50
   3 -14   0   19.20    2.50
  -3 -14   0   13.70    3.20
  -3 -14   0   14.60    2.50
   3 -14   0   16.30    2.30
  -3 -14   0   13.80    2.50
  -3 -14   0   10.90    2.40
   3 -14   0   20.40    2.80
  -3 -14   0    9.60    2.80
   3 -14   0   12.80    2.50
  -4  14   0  179.58   16.10
   4  14   0  181.08   16.30
   4  14   0  162.08   16.20
  -4  14   0  188.08   16.10
   4  14   0  187.78   16.20
   4  14   0  176.98   16.10
  -4  14   0  187.08   16.10
  -4  14   0  199.98   16.30
  -4  14   0  165.18   16.10
  -4  14   0  192.58   16.20
  -4  14   0  188.28   16.20
  -4 -14   0  180.88   16.10
   4 -14   0  194.28   16.00
   4 -14   0  196.38   16.20
  -4 -14   0  170.28   16.30
   4 -14   0  175.88   16.10
  -4 -14   0  155.98   16.20
  -4 -14   0  194.98   16.20
   4 -14   0  198.08   16.10
   4 -14   0  188.28   16.20
  -4 -14   0  168.68   16.00
  -4 -14   0  161.08   16.40
   4 -14   0  204.08   16.20
   5  14   0   30.00    3.80
  -5  14   0   31.20    4.20
   5  14   0   30.10    4.30
  -5  14   0   32.40    4.10
   5  14   0   23.40    3.80
  -5  14   0   27.80    3.60
   5  14   0   33.40    4.00
  -5  14   0   28.60    4.60
  -5  14   0   32.00    4.10
   5  14   0   24.40    4.20
   5  14   0   30.40    3.80
  -5  14   0   32.00    4.20
  -5  14   0   29.50    3.90
  -5  14   0   36.60    3.80
   5 -14   0   28.50    4.10
   5 -14   0   36.10    3.80
   5 -14   0   33.20    4.00
  -5 -14   0   31.70    4.10
  -5 -14   0   30.30    4.50
   5 -14   0   31.40    4.20
   5 -14   0   35.20    3.90
  -5 -14   0   23.30    3.70
   5 -14   0   32.80    4.10
  -5 -14   0   29.30    3.80
  -5 -14   0   29.20    3.90
  -5 -14   0   36.70    4.60
   5 -14   0   35.20    3.80
  -5 -14   0   31.60    4.10
  -5 -14   0   26.80    4.20
  -6  14   0    5.70    2.20
   6  14   0    3.30    1.90
  -6  14   0    4.70    2.00
  -6  14   0    3.90    1.80
   6  14   0    2.60    2.20
   6  14   0    6.30    2.60
  -6  14   0    4.80    2.40
  -6  14   0    3.50    1.90
   6  14   0    1.80    2.30
   6  14   0    5.20    3.40
   6  14   0    6.50    2.40
  -6  14   0    4.80    1.90
  -6  14   0    4.10    1.70
  -6  14   0    2.90    1.80
   6  14   0    7.50    2.30
   6 -14   0    5.40    1.60
   6 -14   0    4.70    2.20
   6 -14   0    2.40    2.10
   6 -14   0    6.10    2.00
  -6 -14   0    4.90    2.20
   6 -14   0    3.60    1.60
  -6 -14   0    5.70    2.80
  -6 -14   0    4.80    2.60
   6 -14   0    6.60    1.80
  -6 -14   0    2.60    2.30
  -6 -14   0    5.50    2.20
   6 -14   0    3.50    1.80
   6 -14   0    1.40    1.80
  -6 -14   0    5.70    2.50
  -6 -14   0    4.80    2.70
   6 -14   0    0.20    1.80
  -6 -14   0    1.30    2.50
  -6 -14   0    7.80    3.40
   7  14   0    7.30    2.40
   7  14   0    0.50    2.90
   7  14   0    2.60    2.20
  -7  14   0    2.70    2.00
  -7  14   0   -0.30    1.60
   7  14   0    4.40    2.20
   7  14   0    4.80    2.60
   7  14   0    2.70    2.10
   7  14   0    4.20    1.90
  -7  14   0    1.70    2.30
  -7  14   0    2.00    1.60
  -7 -14   0    1.40    2.20
   7 -14   0    2.10    1.40
   7 -14   0    0.50    1.60
   7 -14   0    1.10    1.60
   7 -14   0    3.10    1.90
  -7 -14   0    2.40    2.10
  -7 -14   0    0.80    2.30
  -7 -14   0    1.30    2.40
   7 -14   0    1.70    1.80
   7 -14   0    1.40    1.90
   7 -14   0    0.80    2.90
  -7 -14   0    1.40    2.10
   7 -14   0   -0.10    1.60
  -8  14   0   42.30    4.70
  -8  14   0   33.40    4.20
   8  14   0   39.50    4.50
  -8  14   0   39.10    4.40
  -8  14   0   38.80    4.60
   8  14   0   42.40    4.80
  -8  14   0   36.50    4.30
   8  14   0   28.40    4.30
   8  14   0   32.60    4.30
  -8  14   0   34.10    4.20
   8  14   0   31.20    4.80
   8  14   0   28.60    4.60
   8 -14   0   32.00    4.40
   8 -14   0   36.40    4.00
   8 -14   0   39.90    4.40
  -8 -14   0   24.30    4.50
   8 -14   0   38.00    4.30
  -8 -14   0   32.70    4.60
  -8 -14   0   32.30    4.20
   8 -14   0   35.50    4.00
   8 -14   0   33.00    4.60
  -9  14   0    1.90    2.30
   9  14   0    1.90    2.40
   9  14   0    1.90    2.00
  -9  14   0    0.00    1.80
   9  14   0    8.50    2.50
  -9  14   0    2.30    1.80
  -9  14   0    2.00    1.80
   9  14   0    2.40    2.50
  -9  14   0    1.00    2.10
  -9  14   0    0.40    1.60
   9 -14   0    1.10    1.70
  -9 -14   0    1.40    2.70
  -9 -14   0    3.40    2.60
   9 -14   0    1.10    1.70
  -9 -14   0    0.90    2.40
   9 -14   0    0.10    1.60
  -9 -14   0    0.10    2.50
  -9 -14   0    1.60    2.30
  -9 -14   0    3.80    3.00
   9 -14   0    1.40    2.30
 -10  14   0    2.90    1.90
 -10  14   0    5.60    2.50
  10  14   0    3.00    3.00
 -10  14   0    3.60    1.80
  10  14   0    3.80    2.50
 -10  14   0    2.60    1.90
  10  14   0    1.20    2.30
  10  14   0    3.20    1.90
 -10  14   0    2.20    2.20
 -10 -14   0    2.40    2.50
  10 -14   0    2.60    1.60
  10 -14   0    2.90    1.90
  10 -14   0    2.20    1.50
  10 -14   0   -0.90    1.70
 -10 -14   0   -0.20    2.40
 -10 -14   0    4.20    2.70
 -10 -14   0    1.40    2.70
 -10 -14   0   -4.00    2.90
 -10 -14   0    0.30    2.40
  10 -14   0    3.00    1.80
  11  14   0   -0.30    2.40
  11  14   0    1.40    2.10
 -11  14   0    1.10    1.90
 -11  14   0    1.70    2.00
 -11  14   0    3.60    2.50
  11  14   0    4.70    2.70
 -11  14   0    2.00    2.20
 -11  14   0    3.70    2.10
 -11 -14   0    0.60    2.70
 -11 -14   0    1.20    2.70
 -11 -14   0    1.30    2.50
  11 -14   0   -2.80    2.40
  11 -14   0    1.30    1.60
 -11 -14   0    3.90    2.50
  11 -14   0    2.40    1.90
  11 -14   0    2.10    1.80
 -11 -14   0   -0.80    3.10
 -12  14   0    2.30    2.10
  12  14   0   -1.60    2.60
 -12  14   0    7.70    2.90
 -12  14   0    4.00    2.60
 -12  14   0    5.70    2.60
 -12  14   0    2.90    2.10
  12  14   0    5.10    2.90
 -12 -14   0    7.80    3.20
  12 -14   0    3.40    2.10
 -12 -14   0    9.40    3.00
  12 -14   0    5.20    2.20
 -12 -14   0    3.80    3.00
 -12 -14   0    3.50    3.50
 -12 -14   0    1.60    3.20
  12 -14   0    6.80    2.00
  12 -14   0   -0.10    2.00
  13  14   0    6.10    3.30
 -13  14   0    0.10    2.30
  13  14   0    2.20    2.60
 -13  14   0    1.30    2.20
 -13  14   0   -1.50    2.20
 -13  14   0    0.50    2.70
  13  14   0    0.50    3.10
 -13  14   0    5.00    2.20
 -13 -14   0    0.20    4.50
 -13 -14   0    2.30    3.50
  13 -14   0   -3.50    2.00
  13 -14   0    3.00    2.10
  13 -14   0    1.70    1.90
 -13 -14   0    7.50    3.00
  13 -14   0    0.80    1.20
 -13 -14   0   -0.10    3.70
  13 -14   0    2.00    1.80
 -13 -14   0    4.70    3.40
   0  15   0    0.20    2.10
   0  15   0   -0.70    1.80
   0  15   0   -0.50    1.90
   0  15   0    0.60    1.50
   0  15   0   -0.20    1.80
   0  15   0   -0.50    1.90
   0  15   0    0.10    1.70
   0 -15   0    0.40    1.90
   0 -15   0   -0.20    1.70
   0 -15   0   -2.60    1.90
   0 -15   0   -4.90    2.50
   0 -15   0   -2.70    2.50
   0 -15   0    0.50    1.80
   0 -15   0   -0.50    1.80
   0 -15   0    0.30    1.70
   1  15   0    1.20    1.50
  -1  15   0    4.00    1.90
   1  15   0   -3.40    2.10
  -1  15   0    4.60    1.80
  -1  15   0    4.10    2.00
   1  15   0    0.80    1.90
  -1  15   0    2.90    2.10
   1  15   0    2.50    1.80
  -1  15   0    3.40    2.00
   1  15   0   -0.90    1.80
   1  15   0    0.10    1.90
  -1  15   0    5.60    2.40
   1  15   0   -1.00    1.80
  -1  15   0    2.90    1.60
  -1 -15   0    1.40    1.70
  -1 -15   0    0.20    1.90
  -1 -15   0    1.20    2.60
   1 -15   0    0.50    1.90
  -1 -15   0   -1.00    3.60
   1 -15   0    2.20    1.90
   1 -15   0    3.40    2.80
   1 -15   0    0.60    1.90
   1 -15   0   -0.60    2.90
  -1 -15   0    1.30    2.00
  -1 -15   0    2.10    2.00
  -1 -15   0   -1.60    1.70
   1 -15   0   -0.30    1.60
   1 -15   0    0.10    1.60
   1 -15   0    1.40    2.00
  -1 -15   0   -0.90    1.90
   2  15   0   39.30    4.50
  -2  15   0   36.20    4.30
   2  15   0   34.60    4.20
  -2  15   0   37.40    4.60
  -2  15   0   34.90    4.30
   2  15   0   33.50    4.30
  -2  15   0   38.40    4.70
   2  15   0   34.40    4.20
   2  15   0   40.10    4.30
  -2  15   0   34.30    4.30
   2  15   0   31.90    4.40
   2  15   0   38.10    4.50
  -2  15   0   36.20    4.70
  -2  15   0   35.20    4.40
   2 -15   0   39.20    4.20
  -2 -15   0   30.30    5.70
  -2 -15   0   34.50    4.60
  -2 -15   0   36.10    4.60
  -2 -15   0   28.50    4.00
   2 -15   0   31.10    4.40
  -2 -15   0   39.00    4.50
  -2 -15   0   33.90    4.60
  -2 -15   0   37.80    4.30
   2 -15   0   35.80    4.30
   2 -15   0   41.00    4.40
   2 -15   0   35.10    4.10
  -2 -15   0   30.90    4.80
   2 -15   0   41.80    4.20
  -3  15   0    7.70    2.10
   3  15   0   17.90    3.40
  -3  15   0    8.80    2.20
   3  15   0   12.70    2.50
   3  15   0   16.70    3.30
   3  15   0   16.00    2.50
  -3  15   0   12.70    2.40
   3  15   0   10.90    2.10
  -3  15   0   11.80    2.50
  -3  15   0   12.40    2.80
  -3  15   0    7.20    2.30
  -3  15   0   11.00    2.40
  -3  15   0    6.80    2.20
   3  15   0   18.50    2.60
  -3 -15   0   13.90    2.40
   3 -15   0    9.70    2.80
   3 -15   0   11.30    2.90
   3 -15   0   11.80    2.60
  -3 -15   0   16.70    2.80
   3 -15   0   12.50    2.30
  -3 -15   0   19.70    3.10
  -3 -15   0   17.50    2.80
   3 -15   0    7.70    2.40
  -3 -15   0   10.10    2.40
  -3 -15   0   12.20    2.40
  -4  15   0   67.79    6.30
  -4  15   0   71.09    6.20
   4  15   0   68.99    6.90
   4  15   0   50.69    6.30
   4  15   0   48.20    6.50
   4  15   0   51.99    6.50
  -4  15   0   75.09    6.50
  -4  15   0   72.99    6.70
  -4  15   0   67.99    6.30
   4  15   0   52.49    6.40
  -4  15   0   68.79    6.30
  -4 -15   0   51.39    6.50
   4 -15   0   67.19    6.20
   4 -15   0   66.69    6.50
   4 -15   0   51.99    6.40
   4 -15   0   67.29    6.30
  -4 -15   0   59.99    6.70
   4 -15   0   70.39    6.60
  -4 -15   0   57.79    6.30
  -4 -15   0   52.49    6.50
  -4 -15   0   64.99    6.60
  -4 -15   0   49.20    6.60
   4 -15   0   68.19    6.60
  -5  15   0   80.19    8.50
   5  15   0   78.59    7.40
   5  15   0   66.69    7.20
   5  15   0   68.29    7.50
  -5  15   0   78.69    7.10
  -5  15   0   84.59    7.80
  -5  15   0   75.49    7.20
   5  15   0   63.59    7.40
  -5  15   0   69.69    7.20
  -5  15   0   80.69    7.30
  -5  15   0   79.59    7.20
   5 -15   0   78.69    7.10
  -5 -15   0   62.49    7.70
   5 -15   0   73.89    7.30
  -5 -15   0   60.19    8.00
  -5 -15   0   54.59    7.90
  -5 -15   0   68.29    7.50
   5 -15   0   77.99    7.30
   5 -15   0   78.59    7.20
   5 -15   0   70.99    7.30
   5 -15   0   74.39    7.30
   5 -15   0   79.99    7.30
   5 -15   0   87.19    7.20
  -5 -15   0   73.89    7.60
  -5 -15   0   69.49    7.70
  -5 -15   0   57.99    7.40
   6  15   0   34.60    5.20
  -6  15   0   35.80    5.70
   6  15   0   38.30    5.30
  -6  15   0   48.80    5.10
   6  15   0   46.70    5.10
   6  15   0   40.90    5.10
  -6  15   0   48.70    5.20
  -6  15   0   37.50    4.90
   6  15   0   36.80    5.20
  -6  15   0   48.00    4.90
   6  15   0   47.80    5.30
   6  15   0   40.70    6.20
  -6  15   0   46.90    5.00
  -6 -15   0   35.50    5.10
   6 -15   0   38.30    4.90
  -6 -15   0   43.80    5.50
  -6 -15   0   38.90    5.40
   6 -15   0   50.69    5.00
  -6 -15   0   41.80    5.20
   6 -15   0   50.09    6.30
   6 -15   0   46.80    4.70
   6 -15   0   52.49    5.00
  -6 -15   0   42.00    5.40
  -6 -15   0   38.80    5.10
  -6 -15   0   46.00    5.90
   6 -15   0   45.20    5.10
   6 -15   0   45.70    5.00
   6 -15   0   43.60    5.00
  -6 -15   0   42.40    5.40
   7  15   0   27.90    4.40
  -7  15   0   37.30    4.70
   7  15   0   29.20    4.20
  -7  15   0   38.10    4.40
   7  15   0   31.80    4.80
   7  15   0   26.90    4.30
   7  15   0   40.60    4.70
  -7  15   0   35.40    4.40
  -7  15   0   30.70    4.30
  -7  15   0   39.40    4.60
  -7  15   0   34.00    4.20
   7  15   0   33.90    4.00
  -7 -15   0   35.00    4.70
  -7 -15   0   29.20    4.20
   7 -15   0   38.50    4.40
   7 -15   0   37.20    3.90
   7 -15   0   39.00    4.30
  -7 -15   0   26.40    4.20
   7 -15   0   37.70    4.50
   7 -15   0   35.70    4.10
   7 -15   0   38.10    4.50
  -7 -15   0   42.20    5.00
  -8  15   0   -0.60    1.90
   8  15   0    1.60    2.40
  -8  15   0   -2.00    1.70
   8  15   0    0.70    2.20
  -8  15   0   -0.50    1.60
  -8  15   0   -0.10    2.40
   8  15   0    3.90    2.50
  -8  15   0    1.50    2.10
   8  15   0    1.40    2.00
  -8  15   0   -2.80    1.60
   8 -15   0    1.00    1.70
  -8 -15   0    0.80    2.60
  -8 -15   0   -1.80    2.20
  -8 -15   0    1.40    2.30
   8 -15   0    1.00    1.70
   8 -15   0    0.80    1.40
   8 -15   0   -0.50    1.60
  -8 -15   0    1.90    2.50
  -8 -15   0    2.70    2.60
   8 -15   0   -0.90    1.80
  -8 -15   0    0.60    3.00
  -9  15   0    3.30    1.90
   9  15   0    3.80    2.80
  -9  15   0    0.30    1.60
  -9  15   0    5.60    2.60
   9  15   0    5.20    2.40
   9  15   0    4.00    2.10
  -9  15   0    4.20    1.90
  -9  15   0    2.80    2.30
   9  15   0    3.00    2.50
  -9 -15   0    4.40    2.70
  -9 -15   0    0.40    2.60
  -9 -15   0    5.30    2.50
  -9 -15   0   10.10    2.90
   9 -15   0    1.30    1.70
  -9 -15   0    4.50    2.60
   9 -15   0    3.00    1.80
   9 -15   0    2.40    1.40
   9 -15   0    3.40    1.90
   9 -15   0    0.80    1.70
  -9 -15   0    6.60    3.30
 -10  15   0    9.30    3.00
  10  15   0    3.90    2.70
  10  15   0    6.30    2.30
 -10  15   0    6.90    2.20
 -10  15   0    4.60    2.00
  10  15   0   10.20    2.70
  10  15   0    6.90    2.90
 -10  15   0    6.90    2.60
 -10  15   0    7.80    2.30
 -10 -15   0    3.60    3.00
 -10 -15   0    8.60    3.00
  10 -15   0    3.00    1.90
  10 -15   0   10.60    2.30
 -10 -15   0    5.90    2.70
  10 -15   0    6.90    2.00
 -10 -15   0    1.20    2.70
  10 -15   0    7.20    1.80
  10 -15   0    7.00    2.10
 -11  15   0    8.70    2.80
 -11  15   0   10.20    2.40
 -11  15   0   10.10    2.70
  11  15   0    5.70    2.30
 -11  15   0   10.50    3.00
  11  15   0    4.20    2.90
  11  15   0    7.10    3.10
  11  15   0   12.30    3.10
 -11  15   0    9.90    2.40
 -11 -15   0    6.20    2.90
  11 -15   0   10.60    2.40
  11 -15   0   15.20    2.50
  11 -15   0   10.50    2.20
  11 -15   0    5.70    2.20
 -11 -15   0    4.00    3.00
 -11 -15   0    5.00    2.80
 -11 -15   0    0.80    3.30
 -11 -15   0    4.50    3.40
 -12  15   0   -1.80    2.40
  12  15   0   -0.40    2.80
 -12  15   0    2.10    2.20
 -12  15   0   -1.50    2.10
  12  15   0   -1.50    2.10
 -12  15   0   -0.30    3.70
 -12  15   0    1.00    2.00
  12  15   0    0.50    2.60
 -12 -15   0    2.20    2.80
 -12 -15   0    6.60    3.50
  12 -15   0    2.00    2.00
 -12 -15   0    1.00    2.80
  12 -15   0   -3.40    1.90
  12 -15   0    0.90    1.80
  12 -15   0    1.10    1.80
 -12 -15   0   -2.20    3.30
   0  16   0   -0.50    2.30
   0  16   0    0.20    2.00
   0  16   0    3.60    2.00
   0  16   0    2.10    2.00
   0  16   0    0.80    1.60
   0  16   0    4.30    2.50
   0  16   0    5.20    2.20
   0 -16   0    1.50    2.60
   0 -16   0    1.50    1.80
   0 -16   0    4.20    2.20
   0 -16   0    4.90    2.00
   0 -16   0    1.80    2.80
   0 -16   0    1.10    2.20
   0 -16   0    3.10    2.10
   0 -16   0    0.90    2.10
   1  16   0   40.30    4.20
   1  16   0   29.40    4.00
   1  16   0   31.10    3.90
   1  16   0   33.00    3.90
  -1  16   0   28.00    3.70
  -1  16   0   36.50    4.30
  -1  16   0   33.50    4.10
   1  16   0   23.90    3.90
   1  16   0   29.20    4.10
  -1  16   0   31.90    4.00
   1  16   0   23.00    3.70
  -1  16   0   38.40    4.10
  -1  16   0   29.30    4.00
  -1  16   0   32.40    3.80
  -1 -16   0   24.70    4.30
  -1 -16   0   27.70    3.80
   1 -16   0   30.00    4.20
   1 -16   0   29.50    4.00
   1 -16   0   35.90    4.30
   1 -16   0   30.10    4.00
   1 -16   0   35.70    4.00
  -1 -16   0   30.60    4.30
  -1 -16   0   22.90    3.80
   1 -16   0   33.40    4.30
   1 -16   0   33.00    4.00
  -1 -16   0   32.70    4.00
  -1 -16   0   26.00    3.80
  -1 -16   0   36.60    4.20
   1 -16   0   31.60    4.10
  -1 -16   0   28.30    3.80
   2  16   0   63.79    6.50
  -2  16   0   67.09    6.50
  -2  16   0   71.09    6.50
   2  16   0   64.19    6.40
   2  16   0   70.59    6.50
   2  16   0   62.09    6.60
   2  16   0   58.29    6.50
   2  16   0   54.09    6.40
  -2  16   0   65.59    6.50
  -2  16   0   73.29    6.80
  -2  16   0   71.99    6.60
  -2 -16   0   49.30    6.70
   2 -16   0   70.19    6.50
  -2 -16   0   59.29    6.40
  -2 -16   0   67.79    6.70
  -2 -16   0   53.49    6.70
  -2 -16   0   53.29    7.10
   2 -16   0   75.19    7.00
  -2 -16   0   51.39    6.60
   2 -16   0   68.99    6.60
  -2 -16   0   59.59    6.50
   2 -16   0   57.99    6.60
   2 -16   0   71.19    6.70
  -2 -16   0   50.29    6.70
   2 -16   0   72.19    6.40
   3  16   0  216.58   19.70
   3  16   0  223.18   19.80
   3  16   0  210.88   19.90
   3  16   0  211.38   19.80
  -3  16   0  213.78   19.90
  -3  16   0  247.78   19.80
   3  16   0  214.78   19.90
  -3  16   0  256.87   19.80
  -3 -16   0  226.88   19.90
   3 -16   0  225.58   19.90
  -3 -16   0  201.28   19.90
  -3 -16   0  218.18   19.90
  -3 -16   0  237.18   20.00
   3 -16   0  244.68   20.00
  -3 -16   0  209.78   19.90
   3 -16   0  249.08   20.00
  -3 -16   0  234.98   20.10
   3 -16   0  216.78   19.90
  -4  16   0   16.80    2.80
   4  16   0   12.60    2.90
  -4  16   0   16.60    2.60
   4  16   0   11.80    2.60
  -4  16   0   15.70    3.30
   4  16   0   18.80    3.00
  -4  16   0   17.10    2.60
   4  16   0    9.50    2.20
   4  16   0   10.50    2.80
  -4  16   0   13.60    2.60
  -4  16   0   16.30    3.40
  -4  16   0   10.20    2.30
   4  16   0   16.00    4.00
  -4  16   0   12.40    2.40
   4  16   0   13.50    3.20
   4 -16   0    9.90    2.60
  -4 -16   0    8.00    3.70
   4 -16   0   17.90    3.10
   4 -16   0   13.70    2.50
  -4 -16   0   12.80    3.10
   4 -16   0   18.10    3.40
  -4 -16   0   17.50    2.90
  -4 -16   0   10.50    2.80
   4 -16   0   10.30    2.50
  -4 -16   0   13.00    3.20
   4 -16   0   13.90    3.20
  -4 -16   0   21.00    3.60
  -4 -16   0   10.70    3.00
  -4 -16   0   11.00    2.40
   5  16   0    7.00    2.40
  -5  16   0    6.20    2.10
  -5  16   0    3.10    1.90
  -5  16   0    4.00    1.90
  -5  16   0    5.10    2.10
  -5  16   0    4.10    2.30
   5  16   0    7.00    2.40
   5  16   0    2.90    2.40
  -5  16   0    5.00    3.00
   5  16   0    1.70    1.90
  -5  16   0    5.20    2.60
   5  16   0    5.20    2.10
  -5 -16   0    8.10    4.10
   5 -16   0    3.40    1.60
   5 -16   0    5.10    2.20
  -5 -16   0    5.90    2.60
   5 -16   0    3.50    1.90
  -5 -16   0    1.30    2.40
  -5 -16   0    8.50    2.90
   5 -16   0    5.20    2.60
   5 -16   0    4.20    2.10
   5 -16   0    4.90    1.80
  -5 -16   0    3.10    2.40
  -5 -16   0    4.00    2.40
   5 -16   0    5.60    2.20
   6  16   0   -0.90    2.00
  -6  16   0    0.40    2.40
  -6  16   0    1.40    1.80
  -6  16   0   -0.90    1.80
   6  16   0   -0.80    2.30
  -6  16   0   -0.30    1.90
  -6  16   0    0.00    2.20
   6  16   0    0.40    1.90
  -6  16   0    0.90    1.70
   6  16   0    2.90    1.90
   6  16   0   -0.20    2.20
  -6 -16   0    2.70    2.60
   6 -16   0   -0.40    1.50
  -6 -16   0    5.90    2.60
  -6 -16   0    5.60    2.40
   6 -16   0   -2.60    1.80
   6 -16   0   -0.30    1.70
   6 -16   0   -0.40    1.80
  -6 -16   0    4.10    2.70
   6 -16   0    0.80    1.50
   6 -16   0    1.10    2.00
  -6 -16   0    0.20    2.30
  -6 -16   0    2.60    3.00
   7  16   0   20.30    3.10
   7  16   0   14.60    3.20
  -7  16   0   18.60    2.90
   7  16   0   24.80    3.50
  -7  16   0   23.30    3.10
   7  16   0   14.60    3.30
  -7  16   0   20.10    3.00
  -7  16   0   26.30    3.40
  -7  16   0   26.10    3.70
  -7 -16   0   19.20    3.30
   7 -16   0   21.80    3.00
  -7 -16   0   17.50    3.30
  -7 -16   0   11.80    3.30
   7 -16   0   16.80    2.70
  -7 -16   0   19.20    3.70
   7 -16   0   26.10    3.20
   7 -16   0   23.20    3.00
   7 -16   0   19.30    3.10
  -7 -16   0   15.40    3.90
  -7 -16   0   20.40    3.80
  -8  16   0    6.80    2.80
  -8  16   0    4.80    2.00
  -8  16   0    4.60    1.90
   8  16   0    5.50    2.20
  -8  16   0    3.60    2.30
   8  16   0    6.80    2.50
   8  16   0    9.10    3.70
  -8  16   0    5.10    2.10
   8  16   0    4.60    2.60
  -8 -16   0    8.60    2.70
   8 -16   0    5.30    2.00
  -8 -16   0    2.80    3.20
   8 -16   0    2.10    1.80
   8 -16   0    6.20    2.10
  -8 -16   0    7.00    3.50
   8 -16   0    4.80    2.20
  -8 -16   0    4.10    2.60
  -8 -16   0    6.20    2.90
  -8 -16   0    7.60    2.50
  -9  16   0    5.70    2.10
   9  16   0    3.50    2.70
  -9  16   0    6.00    2.40
  -9  16   0    4.20    1.80
   9  16   0    6.50    2.50
   9  16   0    2.90    2.20
  -9  16   0    8.60    2.80
   9  16   0    1.20    2.50
  -9  16   0    4.00    2.00
  -9 -16   0    8.60    3.20
   9 -16   0    2.30    1.90
   9 -16   0    5.80    2.10
  -9 -16   0    1.30    2.40
   9 -16   0    3.40    1.90
   9 -16   0    4.30    1.60
  -9 -16   0    2.80    2.80
  -9 -16   0    2.60    2.90
  -9 -16   0    4.80    2.90
   9 -16   0    3.60    2.10
 -10  16   0   21.00    3.10
 -10  16   0   21.70    3.60
  10  16   0   19.20    3.20
 -10  16   0   30.60    4.20
  10  16   0   12.50    3.40
 -10  16   0   23.10    3.30
  10  16   0   11.10    3.60
 -10  16   0   25.50    4.90
  10  16   0   25.30    3.90
  10 -16   0   25.40    3.30
  10 -16   0   24.40    3.30
 -10 -16   0   11.40    4.10
  10 -16   0   19.70    3.00
 -10 -16   0   15.90    4.10
  10 -16   0   28.20    3.30
 -10 -16   0   20.40    4.10
 -11  16   0    1.00    2.50
  11  16   0    1.40    2.70
 -11  16   0    0.00    2.00
  11  16   0    3.80    2.30
 -11  16   0    4.90    2.20
 -11  16   0    3.40    3.50
  11  16   0    3.00    2.80
  11  16   0    5.40    2.80
  11 -16   0    2.20    1.80
  11 -16   0    6.30    2.10
 -11 -16   0    7.80    2.90
 -11 -16   0   10.80    3.40
 -11 -16   0    3.00    3.50
  11 -16   0    5.50    2.20
  11 -16   0   -2.30    1.90
 -12  16   0    4.60    2.90
  12  16   0    3.80    2.80
 -12  16   0    4.30    2.90
 -12  16   0    3.00    2.10
  12  16   0    3.20    3.10
  12  16   0    2.20    2.20
 -12  16   0    1.60    2.40
 -12 -16   0    5.90    3.70
 -12 -16   0    3.70    3.00
  12 -16   0    4.60    2.10
 -12 -16   0    5.60    3.40
  12 -16   0   -1.50    2.10
  12 -16   0    4.70    2.00
 -12 -16   0   -3.20    3.90
  12 -16   0    5.60    2.30
   0  17   0   12.70    2.50
   0  17   0   13.40    2.60
   0  17   0   12.30    2.50
   0  17   0   11.90    2.50
   0  17   0    9.90    2.50
   0  17   0   14.50    2.30
   0  17   0   10.40    3.00
   0 -17   0   16.90    3.70
   0 -17   0    8.20    2.60
   0 -17   0   17.10    2.70
   0 -17   0   15.80    2.80
   0 -17   0   13.70    3.00
   0 -17   0    8.20    2.20
   0 -17   0   20.50    3.50
   0 -17   0    9.60    2.50
  -1  17   0   28.60    3.70
   1  17   0   33.10    3.90
   1  17   0   23.90    3.70
  -1  17   0   31.00    4.10
   1  17   0   36.00    4.30
  -1  17   0   29.20    3.70
   1  17   0   30.80    3.90
   1  17   0   24.40    3.70
  -1  17   0   30.20    4.10
  -1  17   0   28.10    4.10
  -1  17   0   33.90    4.10
   1  17   0   25.50    4.10
   1 -17   0   28.50    3.80
   1 -17   0   29.80    3.80
   1 -17   0   29.30    3.90
   1 -17   0   31.40    4.00
   1 -17   0   29.90    4.40
  -1 -17   0   26.40    3.90
  -1 -17   0   21.50    3.80
  -1 -17   0   36.40    4.20
  -1 -17   0   25.80    4.00
   1 -17   0   33.20    4.40
   1 -17   0   32.00    4.10
   1 -17   0   28.90    4.80
  -1 -17   0   30.70    4.30
  -1 -17   0   28.00    4.40
  -1 -17   0   27.70    4.00
  -1 -17   0   32.00    5.10
   2  17   0   33.80    4.60
  -2  17   0   34.40    4.50
  -2  17   0   35.90    4.50
   2  17   0   34.00    4.60
   2  17   0   25.90    4.40
  -2  17   0   39.90    4.80
  -2  17   0   28.30    4.80
  -2  17   0   39.40    4.80
   2  17   0   36.70    4.90
  -2  17   0   38.70    4.50
   2  17   0   37.80    4.60
   2  17   0   38.40    4.50
   2  17   0   31.30    4.20
  -2  17   0   35.20    4.70
  -2 -17   0   35.80    4.50
  -2 -17   0   34.10    4.90
  -2 -17   0   30.70    5.20
   2 -17   0   30.70    4.40
   2 -17   0   36.50    4.50
  -2 -17   0   36.00    4.60
  -2 -17   0   30.30    4.20
  -2 -17   0   36.30    4.50
   2 -17   0   36.70    4.30
   2 -17   0   34.40    4.70
   2 -17   0   40.60    4.30
   2 -17   0   37.20    4.30
  -3  17   0   -1.30    1.80
   3  17   0   -0.40    1.90
  -3  17   0    5.70    2.10
  -3  17   0    2.10    2.70
  -3  17   0    1.80    2.30
   3  17   0    2.20    2.10
   3  17   0   -0.80    2.40
   3  17   0    2.50    2.30
  -3  17   0    4.00    2.00
  -3  17   0    5.20    2.70
   3  17   0    0.70    3.80
   3  17   0    2.60    2.80
  -3  17   0    3.90    2.00
   3 -17   0    2.80    2.00
   3 -17   0    3.70    2.30
  -3 -17   0    4.70    2.50
   3 -17   0    2.70    2.10
   3 -17   0   -0.30    2.30
  -3 -17   0    3.30    2.50
  -3 -17   0    2.20    2.00
  -3 -17   0    2.80    2.60
  -3 -17   0    2.90    2.20
   3 -17   0    2.50    2.20
  -3 -17   0    1.20    2.60
   3 -17   0    5.60    2.10
   4  17   0    6.30    2.30
  -4  17   0    6.00    2.00
   4  17   0    2.80    2.10
  -4  17   0    8.40    2.10
   4  17   0    1.90    1.80
   4  17   0    4.30    3.80
   4  17   0    5.40    2.40
  -4  17   0    2.70    2.00
  -4  17   0    3.80    2.40
  -4  17   0    0.00    2.50
  -4  17   0    1.60    1.90
  -4  17   0    4.80    2.00
  -4 -17   0    2.70    2.30
   4 -17   0    2.20    2.20
  -4 -17   0    2.90    2.30
   4 -17   0    3.50    1.90
  -4 -17   0    2.10    2.20
  -4 -17   0    5.50    2.90
  -4 -17   0    6.90    2.70
  -4 -17   0    5.50    2.60
  -5  17   0    3.20    2.50
   5  17   0   -2.40    2.10
   5  17   0   -0.90    1.70
  -5  17   0    1.30    1.80
  -5  17   0    0.30    2.30
   5  17   0    2.90    2.20
  -5  17   0    3.40    2.50
  -5  17   0    0.50    1.70
   5  17   0   -1.40    2.10
   5  17   0    0.50    2.30
  -5  17   0   -2.10    1.80
   5  17   0    0.10    1.90
   5 -17   0    1.50    2.10
   5 -17   0   -1.00    1.70
   5 -17   0    0.00    1.70
  -5 -17   0    0.10    2.10
  -5 -17   0   -1.30    2.40
  -5 -17   0   -0.40    2.30
  -5 -17   0   -0.40    2.40
  -5 -17   0   -1.70    2.70
  -5 -17   0   -0.30    2.90
   5 -17   0    0.80    1.90
  -5 -17   0   -0.60    2.40
   6  17   0    5.90    2.70
  -6  17   0    7.50    2.10
  -6  17   0   10.20    2.30
  -6  17   0   12.10    2.90
   6  17   0   14.50    2.90
   6  17   0    5.90    2.60
  -6  17   0    7.90    2.70
   6  17   0    6.50    2.20
  -6  17   0   12.60    2.40
  -6 -17   0    7.80    2.80
   6 -17   0    8.10    2.30
   6 -17   0    8.80    2.40
  -6 -17   0    5.80    2.70
   6 -17   0   14.00    2.60
   6 -17   0    7.70    1.80
  -6 -17   0    7.20    2.80
  -6 -17   0    7.60    3.20
   6 -17   0    5.70    1.90
   6 -17   0    9.50    2.40
  -6 -17   0    7.80    2.90
  -6 -17   0    4.90    2.60
  -6 -17   0   10.40    3.00
  -7  17   0    5.50    2.70
   7  17   0    2.60    2.40
  -7  17   0    4.20    2.10
  -7  17   0    2.20    1.80
  -7  17   0    2.80    2.40
  -7  17   0    1.70    2.00
   7  17   0    2.60    2.40
   7  17   0    3.40    2.20
  -7 -17   0    2.10    3.30
   7 -17   0    3.40    1.50
  -7 -17   0    1.90    2.90
  -7 -17   0    4.10    2.40
   7 -17   0    1.10    2.00
   7 -17   0    2.70    1.90
  -7 -17   0    4.60    2.80
   7 -17   0    1.40    1.70
  -7 -17   0    3.00    2.60
   7 -17   0    4.50    2.00
   8  17   0   -1.00    2.50
   8  17   0    2.20    2.50
  -8  17   0    6.50    2.70
  -8  17   0    5.40    2.50
  -8  17   0    3.70    2.10
  -8  17   0    2.30    2.00
  -8  17   0    4.90    2.10
   8  17   0    1.50    2.10
   8  17   0    5.10    2.50
  -8 -17   0    7.30    2.80
  -8 -17   0    5.50    3.00
   8 -17   0    3.30    2.00
   8 -17   0    2.80    1.50
  -8 -17   0   -0.20    2.80
  -8 -17   0    1.10    2.60
   8 -17   0    3.50    2.00
  -8 -17   0    3.60    2.50
   8 -17   0    3.40    2.10
   8 -17   0   -0.70    1.80
  -9  17   0   11.30    2.50
   9  17   0    5.90    2.80
  -9  17   0   14.10    3.00
   9  17   0    3.90    2.90
   9  17   0    9.90    2.60
  -9  17   0    5.60    2.30
  -9  17   0   11.70    3.10
  -9  17   0   10.20    2.40
   9  17   0   11.00    2.90
  -9 -17   0    2.50    3.00
  -9 -17   0   11.60    3.60
   9 -17   0   11.40    2.60
   9 -17   0   12.10    2.50
  -9 -17   0    6.50    3.10
  -9 -17   0   12.50    3.50
  -9 -17   0    3.60    2.90
   9 -17   0   13.90    2.60
   9 -17   0    9.20    2.00
 -10  17   0   -0.20    1.90
  10  17   0    4.50    2.90
  10  17   0    3.00    2.80
  10  17   0    2.30    2.20
  10  17   0    3.10    2.60
 -10  17   0    0.40    2.60
 -10  17   0    3.30    2.20
 -10  17   0    1.90    2.70
 -10  17   0    5.30    2.10
 -10 -17   0    3.40    3.20
  10 -17   0    0.40    1.90
 -10 -17   0    2.20    4.10
  10 -17   0    3.20    2.10
  10 -17   0   -1.30    1.80
 -10 -17   0    1.00    3.00
  10 -17   0    2.80    2.00
 -10 -17   0    0.70    2.80
 -11  17   0    3.90    2.30
 -11  17   0    4.70    2.90
  11  17   0   -5.40    2.50
 -11  17   0    1.70    2.20
  11  17   0    4.90    2.80
 -11  17   0    2.20    2.10
 -11  17   0    2.10    2.60
  11  17   0   -0.90    2.70
  11  17   0    2.50    2.20
  11 -17   0    4.30    2.10
 -11 -17   0    6.80    3.50
  11 -17   0   -0.30    2.10
  11 -17   0    4.30    2.30
 -11 -17   0    2.20    2.90
  11 -17   0    1.70    1.90
 -11 -17   0   -0.20    2.70
 -11 -17   0   -1.20    3.20
   0  18   0   -0.10    2.60
   0  18   0    1.20    2.10
   0  18   0    2.10    2.60
   0  18   0   -0.20    2.40
   0  18   0   -3.10    1.80
   0 -18   0    1.10    2.40
   0 -18   0   -0.70    2.20
   0 -18   0   -2.80    2.20
   0 -18   0   -0.60    2.30
   0 -18   0   -0.10    2.20
   0 -18   0    0.90    2.00
  -1  18   0    1.80    2.10
  -1  18   0    3.20    2.10
   1  18   0    3.10    2.50
  -1  18   0    0.80    1.80
   1  18   0    0.90    2.30
  -1  18   0    3.70    2.70
   1  18   0    0.50    1.90
   1  18   0    3.80    2.70
   1  18   0    5.20    2.40
  -1 -18   0    4.10    2.50
   1 -18   0    1.00    2.20
   1 -18   0   -0.80    2.20
   1 -18   0    1.70    2.20
  -1 -18   0    1.10    2.50
  -1 -18   0    5.10    2.30
  -1 -18   0    3.10    2.50
  -1 -18   0    4.80    2.20
  -1 -18   0    0.40    2.40
   1 -18   0    5.00    2.20
   1 -18   0    2.80    2.30
   1 -18   0    4.00    2.00
   2  18   0    1.70    2.30
   2  18   0    1.90    2.20
  -2  18   0    0.10    2.60
  -2  18   0    3.30    2.00
  -2  18   0    3.90    2.20
   2  18   0    1.00    2.10
  -2  18   0    1.40    2.00
  -2  18   0    1.90    2.70
  -2 -18   0    1.40    2.60
   2 -18   0   -2.60    2.20
  -2 -18   0    1.80    2.30
   2 -18   0    1.90    2.00
   2 -18   0    1.10    1.90
  -2 -18   0    2.60    2.00
   2 -18   0    0.30    2.30
   2 -18   0   -0.80    2.30
  -2 -18   0   -0.10    2.50
  -2 -18   0    5.30    2.50
  -2 -18   0    4.00    2.50
  -3  18   0    3.80    2.50
  -3  18   0    3.00    2.00
   3  18   0   10.30    2.70
  -3  18   0    2.70    2.00
  -3  18   0    0.40    2.20
  -3  18   0    2.60    2.10
   3  18   0    0.20    1.90
   3  18   0    1.90    2.30
  -3  18   0    4.30    2.70
   3  18   0    7.70    2.60
   3  18   0    3.40    2.30
  -3 -18   0    6.30    2.70
  -3 -18   0    3.80    2.70
   3 -18   0    1.10    1.90
   3 -18   0    2.60    2.00
  -3 -18   0    4.30    2.70
  -3 -18   0    4.60    2.10
  -3 -18   0    4.60    2.40
   3 -18   0   -0.60    2.30
  -3 -18   0    5.00    2.90
   3 -18   0    1.60    2.20
   3 -18   0    1.20    2.60
   4  18   0    6.70    2.50
  -4  18   0    1.10    2.50
   4  18   0    9.10    2.70
  -4  18   0    7.50    2.10
   4  18   0    4.00    2.10
  -4  18   0    9.10    3.00
  -4  18   0    4.30    2.10
  -4  18   0    8.80    2.20
   4  18   0   17.20    2.90
   4 -18   0    4.10    2.70
  -4 -18   0    7.90    2.60
  -4 -18   0    3.20    4.00
  -4 -18   0    2.70    2.70
  -4 -18   0   10.40    2.90
   4 -18   0   10.20    2.40
   4 -18   0   13.20    2.70
  -4 -18   0    8.50    3.10
  -4 -18   0   10.10    2.70
  -5  18   0    1.90    2.00
  -5  18   0   -2.30    1.90
   5  18   0    2.40    2.00
  -5  18   0    1.40    2.50
   5  18   0    6.40    2.30
   5  18   0    3.40    2.40
  -5  18   0    0.80    2.00
  -5  18   0   -0.60    2.20
   5  18   0    2.20    2.40
  -5 -18   0   -0.80    2.80
   5 -18   0   -0.10    1.90
  -5 -18   0    2.10    2.60
   5 -18   0    0.00    2.20
  -5 -18   0    1.60    2.80
  -5 -18   0    7.50    2.60
  -5 -18   0    3.40    2.50
   5 -18   0    3.60    1.80
  -5 -18   0    4.10    2.10
  -6  18   0   10.10    3.20
  -6  18   0   11.70    2.80
   6  18   0    6.10    2.70
  -6  18   0   15.80    3.20
   6  18   0    4.50    2.20
   6  18   0    5.20    2.70
  -6  18   0    9.90    2.30
   6  18   0    9.70    2.80
  -6  18   0    8.40    2.80
   6 -18   0    9.60    1.90
   6 -18   0    8.90    2.40
   6 -18   0   10.70    2.50
  -6 -18   0    5.90    2.80
  -6 -18   0    6.10    3.00
  -6 -18   0    6.20    3.00
  -6 -18   0    6.80    3.00
   6 -18   0   13.40    2.80
  -6 -18   0    7.80    3.00
  -7  18   0    3.00    2.20
   7  18   0    2.60    2.60
   7  18   0   -0.70    2.10
  -7  18   0   -3.10    1.90
  -7  18   0    2.00    2.00
   7  18   0    1.20    2.40
  -7  18   0   -2.50    2.30
   7  18   0    1.20    2.50
  -7  18   0    2.00    2.60
  -7 -18   0   -0.80    2.90
   7 -18   0    1.20    1.40
   7 -18   0   -1.30    1.70
  -7 -18   0    0.20    2.80
  -7 -18   0    0.30    2.50
  -7 -18   0   -2.10    3.30
  -7 -18   0    0.60    2.80
   7 -18   0    1.20    2.00
   7 -18   0   -0.30    2.30
   7 -18   0    1.90    2.00
  -8  18   0    4.60    2.10
  -8  18   0    9.70    3.00
  -8  18   0    7.20    2.30
   8  18   0    6.70    2.80
   8  18   0    6.10    2.80
  -8  18   0    5.30    2.80
   8  18   0    9.10    2.80
   8  18   0    6.50    2.40
  -8  18   0    9.30    2.50
   8 -18   0    9.90    2.40
  -8 -18   0    0.80    3.50
   8 -18   0    2.60    2.00
  -8 -18   0    5.50    3.00
  -8 -18   0    2.80    2.80
   8 -18   0    9.30    2.50
  -8 -18   0    8.40    3.30
   8 -18   0   11.90    2.60
   8 -18   0    7.00    1.70
  -8 -18   0    3.90    2.90
   9  18   0    1.70    3.00
  -9  18   0    4.20    2.10
   9  18   0    5.00    2.60
   9  18   0    4.30    2.70
  -9  18   0    7.10    2.30
   9  18   0    1.00    2.40
  -9  18   0    1.80    2.60
  -9  18   0    5.80    2.40
  -9  18   0    5.60    3.00
   9 -18   0    1.30    1.90
  -9 -18   0    0.70    2.60
   9 -18   0    4.00    2.20
  -9 -18   0    5.30    3.20
  -9 -18   0    5.30    3.30
  -9 -18   0   -1.50    3.00
   9 -18   0    4.50    2.20
  -9 -18   0    2.80    2.90
   9 -18   0    7.30    2.40
 -10  18   0   11.90    2.90
 -10  18   0   17.70    3.60
  10  18   0    6.40    2.80
 -10  18   0   11.80    3.30
 -10  18   0   14.10    3.20
  10  18   0    6.90    3.10
  10  18   0    4.30    3.10
  10  18   0    7.20    2.70
 -10  18   0   10.30    2.60
 -10 -18   0    8.80    3.50
 -10 -18   0    5.40    3.20
 -10 -18   0    4.10    3.00
 -10 -18   0    5.70    3.50
  10 -18   0    4.00    3.00
  10 -18   0   12.70    2.80
  10 -18   0   14.20    2.70
   0  19   0   -2.80    1.80
   0  19   0    1.30    2.20
   0  19   0   -1.00    2.10
   0  19   0    0.20    2.50
   0  19   0    0.00    2.10
   0 -19   0   -2.00    2.40
   0 -19   0   -1.20    2.30
   0 -19   0   -2.20    2.10
   0 -19   0    2.40    2.10
   0 -19   0    2.80    2.50
   1  19   0    4.30    2.20
   1  19   0    4.20    2.60
   1  19   0    2.00    2.30
   1  19   0    0.60    2.30
  -1  19   0    2.00    2.20
  -1  19   0    3.00    2.70
  -1  19   0    2.00    2.10
  -1  19   0   -0.90    2.00
  -1  19   0   -0.80    1.90
  -1 -19   0    2.90    2.60
   1 -19   0   -1.20    2.10
   1 -19   0    0.30    2.00
   1 -19   0    3.30    2.50
  -1 -19   0    3.40    2.40
   1 -19   0   -1.00    2.30
   1 -19   0    2.10    2.30
  -1 -19   0    4.20    2.70
  -1 -19   0    3.10    2.30
  -1 -19   0    1.40    2.10
  -2  19   0    6.30    2.90
   2  19   0    8.00    2.60
  -2  19   0    3.80    2.20
  -2  19   0    7.60    2.40
   2  19   0    7.80    2.90
   2  19   0    8.70    2.50
  -2  19   0    8.40    2.40
   2  19   0    4.70    2.60
   2 -19   0    6.30    2.40
  -2 -19   0    6.90    2.50
   2 -19   0    6.00    2.60
  -2 -19   0    5.90    2.80
   2 -19   0    6.00    2.70
   2 -19   0    3.40    3.80
  -2 -19   0    4.20    2.80
  -2 -19   0    6.80    2.50
   2 -19   0    3.70    2.30
  -2 -19   0    6.10    3.10
  -3  19   0    3.90    2.30
   3  19   0    5.00    2.60
   3  19   0    4.80    2.60
  -3  19   0    6.30    2.90
  -3  19   0    1.90    2.50
  -3  19   0    2.50    2.10
   3  19   0    4.90    2.40
  -3  19   0    4.90    2.30
  -3 -19   0    4.20    3.30
   3 -19   0    1.40    2.40
  -3 -19   0   -0.30    2.40
   3 -19   0    3.60    2.50
  -3 -19   0    5.80    2.80
   3 -19   0    8.00    2.30
   3 -19   0    5.80    2.60
   3 -19   0    1.90    2.00
  -3 -19   0    3.50    2.70
   4  19   0    2.40    2.50
  -4  19   0    5.10    2.20
   4  19   0    6.20    2.60
  -4  19   0    7.30    3.00
  -4  19   0    9.30    2.30
  -4  19   0    7.40    2.30
   4  19   0    7.30    2.90
  -4  19   0    7.00    2.70
   4 -19   0    6.20    2.50
   4 -19   0    6.10    2.40
  -4 -19   0    3.50    2.60
  -4 -19   0    4.60    2.80
  -4 -19   0    4.80    2.80
  -4 -19   0    4.70    3.00
  -4 -19   0    6.70    2.90
   4 -19   0    8.40    2.70
   4 -19   0    7.30    2.20
   4 -19   0    4.30    2.60
  -5  19   0    8.10    2.30
  -5  19   0    7.80    2.30
  -5  19   0   11.80    2.90
  -5  19   0   11.00    3.00
   5  19   0    6.80    2.80
   5  19   0    2.40    2.20
   5  19   0    5.60    2.40
   5  19   0    2.80    2.60
   5  19   0    9.10    2.70
  -5  19   0    7.80    2.90
  -5 -19   0    7.80    3.20
  -5 -19   0    2.50    2.90
  -5 -19   0    8.70    2.90
  -5 -19   0    9.20    3.10
   5 -19   0    8.40    2.40
  -5 -19   0   11.70    3.30
   6  19   0    5.30    2.70
  -6  19   0    6.80    2.90
  -6  19   0    4.50    2.00
   6  19   0    7.50    2.80
  -6  19   0   10.00    2.40
   6  19   0    7.40    2.70
   6  19   0    0.80    2.00
   6  19   0    6.40    2.50
  -6  19   0    9.40    2.50
  -6  19   0    3.90    2.60
  -6 -19   0    4.90    3.20
  -6 -19   0    5.30    3.10
  -6 -19   0    6.00    3.10
  -6 -19   0    5.50    3.00
   6 -19   0    9.40    2.40
  -6 -19   0    4.10    2.90
   6 -19   0    4.00    2.10
   6 -19   0    9.50    1.80
   7  19   0    7.60    2.70
   7  19   0    1.70    2.20
  -7  19   0    1.80    1.90
  -7  19   0    4.50    2.70
   7  19   0    0.00    2.50
  -7  19   0    4.30    2.20
  -7  19   0    1.80    1.90
   7  19   0    3.10    2.80
  -7  19   0    1.70    2.70
   7 -19   0    0.10    1.80
   7 -19   0    5.20    2.20
  -7 -19   0   -1.50    2.80
  -7 -19   0    7.20    3.20
   7 -19   0    2.90    1.50
  -7 -19   0    1.10    3.20
  -7 -19   0   -2.20    2.50
  -7 -19   0    3.50    3.10
   7 -19   0    3.20    2.40
   7 -19   0    5.00    2.20
   8  19   0   11.20    2.80
  -8  19   0   15.10    2.80
  -8  19   0   17.90    3.40
   8  19   0    9.70    3.20
  -8  19   0    7.30    2.60
   8  19   0   12.70    3.20
   8  19   0   10.30    3.20
  -8  19   0   15.10    3.40
  -8  19   0   15.90    2.90
  -8 -19   0    6.50    3.30
   8 -19   0   19.30    3.10
  -8 -19   0   11.60    3.40
  -8 -19   0    7.50    4.30
   8 -19   0   12.70    2.40
  -8 -19   0   10.70    3.60
   8 -19   0   15.40    2.90
   8 -19   0   10.40    2.50
  -8 -19   0   11.50    3.40
   8 -19   0   13.20    2.70
  -9  19   0   -1.30    2.60
   9  19   0   -4.20    2.70
   9  19   0    2.10    2.70
   9  19   0   -0.70    2.10
  -9  19   0    4.60    3.00
   9  19   0    1.50    2.50
  -9  19   0   -0.10    2.10
  -9 -19   0   -0.30    2.90
   9 -19   0   -1.70    1.90
   9 -19   0    3.30    3.40
   9 -19   0    2.00    2.20
  -9 -19   0    0.60    3.10
   9 -19   0    1.90    2.20
  -9 -19   0   -1.10    3.00
  10  19   0    5.20    3.00
   0  20   0   12.30    3.30
   0  20   0   10.60    2.70
   0  20   0   11.20    2.80
   0  20   0   12.00    3.20
   0  20   0    7.40    2.50
   0 -20   0    9.10    3.30
   0 -20   0   16.80    3.10
   0 -20   0    9.10    2.90
   0 -20   0   13.40    3.10
  -1  20   0    1.10    2.20
  -1  20   0    1.80    2.20
  -1  20   0    3.70    2.40
   1  20   0    0.80    2.60
  -1  20   0    6.70    2.80
   1  20   0    3.80    2.50
   1  20   0    2.40    2.40
  -1 -20   0    4.40    2.80
   1 -20   0    2.80    2.60
   1 -20   0    7.10    2.80
   1 -20   0    1.10    2.70
  -1 -20   0    4.10    2.40
   1 -20   0   -0.90    2.10
  -1 -20   0    5.80    2.30
   1 -20   0   -0.10    2.30
  -1 -20   0    4.20    3.20
   2  20   0    1.30    2.50
  -2  20   0    3.20    2.20
  -2  20   0    2.40    2.30
   2  20   0    4.30    2.50
  -2  20   0    3.80    2.30
  -2  20   0    6.30    2.90
   2  20   0    2.90    2.80
  -2 -20   0    4.00    3.10
   2 -20   0    6.10    2.70
   2 -20   0    4.60    2.40
  -2 -20   0    8.10    3.10
  -2 -20   0    5.00    2.80
   2 -20   0    4.70    2.80
   2 -20   0    5.00    2.50
  -2 -20   0    4.90    2.60
   2 -20   0    5.20    2.50
  -3  20   0   -0.60    2.00
  -3  20   0   -1.70    2.60
   3  20   0    0.40    2.30
   3  20   0    0.50    2.70
   3  20   0   -0.40    2.50
  -3  20   0    0.00    2.10
  -3  20   0   -1.50    2.40
  -3  20   0    3.10    2.90
   3 -20   0    5.00    2.30
   3 -20   0    0.60    2.50
  -3 -20   0    0.10    2.30
   3 -20   0    0.80    2.10
   3 -20   0   -2.40    2.30
  -3 -20   0   -1.50    2.70
   3 -20   0   -0.70    2.30
  -3 -20   0    0.70    3.00
  -3 -20   0   -1.00    2.90
  -3 -20   0    2.20    2.70
  -4  20   0    2.60    2.30
   4  20   0    1.20    2.40
  -4  20   0    1.30    2.70
   4  20   0    3.10    2.80
   4  20   0    1.10    2.60
   4  20   0   -3.40    2.10
  -4  20   0    2.80    2.20
  -4  20   0    0.80    2.10
  -4  20   0    4.60    2.80
  -4 -20   0    4.70    3.00
  -4 -20   0   -0.50    2.90
  -4 -20   0    0.60    3.00
   4 -20   0    0.80    2.60
  -4 -20   0    0.80    2.60
  -4 -20   0    1.30    2.70
   4 -20   0    2.50    2.60
   4 -20   0    2.70    2.20
   4 -20   0    3.00    2.40
   5  20   0    0.00    2.50
  -5  20   0    2.20    2.90
   5  20   0    1.30    2.60
  -5  20   0   -2.50    1.90
  -5  20   0   -4.90    2.40
   5  20   0    2.10    2.30
  -5  20   0   -0.20    2.10
   5  20   0    0.20    2.40
  -5  20   0    0.00    2.00
   5 -20   0    0.50    2.60
   5 -20   0   -1.90    2.20
  -5 -20   0   -0.30    2.90
   5 -20   0   -0.30    2.00
  -5 -20   0    4.90    2.80
  -5 -20   0    0.10    2.90
   5 -20   0    2.70    1.80
  -5 -20   0    1.70    3.20
  -5 -20   0   -4.00    2.90
   5 -20   0   -1.90    2.10
  -6  20   0    4.60    2.80
  -6  20   0    5.60    2.40
  -6  20   0    4.50    2.20
   6  20   0    5.70    2.80
  -6  20   0    6.70    3.00
   6  20   0    0.60    2.60
   6  20   0    6.10    2.70
   6 -20   0    6.60    2.80
  -6 -20   0    1.90    3.40
   6 -20   0    9.10    1.80
  -6 -20   0    7.50    3.20
  -6 -20   0    0.50    2.80
  -6 -20   0    6.70    3.50
  -6 -20   0    3.20    3.20
   7  20   0    5.50    3.10
   7  20   0    9.00    2.50
  -7  20   0   11.50    2.80
  -7  20   0   11.00    3.30
  -7  20   0   10.90    2.60
   7  20   0    6.60    3.00
   7  20   0    9.70    3.00
  -7 -20   0   13.00    3.60
   7 -20   0   12.80    2.70
  -7 -20   0    3.20    2.90
   7 -20   0    8.30    2.10
   7 -20   0   10.00    3.80
   8  20   0   -0.90    2.70
   8  20   0   -1.80    2.40
  -8  20   0   -1.20    2.70
  -8  20   0    1.30    2.20
  -8  20   0    7.20    3.20
   8  20   0   -3.50    2.60
   8 -20   0   -3.30    1.90
  -8 -20   0    3.60    3.30
   8 -20   0   -2.20    2.00
  -8 -20   0   -1.90    3.00
  -8 -20   0   -4.10    2.80
  -8 -20   0    0.80    2.90
  -8 -20   0   -5.50    3.80
   8 -20   0    1.00    2.40
   8 -20   0    1.40    2.50
   9  20   0   -0.30    3.00
   0  21   0    1.90    2.40
   0  21   0    5.30    2.50
   0  21   0    4.30    2.60
   0 -21   0    3.30    3.00
   0 -21   0    1.60    2.80
   0 -21   0    0.00    2.60
   0 -21   0    0.40    2.10
  -1  21   0    2.40    2.50
  -1  21   0    3.40    2.50
   1  21   0    0.90    2.40
  -1  21   0   -1.10    2.60
   1  21   0    2.70    2.50
   1  21   0    7.20    2.80
  -1 -21   0    2.50    2.80
  -1 -21   0   -3.40    2.60
  -1 -21   0   -0.20    2.50
   1 -21   0    0.20    2.70
  -1 -21   0    2.10    2.90
   1 -21   0    0.30    2.70
   1 -21   0   -0.40    2.60
  -1 -21   0    2.20    2.80
   1 -21   0    1.10    2.60
   2  21   0   12.20    3.20
  -2  21   0    7.10    3.20
  -2  21   0   13.50    3.50
  -2  21   0   14.00    3.00
   2  21   0    8.80    3.10
   2  21   0   17.00    3.30
  -2 -21   0   13.90    3.20
  -2 -21   0   16.00    3.80
  -2 -21   0   12.80    3.70
   2 -21   0   14.00    3.20
   2 -21   0   10.90    3.20
   2 -21   0   13.50    3.20
   2 -21   0   13.10    2.90
  -2 -21   0   13.30    3.90
  -2 -21   0   16.10    3.40
  -3  21   0   17.80    4.00
  -3  21   0   19.90    3.40
   3  21   0   21.20    3.80
   3  21   0   26.70    4.10
   3  21   0   15.80    3.60
  -3  21   0   21.10    3.70
   3 -21   0   21.90    3.60
  -3 -21   0   16.20    3.80
   3 -21   0   19.50    3.80
   3 -21   0   23.40    3.80
  -3 -21   0   22.60    4.20
   3 -21   0   21.90    3.90
  -3 -21   0   17.20    4.10
  -3 -21   0   19.30    4.40
  -4  21   0   -2.60    2.60
   4  21   0   -4.30    2.30
  -4  21   0   -0.20    2.30
   4  21   0    2.40    2.90
  -4  21   0    1.90    3.00
   4  21   0    0.40    2.80
  -4  21   0    3.00    2.30
   4  21   0    2.40    2.70
   4 -21   0   -0.60    2.50
  -4 -21   0   -1.20    2.90
   4 -21   0    0.50    2.50
  -4 -21   0    2.90    3.20
  -4 -21   0    3.00    3.20
  -4 -21   0    2.60    3.10
  -4 -21   0    0.90    3.00
   4 -21   0    0.70    2.30
   4 -21   0   -0.20    2.70
   5  21   0    7.80    2.90
  -5  21   0    6.70    2.60
   5  21   0    5.90    2.80
  -5  21   0    8.80    3.20
  -5  21   0    9.10    3.60
  -5  21   0    7.00    2.70
   5  21   0    1.10    2.80
   5  21   0    2.90    2.50
  -5 -21   0   16.60    3.70
   5 -21   0    8.70    2.10
  -5 -21   0    6.60    3.40
   5 -21   0   11.30    2.70
   5 -21   0    4.80    2.90
  -5 -21   0    0.90    3.20
  -5 -21   0    5.30    3.90
  -5 -21   0   14.70    3.60
   5 -21   0   10.70    3.00
  -6  21   0    1.00    2.20
   6  21   0   -0.10    2.40
   6  21   0   -2.60    2.70
   6  21   0    2.90    2.70
   6  21   0    0.30    2.70
  -6  21   0    3.40    2.30
   6 -21   0    0.00    2.40
  -6 -21   0    2.80    3.20
   6 -21   0    2.50    2.90
  -6 -21   0    3.20    3.20
  -6 -21   0   -3.30    3.10
   6 -21   0    1.70    2.10
   6 -21   0    2.50    2.80
  -7  21   0    0.60    2.80
   7  21   0    5.40    2.70
   7  21   0    0.50    2.70
   7  21   0    2.60    2.30
  -7  21   0    6.70    3.10
   7  21   0    0.00    2.80
  -7  21   0    1.60    2.10
  -7  21   0    0.00    2.40
  -7 -21   0   -1.70    3.80
  -7 -21   0    9.30    3.50
  -7 -21   0    3.70    3.30
  -7 -21   0   -0.20    3.30
  -7 -21   0   -0.90    2.80
   0  22   0    8.70    3.10
   0  22   0    9.10    3.60
   0  22   0   13.60    3.50
   0 -22   0   10.80    3.60
   0 -22   0   14.80    3.40
   0 -22   0   13.80    3.10
   0 -22   0   10.70    3.40
  -1  22   0    6.00    2.50
   1  22   0    4.50    3.40
   1  22   0   -0.50    2.50
  -1  22   0    4.50    2.60
  -1  22   0    0.80    2.70
   1  22   0    2.80    2.80
  -1 -22   0   -0.90    2.70
  -1 -22   0   -0.10    2.80
   1 -22   0    1.30    2.90
   1 -22   0    4.30    2.80
   1 -22   0   -0.80    2.70
  -1 -22   0    3.00    3.20
  -1 -22   0    1.20    2.50
   1 -22   0    0.30    3.20
   2  22   0    2.00    2.70
  -2  22   0    2.70    2.40
  -2  22   0    3.30    2.50
  -2  22   0    1.30    2.80
   2  22   0    2.10    3.00
   2  22   0    2.70    2.80
   2 -22   0    1.50    2.80
  -2 -22   0    0.20    3.30
   2 -22   0    3.80    2.70
  -2 -22   0    0.00    3.20
   2 -22   0    1.10    2.60
  -2 -22   0    2.10    3.00
   2 -22   0   -2.40    2.30
  -2 -22   0    0.10    2.40
  -2 -22   0    3.70    3.40
  -3  22   0    2.20    2.50
  -3  22   0    4.10    2.50
   3  22   0    6.40    3.30
   3  22   0    8.40    3.00
   3  22   0   11.20    3.40
  -3  22   0    6.20    3.30
  -3 -22   0    1.70    3.00
   3 -22   0   12.50    3.20
   3 -22   0    8.80    2.80
   3 -22   0    6.60    3.00
   3 -22   0    9.10    3.00
  -3 -22   0    6.80    3.50
  -3 -22   0    6.30    3.50
  -3 -22   0    5.10    3.20
   4  22   0   18.20    3.60
  -4  22   0   17.80    3.20
   4  22   0   10.60    3.40
   4  22   0   12.70    3.70
  -4  22   0   17.20    3.40
  -4  22   0   22.90    4.60
   4 -22   0   22.20    3.90
   4 -22   0   21.80    3.50
  -4 -22   0    9.60    3.70
   4 -22   0   13.50    3.60
  -4 -22   0   19.30    4.20
  -4 -22   0   18.00    4.20
   4 -22   0   20.40    4.00
   5  22   0    3.00    2.90
  -5  22   0    9.60    3.40
  -5  22   0    3.80    3.20
   5  22   0    5.50    2.90
   5  22   0    7.70    2.90
   5  22   0    6.20    2.60
  -5  22   0   10.60    2.90
  -5 -22   0   13.50    3.70
  -5 -22   0    1.10    3.40
   5 -22   0   13.20    3.40
   5 -22   0   11.30    2.80
  -5 -22   0    1.10    3.50
  -5 -22   0    3.00    3.30
  -5 -22   0    0.10    3.50
   5 -22   0    6.50    3.00
  -6  22   0    2.50    3.20
   6  22   0    4.00    2.50
   6  22   0    3.60    2.80
  -6  22   0    1.10    2.90
  -6 -22   0    1.60    3.50
  -6 -22   0    1.60    3.40
   0  23   0   -0.50    2.50
   0  23   0    4.70    3.00
   0  23   0    1.70    2.50
   0 -23   0   -1.10    2.90
   0 -23   0   -0.30    3.10
   0 -23   0   -0.60    2.80
   0 -23   0    2.90    3.30
  -1  23   0    0.60    2.40
   1  23   0    3.20    2.70
  -1  23   0   -3.10    3.40
   1  23   0    4.30    2.80
  -1  23   0   -0.90    2.50
   1  23   0    4.40    3.00
   1 -23   0    1.80    3.00
  -1 -23   0   -4.00    2.70
   1 -23   0   -3.90    3.00
  -1 -23   0    1.70    3.60
   1 -23   0   -0.60    3.00
  -1 -23   0   -2.00    3.50
   2  23   0    4.60    3.20
   2  23   0    4.10    3.00
   2  23   0    9.70    3.30
  -2  23   0   10.20    2.90
  -2  23   0    3.50    2.70
   2 -23   0    8.40    3.10
   2 -23   0   11.20    3.60
  -2 -23   0    5.20    3.40
  -2 -23   0    0.50    4.30
  -2 -23   0    3.10    3.50
   2 -23   0    9.10    3.80
   2 -23   0    5.40    3.10
   3  23   0    1.60    2.90
   3  23   0    3.60    3.20
  -3  23   0    1.90    2.60
  -3  23   0    1.00    3.20
   3  23   0   -4.80    2.60
  -3 -23   0   -3.60    3.30
   3 -23   0   -2.20    2.80
  -3 -23   0    2.70    3.70
   3 -23   0    1.60    2.80
  -3 -23   0   -1.20    3.20
   3 -23   0   -0.80    2.40
  -4  23   0    1.90    3.20
   4  23   0    0.10    3.10
  16   0   1    3.90    2.10
 -16   0  -1    5.70    4.00
  16   0   1   -1.20    2.20
 -16   0  -1   -3.90    2.50
  16   0   1   -5.90    2.50
 -16   0  -1   -0.70    2.40
  16   0   1   -5.50    2.80
 -16   0  -1   -2.60    3.00
 -16   0  -1    5.00    3.90
 -15   0  -1   -2.00    2.40
 -15   0  -1    1.50    3.30
  15   0   1   -1.50    2.70
  15   0   1    3.10    2.10
  15   0   1   -3.30    2.40
 -15   0  -1    1.50    2.20
 -15   0  -1    0.20    2.50
 -15   0  -1    0.70    2.90
  15   0   1   -3.50    2.20
 -14   0  -1   -4.70    1.90
 -14   0  -1   -2.30    2.40
  14   0   1   -3.80    2.40
 -14   0  -1   -3.10    2.00
 -14   0  -1    0.60    3.00
 -14   0  -1   -0.70    2.50
  14   0   1   -0.50    2.60
 -14   0  -1    0.00    2.40
  14   0   1    0.80    2.40
 -14   0  -1    0.10    2.30
 -14   0  -1    1.10    2.70
  13   0   1    0.70    2.30
  13   0   1   -1.80    2.30
 -13   0  -1    1.50    3.00
 -13   0  -1    6.40    2.60
 -13   0  -1    0.90    2.00
 -13   0  -1   -0.70    1.80
  13   0   1   -1.30    1.90
  13   0   1    5.70    2.30
 -13   0  -1    8.80    2.50
 -13   0  -1    3.90    2.60
 -13   0  -1    3.00    2.20
  13   0   1   -0.50    1.70
 -13   0  -1   -2.30    2.40
  13   0   1    4.30    1.90
 -12   0  -1   -1.10    1.80
 -12   0  -1    0.50    3.20
  12   0   1    3.30    2.00
  12   0   1   -0.30    2.10
  12   0   1    2.10    1.70
 -12   0  -1    0.80    2.00
 -12   0  -1   12.10    4.10
  12   0   1   -0.50    1.80
 -12   0  -1    0.30    1.80
  12   0   1    1.80    2.20
 -12   0  -1   -2.80    1.90
 -12   0  -1    0.80    1.70
  12   0   1   -0.60    2.10
  12   0   1    0.10    1.60
  12   0   1   -0.10    1.80
 -11   0  -1    2.00    1.70
 -11   0  -1   -2.70    1.30
  11   0   1    5.00    2.00
 -11   0  -1   -0.70    1.60
 -11   0  -1    5.90    2.10
  11   0   1   -2.70    1.80
 -11   0  -1   -1.30    1.60
 -11   0  -1    1.60    2.60
  11   0   1   -0.10    1.70
  11   0   1    0.00    1.70
  11   0   1    1.50    2.10
 -11   0  -1   -3.70    2.20
 -11   0  -1    0.00    1.90
  11   0   1   -3.80    1.50
 -11   0  -1   -1.30    2.00
  11   0   1    0.10    1.50
  11   0   1    2.20    1.70
 -11   0  -1   -2.00    2.10
 -10   0  -1    1.90    2.30
  10   0   1   -1.20    1.40
  10   0   1    1.30    1.40
  10   0   1   -0.60    1.40
  10   0   1   -0.20    1.90
 -10   0  -1   -2.60    1.50
 -10   0  -1   -1.10    1.50
 -10   0  -1    0.60    1.90
  10   0   1    2.80    1.50
 -10   0  -1    1.40    1.40
  10   0   1   -0.20    1.70
 -10   0  -1    0.80    1.50
 -10   0  -1    1.80    1.70
  10   0   1   -0.90    1.50
 -10   0  -1   -0.60    1.40
 -10   0  -1   -1.00    1.90
  -9   0  -1    2.90    1.70
  -9   0  -1    2.50    1.30
   9   0   1   -0.40    1.20
   9   0   1    5.80    1.50
   9   0   1    3.40    1.30
   9   0   1    0.10    1.60
  -9   0  -1    3.90    1.30
  -9   0  -1    2.70    1.80
  -9   0  -1    5.20    2.10
  -9   0  -1    1.50    1.50
  -9   0  -1    1.90    1.60
   9   0   1   -0.30    1.30
   9   0   1    5.00    1.40
  -9   0  -1    1.00    1.10
  -8   0  -1    0.20    1.40
  -8   0  -1   -1.30    1.00
   8   0   1   -0.80    1.20
   8   0   1   -1.00    1.10
  -8   0  -1    0.30    1.00
  -8   0  -1   -0.70    1.40
   8   0   1   -1.10    1.10
   8   0   1   -0.10    1.00
   8   0   1   -1.00    1.00
  -8   0  -1    0.40    1.30
   8   0   1    0.80    1.40
  -8   0  -1   -0.90    1.10
  -8   0  -1    0.20    1.10
   8   0   1    1.60    1.20
  -8   0  -1    0.70    1.70
   7   0   1   -0.70    1.20
  -7   0  -1   -0.30    0.90
  -7   0  -1    1.50    1.30
   7   0   1   -1.10    1.60
  -7   0  -1    0.10    0.90
   7   0   1    0.40    1.30
   7   0   1   -0.20    1.10
   7   0   1   -0.70    1.00
  -7   0  -1    1.00    1.40
  -7   0  -1    2.00    1.40
  -7   0  -1   -1.30    1.00
   7   0   1   -0.30    1.40
  -7   0  -1    1.70    1.60
  -7   0  -1    1.50    1.40
   7   0   1   -0.80    1.10
  -7   0  -1   -1.60    1.00
  -6   0  -1    0.10    1.40
   6   0   1    0.40    1.10
  -6   0  -1    0.40    1.10
   6   0   1   -2.50    1.50
  -6   0  -1    1.30    1.00
   6   0   1   -1.00    1.30
  -6   0  -1   -0.50    0.90
   6   0   1    0.20    1.10
  -6   0  -1    4.50    1.80
  -6   0  -1   -0.50    1.60
  -6   0  -1    0.30    1.30
  -6   0  -1    1.20    1.40
   5   0   1    1.50    1.00
   5   0   1    0.10    0.80
  -5   0  -1   -0.10    1.00
  -5   0  -1    1.20    1.10
   5   0   1   -0.60    0.90
   5   0   1    1.00    0.90
  -5   0  -1    2.90    1.30
  -5   0  -1    0.20    1.10
  -5   0  -1   -1.00    0.70
  -5   0  -1    0.10    0.90
   5   0   1   -0.70    1.20
  -5   0  -1    0.20    0.90
  -5   0  -1    0.30    1.10
   5   0   1   -0.30    0.90
   5   0   1    1.00    0.90
  -5   0  -1   -0.70    0.90
  -5   0  -1    0.00    0.80
  -4   0  -1   -0.60    0.80
  -4   0  -1   -0.60    0.90
  -4   0  -1    0.60    0.90
   4   0   1    1.40    0.80
   4   0   1   -0.40    0.90
   4   0   1    0.40    0.70
  -4   0  -1    1.70    0.80
   4   0   1    0.20    0.70
  -4   0  -1   -0.10    0.70
  -4   0  -1    0.10    0.70
  -4   0  -1    0.50    0.60
   4   0   1    1.90    0.60
  -4   0  -1    0.50    0.70
   4   0   1    0.80    0.90
   4   0   1    0.90    0.70
  -4   0  -1    0.90    0.80
   4   0   1    1.10    0.70
   4   0   1   -1.00    0.70
  -4   0  -1    0.80    0.60
  -3   0  -1    0.40    0.50
  -3   0  -1   -1.40    0.60
  -3   0  -1    0.50    0.80
   3   0   1   -1.60    0.60
  -3   0  -1    0.50    0.70
   3   0   1   -0.80    0.60
  -3   0  -1   -0.60    0.90
  -3   0  -1    0.00    0.80
  -3   0  -1   -0.60    0.70
   3   0   1   -1.00    0.90
  -3   0  -1    0.50    0.60
   3   0   1   -0.20    0.60
   3   0   1   -0.50    0.60
   3   0   1    0.50    0.70
  -3   0  -1   -0.30    0.50
  -3   0  -1   -1.40    0.60
   3   0   1   -0.70    0.80
   3   0   1   -0.50    0.50
   3   0   1   -0.20    0.70
   2   0   1    0.10    0.70
  -2   0  -1    0.60    0.60
   2   0   1    0.30    0.40
   2   0   1    0.30    0.50
  -2   0  -1    0.50    0.50
  -2   0  -1    0.00    0.50
  -2   0  -1    0.20    0.50
   2   0   1    0.80    0.50
   2   0   1   -0.60    0.60
  -2   0  -1   -0.60    0.40
  -2   0  -1    0.80    0.60
   2   0   1    0.40    0.50
  -2   0  -1   -0.20    0.40
  -2   0  -1    0.40    0.70
  -2   0  -1    0.00    0.50
  -2   0  -1    0.90    0.40
   2   0   1    0.70    0.50
   1   0   1    0.20    0.20
   1   0   1    0.00    0.20
  -1   0  -1   -0.10    0.30
   1   0   1    0.00    0.30
  -1   0  -1   -0.10    0.30
   2   0  -1    0.40    0.50
   2   0  -1    0.30    0.50
  -2   0   1   -0.20    0.50
  -2   0   1    0.10    0.60
  -2   0   1    1.10    0.50
   2   0  -1   -0.40    0.50
  -2   0   1   -0.20    0.50
  -2   0   1   -0.30    0.50
   2   0  -1    0.40    0.50
  -2   0   1   -0.40    0.50
  -2   0   1    0.30    0.40
   2   0  -1    0.30    0.50
   2   0  -1    0.10    0.50
   2   0  -1   -0.10    0.60
   2   0  -1    0.40    0.50
   2   0  -1   -0.60    0.50
  -2   0   1   -0.30    0.50
   3   0  -1    1.20    0.70
  -3   0   1    0.10    0.70
   3   0  -1   -0.10    0.80
   3   0  -1    0.40    0.60
   3   0  -1   -0.50    0.70
   3   0  -1   -0.50    0.60
  -3   0   1    0.20    0.80
  -3   0   1    0.30    0.80
  -3   0   1    0.80    0.70
  -3   0   1    0.60    0.70
  -3   0   1    0.70    0.60
   3   0  -1    0.50    0.70
   3   0  -1   -0.80    0.70
  -3   0   1    0.50    0.70
  -3   0   1    1.40    0.80
   3   0  -1    1.10    0.70
   3   0  -1    0.00    0.70
  -4   0   1   -1.10    0.80
  -4   0   1   -0.50    0.90
  -4   0   1   -0.10    0.70
   4   0  -1    0.60    0.70
   4   0  -1   -0.50    0.70
   4   0  -1    0.80    0.80
   4   0  -1   -1.20    0.70
   4   0  -1   -0.60    0.70
   4   0  -1   -0.60    0.70
  -4   0   1   -0.80    0.90
   4   0  -1   -1.30    0.80
  -4   0   1   -1.20    0.80
   4   0  -1   -1.30    0.70
  -4   0   1   -0.20    0.70
  -4   0   1   -0.50    0.70
   4   0  -1   -0.10    0.90
  -4   0   1   -0.60    0.80
  -5   0   1   -0.20    1.00
  -5   0   1    1.70    1.20
  -5   0   1    0.90    0.80
   5   0  -1    2.40    0.80
   5   0  -1    0.40    0.80
   5   0  -1    0.50    0.90
   5   0  -1    0.10    0.90
  -5   0   1    0.00    0.90
  -5   0   1    1.20    1.10
   5   0  -1    0.90    1.10
  -5   0   1    0.50    1.00
   5   0  -1    0.20    1.10
   5   0  -1    1.80    0.90
   5   0  -1    1.30    1.00
  -5   0   1    0.70    1.10
   5   0  -1    0.40    0.80
  -5   0   1    0.60    0.60
  -5   0   1   -0.80    0.90
  -6   0   1    4.10    1.20
  -6   0   1    5.90    1.20
   6   0  -1    1.90    1.10
  -6   0   1    1.70    1.60
  -6   0   1    2.40    1.50
   6   0  -1    5.80    1.50
   6   0  -1    2.70    1.20
   6   0  -1    3.80    1.50
   6   0  -1    5.10    1.20
  -7   0   1    1.70    1.50
   7   0  -1    0.20    1.10
   7   0  -1    3.70    1.10
  -7   0   1    4.60    1.40
  -7   0   1    2.70    1.20
  -7   0   1    2.50    1.10
   7   0  -1    2.40    1.20
  -7   0   1   -0.60    0.80
   7   0  -1    1.50    1.30
  -7   0   1    1.00    1.50
  -7   0   1    0.80    1.20
  -7   0   1    2.50    1.50
  -7   0   1    2.90    1.20
  -7   0   1    4.40    1.50
   7   0  -1    0.60    1.20
   7   0  -1    0.60    2.30
  -8   0   1    3.90    1.60
  -8   0   1    3.90    1.60
  -8   0   1    6.90    1.80
   8   0  -1    7.20    1.40
  -8   0   1    7.20    1.50
  -8   0   1    5.90    1.50
   8   0  -1    9.70    1.70
  -8   0   1    7.50    1.70
   9   0  -1    1.20    1.30
  -9   0   1    5.00    1.90
  -9   0   1    3.50    1.40
  -9   0   1    2.90    1.70
   9   0  -1    1.20    1.20
   9   0  -1    5.80    1.50
  -9   0   1    3.70    1.80
   9   0  -1    0.80    1.30
   9   0  -1    3.70    1.50
  -9   0   1    0.00    1.50
  -9   0   1    3.00    1.30
   9   0  -1    5.40    1.80
  -9   0   1    8.00    1.70
  -9   0   1    2.00    1.40
   9   0  -1    2.40    1.60
 -10   0   1    0.70    1.50
  10   0  -1    1.10    1.80
  10   0  -1    4.00    1.90
  10   0  -1    0.10    1.60
 -10   0   1   -0.10    2.20
  10   0  -1   -0.80    1.60
 -10   0   1   -2.00    1.80
 -10   0   1   -2.80    1.30
 -10   0   1   -0.80    1.10
  10   0  -1    0.50    1.40
 -10   0   1    0.30    1.50
 -10   0   1    5.70    1.90
  10   0  -1   -0.60    1.40
  10   0  -1   -1.00    1.30
  10   0  -1    2.70    1.60
 -10   0   1   -2.10    1.90
 -10   0   1   -0.10    1.70
 -10   0   1   -3.10    1.60
  11   0  -1    7.70    2.20
 -11   0   1    3.10    1.80
 -11   0   1    1.30    1.70
  11   0  -1    2.20    1.80
 -11   0   1    3.30    2.20
 -11   0   1    0.20    1.80
  11   0  -1    3.70    2.40
  11   0  -1    1.20    1.50
  11   0  -1    3.20    1.60
 -11   0   1    1.50    2.50
  11   0  -1    0.30    1.60
 -11   0   1    1.60    2.00
  11   0  -1    7.40    2.30
 -11   0   1    8.60    2.00
  11   0  -1    5.90    1.80
 -11   0   1   -0.70    1.80
  12   0  -1    2.90    1.80
 -12   0   1    1.30    2.20
 -12   0   1   11.10    2.90
  12   0  -1    2.80    1.90
 -12   0   1    5.30    2.00
 -12   0   1   12.40    2.30
 -12   0   1    7.20    3.60
  12   0  -1   10.40    2.30
  12   0  -1   10.60    2.70
  12   0  -1    8.30    2.40
 -12   0   1    1.60    2.00
  12   0  -1    6.20    2.00
  12   0  -1    5.20    2.00
 -12   0   1    2.90    2.10
 -12   0   1    5.80    2.60
  13   0  -1    1.50    1.70
 -13   0   1    5.10    2.60
 -13   0   1    2.60    2.00
 -13   0   1    6.00    2.50
  13   0  -1    4.00    2.00
  13   0  -1    5.10    2.40
  13   0  -1    3.40    2.10
 -13   0   1    7.90    2.40
 -13   0   1   -0.30    2.90
  13   0  -1    1.10    2.10
 -14   0   1    3.00    2.40
 -14   0   1   -0.10    2.40
  14   0  -1    4.10    2.10
  14   0  -1   -0.60    2.10
 -14   0   1   -2.80    3.00
  14   0  -1   -6.70    2.60
 -14   0   1   -0.60    2.20
 -14   0   1   -2.40    2.20
 -14   0   1   -2.30    2.00
 -14   0   1   -1.10    2.00
  14   0  -1   -1.60    2.50
 -14   0   1   -1.20    2.60
  14   0  -1   -4.40    2.30
 -15   0   1    5.40    2.90
 -15   0   1    2.70    2.60
  15   0  -1   -1.00    2.30
  15   0  -1    1.70    3.00
 -15   0   1    1.30    2.20
  15   0  -1    1.00    2.70
 -15   0   1   -1.90    3.20
  15   0  -1    5.70    2.20
 -15   0   1    1.10    2.80
 -15   0   1    2.60    2.60
 -16   0   1   -1.70    2.70
  16   0  -1   -1.40    2.70
 -16   0   1   -1.80    3.40
 -16   0   1   -4.10    2.50
  16   0  -1    2.60    2.20
  16   0  -1   -0.90    2.80
 -16   0   1    1.00    2.70
  16   0  -1   -4.70    2.50
 -16   0   1   -0.80    2.90
  16   1   1    5.00    2.30
 -16   1  -1   -2.70    3.30
 -16   1  -1   -2.60    2.30
  16   1   1    0.30    2.80
  16   1   1    4.30    3.20
 -16   1  -1    0.40    2.70
 -16   1  -1   -3.70    2.80
  16   1   1   -0.70    2.40
 -16  -1  -1    2.40    3.10
 -16  -1  -1   -2.00    4.40
  16  -1   1   -4.70    2.20
  16  -1   1    6.10    2.20
  16  -1   1    0.20    2.90
 -16  -1  -1    1.50    2.80
 -16  -1  -1   -1.30    3.50
 -16  -1  -1    1.40    2.60
  16  -1   1    0.10    2.80
 -16  -1  -1   -2.20    2.70
 -15   1  -1    0.40    3.30
 -15   1  -1    1.40    2.50
 -15   1  -1   -0.30    2.40
  15   1   1    4.20    2.80
  15   1   1    0.20    2.30
  15   1   1    5.50    2.10
 -15   1  -1    3.00    2.80
 -15   1  -1    3.90    2.90
 -15   1  -1    2.20    2.20
 -15  -1  -1   -1.20    2.40
 -15  -1  -1   -0.70    3.40
  15  -1   1   -0.90    2.30
 -15  -1  -1   -1.20    2.60
 -15  -1  -1    0.70    2.60
 -15  -1  -1    5.00    2.80
 -15  -1  -1    0.00    2.20
  15  -1   1   -2.70    2.20
  15  -1   1    4.80    2.10
 -14   1  -1    0.30    1.90
  14   1   1   -4.30    2.00
 -14   1  -1   -0.20    2.60
 -14   1  -1    0.50    3.10
 -14   1  -1   -5.40    2.30
 -14   1  -1   -0.40    2.20
  14   1   1    0.20    2.50
  14   1   1   -0.70    2.60
 -14   1  -1   -1.60    2.00
  14   1   1   -0.70    2.50
 -14   1  -1    0.60    2.30
 -14   1  -1    0.40    2.30
 -14  -1  -1    2.10    2.50
 -14  -1  -1   -2.00    3.10
 -14  -1  -1   -0.10    2.90
  14  -1   1   -0.20    2.40
 -14  -1  -1   -1.30    2.20
  14  -1   1   -2.80    2.20
 -14  -1  -1    0.40    2.30
  14  -1   1   -1.80    2.30
 -14  -1  -1   -3.20    1.90
 -14  -1  -1   -1.40    2.60
 -14  -1  -1   -1.60    2.50
 -13   1  -1   48.50    5.70
  13   1   1   46.30    5.40
  13   1   1   44.70    6.00
 -13   1  -1   56.79    5.80
 -13   1  -1   46.60    5.30
  13   1   1   47.10    5.20
  13   1   1   47.00    5.90
 -13   1  -1   53.09    6.30
 -13   1  -1   36.60    5.40
  13   1   1   46.10    5.80
 -13   1  -1   52.89    5.70
 -13   1  -1   61.29    6.20
 -13  -1  -1   39.70    6.10
 -13  -1  -1   46.60    5.60
  13  -1   1   53.39    5.20
  13  -1   1   54.49    6.00
 -13  -1  -1   46.10    5.60
  13  -1   1   55.29    5.90
 -13  -1  -1   60.09    6.20
  13  -1   1   52.59    5.70
 -13  -1  -1   47.90    5.90
 -13  -1  -1   46.80    5.40
  13  -1   1   55.09    5.20
 -13  -1  -1   48.90    5.60
 -13  -1  -1   42.80    5.70
  13  -1   1   55.09    5.80
 -12   1  -1    2.50    1.70
  12   1   1    0.10    2.40
 -12   1  -1    3.70    4.20
  12   1   1    2.20    1.60
  12   1   1    2.40    2.60
  12   1   1   10.00    2.40
 -12   1  -1   -0.80    1.80
  12   1   1    7.10    2.00
 -12   1  -1    1.20    1.80
 -12   1  -1   -0.40    2.00
  12   1   1    2.30    1.90
 -12   1  -1    5.30    2.50
 -12   1  -1    3.10    2.10
  12   1   1    5.70    1.90
 -12  -1  -1    1.50    1.70
  12  -1   1    3.60    1.70
  12  -1   1    4.20    2.20
 -12  -1  -1    2.80    2.50
  12  -1   1   -0.50    1.70
 -12  -1  -1    1.10    2.00
  12  -1   1    0.10    1.90
 -12  -1  -1   -0.50    1.90
  12  -1   1    3.50    2.10
  12  -1   1   -0.40    1.50
 -12  -1  -1    3.90    2.00
 -12  -1  -1    3.10    3.20
  12  -1   1    4.10    2.00
 -12  -1  -1    4.80    2.80
  12  -1   1    0.80    1.80
 -12  -1  -1   10.10    2.20
 -12  -1  -1    2.00    2.00
  11   1   1   50.49    5.60
 -11   1  -1   53.99    5.70
  11   1   1   53.49    5.80
 -11   1  -1   49.20    5.50
  11   1   1   67.79    6.20
 -11   1  -1   55.49    5.90
 -11   1  -1   63.39    6.30
  11   1   1   62.99    6.00
 -11   1  -1   52.59    6.10
 -11   1  -1   59.49    6.30
 -11   1  -1   62.39    6.00
  11   1   1   65.39    5.80
  11   1   1   59.89    5.70
  11   1   1   56.19    6.00
 -11   1  -1   51.49    5.90
 -11  -1  -1   69.79    6.00
 -11  -1  -1   50.49    6.40
  11  -1   1   57.69    5.50
  11  -1   1   56.49    5.90
  11  -1   1   55.69    5.80
  11  -1   1   49.70    5.70
  11  -1   1   63.19    6.10
 -11  -1  -1   59.09    6.00
  11  -1   1   59.89    6.10
  11  -1   1   47.80    6.60
  11  -1   1   61.49    5.70
 -11  -1  -1   54.29    5.70
 -11  -1  -1   61.89    6.30
 -11  -1  -1   57.39    6.40
 -11  -1  -1   56.89    6.10
 -11  -1  -1   58.49    6.00
  10   1   1   28.40    3.60
  10   1   1   29.40    3.60
  10   1   1   34.70    3.90
  10   1   1   37.30    3.70
 -10   1  -1   34.90    3.90
  10   1   1   24.80    3.70
 -10   1  -1   34.60    3.90
 -10   1  -1   33.70    3.60
 -10   1  -1   37.20    3.90
 -10   1  -1   31.40    3.80
 -10   1  -1   27.40    3.80
 -10   1  -1   35.80    4.30
  10   1   1   29.70    3.90
  10   1   1   29.80    3.40
  10   1   1   28.10    3.70
 -10   1  -1   32.20    3.80
 -10   1  -1   38.90    4.30
  10  -1   1   32.80    3.90
  10  -1   1   35.10    4.10
  10  -1   1   31.10    3.60
  10  -1   1   28.10    3.80
 -10  -1  -1   27.10    3.90
 -10  -1  -1   32.00    4.00
  10  -1   1   28.90    3.80
  10  -1   1   32.00    3.60
 -10  -1  -1   24.10    3.60
  10  -1   1   25.30    3.70
  10  -1   1   33.40    3.40
 -10  -1  -1   30.70    3.50
 -10  -1  -1   30.20    3.60
 -10  -1  -1   24.30    3.30
 -10  -1  -1   35.90    4.10
 -10  -1  -1   24.30    3.60
 -10  -1  -1   30.40    4.40
 -10  -1  -1   29.30    3.90
   9   1   1   56.79    5.80
   9   1   1   52.69    5.30
   9   1   1   61.29    5.50
   9   1   1   47.10    5.40
  -9   1  -1   65.79    5.90
  -9   1  -1   55.19    5.30
  -9   1  -1   56.49    5.50
   9   1   1   58.29    5.50
  -9   1  -1   68.69    5.70
  -9   1  -1   65.19    5.70
  -9   1  -1   51.59    5.50
  -9   1  -1   66.79    5.90
  -9   1  -1   48.20    5.60
   9   1   1   55.39    5.60
  -9   1  -1   66.09    5.70
   9   1   1   51.49    5.40
   9  -1   1   58.59    5.70
  -9  -1  -1   58.09    5.50
   9  -1   1   61.99    5.50
  -9  -1  -1   50.39    5.50
   9  -1   1   65.19    5.80
   9  -1   1   65.69    5.40
  -9  -1  -1   63.79    5.90
   9  -1   1   58.59    5.50
   9  -1   1   57.09    5.60
  -9  -1  -1   58.39    5.60
   9  -1   1   58.69    5.40
  -9  -1  -1   56.49    5.80
  -9  -1  -1   59.69    5.60
  -9  -1  -1   47.40    5.30
  -9  -1  -1   53.89    5.60
  -9  -1  -1   46.50    5.60
   8   1   1   11.50    1.70
  -8   1  -1   13.60    1.80
  -8   1  -1   11.60    1.80
  -8   1  -1   14.80    1.90
  -8   1  -1   12.70    1.90
   8   1   1   10.00    1.60
   8   1   1    9.30    1.80
   8   1   1   14.80    2.00
   8   1   1    9.10    2.00
  -8   1  -1   12.50    2.00
   8   1   1   12.10    1.80
   8   1   1   12.10    1.70
  -8   1  -1    9.40    1.90
  -8   1  -1   10.00    1.70
  -8   1  -1   17.30    2.30
  -8   1  -1    9.20    1.60
   8   1   1   11.40    1.80
  -8   1  -1   12.40    1.70
  -8  -1  -1   10.20    1.90
  -8  -1  -1    9.30    1.60
   8  -1   1   12.30    1.70
  -8  -1  -1   12.10    1.80
   8  -1   1   11.80    1.80
  -8  -1  -1   14.00    1.90
   8  -1   1   12.40    2.20
   8  -1   1   11.90    1.60
  -8  -1  -1   15.40    2.30
   8  -1   1   13.90    2.00
   8  -1   1   10.80    1.70
  -8  -1  -1   14.40    1.90
   8  -1   1   11.00    1.70
  -8  -1  -1   12.40    2.00
  -8  -1  -1    9.00    2.00
   8  -1   1   11.50    1.70
  -8  -1  -1    9.00    1.60
  -8  -1  -1    9.30    1.70
  -7   1  -1  247.28   20.70
  -7   1  -1  232.88   20.70
  -7   1  -1  257.27   20.80
   7   1   1  234.28   20.60
  -7   1  -1  254.97   20.70
   7   1   1  238.88   20.70
  -7   1  -1  241.68   20.60
  -7   1  -1  247.98   20.70
   7   1   1  226.08   20.70
  -7   1  -1  253.47   20.70
   7   1   1  221.48   20.80
  -7   1  -1  266.37   20.70
   7   1   1  228.58   20.70
   7   1   1  229.78   20.70
   7   1   1  211.18   20.60
  -7   1  -1  240.68   20.70
  -7   1  -1  269.17   20.80
   7  -1   1  255.87   20.80
  -7  -1  -1  252.47   20.80
  -7  -1  -1  214.18   20.70
  -7  -1  -1  211.78   20.70
   7  -1   1  255.77   20.80
   7  -1   1  235.98   20.70
  -7  -1  -1  237.18   20.70
  -7  -1  -1  216.68   20.60
   7  -1   1  242.28   20.70
   7  -1   1  264.57   20.70
   7  -1   1  245.48   20.70
  -7  -1  -1  234.78   20.70
  -7  -1  -1  234.68   20.70
  -7  -1  -1  237.08   20.80
  -7  -1  -1  245.08   20.70
   7  -1   1  246.38   20.60
   7  -1   1  251.77   20.70
   6   1   1  144.29   13.00
  -6   1  -1  145.89   12.90
   6   1   1  142.99   13.00
  -6   1  -1  146.99   12.90
  -6   1  -1  149.59   12.90
  -6   1  -1  159.68   12.90
  -6   1  -1  166.68   13.10
   6   1   1  138.19   12.80
   6   1   1  145.09   12.80
   6   1   1  151.08   12.90
  -6   1  -1  150.48   12.80
  -6   1  -1  160.68   13.00
   6   1   1  152.58   13.00
   6   1   1  137.19   12.90
   6  -1   1  164.18   13.00
   6  -1   1  152.68   12.90
  -6  -1  -1  136.59   13.20
  -6  -1  -1  160.38   13.30
   6  -1   1  139.29   12.90
   6  -1   1  156.78   12.90
   6  -1   1  146.79   13.00
  -6  -1  -1  147.59   12.90
  -6  -1  -1  146.69   12.90
  -6  -1  -1  137.69   12.80
  -6  -1  -1  128.59   12.90
   6  -1   1  158.08   12.90
  -6  -1  -1  168.98   13.10
  -6  -1  -1  143.79   12.90
   6  -1   1  151.58   12.80
   6  -1   1  143.49   12.90
   6  -1   1  144.39   12.90
  -5   1  -1   92.69    8.90
   5   1   1   98.09    8.80
  -5   1  -1  104.79    9.00
  -5   1  -1  109.59    8.90
  -5   1  -1  110.49    9.00
  -5   1  -1  106.19    8.90
  -5   1  -1   93.49    8.90
   5   1   1  110.99    8.90
  -5   1  -1   95.09    8.90
   5   1   1  113.69    9.00
   5   1   1   93.79    8.90
  -5   1  -1  100.99    8.90
  -5   1  -1   95.29    8.80
   5   1   1  114.19    8.90
  -5   1  -1   97.39    8.90
   5   1   1   95.59    8.80
   5  -1   1   93.39    8.90
   5  -1   1  106.59    8.90
  -5  -1  -1  107.79    8.90
   5  -1   1  100.49    8.90
   5  -1   1   94.59    8.90
  -5  -1  -1  108.09    9.00
  -5  -1  -1  104.59    8.90
  -5  -1  -1   99.49    8.90
   5  -1   1  102.29    8.90
  -5  -1  -1  108.69    9.00
   5  -1   1  102.79    9.00
  -5  -1  -1   94.29    8.90
   5  -1   1  102.19    8.90
  -5  -1  -1  106.09    9.00
   5  -1   1  100.09    8.90
  -5  -1  -1  109.49    8.90
   5  -1   1   95.59    8.90
  -4   1  -1    9.20    1.50
   4   1   1   10.70    1.30
   4   1   1    7.30    1.20
  -4   1  -1   11.70    1.40
   4   1   1    8.30    1.20
  -4   1  -1   10.50    1.20
   4   1   1    9.70    1.30
   4   1   1    8.50    1.30
   4   1   1    9.40    1.40
  -4   1  -1   11.80    1.50
   4   1   1   10.30    1.20
  -4   1  -1   12.90    1.40
  -4   1  -1    9.80    1.30
  -4   1  -1    8.50    1.20
  -4   1  -1   11.10    1.40
  -4   1  -1    8.80    1.20
  -4   1  -1    9.40    1.20
  -4  -1  -1    9.90    1.30
   4  -1   1    9.80    1.20
  -4  -1  -1   10.20    1.40
   4  -1   1   12.30    1.30
   4  -1   1   12.30    1.40
   4  -1   1   10.80    1.30
  -4  -1  -1   11.20    1.30
  -4  -1  -1   11.00    1.30
   4  -1   1    9.90    1.20
  -4  -1  -1   10.00    1.50
   4  -1   1   10.10    1.20
   4  -1   1   11.80    1.40
   4  -1   1    9.60    1.20
  -4  -1  -1    9.50    1.20
  -4  -1  -1    8.40    1.20
  -4  -1  -1    8.90    1.40
   4  -1   1   12.20    1.50
  -3   1  -1 1270.67  119.39
   3   1   1 1335.97  119.49
  -3   1  -1 1606.84  144.89
   3  -1   1 1533.65  153.28
  -3  -1  -1 1698.83  145.29
  -3  -1  -1 1296.97  119.39
   3  -1   1 1497.95  119.69
   2  -1   1  102.79    8.80
  -1   1  -1   28.80    2.80
   1  -1   1   33.60    2.70
   1  -1   1   32.10    2.70
   1  -1  -1    1.60    0.30
   1  -1  -1    1.00    0.30
  -2   1   1  947.91   90.49
  -2   1   1  826.52   72.19
   2   1  -1  859.41   88.19
   2   1  -1  842.42   72.29
  -2  -1   1  760.32   72.09
   2  -1  -1  832.62   72.19
   2  -1  -1  951.30   89.69
  -2  -1   1  933.11   90.49
   3   1  -1  101.99    8.70
   3   1  -1   94.89    8.60
  -3   1   1  104.79    8.60
  -3   1   1  109.89    8.70
  -3   1   1   98.89    8.60
  -3   1   1   99.49    8.60
   3   1  -1   90.79    8.60
  -3   1   1   98.29    8.60
   3   1  -1  101.29    8.60
  -3   1   1  100.79    8.70
  -3   1   1  101.79    8.60
   3   1  -1   99.59    8.60
  -3   1   1   91.29    8.60
  -3   1   1  102.99    8.60
   3  -1  -1  101.19    8.60
  -3  -1   1  102.19    8.60
  -3  -1   1   94.79    8.60
   3  -1  -1  103.79    8.60
  -3  -1   1  100.69    8.60
   3  -1  -1  103.99    8.60
  -3  -1   1  100.59    8.60
   3  -1  -1   95.09    8.60
   3  -1  -1   97.39    8.60
  -3  -1   1   91.59    8.70
   3  -1  -1   95.59    8.60
  -3  -1   1   99.99    8.60
   3  -1  -1  101.59    8.60
   3  -1  -1  100.69    8.60
   3  -1  -1  112.29    8.70
  -3  -1   1  102.29    8.70
   4   1  -1  161.58   14.50
  -4   1   1  175.88   14.50
  -4   1   1  170.38   14.50
   4   1  -1  170.08   14.50
   4   1  -1  160.28   14.40
  -4   1   1  175.48   14.50
  -4   1   1  183.38   14.50
  -4   1   1  172.68   14.50
   4   1  -1  177.18   14.50
  -4   1   1  171.08   14.50
  -4   1   1  169.58   14.50
   4   1  -1  152.98   14.50
  -4   1   1  175.38   14.50
   4   1  -1  152.38   14.50
  -4   1   1  156.78   14.50
  -4  -1   1  165.18   14.50
   4  -1  -1  183.68   14.50
   4  -1  -1  169.48   14.40
   4  -1  -1  168.68   14.50
   4  -1  -1  172.88   14.50
   4  -1  -1  161.38   14.50
  -4  -1   1  172.18   14.50
   4  -1  -1  164.48   14.40
  -4  -1   1  169.78   14.50
  -4  -1   1  171.48   14.50
  -4  -1   1  165.18   14.50
   4  -1  -1  149.39   14.50
  -4  -1   1  167.38   14.50
   4  -1  -1  167.68   14.40
  -4  -1   1  175.38   14.50
  -4  -1   1  171.88   14.50
   4  -1  -1  175.68   14.50
   5   1  -1   46.50    5.00
   5   1  -1   51.69    5.00
  -5   1   1   59.09    5.00
  -5   1   1   60.59    5.10
   5   1  -1   54.49    5.00
   5   1  -1   51.59    5.00
  -5   1   1   53.79    5.00
  -5   1   1   55.29    5.10
  -5   1   1   60.39    5.10
  -5   1   1   55.99    4.80
  -5   1   1   54.89    5.00
  -5   1   1   58.79    5.00
   5   1  -1   47.70    4.90
   5   1  -1   56.39    5.10
  -5   1   1   58.09    5.00
   5   1  -1   52.59    5.00
   5  -1  -1   58.29    5.00
   5  -1  -1   55.09    4.90
  -5  -1   1   57.09    5.20
  -5  -1   1   54.49    5.00
  -5  -1   1   53.59    5.00
  -5  -1   1   48.60    5.00
  -5  -1   1   52.79    4.80
   5  -1  -1   53.29    5.00
  -5  -1   1   56.79    5.10
  -5  -1   1   51.49    5.00
   5  -1  -1   55.19    5.00
  -5  -1   1   55.79    5.00
   5  -1  -1   55.09    5.00
   5  -1  -1   53.29    5.00
  -5  -1   1   59.69    5.10
   5  -1  -1   57.99    5.10
   5  -1  -1   51.39    4.90
  -6   1   1    6.00    1.70
   6   1  -1    6.70    1.40
  -6   1   1    7.50    1.30
   6   1  -1    5.70    1.70
   6   1  -1    7.10    1.30
   6   1  -1    6.00    1.40
   6   1  -1    6.60    1.20
   6   1  -1    6.80    1.30
   6   1  -1    5.30    1.50
   6   1  -1   10.10    1.60
  -6   1   1    8.20    1.40
  -6   1   1    6.30    1.20
  -6   1   1    5.20    1.30
  -6   1   1    6.90    1.70
  -6   1   1    3.10    1.00
  -6  -1   1    5.30    1.30
   6  -1  -1    8.70    1.50
  -6  -1   1    6.20    2.40
   6  -1  -1    6.10    1.30
  -6  -1   1    5.30    1.30
   6  -1  -1    4.90    1.40
  -6  -1   1    7.00    1.70
  -6  -1   1    4.20    2.80
   6  -1  -1    5.60    1.50
   6  -1  -1    9.20    1.60
   6  -1  -1    7.40    1.40
  -6  -1   1    4.70    1.20
  -6  -1   1    7.70    1.40
   6  -1  -1    5.90    1.30
   6  -1  -1    7.30    1.40
  -6  -1   1    2.90    1.20
  -7   1   1   85.79    7.60
   7   1  -1   78.09    7.40
  -7   1   1   87.49    7.40
  -7   1   1   86.59    7.50
  -7   1   1   85.99    7.70
   7   1  -1   82.79    7.60
  -7   1   1   79.29    7.50
   7   1  -1   81.09    7.40
  -7   1   1   89.29    7.50
   7   1  -1   75.09    7.40
  -7   1   1   81.79    7.50
   7   1  -1   75.59    7.50
  -7   1   1   89.69    7.50
  -7  -1   1   78.09    7.40
  -7  -1   1   75.09    7.40
  -7  -1   1   85.29    7.50
  -7  -1   1   82.99    7.40
   7  -1  -1   80.49    7.40
  -7  -1   1   75.09    7.50
   7  -1  -1   95.19    8.00
   7  -1  -1   87.49    7.50
   7  -1  -1   79.89    7.40
   7  -1  -1   89.29    7.70
   7  -1  -1   83.09    7.50
  -7  -1   1   82.79    7.70
  -7  -1   1   79.89    7.50
   7  -1  -1   89.09    7.40
  -7  -1   1   80.99    7.50
   8   1  -1   35.60    4.00
   8   1  -1   28.20    3.60
  -8   1   1   36.50    3.80
  -8   1   1   38.50    3.70
   8   1  -1   32.00    3.70
  -8   1   1   30.30    3.80
  -8   1   1   41.60    4.20
  -8   1   1   33.90    3.40
  -8   1   1   38.30    3.80
   8   1  -1   29.50    3.70
   8   1  -1   32.70    3.50
  -8   1   1   42.70    3.90
   8   1  -1   37.40    3.90
   8   1  -1   32.70    3.70
  -8   1   1   42.30    4.00
   8  -1  -1   36.00    3.60
   8  -1  -1   35.80    3.80
   8  -1  -1   42.20    3.90
  -8  -1   1   34.90    3.80
  -8  -1   1   35.90    3.90
  -8  -1   1   33.90    3.60
  -8  -1   1   32.90    4.00
  -8  -1   1   31.70    3.90
   8  -1  -1   35.80    3.60
  -8  -1   1   30.80    3.70
   8  -1  -1   36.70    3.50
  -8  -1   1   32.10    4.00
  -8  -1   1   34.30    3.80
   8  -1  -1   34.80    3.70
   8  -1  -1   39.40    3.70
   8  -1  -1   34.10    3.80
   8  -1  -1   42.00    3.90
   9   1  -1   38.80    3.90
  -9   1   1   41.80    3.90
  -9   1   1   34.10    3.70
   9   1  -1   29.10    3.80
  -9   1   1   41.40    4.10
  -9   1   1   34.90    3.80
   9   1  -1   32.10    3.70
  -9   1   1   37.00    3.60
  -9   1   1   26.30    3.90
   9   1  -1   28.70    3.50
   9   1  -1   25.10    3.60
   9   1  -1   25.10    3.90
   9   1  -1   31.50    3.60
   9   1  -1   34.50    4.00
  -9   1   1   38.40    4.20
   9  -1  -1   27.80    3.90
   9  -1  -1   36.30    3.50
  -9  -1   1   30.00    3.90
  -9  -1   1   35.30    4.20
  -9  -1   1   31.10    3.70
  -9  -1   1   37.90    3.90
  -9  -1   1   33.20    3.60
  -9  -1   1   25.10    3.70
   9  -1  -1   31.40    3.60
   9  -1  -1   34.50    3.80
  -9  -1   1   29.30    3.90
  -9  -1   1   35.20    3.90
   9  -1  -1   37.90    3.70
   9  -1  -1   34.20    3.60
  -9  -1   1   39.40    4.10
   9  -1  -1   27.80    3.90
   9  -1  -1   38.60    4.00
  10   1  -1   36.80    4.10
 -10   1   1   37.90    4.20
 -10   1   1   36.80    4.30
  10   1  -1   32.00    4.20
  10   1  -1   29.60    4.20
 -10   1   1   42.80    4.40
  10   1  -1   30.40    4.10
 -10   1   1   39.80    4.20
 -10   1   1   39.50    4.60
  10   1  -1   41.40    4.20
 -10   1   1   36.50    3.80
  10   1  -1   38.60    4.50
 -10   1   1   32.60    4.30
 -10   1   1   42.10    4.10
 -10   1   1   38.70    4.30
 -10   1   1   41.40    4.60
  10   1  -1   39.20    4.60
  10   1  -1   32.70    3.90
 -10  -1   1   40.10    4.70
 -10  -1   1   28.80    4.10
 -10  -1   1   37.60    4.30
  10  -1  -1   33.30    4.00
  10  -1  -1   45.40    4.50
 -10  -1   1   35.10    4.40
 -10  -1   1   35.20    4.60
  10  -1  -1   37.90    4.50
 -10  -1   1   34.50    4.30
 -10  -1   1   33.30    4.20
  10  -1  -1   42.00    4.20
  10  -1  -1   39.20    4.10
  10  -1  -1   38.40    3.90
 -10  -1   1   35.50    4.10
  10  -1  -1   39.80    4.20
  11   1  -1   17.20    2.50
  11   1  -1   23.70    3.40
  11   1  -1   13.10    2.60
  11   1  -1   15.10    2.70
 -11   1   1   20.10    2.70
 -11   1   1   18.00    2.70
 -11   1   1   20.70    3.40
  11   1  -1   17.90    3.00
  11   1  -1   19.50    2.60
 -11   1   1   14.90    2.60
  11   1  -1   18.50    2.70
 -11   1   1   15.30    2.80
 -11   1   1   20.40    3.00
 -11   1   1   16.20    3.00
 -11   1   1   18.60    2.80
 -11  -1   1   19.90    2.90
 -11  -1   1   22.70    2.80
 -11  -1   1   20.10    2.80
 -11  -1   1   24.50    3.10
  11  -1  -1   19.40    2.70
  11  -1  -1   17.70    2.50
 -11  -1   1   22.60    3.20
 -11  -1   1   13.70    2.70
  11  -1  -1   17.90    2.70
  11  -1  -1   20.90    3.00
  11  -1  -1   17.30    2.90
 -11  -1   1   13.90    2.80
 -11  -1   1   23.90    3.30
  11  -1  -1   15.30    2.50
  11  -1  -1   21.80    3.00
 -12   1   1   35.60    4.50
  12   1  -1   35.40    5.10
  12   1  -1   42.10    4.30
 -12  -1   1   45.50    4.70
 -12  -1   1   37.10    4.60
 -12  -1   1   31.60    5.00
  12  -1  -1   35.60    4.90
  12  -1  -1   31.40    4.20
  13   1  -1    8.30    2.40
 -13   1   1    8.20    2.60
 -13   1   1   12.10    2.60
  13   1  -1    7.50    2.30
 -13   1   1   12.60    3.00
  13   1  -1   14.90    3.00
 -13   1   1   12.70    3.30
  13   1  -1   10.70    2.30
  13   1  -1   11.10    2.50
 -13   1   1    7.10    2.50
 -13   1   1    7.70    2.80
 -13   1   1   11.60    2.40
 -13  -1   1   11.60    2.90
 -13  -1   1   12.60    2.70
  13  -1  -1   14.10    2.40
  13  -1  -1   14.70    2.40
 -13  -1   1    7.60    2.70
  13  -1  -1    7.70    2.60
 -13  -1   1    8.60    2.70
 -13  -1   1   13.00    2.50
 -13  -1   1   12.40    3.00
  13  -1  -1    8.10    2.60
  13  -1  -1   12.70    2.60
  13  -1  -1   12.10    2.80
 -13  -1   1   15.10    3.40
  14   1  -1    7.30    2.20
  14   1  -1    0.80    2.50
 -14   1   1    2.00    2.10
 -14   1   1    1.40    2.20
 -14   1   1    6.50    2.60
 -14   1   1    2.70    2.60
  14   1  -1    4.30    2.60
 -14   1   1    1.50    2.60
  14   1  -1    2.20    2.10
 -14   1   1    4.20    3.00
 -14   1   1    1.50    2.30
 -14  -1   1    4.60    2.70
 -14  -1   1    4.40    2.50
  14  -1  -1    1.00    2.70
  14  -1  -1    1.60    2.30
  14  -1  -1    2.70    2.00
 -14  -1   1    2.70    2.20
 -14  -1   1    3.60    2.60
 -14  -1   1    3.20    2.70
  14  -1  -1    3.20    2.40
 -14  -1   1    1.50    2.10
  14  -1  -1    5.60    2.70
 -14  -1   1    2.30    3.10
 -14  -1   1    3.00    2.50
 -15   1   1    9.50    3.10
  15   1  -1   11.50    2.50
 -15   1   1    8.80    3.60
 -15   1   1    6.90    3.00
  15   1  -1    9.00    3.00
 -15   1   1    8.40    2.90
 -15   1   1    8.70    3.10
  15   1  -1    9.30    2.70
  15   1  -1    3.80    2.60
 -15   1   1    9.40    2.70
 -15  -1   1    5.90    3.00
 -15  -1   1    7.50    3.70
 -15  -1   1   12.90    2.90
  15  -1  -1   14.10    2.60
 -15  -1   1    9.20    3.20
  15  -1  -1    7.40    2.60
  15  -1  -1   12.40    3.00
 -15  -1   1    8.10    2.90
  15  -1  -1   10.70    2.80
  15  -1  -1    4.10    2.70
 -15  -1   1    5.80    3.40
 -16   1   1   29.40    4.20
  16   1  -1   16.60    3.80
  16   1  -1   18.10    3.70
 -16   1   1   28.30    4.00
  16   1  -1   31.90    4.00
 -16   1   1   20.00    4.60
  16   1  -1   28.50    4.20
 -16   1   1   17.90    4.20
  16  -1  -1   12.90    3.40
 -16  -1   1   17.50    4.60
  16  -1  -1   30.10    4.30
  16  -1  -1   18.50    3.70
 -16  -1   1   32.80    4.40
 -16  -1   1   23.70    4.70
 -16  -1   1   12.40    3.70
  16  -1  -1   24.70    3.40
  16  -1  -1   21.50    4.20
 -16  -1   1   25.60    3.90
 -16   2  -1    0.00    2.80
  16   2   1   -7.70    3.10
  16   2   1    6.00    2.40
  16   2   1   -2.90    2.30
 -16   2  -1   -1.10    3.50
  16   2   1   -4.10    2.60
  16   2   1    3.60    3.20
 -16   2  -1    1.60    2.50
 -16   2  -1   -7.50    2.40
  16  -2   1   -3.10    2.70
 -16  -2  -1   -2.10    2.80
  16  -2   1   -1.60    2.60
 -16  -2  -1    0.40    2.60
 -16  -2  -1    0.40    2.70
 -16  -2  -1   -4.20    3.00
  16  -2   1    2.60    2.10
 -16  -2  -1    2.60    3.10
  16  -2   1   -3.20    2.40
  15   2   1    7.00    2.70
  15   2   1   13.30    2.90
 -15   2  -1    8.70    2.80
 -15   2  -1   17.90    3.10
 -15   2  -1   14.90    3.80
  15   2   1   15.90    2.70
 -15   2  -1   17.10    3.40
  15   2   1   12.40    3.40
 -15   2  -1   15.30    3.30
 -15   2  -1   18.80    3.40
  15  -2   1   21.30    4.00
 -15  -2  -1   15.40    3.10
 -15  -2  -1   12.60    3.30
  15  -2   1   14.50    2.60
 -15  -2  -1   17.20    3.50
  15  -2   1   13.70    4.00
  15  -2   1   11.80    2.80
 -15  -2  -1   11.00    3.20
 -15  -2  -1    9.40    3.50
 -15  -2  -1   20.10    3.40
  15  -2   1   10.70    3.00
 -15  -2  -1   10.70    4.00
  14   2   1    0.40    2.70
  14   2   1   -2.10    2.40
 -14   2  -1   -1.80    2.00
 -14   2  -1    0.20    1.90
 -14   2  -1    0.80    2.50
 -14   2  -1   -2.40    2.50
 -14   2  -1   -0.40    2.20
  14   2   1    0.40    2.70
 -14   2  -1   -2.30    2.90
 -14   2  -1    1.40    2.10
  14  -2   1    0.20    2.20
  14  -2   1   -1.80    2.00
 -14  -2  -1   -2.30    2.20
 -14  -2  -1   -1.70    3.10
  14  -2   1   -1.30    2.20
 -14  -2  -1   -4.10    2.40
 -14  -2  -1   -1.00    2.20
 -14  -2  -1   -1.50    2.70
 -14  -2  -1    1.10    2.90
 -14  -2  -1    1.10    2.50
  14  -2   1   -1.90    1.90
  14  -2   1   -0.70    2.30
 -13   2  -1   33.30    4.20
  13   2   1   26.40    3.70
  13   2   1   22.10    3.50
 -13   2  -1   25.60    3.60
  13   2   1   32.30    4.10
 -13   2  -1   30.90    4.10
 -13   2  -1   19.80    3.80
 -13   2  -1   38.10    4.90
  13   2   1   30.30    3.90
 -13   2  -1   29.70    3.80
 -13   2  -1   25.80    3.80
 -13   2  -1   35.20    4.30
  13   2   1   30.80    4.20
 -13  -2  -1   35.00    3.90
  13  -2   1   26.10    3.70
  13  -2   1   29.70    3.60
 -13  -2  -1   24.70    3.80
  13  -2   1   31.40    3.70
 -13  -2  -1   23.10    4.00
  13  -2   1   28.30    3.70
 -13  -2  -1   26.20    4.00
  13  -2   1   27.30    3.70
 -13  -2  -1   30.00    3.80
 -13  -2  -1   28.20    3.70
 -13  -2  -1   29.10    4.20
  13  -2   1   38.80    4.00
 -13  -2  -1   33.30    4.30
  12   2   1    7.60    2.00
 -12   2  -1    1.40    2.80
  12   2   1    9.00    2.10
 -12   2  -1    5.90    4.20
  12   2   1   12.90    2.40
 -12   2  -1    7.30    2.00
 -12   2  -1    8.80    3.40
 -12   2  -1    1.50    3.50
 -12   2  -1    4.50    2.00
 -12   2  -1   10.80    2.60
 -12   2  -1    4.90    2.00
 -12   2  -1    9.80    2.30
  12   2   1   10.00    2.60
  12   2   1    6.70    2.00
 -12  -2  -1    2.70    2.50
  12  -2   1    5.80    2.10
  12  -2   1    4.50    2.10
 -12  -2  -1    8.60    2.70
  12  -2   1    8.50    1.90
 -12  -2  -1   11.40    2.40
 -12  -2  -1    3.70    1.60
  12  -2   1    6.60    3.00
 -12  -2  -1    7.80    2.20
  12  -2   1    6.50    2.40
  12  -2   1    4.80    2.20
  12  -2   1    9.50    2.00
  12  -2   1    9.70    2.40
 -12  -2  -1    6.40    2.30
 -12  -2  -1    8.80    2.80
 -12  -2  -1    5.40    2.10
 -12  -2  -1    7.10    2.00
 -11   2  -1   -0.40    1.30
 -11   2  -1    1.90    2.00
 -11   2  -1    1.60    1.70
 -11   2  -1   -0.80    2.20
  11   2   1    1.10    1.70
 -11   2  -1    2.50    2.00
 -11   2  -1    0.20    1.60
  11   2   1    2.60    2.20
  11   2   1    1.00    1.80
 -11   2  -1    4.90    2.60
 -11   2  -1   -1.10    1.60
  11   2   1   -1.20    1.70
  11   2   1    2.30    1.90
  11   2   1    1.00    1.60
 -11   2  -1    2.10    2.00
  11   2   1    1.50    1.90
  11   2   1    3.00    2.00
  11  -2   1    2.30    2.40
 -11  -2  -1    2.80    2.10
  11  -2   1    2.90    1.70
  11  -2   1    0.40    1.50
  11  -2   1    2.10    1.90
 -11  -2  -1    2.00    2.20
 -11  -2  -1    0.70    1.80
  11  -2   1    0.30    1.50
 -11  -2  -1    3.40    2.10
 -11  -2  -1   -0.80    1.70
 -11  -2  -1    0.80    2.80
 -11  -2  -1   -2.80    1.90
 -11  -2  -1    0.90    1.40
  11  -2   1    1.00    2.00
  11  -2   1   -3.30    1.90
  11  -2   1    1.30    1.90
 -11  -2  -1    0.70    1.80
  11  -2   1    2.70    1.70
 -11  -2  -1    2.90    2.10
 -10   2  -1   -1.40    2.30
 -10   2  -1    1.30    1.40
 -10   2  -1   -1.00    1.50
  10   2   1    1.60    1.80
 -10   2  -1   -1.30    1.20
  10   2   1    0.10    1.60
  10   2   1    5.70    1.90
 -10   2  -1    2.20    1.80
 -10   2  -1   -1.30    1.40
 -10   2  -1   -0.20    1.80
  10   2   1    0.00    1.50
  10   2   1    4.10    2.00
  10   2   1   -0.80    1.50
  10   2   1    0.60    1.40
 -10   2  -1   -1.40    1.90
 -10   2  -1    6.70    1.90
  10   2   1    2.10    1.40
 -10  -2  -1    3.50    2.00
 -10  -2  -1   -1.90    1.50
 -10  -2  -1    2.30    1.70
  10  -2   1   -1.10    1.40
 -10  -2  -1    1.50    1.60
  10  -2   1   -1.40    1.50
  10  -2   1    0.70    1.70
  10  -2   1   -1.40    1.80
  10  -2   1    0.10    1.40
 -10  -2  -1    1.20    1.70
  10  -2   1    3.00    1.90
  10  -2   1   -1.80    1.70
 -10  -2  -1    1.90    2.00
  10  -2   1   -2.40    2.10
  10  -2   1    2.30    1.60
  10  -2   1   -0.70    1.30
 -10  -2  -1   -0.10    1.20
 -10  -2  -1    5.70    1.90
 -10  -2  -1    3.90    2.30
   9   2   1   10.10    1.70
   9   2   1   13.80    2.10
   9   2   1    8.10    1.70
  -9   2  -1   11.30    2.00
  -9   2  -1    8.10    2.00
   9   2   1    6.10    2.00
  -9   2  -1   14.80    2.40
   9   2   1    9.10    1.90
  -9   2  -1    8.70    1.80
   9   2   1    7.50    1.80
  -9   2  -1    9.40    1.80
   9   2   1   10.40    1.70
  -9   2  -1   12.30    2.20
  -9   2  -1   12.30    2.00
  -9   2  -1    9.30    1.70
  -9   2  -1   10.30    1.80
  -9   2  -1    6.60    1.50
   9   2   1   11.60    1.90
  -9  -2  -1   10.00    2.30
   9  -2   1    5.90    2.00
  -9  -2  -1   13.40    1.90
   9  -2   1   10.10    1.70
  -9  -2  -1   11.00    2.00
  -9  -2  -1   11.60    2.10
   9  -2   1   12.20    2.20
   9  -2   1   12.70    1.80
  -9  -2  -1    9.80    2.00
  -9  -2  -1    6.40    1.60
   9  -2   1   12.70    2.00
   9  -2   1   12.10    1.80
  -9  -2  -1    7.80    2.00
  -9  -2  -1    7.90    2.00
   9  -2   1    9.10    1.80
   9  -2   1    8.80    1.90
  -9  -2  -1   11.10    2.20
   9  -2   1   11.30    1.90
  -9  -2  -1    7.60    2.00
   9  -2   1   10.20    1.70
  -8   2  -1   23.60    3.30
  -8   2  -1   28.70    3.10
  -8   2  -1   25.70    3.20
  -8   2  -1   29.40    3.50
   8   2   1   30.80    3.30
  -8   2  -1   28.00    3.10
   8   2   1   28.00    3.00
  -8   2  -1   25.50    3.20
  -8   2  -1   23.10    2.90
  -8   2  -1   28.50    3.60
  -8   2  -1   28.80    3.30
  -8   2  -1   33.40    3.30
   8   2   1   21.30    3.10
  -8  -2  -1   25.70    3.10
   8  -2   1   31.70    3.20
   8  -2   1   25.00    3.00
   8  -2   1   32.80    3.10
  -8  -2  -1   25.30    3.00
   8  -2   1   25.60    3.30
   8  -2   1   33.10    3.40
  -8  -2  -1   26.40    3.30
   8  -2   1   26.00    2.90
  -8  -2  -1   36.80    3.40
   8  -2   1   32.60    3.40
   8  -2   1   26.60    3.20
   8  -2   1   27.70    3.10
   8  -2   1   25.70    3.20
  -7   2  -1  115.09    9.30
  -7   2  -1  104.99    9.40
  -7   2  -1  114.29    9.50
  -7   2  -1   99.79    9.20
   7   2   1   94.89    9.20
   7   2   1   95.89    9.30
   7   2   1   97.39    9.20
  -7   2  -1  108.99    9.30
  -7   2  -1  107.99    9.30
  -7   2  -1  117.69    9.40
  -7   2  -1  103.69    9.20
   7   2   1   95.99    9.30
   7   2   1  110.59    9.40
  -7   2  -1  117.29    9.30
  -7   2  -1  109.99    9.30
   7   2   1  101.79    9.30
  -7  -2  -1   94.19    9.20
  -7  -2  -1   90.79    9.30
   7  -2   1  110.89    9.30
  -7  -2  -1  105.19    9.40
  -7  -2  -1  101.79    9.30
  -7  -2  -1  109.39    9.30
   7  -2   1  107.89    9.50
  -7  -2  -1   89.59    9.20
   7  -2   1  110.39    9.30
   7  -2   1   99.49    9.30
  -7  -2  -1  106.29    9.30
  -7  -2  -1   96.29    9.40
   7  -2   1  109.39    9.40
   7  -2   1  116.29    9.40
   7  -2   1  107.89    9.30
  -7  -2  -1  106.79    9.30
   7  -2   1  111.59    9.20
   7  -2   1  106.09    9.30
   7  -2   1  105.59    9.30
   6   2   1  129.89   11.90
  -6   2  -1  145.29   11.90
   6   2   1  127.89   11.80
  -6   2  -1  139.99   12.00
   6   2   1  135.49   12.00
   6   2   1  139.59   12.00
  -6   2  -1  140.49   11.90
   6   2   1  125.59   11.80
  -6   2  -1  151.08   11.90
  -6   2  -1  135.69   11.80
  -6   2  -1  142.79   11.90
   6   2   1  121.29   11.80
  -6   2  -1  154.68   11.90
   6   2   1  133.79   12.00
   6  -2   1  142.79   11.90
   6  -2   1  140.79   11.90
   6  -2   1  144.49   11.90
  -6  -2  -1  126.29   11.80
   6  -2   1  144.79   11.90
  -6  -2  -1  130.59   11.90
  -6  -2  -1  131.69   11.90
   6  -2   1  153.88   11.90
   6  -2   1  122.69   12.10
  -6  -2  -1  131.59   11.90
   6  -2   1  144.69   11.80
  -6  -2  -1  122.69   11.90
  -6  -2  -1  119.49   11.80
  -6  -2  -1  126.99   11.90
  -6  -2  -1  139.59   12.00
   6  -2   1  147.29   11.90
  -5   2  -1   69.69    6.00
  -5   2  -1   61.99    5.80
  -5   2  -1   67.59    5.80
   5   2   1   62.39    5.90
   5   2   1   57.29    5.70
   5   2   1   56.89    5.80
  -5   2  -1   68.09    5.80
   5   2   1   65.39    5.90
   5   2   1   60.59    5.80
  -5   2  -1   66.99    5.80
  -5   2  -1   64.19    5.70
  -5   2  -1   74.09    6.00
   5   2   1   69.29    5.90
   5   2   1   60.89    5.70
  -5   2  -1   68.79    5.90
  -5   2  -1   65.69    6.40
  -5  -2  -1   54.69    5.70
   5  -2   1   63.09    5.80
  -5  -2  -1   65.09    6.00
  -5  -2  -1   60.79    5.80
  -5  -2  -1   59.99    5.90
   5  -2   1   60.09    5.80
   5  -2   1   66.69    5.80
  -5  -2  -1   56.99    5.70
   5  -2   1   64.79    5.70
  -5  -2  -1   68.19    6.10
  -5  -2  -1   62.79    5.80
  -5  -2  -1   65.49    5.80
  -5  -2  -1   55.29    5.80
   5  -2   1   69.09    5.80
   5  -2   1   69.19    5.80
   5  -2   1   67.89    5.90
   5  -2   1   72.59    5.90
   5  -2   1   67.79    5.90
   5  -2   1   66.29    5.80
  -5  -2  -1   70.69    5.90
   4   2   1  283.87   27.40
  -4   2  -1  344.87   27.40
   4   2   1  318.67   27.40
  -4   2  -1  316.07   27.40
  -4   2  -1  334.17   27.40
  -4   2  -1  314.37   27.40
   4   2   1  289.97   27.40
   4   2   1  314.87   27.40
  -4   2  -1  337.77   27.40
  -4   2  -1  340.57   27.40
   4   2   1  297.47   27.40
   4   2   1  294.27   27.40
  -4   2  -1  329.67   27.40
  -4   2  -1  310.57   27.40
   4   2   1  299.57   27.40
  -4   2  -1  339.87   27.40
   4   2   1  356.56   27.50
   4  -2   1  341.07   27.40
  -4  -2  -1  318.17   27.40
  -4  -2  -1  294.37   27.40
  -4  -2  -1  306.77   27.40
   4  -2   1  321.47   27.40
   4  -2   1  329.67   27.40
  -4  -2  -1  294.27   27.40
  -4  -2  -1  338.17   27.40
   4  -2   1  321.57   27.40
   4  -2   1  338.07   27.40
   4  -2   1  322.77   27.40
   4  -2   1  332.97   27.40
  -4  -2  -1  323.87   27.40
  -4  -2  -1  331.27   27.40
   4  -2   1  355.66   27.40
  -4  -2  -1  318.97   27.40
   4  -2   1  316.07   27.40
   3   2   1    7.00    1.00
   3   2   1    6.80    1.00
  -3   2  -1    8.40    1.10
  -3   2  -1   10.40    1.40
   3   2   1    9.10    1.20
  -3   2  -1    8.90    1.10
   3   2   1    9.70    1.10
   3   2   1    6.20    1.00
  -3   2  -1    8.30    1.20
  -3   2  -1    7.50    1.00
   3   2   1    8.10    1.10
  -3   2  -1    8.30    1.00
  -3   2  -1    7.10    1.00
  -3   2  -1    7.30    1.10
   3   2   1    8.30    1.10
  -3  -2  -1    6.60    1.10
   3  -2   1    8.90    1.10
   3  -2   1    6.50    1.00
  -3  -2  -1    7.70    1.10
   3  -2   1    8.70    1.00
  -3  -2  -1    8.20    1.10
  -3  -2  -1    8.50    1.20
  -3  -2  -1    7.40    1.10
  -3  -2  -1    7.30    1.00
   3  -2   1    7.30    1.00
  -3  -2  -1    7.00    1.10
   3  -2   1    8.00    1.10
  -3  -2  -1    8.50    1.10
   3  -2   1    8.50    1.00
   3  -2   1    8.40    1.10
   3  -2   1    8.10    1.00
   3  -2   1    7.70    1.00
   2   2   1  100.49    8.20
  -2   2  -1  100.39    8.20
   2   2   1   91.69    8.20
  -2   2  -1   82.99    8.20
  -2   2  -1   96.19    8.20
   2   2   1   91.19    8.10
  -2   2  -1   90.49    8.20
   2   2   1   99.39    8.20
  -2   2  -1   99.19    8.20
   2   2   1   87.59    8.20
  -2   2  -1  100.79    8.20
  -2   2  -1   98.19    8.20
  -2   2  -1   98.09    8.20
   2  -2   1   83.19    8.10
   2  -2   1   96.79    8.10
  -2  -2  -1  100.09    8.20
  -2  -2  -1   86.79    8.10
  -2  -2  -1   93.09    8.10
   2  -2   1  105.39    8.20
   2  -2   1  102.09    8.20
   2  -2   1   88.79    8.20
   2  -2   1  101.19    8.20
  -2  -2  -1   85.69    8.30
  -2  -2  -1   89.69    8.20
  -2  -2  -1  100.49    8.20
   2  -2   1   93.29    8.20
   2  -2   1   98.89    8.20
  -2  -2  -1   93.19    8.20
  -1   2  -1 2604.74  218.18
   1   2   1 2344.57  217.98
  -1   2  -1 2668.53  229.98
  -1  -2  -1 2651.93  229.28
  -1  -2  -1 2382.96  217.98
   1  -2   1 2682.43  218.28
   1  -2   1 2829.02  237.18
   0   2   1    0.00    0.30
   0   2   1    0.30    0.30
   0   2   1    0.40    0.30
   0   2   1    0.70    0.30
   0   2  -1    0.30    0.30
   0   2  -1    0.30    0.40
   0   2  -1    0.80    0.40
   0   2   1    0.70    0.20
   0   2  -1    0.70    0.40
   0   2  -1    0.20    0.30
   0   2   1    0.00    0.30
   0   2   1    0.00    0.40
   0   2  -1    0.70    0.30
   0   2   1    0.20    0.20
   0   2   1    0.40    0.50
   0  -2  -1    0.60    0.20
   0  -2  -1    0.50    0.40
   0  -2  -1    0.60    0.40
   0  -2   1    0.60    0.30
   0  -2   1   -0.10    0.30
   0  -2   1    0.50    0.30
   0  -2   1    0.70    0.30
   0  -2   1    0.70    0.30
   0  -2  -1    0.20    0.40
   0  -2   1    0.30    0.30
   0  -2  -1    0.50    0.40
   0  -2  -1    0.20    0.30
   0  -2  -1    0.30    0.30
   0  -2  -1    0.20    0.30
   0  -2   1    0.20    0.30
   0  -2   1    0.70    0.30
   0  -2  -1    0.70    0.30
   1   2  -1  889.41   70.39
  -1   2   1  717.43   80.99
   1   2  -1  764.02   81.49
  -1   2   1  757.42   70.19
   1  -2  -1  834.82   83.09
  -1  -2   1  997.40   85.09
  -1  -2   1  831.52   70.29
   1  -2  -1  770.12   70.19
   2   2  -1   21.50    2.40
  -2   2   1   26.80    2.40
   2   2  -1   20.60    2.30
  -2   2   1   20.90    2.40
  -2   2   1   24.10    2.30
  -2   2   1   26.60    2.40
   2   2  -1   26.20    2.40
   2   2  -1   26.00    2.40
  -2   2   1   24.30    2.40
  -2   2   1   25.30    2.50
  -2   2   1   26.10    2.50
   2   2  -1   25.00    2.40
   2   2  -1   26.40    2.40
  -2   2   1   28.00    2.40
   2   2  -1   25.90    2.40
   2  -2  -1   25.00    2.30
  -2  -2   1   25.60    2.40
   2  -2  -1   26.10    2.50
   2  -2  -1   26.50    2.40
   2  -2  -1   26.20    2.40
  -2  -2   1   21.10    2.40
  -2  -2   1   28.00    2.50
   2  -2  -1   27.70    2.40
  -2  -2   1   24.00    2.40
  -2  -2   1   20.80    2.40
   2  -2  -1   26.60    2.40
   2  -2  -1   23.00    2.40
   2  -2  -1   26.60    2.40
  -2  -2   1   27.00    2.40
  -2  -2   1   27.80    2.40
  -2  -2   1   24.20    2.40
  -3   2   1  126.09   10.60
  -3   2   1  133.49   10.60
  -3   2   1  125.19   10.60
   3   2  -1  120.59   10.60
  -3   2   1  127.19   10.60
   3   2  -1  108.79   10.60
  -3   2   1  120.99   10.50
  -3   2   1  127.69   10.60
  -3   2   1  123.69   10.50
   3   2  -1  121.59   10.60
  -3   2   1  115.59   10.60
  -3   2   1  128.89   10.60
   3   2  -1  123.69   10.60
   3   2  -1  123.49   10.60
   3  -2  -1  127.19   10.60
   3  -2  -1  126.09   10.50
   3  -2  -1  120.49   10.50
  -3  -2   1  120.39   10.60
  -3  -2   1  121.39   10.60
   3  -2  -1  126.59   10.50
   3  -2  -1  128.59   10.60
   3  -2  -1  117.89   10.60
  -3  -2   1  116.49   10.60
   3  -2  -1  125.29   10.50
   3  -2  -1  123.89   10.60
  -3  -2   1  109.49   10.60
  -3  -2   1  120.99   10.60
   3  -2  -1  122.99   10.50
   4   2  -1   58.69    5.70
  -4   2   1   71.59    5.70
   4   2  -1   55.59    5.60
   4   2  -1   60.89    5.60
  -4   2   1   67.79    5.70
   4   2  -1   60.69    5.70
  -4   2   1   61.59    5.70
  -4   2   1   65.29    5.70
  -4   2   1   66.99    5.70
  -4   2   1   65.39    5.60
  -4   2   1   66.89    5.70
  -4   2   1   66.89    5.70
   4   2  -1   59.39    5.70
  -4   2   1   64.99    5.60
  -4  -2   1   60.39    5.60
   4  -2  -1   64.39    5.60
   4  -2  -1   64.09    5.70
   4  -2  -1   64.79    5.70
   4  -2  -1   65.49    5.70
  -4  -2   1   58.79    5.70
   4  -2  -1   67.59    5.70
  -4  -2   1   58.59    5.70
  -4  -2   1   63.69    5.70
  -4  -2   1   63.29    5.70
   4  -2  -1   68.89    5.70
  -4  -2   1   57.89    5.70
   4  -2  -1   63.49    5.60
   4  -2  -1   63.69    5.60
   4  -2  -1   69.59    5.70
  -5   2   1  603.24   50.09
   5   2  -1  567.04   50.09
   5   2  -1  574.24   50.09
   5   2  -1  547.95   49.99
   5   2  -1  652.63   50.19
  -5   2   1  642.24   50.09
   5   2  -1  535.45   50.09
  -5  -2   1  574.64   50.09
   5  -2  -1  630.44   50.09
  -5  -2   1  617.64   50.09
  -5  -2   1  562.54   50.09
  -5  -2   1  571.54   50.09
   5  -2  -1  625.74   50.09
  -5  -2   1  543.05   50.09
  -5  -2   1  579.74   50.09
   6   2  -1   26.20    2.60
   6   2  -1   23.20    2.60
  -6   2   1   19.40    2.60
  -6   2   1   20.90    2.30
   6   2  -1   25.20    2.70
   6   2  -1   21.70    2.70
   6   2  -1   24.70    2.80
  -6   2   1   17.80    2.50
   6   2  -1   25.00    2.60
  -6   2   1   18.00    3.30
   6   2  -1   17.90    2.40
  -6   2   1   17.30    2.50
  -6   2   1   16.30    2.60
  -6   2   1   23.70    2.60
  -6  -2   1   16.70    2.60
   6  -2  -1   25.30    2.50
  -6  -2   1   19.40    2.70
   6  -2  -1   17.00    2.60
   6  -2  -1   19.40    2.60
   6  -2  -1   15.30    2.40
  -6  -2   1   22.80    2.60
   6  -2  -1   24.80    2.50
   6  -2  -1   16.60    2.50
  -6  -2   1   18.20    2.50
   6  -2  -1   19.30    2.30
   6  -2  -1   21.10    2.30
  -6  -2   1   24.20    2.60
  -7   2   1   39.30    3.70
  -7   2   1   34.90    3.50
  -7   2   1   38.00    3.50
   7   2  -1   32.20    3.40
   7   2  -1   41.10    4.10
  -7   2   1   33.80    3.80
   7   2  -1   33.80    3.40
  -7   2   1   33.10    3.10
  -7   2   1   35.00    3.50
   7   2  -1   31.60    3.90
  -7   2   1   32.70    3.40
   7   2  -1   28.80    3.40
  -7   2   1   33.80    3.40
   7   2  -1   28.50    3.30
  -7   2   1   33.20    3.60
   7   2  -1   28.80    3.50
   7   2  -1   29.60    3.40
   7  -2  -1   33.90    3.30
   7  -2  -1   31.50    3.40
   7  -2  -1   34.40    3.40
  -7  -2   1   28.20    3.50
  -7  -2   1   33.10    3.70
  -7  -2   1   34.70    3.60
  -7  -2   1   32.90    3.60
  -7  -2   1   31.90    3.40
   7  -2  -1   29.50    3.40
  -7  -2   1   36.70    3.50
  -7  -2   1   31.90    3.50
   7  -2  -1   30.60    3.40
  -7  -2   1   25.50    3.20
   7  -2  -1   32.60    3.40
  -7  -2   1   26.90    3.40
   7  -2  -1   39.10    3.60
   8   2  -1   32.70    4.30
   8   2  -1   32.10    4.00
  -8   2   1   45.30    4.00
   8   2  -1   34.50    3.90
  -8   2   1   45.40    4.40
   8   2  -1   36.40    4.00
  -8   2   1   38.90    3.80
  -8   2   1   43.50    4.00
  -8   2   1   42.30    4.40
   8   2  -1   34.20    4.00
   8   2  -1   33.80    4.00
  -8   2   1   44.40    4.20
   8   2  -1   36.80    4.20
  -8   2   1   41.00    4.10
   8  -2  -1   45.30    4.20
   8  -2  -1   43.80    4.00
  -8  -2   1   37.70    4.20
  -8  -2   1   40.00    4.30
   8  -2  -1   43.60    4.10
   8  -2  -1   40.70    4.00
   8  -2  -1   38.30    4.10
   8  -2  -1   44.00    4.20
  -8  -2   1   41.80    4.20
   8  -2  -1   43.80    3.90
   8  -2  -1   47.40    4.20
  -8  -2   1   36.40    4.10
   8  -2  -1   36.00    4.00
  -8  -2   1   37.90    4.20
  -8  -2   1   35.30    4.00
  -8  -2   1   39.90    4.10
  -9   2   1   32.80    3.70
   9   2  -1   26.60    3.40
  -9   2   1   26.80    3.20
  -9   2   1   22.00    3.20
  -9   2   1   27.60    3.30
  -9   2   1   30.60    3.50
  -9   2   1   20.80    2.90
  -9   2   1   27.10    3.80
  -9   2   1   26.40    3.50
   9  -2  -1   22.90    3.30
   9  -2  -1   22.00    3.10
   9  -2  -1   35.20    3.30
   9  -2  -1   35.70    3.40
   9  -2  -1   31.40    3.40
   9  -2  -1   30.30    3.20
  -9  -2   1   26.30    3.40
  10   2  -1   12.20    2.40
  10   2  -1   14.70    2.60
 -10   2   1   12.60    2.00
  10   2  -1   16.70    2.50
 -10   2   1   14.60    2.30
 -10   2   1   23.80    3.00
 -10   2   1   19.40    2.70
 -10   2   1   16.30    2.30
 -10   2   1   14.00    2.50
  10   2  -1   15.20    2.30
 -10   2   1   18.20    2.70
  10   2  -1   15.70    2.30
 -10   2   1   16.40    2.40
 -10   2   1   20.60    2.60
  10   2  -1   19.60    2.80
  10   2  -1   15.60    2.30
  10   2  -1   13.70    2.40
 -10  -2   1   18.30    3.00
  10  -2  -1   16.10    2.30
  10  -2  -1   12.70    2.70
  10  -2  -1   20.60    2.70
 -10  -2   1   14.70    2.40
  10  -2  -1   15.90    2.30
 -10  -2   1   12.50    2.60
  10  -2  -1   17.70    2.40
 -10  -2   1   15.30    2.50
  10  -2  -1   17.10    2.20
 -10  -2   1   13.80    2.70
  10  -2  -1   17.90    2.80
  10  -2  -1   17.40    2.50
 -10  -2   1   16.10    2.50
  10  -2  -1   20.30    2.60
 -10  -2   1   13.30    2.50
 -10  -2   1   16.10    2.60
 -11   2   1   31.00    4.30
  11   2  -1   27.70    3.70
  11   2  -1   34.30    4.20
  11   2  -1   23.90    3.50
 -11   2   1   35.50    4.60
  11   2  -1   30.90    3.80
 -11   2   1   34.00    3.70
 -11   2   1   26.40    3.80
  11   2  -1   26.50    4.20
 -11   2   1   28.60    3.40
 -11   2   1   34.40    4.10
 -11   2   1   32.50    4.10
  11   2  -1   28.10    4.20
  11   2  -1   24.80    3.70
  11   2  -1   32.60    3.50
 -11   2   1   28.40    3.90
 -11   2   1   23.80    3.70
 -11   2   1   23.90    4.00
 -11  -2   1   28.10    3.80
 -11  -2   1   32.20    3.70
  11  -2  -1   30.10    4.00
  11  -2  -1   34.00    4.40
  11  -2  -1   29.40    3.50
 -11  -2   1   27.40    3.90
 -11  -2   1   26.60    3.60
  11  -2  -1   27.90    3.60
  11  -2  -1   28.90    3.50
 -11  -2   1   30.20    3.90
  11  -2  -1   28.90    3.70
  11  -2  -1   35.50    4.70
  11  -2  -1   31.10    4.00
 -11  -2   1   31.80    4.60
 -11  -2   1   33.00    3.80
 -11  -2   1   29.30    4.20
 -11  -2   1   35.30    3.80
  12   2  -1   12.30    2.50
 -12   2   1   16.80    2.90
 -12   2   1   13.10    3.00
 -12   2   1   22.30    3.40
  12   2  -1   15.50    3.00
 -12   2   1   13.20    2.50
 -12   2   1   13.60    2.10
  12   2  -1   13.30    2.50
 -12   2   1   16.50    2.90
  12   2  -1   15.40    2.60
 -12   2   1   17.50    2.80
  12   2  -1   22.80    3.40
 -12   2   1    4.10    3.70
  12  -2  -1   15.40    2.70
 -12  -2   1   15.00    3.00
  12  -2  -1   16.50    2.70
  12  -2  -1   14.90    2.60
 -12  -2   1   10.50    3.10
 -12  -2   1   15.00    3.00
 -12  -2   1   14.90    3.00
  12  -2  -1   17.20    2.40
 -12  -2   1   18.40    3.50
  12  -2  -1   16.20    2.60
 -12  -2   1   17.20    2.80
 -12  -2   1   14.20    2.60
 -12  -2   1   11.20    2.90
  12  -2  -1   17.80    2.90
  12  -2  -1   23.80    3.10
  12  -2  -1   15.10    2.80
 -13   2   1    7.20    2.60
  13   2  -1   11.80    2.40
 -13   2   1    4.90    2.40
  13   2  -1    8.90    2.40
  13   2  -1    6.40    2.20
  13   2  -1    8.90    2.30
  13   2  -1   10.60    2.80
 -13   2   1    9.20    2.40
 -13   2   1    6.30    2.70
 -13   2   1    9.00    2.50
 -13   2   1    8.90    3.00
 -13   2   1   11.70    2.70
 -13  -2   1    9.40    2.40
  13  -2  -1    2.30    2.50
  13  -2  -1    8.20    2.50
  13  -2  -1    7.90    2.50
  13  -2  -1   11.10    2.10
  13  -2  -1    6.00    2.30
 -13  -2   1   10.30    3.20
 -13  -2   1    6.80    2.40
  13  -2  -1    4.50    2.40
 -13  -2   1    5.80    2.70
 -13  -2   1   10.10    2.70
 -13  -2   1   11.90    3.30
  14   2  -1   21.20    3.30
 -14   2   1   27.60    3.50
 -14   2   1   28.30    3.60
  14   2  -1   25.00    3.80
 -14   2   1   25.00    3.30
 -14   2   1   24.10    3.90
 -14   2   1   12.00    3.20
  14   2  -1   17.20    3.10
  14   2  -1   20.80    3.20
 -14   2   1   20.00    3.60
 -14   2   1   23.80    3.70
  14  -2  -1   19.70    3.30
  14  -2  -1   23.60    3.30
 -14  -2   1   17.00    3.70
 -14  -2   1   16.40    3.60
 -14  -2   1   16.40    3.90
 -14  -2   1   22.10    3.40
 -14  -2   1   16.70    3.30
  14  -2  -1   19.00    3.10
 -14  -2   1   26.60    3.50
  14  -2  -1   30.30    3.80
 -14  -2   1   18.00    4.00
  14  -2  -1   22.90    3.10
 -14  -2   1   16.90    3.40
 -15   2   1   14.30    3.10
 -15   2   1    7.40    2.80
  15   2  -1   11.50    3.30
 -15   2   1   15.90    3.00
 -15   2   1   15.80    3.40
  15   2  -1    8.70    2.70
  15   2  -1   15.50    2.80
 -15   2   1   15.30    3.80
 -15   2   1   11.10    3.10
  15  -2  -1   11.80    2.80
 -15  -2   1   15.70    3.40
  15  -2  -1   15.90    2.70
 -15  -2   1   15.00    3.20
 -15  -2   1   14.70    3.20
 -15  -2   1    5.40    3.90
  15  -2  -1   15.60    3.00
  15  -2  -1    9.30    3.20
 -15  -2   1   12.30    3.50
 -15  -2   1    8.50    3.00
  15  -2  -1   12.10    3.20
 -16   2   1   -5.00    2.60
  16   2  -1   -0.20    2.80
  16   2  -1   -2.40    2.50
  16   2  -1   -3.70    3.10
 -16   2   1   -3.60    3.40
  16   2  -1    3.60    2.30
 -16   2   1   -1.80    2.80
 -16   2   1    3.40    2.80
 -16   2   1   -1.10    2.40
 -16  -2   1   -1.00    2.70
  16  -2  -1   -3.50    2.80
 -16  -2   1    4.30    3.40
 -16  -2   1   -2.20    2.80
 -16  -2   1   -4.30    2.90
 -16  -2   1    4.70    3.40
  16  -2  -1    3.20    2.20
 -16  -2   1   -2.90    3.60
  16   3   1   11.90    3.30
 -16   3  -1   15.40    3.30
 -16   3  -1    8.90    3.40
 -16   3  -1   10.60    3.50
  16   3   1   18.00    2.70
  16   3   1    7.80    2.90
 -16   3  -1   11.10    3.10
  16   3   1    9.30    3.60
 -16  -3  -1    6.20    3.20
  16  -3   1   11.70    3.30
  16  -3   1    9.80    2.80
  16  -3   1    8.70    2.30
 -16  -3  -1   14.50    3.50
  16  -3   1    7.00    2.80
 -16  -3  -1   10.70    3.70
 -16  -3  -1   12.00    3.20
 -16  -3  -1    7.40    3.40
 -15   3  -1   11.00    3.10
 -15   3  -1    7.30    3.60
  15   3   1   12.40    2.60
 -15   3  -1    6.90    3.00
 -15   3  -1    8.70    3.20
  15   3   1    4.80    2.70
 -15   3  -1   12.40    2.70
 -15   3  -1   16.10    3.10
  15   3   1    6.90    3.40
 -15  -3  -1    5.00    3.00
 -15  -3  -1    7.10    3.20
  15  -3   1    3.60    2.60
  15  -3   1   11.30    2.30
 -15  -3  -1    6.70    3.80
 -15  -3  -1   11.70    3.00
 -15  -3  -1    7.20    2.80
  15  -3   1   11.40    3.30
  15  -3   1    9.50    2.60
 -15  -3  -1    6.70    3.10
 -15  -3  -1    9.80    3.40
  15  -3   1   10.50    2.80
 -14   3  -1   -0.70    2.40
 -14   3  -1    0.10    1.80
 -14   3  -1    0.00    2.50
 -14   3  -1    2.00    2.20
  14   3   1   -0.20    2.50
  14   3   1    0.90    2.60
 -14   3  -1   -4.20    2.90
 -14   3  -1   -1.30    2.20
  14   3   1   -5.20    2.00
 -14   3  -1   -0.20    1.90
  14  -3   1    0.20    2.20
 -14  -3  -1   -2.20    2.70
 -14  -3  -1   -1.70    2.80
 -14  -3  -1   -1.30    3.20
 -14  -3  -1   -1.50    2.20
 -14  -3  -1   -2.10    2.50
 -14  -3  -1    4.60    2.70
  14  -3   1    1.70    1.80
  14  -3   1   -1.10    2.00
 -14  -3  -1    2.20    2.80
  14  -3   1    0.30    2.40
  14  -3   1   -0.50    2.10
 -14  -3  -1    0.30    2.20
  13   3   1   20.10    3.40
  13   3   1   26.00    3.60
 -13   3  -1   23.70    3.60
 -13   3  -1   26.30    3.70
 -13   3  -1   22.00    3.30
 -13   3  -1   29.30    4.00
 -13   3  -1   20.10    3.50
  13   3   1   23.10    3.80
  13   3   1   26.40    3.80
 -13   3  -1   23.00    3.40
 -13   3  -1   23.50    3.50
 -13   3  -1   28.20    3.60
 -13  -3  -1   26.90    3.60
 -13  -3  -1   20.20    3.90
  13  -3   1   24.80    3.30
  13  -3   1   17.00    3.70
  13  -3   1   24.10    3.30
 -13  -3  -1   24.20    3.80
 -13  -3  -1   24.10    4.10
  13  -3   1   25.40    3.60
 -13  -3  -1   25.60    3.60
  13  -3   1   30.00    3.80
  13  -3   1   27.40    3.40
 -13  -3  -1   23.40    3.50
 -13  -3  -1   26.40    3.70
 -13  -3  -1   22.80    3.50
 -12   3  -1   -0.10    2.30
  12   3   1    7.70    2.20
 -12   3  -1    1.70    2.00
 -12   3  -1    2.40    2.20
 -12   3  -1   -0.50    2.60
  12   3   1    2.70    1.70
 -12   3  -1   -0.90    1.70
  12   3   1   -0.30    1.80
  12   3   1    5.30    2.00
  12   3   1    5.90    2.40
 -12   3  -1    1.90    2.30
 -12   3  -1    0.80    2.10
 -12   3  -1   -1.30    1.60
 -12  -3  -1    2.60    1.40
  12  -3   1    0.70    2.20
  12  -3   1    0.20    1.60
 -12  -3  -1    4.70    2.60
 -12  -3  -1    3.70    2.40
  12  -3   1    0.90    2.50
 -12  -3  -1    1.80    2.10
 -12  -3  -1    2.60    1.90
  12  -3   1   -2.60    1.60
  12  -3   1    0.90    1.90
 -12  -3  -1    3.10    2.60
 -12  -3  -1    7.80    2.20
 -12  -3  -1    4.00    2.30
 -12  -3  -1    6.30    2.00
  11   3   1   17.70    2.70
  11   3   1   19.00    2.80
  11   3   1   14.20    2.90
 -11   3  -1   23.20    2.90
  11   3   1   18.00    2.60
  11   3   1   16.00    2.50
 -11   3  -1   11.80    2.70
 -11   3  -1   13.70    2.70
  11   3   1   15.10    3.00
 -11   3  -1   17.50    2.60
 -11   3  -1   19.30    3.10
 -11   3  -1   21.40    2.80
 -11   3  -1   18.90    2.70
 -11   3  -1   19.00    3.00
  11   3   1   17.20    2.70
  11   3   1   15.40    2.90
 -11   3  -1   18.60    2.70
 -11   3  -1   23.20    3.30
  11  -3   1   22.90    2.80
  11  -3   1   24.10    3.40
 -11  -3  -1   16.70    2.80
 -11  -3  -1   15.90    3.00
  11  -3   1   17.40    3.00
 -11  -3  -1   20.50    3.20
 -11  -3  -1   18.50    2.80
 -11  -3  -1   21.30    3.00
 -11  -3  -1   15.80    3.00
 -11  -3  -1   16.60    2.90
 -11  -3  -1   24.40    3.50
  11  -3   1   17.80    2.70
  11  -3   1   22.00    3.00
 -11  -3  -1   21.60    2.90
  11  -3   1   20.40    2.60
  11  -3   1   18.10    2.50
  11  -3   1   20.60    2.60
  11  -3   1   18.60    2.70
 -10   3  -1   76.59    6.50
 -10   3  -1   74.29    6.30
 -10   3  -1   70.69    6.40
 -10   3  -1   75.69    6.80
  10   3   1   55.49    6.20
  10   3   1   62.69    6.20
 -10   3  -1   71.69    6.50
 -10   3  -1   65.59    6.10
  10   3   1   59.89    6.50
 -10   3  -1   76.19    6.70
  10   3   1   67.39    6.40
 -10   3  -1   68.49    6.40
  10   3   1   54.69    6.70
  10   3   1   58.79    6.30
  10   3   1   58.69    6.60
 -10   3  -1   73.79    6.60
  10  -3   1   69.89    6.50
  10  -3   1   74.09    6.60
 -10  -3  -1   60.49    6.60
  10  -3   1   78.99    6.60
 -10  -3  -1   58.09    6.30
  10  -3   1   66.99    6.40
  10  -3   1   58.59    6.40
 -10  -3  -1   63.49    6.70
 -10  -3  -1   55.99    6.40
  10  -3   1   63.59    6.20
 -10  -3  -1   54.09    6.50
 -10  -3  -1   63.59    6.50
  10  -3   1   72.09    6.40
 -10  -3  -1   56.39    6.70
  10  -3   1   69.39    6.40
 -10  -3  -1   64.89    6.50
  10  -3   1   69.79    6.20
  -9   3  -1    4.40    1.40
   9   3   1    7.00    1.90
   9   3   1    3.40    1.40
  -9   3  -1    1.70    1.60
   9   3   1    5.90    1.60
   9   3   1    5.00    1.60
  -9   3  -1    3.90    2.00
  -9   3  -1    5.50    1.70
  -9   3  -1    2.50    1.40
  -9   3  -1    1.70    1.40
   9   3   1    3.40    1.60
   9   3   1    1.80    1.30
  -9   3  -1    4.00    1.40
   9   3   1    6.80    1.90
  -9   3  -1    1.20    1.50
   9   3   1    2.40    1.50
  -9   3  -1    3.20    1.30
  -9   3  -1    2.20    1.80
   9   3   1    4.40    1.70
  -9  -3  -1    4.60    1.50
   9  -3   1    6.00    1.80
   9  -3   1    3.40    1.30
   9  -3   1    2.90    1.50
  -9  -3  -1    5.30    1.80
   9  -3   1    3.40    1.40
  -9  -3  -1    2.90    1.50
  -9  -3  -1    6.60    1.70
  -9  -3  -1   -0.80    1.10
  -9  -3  -1    4.40    1.60
  -9  -3  -1    9.40    1.80
   9  -3   1    2.80    1.40
  -9  -3  -1    5.30    1.70
   9  -3   1    2.50    1.40
   9  -3   1    3.20    1.70
  -9  -3  -1    2.50    1.60
   9  -3   1    4.10    1.50
  -9  -3  -1    5.10    2.10
   9  -3   1    1.30    1.60
  -8   3  -1   20.40    2.30
  -8   3  -1   21.20    2.70
   8   3   1   15.00    2.60
  -8   3  -1   21.30    2.40
  -8   3  -1   16.80    2.10
  -8   3  -1   19.30    2.50
   8   3   1   23.40    2.50
  -8   3  -1   15.90    2.70
  -8   3  -1   22.60    2.50
  -8   3  -1   16.90    2.50
  -8   3  -1   19.40    2.50
  -8   3  -1   22.00    2.70
   8  -3   1   21.00    2.40
   8  -3   1   19.60    2.40
   8  -3   1   19.90    2.60
   8  -3   1   20.40    2.60
   8  -3   1   20.00    2.40
   8  -3   1   20.00    2.30
   8  -3   1   17.50    2.60
   8  -3   1   20.20    2.90
   8  -3   1   16.60    2.50
  -8  -3  -1   21.30    2.70
   7   3   1   50.89    4.90
  -7   3  -1   52.49    4.80
  -7   3  -1   58.69    5.20
   7   3   1   47.20    5.00
  -7   3  -1   57.49    5.00
   7   3   1   54.69    5.10
  -7   3  -1   55.79    5.00
   7   3   1   49.00    5.00
  -7   3  -1   62.29    5.10
  -7   3  -1   57.89    5.10
   7   3   1   47.20    5.00
  -7   3  -1   60.09    5.10
  -7   3  -1   56.79    5.10
   7   3   1   44.10    5.10
   7   3   1   45.10    4.90
  -7   3  -1   61.09    5.30
  -7   3  -1   53.89    5.10
  -7  -3  -1   56.39    5.10
  -7  -3  -1   51.69    5.00
  -7  -3  -1   46.30    5.20
   7  -3   1   59.09    5.00
   7  -3   1   54.69    5.10
  -7  -3  -1   52.19    5.10
   7  -3   1   56.29    5.00
  -7  -3  -1   53.59    5.20
   7  -3   1   56.39    5.00
   7  -3   1   56.69    5.20
   7  -3   1   56.09    5.10
  -7  -3  -1   48.30    5.00
  -7  -3  -1   45.30    4.90
  -7  -3  -1   52.19    5.10
  -7  -3  -1   47.60    5.00
   7  -3   1   49.40    4.90
   7  -3   1   52.29    5.00
  -6   3  -1   31.10    3.70
  -6   3  -1   36.80    3.90
   6   3   1   41.10    3.80
  -6   3  -1   32.20    3.50
  -6   3  -1   35.80    3.70
  -6   3  -1   27.90    3.40
  -6   3  -1   36.00    3.60
   6   3   1   46.20    4.80
  -6   3  -1   34.60    3.40
  -6   3  -1   35.60    3.70
  -6   3  -1   32.50    3.70
   6   3   1   41.30    3.50
   6  -3   1   35.20    3.70
   6  -3   1   31.90    3.50
   6  -3   1   29.00    3.40
   6  -3   1   37.00    3.60
   6  -3   1   32.40    3.40
   6  -3   1   28.80    3.40
   6  -3   1   33.90    4.00
   6  -3   1   30.10    3.50
   6  -3   1   40.50    4.00
  -5   3  -1  149.39   12.80
  -5   3  -1  149.09   12.90
   5   3   1  136.69   12.70
  -5   3  -1  162.28   12.90
   5   3   1  161.38   12.80
  -5   3  -1  140.39   12.80
  -5   3  -1  138.49   12.80
   5   3   1  141.49   12.90
  -5   3  -1  141.79   12.80
   5   3   1  160.48   12.70
  -5   3  -1  141.69   12.80
   5  -3   1  144.39   12.80
   5  -3   1  145.49   12.80
  -5  -3  -1  169.28   13.00
  -5  -3  -1  138.29   12.80
   5  -3   1  144.39   12.80
  -5  -3  -1  167.18   13.20
   5  -3   1  144.69   12.80
   5  -3   1  141.79   12.80
  -5  -3  -1  161.78   12.80
   5  -3   1  152.08   12.80
   5  -3   1  137.89   12.90
   5  -3   1  138.69   12.80
  -5  -3  -1  151.08   12.80
   5  -3   1  152.78   12.80
  -5  -3  -1  162.18   13.00
   5  -3   1  136.79   12.80
  -5  -3  -1  152.18   12.80
  -5  -3  -1  133.49   12.70
  -4   3  -1  158.38   12.30
   4   3   1  134.89   12.30
  -4   3  -1  145.89   12.30
   4   3   1  131.99   12.30
   4   3   1  141.59   12.30
   4   3   1  132.59   12.30
  -4   3  -1  149.19   12.30
  -4   3  -1  155.98   12.30
  -4   3  -1  149.39   12.40
   4   3   1  134.39   12.30
   4   3   1  150.38   12.40
  -4   3  -1  157.88   12.30
  -4   3  -1  155.28   12.30
  -4   3  -1  140.29   12.30
   4   3   1  133.69   12.40
  -4   3  -1  145.79   12.30
   4   3   1  138.49   12.30
   4  -3   1  156.48   12.30
   4  -3   1  141.49   12.40
   4  -3   1  146.59   12.30
   4  -3   1  137.69   12.30
  -4  -3  -1  138.99   12.30
   4  -3   1  143.09   12.30
  -4  -3  -1  138.49   12.30
  -4  -3  -1  125.49   12.40
  -4  -3  -1  136.69   12.30
   4  -3   1  142.49   12.30
  -4  -3  -1  141.99   12.30
  -4  -3  -1  145.49   12.40
   4  -3   1  145.59   12.30
  -4  -3  -1  141.59   12.30
   4  -3   1  139.99   12.30
  -4  -3  -1  132.79   12.30
  -3   3  -1  239.48   20.60
   3   3   1  221.38   20.60
  -3   3  -1  248.28   20.60
  -3   3  -1  219.28   20.60
   3   3   1  231.88   20.60
   3   3   1  234.28   20.60
   3   3   1  252.67   20.60
  -3   3  -1  250.47   20.60
  -3   3  -1  247.68   20.60
  -3   3  -1  243.58   20.60
  -3   3  -1  268.07   20.60
   3   3   1  247.18   20.60
   3  -3   1  242.18   20.60
   3  -3   1  244.58   20.60
  -3  -3  -1  249.68   20.60
   3  -3   1  249.08   20.60
  -3  -3  -1  272.27   20.60
  -3  -3  -1  264.27   20.60
   3  -3   1  259.57   20.60
   3  -3   1  231.98   20.60
  -3  -3  -1  217.58   20.60
  -3  -3  -1  256.77   20.60
   3  -3   1  247.48   20.60
   3  -3   1  214.68   20.60
   3  -3   1  217.48   20.60
  -3  -3  -1  223.28   20.60
  -3  -3  -1  220.18   20.60
  -2   3  -1  652.13   53.99
  -2   3  -1  547.65   71.59
   2   3   1  520.25   71.19
  -2   3  -1  609.44   55.39
  -2  -3  -1  677.13   74.39
  -2  -3  -1  549.15   53.49
   2  -3   1  640.14   73.99
   2  -3   1  636.94   53.99
   1   3   1  627.44   55.09
   1   3   1  498.65   67.09
  -1   3  -1  681.33   55.29
  -1   3  -1  775.22   72.69
  -1  -3  -1  603.74   54.99
   1  -3   1  618.14   55.09
   1  -3   1  620.04   69.59
  -1  -3  -1  612.04   69.49
   0   3   1   65.39    6.10
   0   3   1   73.19    6.10
   0   3  -1   65.09    6.10
   0   3  -1   74.19    6.10
   0   3  -1   71.19    6.10
   0   3   1   63.59    6.10
   0   3   1   67.79    6.10
   0   3   1   72.29    6.10
   0   3  -1   65.49    6.10
   0   3  -1   74.89    6.10
   0   3  -1   75.59    6.10
   0   3   1   67.49    6.10
   0   3  -1   72.19    6.10
   0   3   1   63.49    6.10
   0   3  -1   74.89    6.10
   0   3   1   69.49    6.10
   0   3   1   74.99    6.10
   0  -3  -1   67.49    6.10
   0  -3  -1   63.49    6.10
   0  -3  -1   76.19    6.10
   0  -3  -1   65.19    6.10
   0  -3   1   70.29    6.10
   0  -3  -1   70.19    6.20
   0  -3   1   78.69    6.10
   0  -3   1   72.99    6.10
   0  -3   1   64.69    6.10
   0  -3   1   72.79    6.10
   0  -3   1   63.19    6.10
   0  -3   1   77.99    6.10
   0  -3  -1   69.89    6.10
   0  -3  -1   77.49    6.10
   0  -3  -1   67.79    6.10
   0  -3   1   70.09    6.10
   0  -3   1   73.69    6.10
  -1   3   1  521.05   62.09
   1   3  -1  586.64   48.80
   1   3  -1  485.55   62.29
  -1   3   1  566.44   50.09
  -1   3   1  528.75   48.50
   1  -3  -1  500.05   64.19
  -1  -3   1  485.15   62.59
   1  -3  -1  562.44   48.70
  -1  -3   1  555.04   48.60
   2   3  -1    5.70    0.90
   2   3  -1    6.10    1.00
  -2   3   1    5.20    1.10
  -2   3   1    4.60    0.90
  -2   3   1    4.10    0.90
   2   3  -1    6.80    1.10
  -2   3   1    4.30    0.90
   2   3  -1    4.70    0.90
   2   3  -1    6.80    0.90
  -2   3   1    5.20    0.90
  -2   3   1    4.20    0.80
   2   3  -1    4.40    0.80
  -2   3   1    3.40    0.80
   2   3  -1    6.00    0.90
  -2   3   1    5.50    0.80
   2   3  -1    5.30    0.90
   2  -3  -1    5.20    0.80
   2  -3  -1    5.30    0.90
   2  -3  -1    5.70    0.90
  -2  -3   1    6.80    1.00
   2  -3  -1    3.80    0.90
   2  -3  -1    5.70    0.90
  -2  -3   1    5.10    0.90
   2  -3  -1    4.60    1.00
  -2  -3   1    5.70    0.90
   2  -3  -1    5.30    0.90
  -2  -3   1    8.10    1.00
  -2  -3   1    5.00    0.90
   2  -3  -1    4.20    0.80
  -2  -3   1    6.30    1.10
   3   3  -1 3708.13  384.96
  -3   3   1 4414.76  363.76
  -3  -3   1 4249.17  389.26
  -3  -3   1 3944.31  362.36
   3  -3  -1 4420.96  362.66
   3  -3  -1 4788.92  393.26
   4   3  -1  531.15   45.20
   4   3  -1  504.95   45.20
  -4   3   1  583.84   45.20
   4   3  -1  519.55   45.20
   4   3  -1  597.64   45.20
   4   3  -1  505.85   45.20
  -4  -3   1  509.25   45.20
  -4  -3   1  524.45   45.20
  -4  -3   1  521.35   45.20
  -4  -3   1  510.65   45.20
  -5   3   1  672.53   52.19
   5   3  -1  566.84   52.19
   5   3  -1  562.24   52.19
   5   3  -1  547.35   52.19
   5   3  -1  666.73   52.29
   5   3  -1  555.64   52.19
  -5   3   1  667.33   52.19
  -5   3   1  656.03   52.19
  -5   3   1  622.84   52.19
  -5   3   1  675.23   52.19
  -5  -3   1  557.84   52.19
  -5  -3   1  544.55   52.19
  -5  -3   1  571.24   52.19
  -5  -3   1  578.14   52.19
   5  -3  -1  683.33   52.19
   5  -3  -1  661.23   52.19
   5  -3  -1  642.34   52.19
   6   3  -1   16.30    2.30
  -6   3   1   22.30    2.70
  -6   3   1   17.10    2.20
   6   3  -1   16.40    2.20
   6   3  -1   12.60    2.40
  -6   3   1   19.10    2.10
  -6   3   1   19.80    2.20
   6   3  -1   14.50    2.20
   6   3  -1   19.50    2.50
  -6   3   1   20.20    2.40
  -6   3   1   15.00    2.20
  -6   3   1   16.20    2.50
   6   3  -1   16.90    2.40
  -6   3   1   16.40    2.10
   6  -3  -1   15.00    2.00
   6  -3  -1   19.70    2.40
  -6  -3   1   19.20    2.40
   6  -3  -1   18.80    2.10
   6  -3  -1   18.90    2.40
   6  -3  -1   18.50    2.20
   6  -3  -1   23.40    2.50
  -6  -3   1   16.50    2.10
  -6  -3   1   18.10    2.40
  -6  -3   1   14.60    2.10
   6  -3  -1   17.50    2.20
   6  -3  -1   10.90    3.00
   7   3  -1   27.30    3.40
  -7   3   1   33.90    3.20
  -7   3   1   35.30    3.40
  -7   3   1   31.90    3.40
   7   3  -1   28.10    3.20
  -7   3   1   31.40    3.60
   7   3  -1   26.40    3.20
  -7   3   1   31.30    3.30
   7   3  -1   25.90    3.30
   7   3  -1   25.70    3.10
  -7   3   1   35.20    3.10
   7   3  -1   27.80    3.40
   7   3  -1   25.60    3.30
   7   3  -1   24.30    2.90
  -7   3   1   33.80    3.30
  -7   3   1   32.70    3.40
   7   3  -1   29.00    3.20
  -7  -3   1   29.10    3.50
   7  -3  -1   28.80    3.20
  -7  -3   1   30.40    3.40
   7  -3  -1   30.40    3.20
   7  -3  -1   27.60    3.70
  -7  -3   1   25.40    3.30
  -7  -3   1   24.30    3.20
  -7  -3   1   25.20    3.30
   7  -3  -1   35.40    3.60
  -7  -3   1   27.60    3.40
  -7  -3   1   31.60    3.40
   7  -3  -1   34.20    3.20
   7  -3  -1   32.90    3.20
  -7  -3   1   25.00    3.20
  -7  -3   1   23.50    3.30
   7  -3  -1   29.50    3.10
   7  -3  -1   32.20    3.10
  -8   3   1   11.70    2.00
   8   3  -1   12.80    1.80
  -8   3   1   12.10    1.80
  -8   3   1   10.30    1.70
  -8   3   1   11.30    1.70
  -8   3   1    9.10    1.70
   8   3  -1   14.20    1.80
  -8   3   1   10.30    1.80
   8   3  -1   15.30    1.80
  -8   3   1   12.20    2.00
  -8   3   1   10.30    2.00
  -8   3   1    6.80    1.40
   8  -3  -1    9.10    1.60
   8  -3  -1   13.60    1.90
   8  -3  -1   12.60    1.90
   8  -3  -1   11.00    1.90
   8  -3  -1   16.60    2.00
  -8  -3   1   13.00    1.80
   8  -3  -1    9.90    1.70
   8  -3  -1    9.10    1.70
   8  -3  -1    8.20    1.60
   9   3  -1  132.69   11.90
   9   3  -1  124.39   11.90
  -9   3   1  144.99   11.90
   9   3  -1  121.09   12.00
  -9   3   1  132.09   11.90
   9   3  -1  127.29   11.90
  -9   3   1  127.19   12.00
  -9   3   1  144.79   12.00
   9   3  -1  125.99   11.90
  -9   3   1  146.99   12.00
  -9   3   1  135.59   11.90
  -9   3   1  140.89   11.70
  -9   3   1  142.99   11.90
  -9   3   1  150.88   12.10
   9  -3  -1  138.79   11.90
  -9  -3   1  116.59   11.90
   9  -3  -1  131.69   11.90
  -9  -3   1  134.89   11.90
  -9  -3   1  120.99   12.00
   9  -3  -1  149.88   12.00
   9  -3  -1  141.89   11.80
   9  -3  -1  136.39   11.80
   9  -3  -1  141.19   11.80
  -9  -3   1  123.29   12.00
   9  -3  -1  139.09   11.80
   9  -3  -1  135.59   12.00
   9  -3  -1  142.49   11.90
   9  -3  -1  135.09   11.90
  -9  -3   1  115.59   11.90
  -9  -3   1  126.59   11.90
  -9  -3   1  133.99   11.90
  10   3  -1   11.40    2.10
  10   3  -1   15.30    2.10
 -10   3   1    9.80    2.30
 -10   3   1   11.10    2.60
 -10   3   1    6.40    1.60
 -10   3   1   11.60    2.30
 -10   3   1   11.00    2.00
 -10   3   1    9.20    2.00
 -10   3   1   14.00    2.10
  10   3  -1    6.40    2.10
 -10   3   1   14.50    2.20
 -10   3   1    8.90    2.30
  10   3  -1    7.40    2.40
  10   3  -1   10.40    2.00
 -10   3   1    9.90    2.10
 -10  -3   1   16.70    2.30
  10  -3  -1   13.10    2.30
  10  -3  -1    9.80    1.90
  10  -3  -1    5.10    2.20
  10  -3  -1   13.20    2.10
  10  -3  -1   13.40    2.40
  10  -3  -1    9.40    1.90
 -10  -3   1    8.70    2.30
 -10  -3   1   13.20    2.40
  10  -3  -1    6.80    2.20
 -10  -3   1   15.90    2.40
  10  -3  -1   12.70    2.80
 -10  -3   1   17.10    2.30
 -10  -3   1   14.80    2.30
  10  -3  -1   10.20    2.00
  10  -3  -1    8.40    1.90
 -10  -3   1   17.70    2.70
 -11   3   1    0.20    2.20
  11   3  -1    1.30    1.80
 -11   3   1   -1.40    1.60
 -11   3   1    0.80    1.20
 -11   3   1   -2.40    2.40
  11   3  -1   -4.00    2.00
  11   3  -1    1.30    1.90
 -11   3   1   -1.00    1.60
 -11   3   1    2.40    2.00
  11   3  -1    3.10    2.20
  11   3  -1    0.30    1.70
  11   3  -1   -0.20    1.90
 -11   3   1    0.10    1.70
 -11   3   1    1.90    2.00
 -11   3   1   -2.20    2.00
  11   3  -1    1.30    1.70
 -11  -3   1   -1.80    1.90
 -11  -3   1    0.20    1.80
 -11  -3   1    1.30    1.90
  11  -3  -1   -2.10    1.90
 -11  -3   1   -1.20    2.50
  11  -3  -1    1.70    1.80
  11  -3  -1    3.00    1.90
 -11  -3   1    2.10    2.00
  11  -3  -1    0.60    1.50
  11  -3  -1   -1.50    2.10
  11  -3  -1   -3.20    2.30
  11  -3  -1    0.20    1.50
 -11  -3   1   -1.10    2.30
 -11  -3   1   -1.60    2.00
  11  -3  -1   -0.30    2.00
  11  -3  -1   -2.60    1.70
 -11  -3   1    3.10    2.20
  12   3  -1    4.90    2.40
 -12   3   1    4.80    2.00
  12   3  -1    7.20    1.90
 -12   3   1    1.50    2.60
 -12   3   1    2.20    2.30
 -12   3   1    1.50    1.60
 -12   3   1    3.80    2.10
  12   3  -1    5.70    2.10
  12   3  -1    8.90    2.80
  12   3  -1    8.00    2.30
  12  -3  -1    2.40    2.10
  12  -3  -1    1.10    2.40
  12  -3  -1    2.80    2.10
 -12  -3   1    1.80    1.90
 -12  -3   1   11.70    2.60
 -12  -3   1    8.50    2.30
  12  -3  -1   10.50    2.40
  12  -3  -1    3.70    1.90
 -12  -3   1    8.10    2.50
 -12  -3   1    9.60    2.70
 -12  -3   1   13.00    3.10
  12  -3  -1    1.00    2.20
  13   3  -1    9.40    2.60
 -13   3   1   13.80    2.80
 -13   3   1   10.10    2.50
  13   3  -1   10.90    2.50
 -13   3   1   12.30    3.30
  13   3  -1   14.80    3.00
  13   3  -1   18.80    2.80
  13   3  -1   19.30    2.90
 -13   3   1   10.10    2.50
 -13   3   1    9.30    2.60
 -13   3   1   11.70    2.90
 -13   3   1    8.20    2.40
 -13   3   1   10.40    2.90
 -13  -3   1   16.00    3.10
 -13  -3   1   19.20    2.90
 -13  -3   1   18.10    2.80
 -13  -3   1   17.90    3.00
  13  -3  -1   12.30    2.60
  13  -3  -1   11.20    2.60
 -13  -3   1   12.30    3.00
  13  -3  -1   11.70    2.40
 -13  -3   1   15.30    3.50
 -13  -3   1   17.60    3.20
  13  -3  -1   10.90    2.80
  14   3  -1    7.80    2.40
 -14   3   1    3.50    2.40
 -14   3   1    5.00    2.20
 -14   3   1    8.10    2.60
  14   3  -1    3.10    2.40
 -14   3   1    3.20    2.10
  14   3  -1   -0.90    2.20
 -14   3   1    2.50    2.50
 -14   3   1    2.30    2.60
 -14   3   1    2.20    3.10
  14   3  -1    5.90    2.70
 -14  -3   1    3.90    2.50
  14  -3  -1    1.00    2.30
 -14  -3   1    6.50    2.30
 -14  -3   1    1.40    2.60
 -14  -3   1    3.50    2.40
  14  -3  -1    3.10    2.10
  14  -3  -1    2.50    2.30
 -14  -3   1    5.50    2.80
  14  -3  -1    2.60    3.20
  14  -3  -1    7.10    2.10
 -14  -3   1    1.80    3.20
 -14  -3   1    5.20    2.70
 -15   3   1    2.90    2.30
  15   3  -1    4.70    2.50
 -15   3   1    5.80    2.60
  15   3  -1    4.30    3.00
 -15   3   1    0.40    3.20
 -15   3   1    5.60    2.70
 -15   3   1    5.10    2.80
 -15   3   1    1.90    2.70
  15   3  -1   -3.70    2.80
  15   3  -1    7.50    2.40
 -15  -3   1    2.30    3.00
 -15  -3   1    1.90    2.50
  15  -3  -1   -0.20    2.50
  15  -3  -1    5.10    2.10
 -15  -3   1    8.00    3.40
  15  -3  -1    1.50    2.70
 -15  -3   1   10.30    3.10
 -15  -3   1    2.90    2.70
 -15  -3   1    2.50    3.50
  15  -3  -1    3.50    2.40
 -15  -3   1    5.20    2.70
  15  -3  -1    1.30    2.30
 -16   3   1    6.60    3.00
 -16   3   1   -0.90    2.90
  16   3  -1    6.80    2.40
  16   3  -1    4.90    3.50
 -16   3   1   -0.30    2.70
 -16   3   1   -1.30    2.40
  16   3  -1    2.70    2.70
 -16   3   1   -4.30    3.20
  16   3  -1   -2.60    2.60
  16   3  -1    2.40    3.10
 -16  -3   1   15.20    4.00
 -16  -3   1    3.00    2.80
 -16  -3   1    3.30    3.10
 -16  -3   1    1.10    3.00
  16  -3  -1   -0.40    2.90
  16  -3  -1    0.90    2.50
 -16  -3   1    4.60    4.00
 -16  -3   1    7.60    3.40
  16  -3  -1   -0.50    2.50
  16  -3  -1    3.80    2.20
  16   4   1   -2.10    2.90
  16   4   1   -0.40    2.60
  16   4   1    5.50    2.50
 -16   4  -1   -0.10    2.60
 -16   4  -1   -0.80    3.20
 -16   4  -1   -1.00    2.80
  16   4   1   -1.30    3.10
 -16   4  -1   -3.40    3.30
  16  -4   1    0.40    2.90
 -16  -4  -1   -2.00    2.60
 -16  -4  -1   -1.80    2.80
  16  -4   1    1.60    1.90
  16  -4   1   -5.40    2.20
 -16  -4  -1   -1.50    2.90
  16  -4   1    1.40    2.40
 -16  -4  -1   -0.70    3.30
  15   4   1   -2.90    2.90
 -15   4  -1   -1.80    3.10
  15   4   1   -3.20    2.90
 -15   4  -1   -3.50    2.30
 -15   4  -1   -1.30    2.50
 -15   4  -1   -0.30    2.00
  15   4   1   -3.70    2.30
 -15   4  -1    1.30    2.50
  15   4   1   -5.90    2.20
 -15   4  -1   -2.20    2.50
  15   4   1    2.60    2.30
 -15  -4  -1    0.50    3.10
  15  -4   1   -1.00    2.60
 -15  -4  -1   -1.50    3.50
 -15  -4  -1   -3.40    2.40
  15  -4   1   -3.80    2.10
 -15  -4  -1   -7.00    2.60
 -15  -4  -1    1.00    2.40
 -15  -4  -1    0.30    2.70
  15  -4   1    2.00    1.80
  15  -4   1    0.50    2.20
  14   4   1    8.10    3.10
 -14   4  -1   11.30    3.40
 -14   4  -1   11.30    2.40
 -14   4  -1    9.50    2.30
 -14   4  -1   11.50    2.70
  14   4   1    3.00    2.90
  14   4   1    3.10    2.20
  14   4   1    9.20    2.90
 -14   4  -1    6.50    2.70
 -14   4  -1    7.50    2.90
 -14   4  -1    9.80    2.80
 -14  -4  -1    9.90    2.90
 -14  -4  -1    3.80    3.50
 -14  -4  -1    7.70    3.10
  14  -4   1   11.00    2.10
 -14  -4  -1    6.30    2.90
  14  -4   1    7.90    2.50
  14  -4   1   13.70    2.90
 -14  -4  -1    5.60    2.70
 -14  -4  -1    7.90    3.40
  14  -4   1   11.50    2.50
  14  -4   1    7.10    2.50
 -14  -4  -1    5.70    2.60
 -14  -4  -1    8.40    2.70
 -13   4  -1   -3.20    2.70
 -13   4  -1    0.50    2.10
  13   4   1    4.10    2.50
  13   4   1    2.20    2.50
 -13   4  -1   -1.60    2.50
 -13   4  -1   -0.40    2.30
 -13   4  -1    2.60    2.30
 -13   4  -1    1.40    2.30
 -13   4  -1   -2.00    2.20
  13   4   1   -3.20    1.90
  13   4   1    0.90    2.10
  13   4   1    1.90    2.00
  13  -4   1    1.10    2.00
 -13  -4  -1    7.40    2.50
 -13  -4  -1    7.30    2.60
 -13  -4  -1    0.40    2.00
 -13  -4  -1    0.30    2.70
 -13  -4  -1    3.10    2.20
  13  -4   1   -0.30    1.60
  13  -4   1    2.20    2.00
  13  -4   1   -1.40    2.30
 -13  -4  -1    6.00    2.60
 -13  -4  -1    2.60    2.20
  13  -4   1    2.20    2.40
  13  -4   1   -0.10    1.60
 -13  -4  -1    6.70    3.30
 -12   4  -1    9.20    2.10
 -12   4  -1    9.10    2.40
  12   4   1    4.70    1.90
  12   4   1    7.80    2.30
 -12   4  -1    6.50    2.00
 -12   4  -1    6.60    2.00
  12   4   1    6.00    2.10
 -12   4  -1   11.00    2.50
 -12   4  -1    7.30    2.60
  12   4   1    6.40    2.60
  12   4   1    6.90    2.80
 -12   4  -1    7.80    3.00
 -12   4  -1    5.80    2.50
  12  -4   1    7.20    2.10
 -12  -4  -1    7.00    2.30
  12  -4   1    6.10    2.00
  12  -4   1    8.10    2.10
  12  -4   1    8.70    2.50
 -12  -4  -1    5.90    2.50
 -12  -4  -1    2.60    2.10
  12  -4   1    7.80    2.20
  12  -4   1    7.80    2.30
  12  -4   1    7.60    1.90
 -12  -4  -1    6.00    2.80
 -12  -4  -1    6.10    2.50
 -12  -4  -1    9.80    2.40
 -12  -4  -1    8.70    3.30
 -12  -4  -1    9.20    2.50
 -12  -4  -1    3.80    2.40
 -11   4  -1   77.59    6.90
 -11   4  -1   77.79    6.40
  11   4   1   56.99    6.30
  11   4   1   56.19    6.40
 -11   4  -1   76.69    6.60
  11   4   1   59.09    6.30
  11   4   1   54.09    6.30
  11   4   1   54.89    6.80
  11   4   1   56.19    6.30
 -11   4  -1   59.49    6.60
  11   4   1   53.59    6.80
 -11   4  -1   74.39    6.60
 -11   4  -1   77.49    6.50
 -11  -4  -1   62.49    6.50
 -11  -4  -1   56.39    6.50
 -11  -4  -1   59.29    6.80
 -11  -4  -1   58.09    6.80
 -11  -4  -1   54.79    6.70
 -11  -4  -1   59.19    6.40
 -11  -4  -1   59.59    6.50
  11  -4   1   55.39    6.50
  11  -4   1   78.19    6.30
  11  -4   1   78.19    6.90
  11  -4   1   79.09    6.40
  11  -4   1   77.89    6.40
 -11  -4  -1   63.69    6.60
 -10   4  -1  177.68   14.70
 -10   4  -1  173.58   14.60
 -10   4  -1  149.69   14.70
  10   4   1  155.28   14.60
  10   4   1  162.88   14.70
 -10   4  -1  182.38   14.70
 -10   4  -1  171.58   14.70
 -10   4  -1  186.58   14.80
 -10   4  -1  187.68   14.90
  10   4   1  149.49   14.80
  10   4   1  148.19   15.60
 -10   4  -1  183.38   14.70
  10   4   1  152.28   14.60
 -10   4  -1  186.68   14.90
 -10  -4  -1  143.39   14.70
 -10  -4  -1  149.49   14.90
 -10  -4  -1  153.38   14.70
 -10  -4  -1  141.19   14.80
  10  -4   1  154.78   14.70
  10  -4   1  172.78   14.70
  10  -4   1  182.68   14.90
  10  -4   1  173.28   14.60
  10  -4   1  179.68   14.60
  10  -4   1  179.68   14.80
 -10  -4  -1  158.48   14.70
 -10  -4  -1  153.98   14.70
  10  -4   1  181.18   14.60
   9   4   1   24.50    2.80
  -9   4  -1   14.60    2.60
  -9   4  -1   21.00    2.70
  -9   4  -1   18.70    2.70
  -9   4  -1   20.80    2.50
  -9   4  -1   15.20    2.40
   9   4   1   17.40    2.70
   9   4   1   25.60    2.90
   9   4   1   19.50    2.40
   9   4   1   27.00    3.30
  -9   4  -1   22.90    3.00
   9   4   1   15.60    2.70
   9   4   1   15.10    2.40
   9   4   1   14.60    2.30
  -9   4  -1   20.20    2.60
  -9   4  -1   18.10    2.40
  -9   4  -1   17.80    2.30
  -9   4  -1   17.90    2.60
   9  -4   1   19.00    2.40
  -9  -4  -1   24.40    3.00
   9  -4   1   20.40    2.70
   9  -4   1   20.60    2.80
   9  -4   1   18.40    2.40
  -9  -4  -1   23.00    2.70
   9  -4   1   20.70    2.70
  -9  -4  -1   21.20    2.50
  -9  -4  -1   17.40    2.50
  -9  -4  -1   21.30    3.00
  -9  -4  -1   19.90    3.10
   9  -4   1   18.80    2.50
  -9  -4  -1   24.70    3.10
   9  -4   1   22.00    2.50
  -9  -4  -1   19.60    2.80
   9  -4   1   18.00    2.60
  -9  -4  -1   19.00    2.80
   9  -4   1   17.80    2.50
   9  -4   1   17.50    2.40
  -9  -4  -1   19.70    2.60
  -8   4  -1    0.70    1.10
  -8   4  -1    0.90    1.10
  -8   4  -1   -0.90    1.40
  -8   4  -1    1.60    1.60
   8   4   1    2.30    1.30
   8   4   1    1.60    1.40
  -8   4  -1    1.00    1.30
  -8   4  -1   -1.40    1.40
  -8   4  -1    0.60    1.00
   8   4   1    0.90    1.40
   8   4   1    0.00    1.10
   8   4   1    0.80    1.20
  -8   4  -1    1.00    1.40
   8   4   1    1.80    1.40
   8   4   1    1.40    1.10
  -8   4  -1    1.40    1.40
  -8   4  -1   -0.30    1.10
  -8  -4  -1    1.90    1.20
   8  -4   1   -1.40    1.00
  -8  -4  -1    1.20    1.00
  -8  -4  -1    2.40    1.30
  -8  -4  -1    4.40    1.90
   8  -4   1    0.40    1.30
   8  -4   1    1.70    1.40
  -8  -4  -1    2.20    1.50
   8  -4   1   -1.40    1.10
  -8  -4  -1    2.50    1.40
   8  -4   1    0.30    1.10
   8  -4   1   -0.50    1.20
  -8  -4  -1    1.20    1.30
   8  -4   1    0.20    1.40
  -8  -4  -1    1.10    1.40
   8  -4   1   -0.20    1.20
   8  -4   1    0.70    1.30
  -8  -4  -1    4.60    1.50
   8  -4   1    0.60    1.10
   7   4   1    3.40    1.70
   7   4   1    2.20    1.30
  -7   4  -1    0.40    1.00
   7   4   1    4.50    1.30
  -7   4  -1    3.30    1.50
   7   4   1    2.30    1.30
   7   4   1    1.10    1.20
  -7   4  -1   -0.60    1.30
   7   4   1    2.20    0.90
  -7   4  -1    1.30    1.00
   7   4   1    3.50    1.60
  -7   4  -1    1.00    1.20
  -7   4  -1    1.50    1.10
  -7   4  -1    1.60    1.10
  -7   4  -1    1.70    1.40
  -7   4  -1    2.60    1.30
   7   4   1    1.40    1.00
   7  -4   1    1.70    1.30
   7  -4   1    0.40    1.00
  -7  -4  -1    2.90    1.30
  -7  -4  -1    2.00    1.20
   7  -4   1    2.50    1.10
   7  -4   1   -0.20    1.00
  -7  -4  -1    2.50    1.10
  -7  -4  -1    5.60    1.40
  -7  -4  -1    6.20    1.40
   7  -4   1    0.90    1.10
   7  -4   1    0.30    1.20
   7  -4   1    1.80    1.00
   7  -4   1    1.30    1.00
  -7  -4  -1    3.00    1.10
  -7  -4  -1    2.20    1.30
   7  -4   1    1.90    1.20
  -7  -4  -1    3.20    1.30
   7  -4   1   -1.30    1.40
  -6   4  -1  101.09    8.90
   6   4   1  105.39    8.90
   6   4   1  102.69    9.00
  -6   4  -1  101.29    8.90
  -6   4  -1  102.69    9.20
   6   4   1   92.09    9.00
   6   4   1  112.79    8.80
  -6   4  -1   95.39    9.00
  -6   4  -1  104.59    9.00
   6   4   1   94.39    8.90
  -6   4  -1   97.99    9.00
   6   4   1  107.79    9.00
  -6   4  -1  100.49    9.10
  -6   4  -1  102.29    9.00
   6  -4   1   97.39    8.90
   6  -4   1   97.29    8.90
   6  -4   1   96.49    8.90
  -6  -4  -1  105.29    9.00
  -6  -4  -1   98.79    8.90
   6  -4   1  101.09    9.00
  -6  -4  -1  108.09    9.00
  -6  -4  -1  103.09    8.90
   6  -4   1   94.39    8.90
   6  -4   1   89.19    9.20
   6  -4   1   96.89    8.90
  -6  -4  -1   96.49    8.80
   6  -4   1  102.09    9.00
  -6  -4  -1  109.99    9.00
   6  -4   1   98.69    8.90
   6  -4   1   95.59    8.90
  -6  -4  -1  114.69    9.00
  -5   4  -1    3.90    1.50
   5   4   1    3.50    1.50
   5   4   1    3.20    1.20
  -5   4  -1   -0.30    1.30
  -5   4  -1   -0.50    1.00
   5   4   1    4.30    0.90
  -5   4  -1    2.90    1.00
  -5   4  -1    3.30    1.00
  -5   4  -1    2.20    1.30
  -5   4  -1    5.80    2.50
   5   4   1    2.30    1.20
   5   4   1    1.60    1.20
  -5   4  -1    4.10    1.30
   5   4   1    4.30    1.20
   5   4   1    5.60    1.30
  -5   4  -1    0.40    1.10
   5   4   1    3.30    1.30
   5   4   1    1.80    1.10
   5  -4   1    2.10    1.10
  -5  -4  -1    2.40    1.20
  -5  -4  -1    3.40    1.00
   5  -4   1    2.00    1.00
  -5  -4  -1    6.50    1.50
   5  -4   1    2.20    1.10
   5  -4   1    2.60    1.20
  -5  -4  -1    2.80    1.30
   5  -4   1    4.20    1.40
   5  -4   1    1.80    1.10
  -5  -4  -1    3.90    1.30
   5  -4   1    1.10    1.00
   5  -4   1    3.20    1.10
   5  -4   1    1.70    1.00
  -5  -4  -1    5.70    1.40
   5  -4   1    1.80    1.30
  -4  -4  -1    8.00    1.40
   3   4   1   13.00    1.30
  -3   4  -1   12.00    1.40
  -3   4  -1   10.70    1.30
  -3   4  -1   10.30    1.30
  -3   4  -1    9.00    1.30
  -3   4  -1   11.10    1.50
  -3   4  -1   12.80    1.40
  -3   4  -1   10.20    1.40
  -3   4  -1   11.60    1.20
  -3   4  -1   12.30    1.40
   3  -4   1   11.80    1.40
   3  -4   1    9.80    1.30
   3  -4   1   10.50    1.40
   3  -4   1   11.30    1.30
   3  -4   1   11.50    1.30
   3  -4   1   11.60    1.40
   3  -4   1   10.20    1.30
   3  -4   1   11.20    1.20
   3  -4   1    9.80    1.30
   3  -4   1    8.90    1.30
   2   4   1 1773.02  156.48
  -2   4  -1 1906.31  156.88
  -2   4  -1 1918.91  180.08
  -2  -4  -1 1673.03  156.38
   2  -4   1 1916.81  156.88
   2  -4   1 1974.40  182.38
  -2  -4  -1 1615.64  176.48
   1   4   1  696.83   83.79
  -1   4  -1  728.63   85.19
  -1   4  -1  747.93   68.39
   1   4   1  807.82   66.09
  -1  -4  -1  648.74   65.29
   1  -4   1  830.12   85.99
   1  -4   1  788.52   65.79
  -1  -4  -1  743.53   84.29
   0   4  -1    7.90    1.00
   0   4   1    8.40    1.20
   0   4   1    6.70    1.20
   0   4  -1    7.20    1.00
   0   4   1    7.60    1.10
   0   4  -1    6.00    1.00
   0   4   1    5.50    0.90
   0   4   1    6.80    1.00
   0   4   1    6.00    1.00
   0   4   1    7.00    1.00
   0   4   1    5.40    0.90
   0   4  -1    6.60    1.10
   0   4  -1    6.40    1.00
   0   4  -1    6.00    1.00
   0  -4  -1    6.60    1.00
   0  -4  -1    7.20    1.20
   0  -4   1    5.50    0.90
   0  -4  -1    5.20    0.90
   0  -4   1    8.30    1.00
   0  -4   1    5.80    1.10
   0  -4   1    6.60    1.00
   0  -4   1    6.60    1.00
   0  -4   1    6.10    1.00
   0  -4  -1    6.20    1.10
   0  -4   1    9.30    1.20
   0  -4  -1    5.90    0.90
   0  -4   1    8.50    1.10
   0  -4   1    6.30    1.00
  -1   4   1   66.89    6.10
  -1   4   1   70.09    6.10
  -1   4   1   76.59    6.20
  -1   4   1   63.69    6.10
  -1   4   1   66.29    6.20
  -1   4   1   63.19    6.10
  -1   4   1   74.99    6.10
   1  -4  -1   65.49    6.10
   1  -4  -1   72.69    6.20
   1  -4  -1   66.69    6.20
  -1  -4   1   71.39    6.10
   1  -4  -1   63.59    6.10
   1  -4  -1   70.89    6.10
  -1  -4   1   77.59    6.10
   1  -4  -1   76.89    6.10
   1  -4  -1   71.99    6.10
  -2   4   1 3479.35  321.37
   2   4  -1 3415.86  298.17
  -2   4   1 3659.13  298.47
   2   4  -1 3635.44  322.27
   2  -4  -1 3483.05  323.07
  -2  -4   1 3293.47  299.37
  -2  -4   1 3431.56  321.47
   2  -4  -1 3543.45  298.27
  -3   4   1  108.49    9.00
  -3   4   1   89.59    8.90
   3   4  -1  105.79    9.00
   3   4  -1   99.49    8.90
   3   4  -1  110.69    9.00
  -3   4   1  112.09    9.00
   3   4  -1  106.59    9.00
  -3   4   1  101.99    9.00
  -3   4   1  106.29    9.00
   3   4  -1  115.19    9.00
   3   4  -1   92.89    9.00
  -3   4   1  100.99    9.00
  -3   4   1  109.69    9.00
  -3  -4   1  101.69    9.00
  -3  -4   1  112.09    9.00
   3  -4  -1   99.79    9.00
   3  -4  -1  115.99    9.00
  -3  -4   1   91.79    9.00
  -3  -4   1   99.09    8.90
   3  -4  -1  103.19    9.00
   3  -4  -1   99.99    9.00
   3  -4  -1   98.49    9.00
   3  -4  -1  101.99    9.00
   3  -4  -1   98.29    9.00
   3  -4  -1   92.19    8.90
  -3  -4   1  116.89    9.00
  -3  -4   1  103.49    9.00
  -4   4   1 1264.27  140.59
   4   4  -1 1089.19  133.89
   4   4  -1 1100.19  102.79
  -4   4   1 1230.48  105.59
  -4  -4   1 1279.97  140.89
   4  -4  -1 1240.48  104.09
   4  -4  -1 1450.05  148.89
  -4  -4   1 1073.09  102.79
  -5   4   1   99.39    8.60
   5   4  -1   90.09    8.60
  -5   4   1  105.89    8.60
   5   4  -1   94.79    8.60
   5   4  -1   91.39    8.60
  -5   4   1  102.99    8.70
  -5   4   1  104.09    8.60
   5   4  -1   87.09    8.60
   5   4  -1   85.49    8.50
  -5   4   1   98.49    8.60
   5   4  -1  103.49    8.70
   5   4  -1   87.19    8.50
  -5   4   1  106.49    8.50
   5   4  -1   84.49    8.70
  -5   4   1   97.89    8.50
  -5   4   1  102.79    8.70
   5  -4  -1  105.89    8.70
  -5  -4   1   96.59    8.70
  -5  -4   1   87.29    8.60
   5  -4  -1   96.19    8.60
   5  -4  -1  103.39    8.40
   5  -4  -1   97.39    8.50
  -5  -4   1  100.29    8.60
   5  -4  -1   93.59    8.60
  -5  -4   1   92.29    8.50
  -5  -4   1   88.09    8.60
   5  -4  -1  100.99    8.50
   5  -4  -1   99.29    8.60
  -5  -4   1   93.09    8.60
   5  -4  -1  102.09    8.50
   5  -4  -1  109.19    8.60
  -5  -4   1   96.49    8.70
  -5  -4   1   88.89    8.60
   5  -4  -1  100.39    8.60
   6   4  -1  391.86   34.80
   6   4  -1  388.46   34.80
   6   4  -1  362.26   34.70
  -6   4   1  439.76   34.80
   6   4  -1  424.46   34.90
  -6   4   1  414.06   34.80
  -6   4   1  422.36   34.80
  -6   4   1  446.16   34.80
  -6   4   1  455.95   34.80
  -6   4   1  434.26   34.80
   6   4  -1  364.16   34.70
   6   4  -1  375.26   34.80
  -6  -4   1  433.26   35.10
   6  -4  -1  424.06   34.80
   6  -4  -1  413.96   34.80
   6  -4  -1  406.86   34.70
   6  -4  -1  450.95   34.70
  -6  -4   1  365.86   34.70
  -6  -4   1  366.96   34.80
   6  -4  -1  418.26   34.80
   6  -4  -1  450.35   34.80
  -6  -4   1  375.96   34.80
   6  -4  -1  391.86   34.80
  -6  -4   1  361.26   34.80
   7   4  -1    1.30    1.20
   7   4  -1    1.40    1.30
  -7   4   1    0.80    1.00
   7   4  -1    0.00    1.10
  -7   4   1    1.80    1.40
   7   4  -1    1.10    1.10
  -7   4   1   -0.90    1.30
   7   4  -1    1.40    1.70
  -7   4   1   -0.20    1.00
  -7   4   1    1.10    1.30
   7   4  -1    0.90    1.20
  -7   4   1    0.90    1.10
  -7   4   1    0.00    1.30
   7   4  -1    0.40    1.50
  -7   4   1    0.80    1.40
  -7   4   1   -0.50    1.00
   7  -4  -1   -0.10    1.30
  -7  -4   1    2.60    1.90
  -7  -4   1    0.60    1.40
   7  -4  -1   -2.50    1.00
  -7  -4   1    1.40    1.30
   7  -4  -1    1.70    2.00
   7  -4  -1    0.80    1.10
  -7  -4   1    0.00    1.30
   7  -4  -1    0.10    1.00
  -7  -4   1    3.30    1.40
   7  -4  -1    0.10    1.00
  -7  -4   1    0.10    1.20
   7  -4  -1   -0.10    1.00
   7  -4  -1    2.00    1.10
  -7  -4   1    2.80    1.40
  -7  -4   1    1.10    1.30
   7  -4  -1    0.60    1.00
   7  -4  -1    0.90    1.20
  -7  -4   1   -0.80    1.20
  -8   4   1   33.00    3.80
   8   4  -1   30.30    3.80
  -8   4   1   31.00    3.90
  -8   4   1   33.50    3.60
  -8   4   1   33.50    3.50
  -8   4   1   30.40    4.00
   8   4  -1   33.30    3.70
  -8   4   1   34.50    3.50
   8   4  -1   42.50    3.90
   8   4  -1   32.10    3.50
  -8   4   1   30.60    3.70
  -8   4   1   33.80    3.80
  -8   4   1   29.10    3.70
   8  -4  -1   37.30    3.80
  -8  -4   1   41.50    3.80
   8  -4  -1   32.70    3.50
   8  -4  -1   31.10    3.50
   8  -4  -1   33.40    3.70
   8  -4  -1   33.50    3.80
   8  -4  -1   29.40    3.60
   8  -4  -1   32.20    3.60
  -8  -4   1   36.90    3.90
   8  -4  -1   30.10    3.40
   8  -4  -1   31.10    3.50
  -8  -4   1   36.10    3.70
  -8  -4   1   37.10    3.60
   8  -4  -1   29.60    3.50
  -8  -4   1   39.80    3.90
  -8  -4   1   37.30    3.80
  -8  -4   1   33.70    3.70
  -8  -4   1   25.60    3.80
  -9   4   1   90.79    7.70
  -9   4   1   87.89    7.90
  -9   4   1   91.99    7.80
   9   4  -1   74.39    7.90
   9   4  -1   73.69    7.80
   9   4  -1   70.99    7.70
  -9   4   1   90.49    7.80
  -9   4   1   95.89    7.90
   9   4  -1   75.69    7.70
  -9   4   1   90.09    8.00
  -9   4   1   97.89    7.90
   9   4  -1   73.39    7.90
  -9   4   1   89.29    7.60
   9   4  -1   77.99    7.80
  -9   4   1   89.29    7.90
  -9  -4   1   79.09    7.80
   9  -4  -1   89.59    7.70
  -9  -4   1   73.09    7.90
  -9  -4   1   79.59    7.90
  -9  -4   1   83.49    8.00
   9  -4  -1   91.69    7.70
   9  -4  -1   82.79    7.70
  -9  -4   1   70.79    7.80
   9  -4  -1   94.19    7.90
   9  -4  -1   88.69    7.90
  -9  -4   1   71.59    7.80
   9  -4  -1   89.19    7.90
   9  -4  -1   91.39    7.70
   9  -4  -1   88.99    7.80
  -9  -4   1   73.99    7.80
  -9  -4   1   79.49    7.80
   9  -4  -1   92.49    7.80
   9  -4  -1   93.79    7.70
 -10   4   1    8.00    2.10
  10   4  -1   16.30    2.30
  10   4  -1    5.10    2.00
 -10   4   1    3.60    2.00
  10   4  -1   15.30    2.20
 -10   4   1    3.80    2.00
  10   4  -1   12.30    1.80
  10   4  -1   11.80    2.40
  10   4  -1    8.60    1.90
 -10   4   1    2.70    2.30
  10   4  -1    8.60    1.90
 -10  -4   1   10.10    2.20
 -10  -4   1    4.40    1.90
  10  -4  -1    3.60    2.00
 -10  -4   1   13.20    2.30
 -10  -4   1   10.50    2.10
 -10  -4   1    8.90    2.20
 -10  -4   1    9.40    2.20
  10  -4  -1    3.20    2.00
 -10  -4   1   16.80    2.30
 -11   4   1   33.90    4.40
  11   4  -1   29.10    3.50
 -11   4   1   30.50    3.40
  11   4  -1   28.00    3.80
  11   4  -1   28.60    3.70
 -11   4   1   37.10    4.20
  11   4  -1   26.20    3.80
 -11   4   1   27.90    4.20
  11   4  -1   23.40    4.00
  11   4  -1   27.80    3.70
 -11   4   1   33.20    3.90
 -11   4   1   33.30    4.50
  11   4  -1   28.80    3.50
 -11   4   1   30.30    3.90
 -11   4   1   31.50    3.70
 -11   4   1   32.10    4.20
  11   4  -1   23.10    4.00
 -11   4   1   31.90    4.10
  11  -4  -1   30.80    4.10
  11  -4  -1   32.30    4.50
  11  -4  -1   38.40    3.80
  11  -4  -1   28.70    3.60
 -11  -4   1   26.30    3.70
  11  -4  -1   33.40    3.70
 -11  -4   1   28.80    3.90
 -11  -4   1   23.90    3.60
  11  -4  -1   30.00    3.60
  11  -4  -1   28.70    3.70
  11  -4  -1   33.10    4.10
 -11  -4   1   28.20    3.70
 -11  -4   1   28.00    3.60
  11  -4  -1   41.20    4.50
 -11  -4   1   26.10    3.60
 -11  -4   1   29.10    4.10
 -11  -4   1   25.80    3.80
 -11  -4   1   24.40    3.80
  12   4  -1    5.20    2.40
 -12   4   1    6.70    2.00
 -12   4   1    3.50    2.10
 -12   4   1    4.00    1.90
  12   4  -1    4.70    2.00
 -12   4   1    4.70    2.30
 -12   4   1    3.30    2.30
  12   4  -1    8.30    2.30
  12   4  -1    4.10    2.30
  12   4  -1    6.50    2.50
 -12   4   1    3.80    1.90
  12  -4  -1    3.10    2.50
 -12  -4   1   11.10    2.80
  12  -4  -1    5.70    2.00
  12  -4  -1    3.80    2.20
 -12  -4   1    9.00    3.00
  12  -4  -1    1.50    1.80
  12  -4  -1    3.60    2.00
 -12  -4   1    5.00    2.70
  12  -4  -1    2.40    2.30
 -12  -4   1    7.10    3.20
 -12  -4   1    4.70    2.00
  12  -4  -1    4.30    1.70
  12  -4  -1    3.80    1.80
  12  -4  -1    1.20    2.20
 -12  -4   1    6.10    2.30
 -12  -4   1    5.20    2.50
 -12  -4   1    4.20    2.50
 -13   4   1    1.40    2.70
 -13   4   1    2.20    2.30
 -13   4   1    4.50    2.40
  13   4  -1   -0.70    2.10
  13   4  -1    1.60    2.20
  13   4  -1    3.40    2.60
 -13   4   1    0.70    2.20
 -13   4   1    0.60    2.40
 -13   4   1    3.00    2.00
  13   4  -1    3.10    2.10
 -13   4   1   -0.20    1.80
 -13  -4   1    1.40    2.20
 -13  -4   1    0.00    2.00
 -13  -4   1    1.70    3.20
  13  -4  -1    2.60    2.00
 -13  -4   1    2.80    2.20
 -13  -4   1   10.00    2.60
  13  -4  -1    0.00    2.10
 -13  -4   1    6.80    2.70
  13  -4  -1    0.90    1.90
  13  -4  -1    1.00    2.00
 -13  -4   1    4.70    2.70
 -13  -4   1    2.20    2.60
  13  -4  -1    0.80    2.40
  14   4  -1   -4.30    1.80
 -14   4   1   -1.50    2.40
  14   4  -1   -1.30    2.20
 -14   4   1    0.60    1.90
 -14   4   1    1.10    2.50
  14   4  -1    3.90    2.20
 -14   4   1    1.00    2.90
 -14   4   1   -0.10    2.20
 -14   4   1    1.40    2.40
  14   4  -1    0.00    3.30
  14  -4  -1   -4.20    2.10
 -14  -4   1    2.90    2.40
  14  -4  -1   -1.90    2.00
  14  -4  -1   -1.40    2.00
 -14  -4   1   -0.80    2.20
  14  -4  -1    0.20    1.90
 -14  -4   1   -2.60    3.20
 -14  -4   1   -1.00    2.30
 -14  -4   1    0.80    2.60
 -14  -4   1    2.10    2.80
 -14  -4   1    1.80    2.50
 -15   4   1    5.00    2.30
 -15   4   1    1.50    2.70
  15   4  -1    0.90    2.90
 -15   4   1    3.30    3.20
 -15   4   1    3.10    2.60
  15   4  -1    4.70    2.40
  15   4  -1   -0.50    2.50
 -15   4   1    4.20    2.60
 -15   4   1    5.90    2.90
 -15  -4   1    1.10    2.80
  15  -4  -1    3.60    2.30
 -15  -4   1    3.50    3.10
 -15  -4   1    3.30    2.70
  15  -4  -1   -0.40    2.60
 -15  -4   1    3.50    2.70
  15  -4  -1    4.50    2.70
 -15  -4   1    1.90    2.60
  15  -4  -1    5.20    2.40
 -15  -4   1    3.40    3.00
 -15  -4   1   -0.30    3.50
  15  -4  -1    3.90    2.10
 -16   4   1    7.30    3.30
 -16   4   1   10.20    2.90
  16   4  -1    5.40    2.80
 -16   4   1    5.30    4.20
 -16   4   1   10.60    3.00
 -16   4   1    8.40    4.00
  16   4  -1    2.00    3.40
  16   4  -1   10.00    3.00
 -16  -4   1    7.40    3.00
  16  -4  -1    4.70    3.00
  16  -4  -1    9.60    2.40
 -16  -4   1   13.40    5.60
  16  -4  -1    9.00    3.20
  16  -4  -1    5.30    2.60
 -16  -4   1   10.80    3.70
 -16  -4   1   -1.40    3.90
 -16  -4   1    8.90    3.30
  16  -4  -1    3.90    2.60
 -16  -4   1    7.20    3.10
  15   5   1    2.00    2.50
  15   5   1   -4.20    2.50
 -15   5  -1    0.60    2.10
  15   5   1   -6.10    2.70
  15   5   1    1.90    2.10
 -15   5  -1   -1.00    2.60
 -15   5  -1   -1.00    2.40
 -15   5  -1   -2.90    3.10
 -15   5  -1   -2.90    2.90
 -15   5  -1   -1.40    2.40
  15  -5   1   -6.00    2.10
 -15  -5  -1    0.20    2.40
  15  -5   1    0.50    1.80
  15  -5   1    1.00    2.50
 -15  -5  -1    1.20    2.50
 -15  -5  -1   -0.60    3.00
 -15  -5  -1   -3.10    3.70
  15  -5   1   -0.80    2.10
 -15  -5  -1    0.00    3.20
 -15  -5  -1   -0.70    2.80
  14   5   1    1.80    2.50
  14   5   1    4.80    2.80
 -14   5  -1    6.80    2.70
 -14   5  -1    0.00    2.40
  14   5   1    5.10    2.20
  14   5   1   -1.10    2.20
 -14   5  -1   -0.10    2.00
 -14   5  -1    4.20    2.40
 -14   5  -1    3.40    3.10
 -14   5  -1    5.10    2.60
 -14   5  -1    3.50    2.10
  14  -5   1    6.70    2.60
 -14  -5  -1    2.60    2.50
  14  -5   1    4.20    1.80
 -14  -5  -1    1.40    2.30
 -14  -5  -1    4.70    2.40
 -14  -5  -1    3.40    2.60
  14  -5   1    8.80    2.40
  14  -5   1    2.00    2.00
 -14  -5  -1    6.30    2.70
 -14  -5  -1    1.60    2.80
 -14  -5  -1    3.30    3.50
 -13   5  -1   20.20    3.10
  13   5   1   17.10    3.40
 -13   5  -1   21.40    3.40
 -13   5  -1   24.70    3.70
  13   5   1   13.50    2.80
  13   5   1   14.70    3.30
 -13   5  -1   23.90    3.40
 -13   5  -1   23.40    3.20
  13   5   1   18.30    3.00
  13   5   1   15.40    3.40
 -13   5  -1   27.00    3.20
 -13  -5  -1   21.90    3.40
 -13  -5  -1   16.70    3.10
 -13  -5  -1   15.50    3.70
  13  -5   1   17.00    2.80
 -13  -5  -1   17.50    3.20
 -13  -5  -1   13.90    3.20
  13  -5   1   23.10    3.40
  13  -5   1   23.70    3.10
  13  -5   1   15.70    2.70
 -13  -5  -1   19.40    3.50
  13  -5   1   24.30    3.10
 -13  -5  -1   16.30    3.60
  13  -5   1   20.20    3.10
  12   5   1    4.20    2.30
 -12   5  -1    5.80    2.50
 -12   5  -1    6.80    2.00
  12   5   1    6.40    2.20
 -12   5  -1    4.30    2.20
 -12   5  -1    7.70    2.00
  12   5   1    2.90    1.80
 -12   5  -1    6.90    2.30
 -12   5  -1    6.90    2.80
 -12   5  -1    2.90    1.80
 -12   5  -1    6.10    2.40
  12   5   1    5.60    2.60
  12  -5   1    6.50    2.10
  12  -5   1    5.60    2.40
 -12  -5  -1    6.10    2.30
 -12  -5  -1    4.70    2.60
 -12  -5  -1    4.70    2.40
 -12  -5  -1    2.10    2.90
 -12  -5  -1    3.20    2.00
  12  -5   1    3.00    1.80
  12  -5   1    5.40    1.70
 -12  -5  -1    7.00    2.40
  12  -5   1    6.10    2.20
 -12  -5  -1    4.00    2.50
  12  -5   1    6.10    1.70
  12  -5   1    6.90    2.10
 -12  -5  -1    4.50    2.30
  11   5   1    1.50    1.70
  11   5   1    4.50    2.00
  11   5   1    1.60    1.70
 -11   5  -1    1.90    2.00
  11   5   1    2.20    2.00
  11   5   1    0.50    2.10
  11   5   1    4.40    2.40
  11   5   1    7.20    2.10
  11   5   1    4.20    2.00
 -11   5  -1    2.40    1.70
 -11   5  -1    2.50    1.70
 -11   5  -1   -0.10    2.10
 -11   5  -1    2.50    2.50
 -11   5  -1    3.60    2.10
  11   5   1    7.30    2.20
 -11   5  -1   -0.20    2.40
 -11   5  -1    2.00    1.70
  11  -5   1    3.20    2.10
 -11  -5  -1    2.70    2.00
 -11  -5  -1    5.30    2.20
  11  -5   1    1.90    2.00
 -11  -5  -1    6.20    2.10
  11  -5   1    2.00    1.50
  11  -5   1    2.30    1.90
  11  -5   1    1.60    1.70
  11  -5   1    1.40    1.60
  11  -5   1    1.60    2.30
  11  -5   1    2.30    2.20
 -11  -5  -1    7.90    2.80
 -11  -5  -1    4.00    2.00
 -11  -5  -1    0.90    2.10
 -11  -5  -1    2.20    2.10
  11  -5   1    3.10    1.50
 -10   5  -1  254.97   20.10
 -10   5  -1  247.78   20.30
 -10   5  -1  248.68   20.20
 -10   5  -1  240.88   20.20
  10   5   1  205.18   20.10
 -10   5  -1  251.97   20.20
 -10   5  -1  240.78   20.20
  10   5   1  199.58   20.10
  10   5   1  212.38   20.40
 -10   5  -1  232.18   20.30
  10   5   1  194.58   20.30
  10   5   1  209.18   20.50
  10  -5   1  254.87   20.10
 -10  -5  -1  209.48   20.20
  10  -5   1  244.88   20.20
  10  -5   1  236.68   20.00
  10  -5   1  228.88   20.20
 -10  -5  -1  194.98   20.30
  10  -5   1  255.27   20.30
 -10  -5  -1  204.38   20.20
  10  -5   1  243.08   20.20
  10  -5   1  250.67   20.30
  10  -5   1  244.68   20.60
  10  -5   1  248.08   20.20
   9   5   1   35.40    4.50
  -9   5  -1   37.30    3.90
   9   5   1   23.80    3.80
   9   5   1   28.90    4.10
   9   5   1   28.20    3.90
   9   5   1   25.60    3.40
  -9   5  -1   35.90    4.10
  -9   5  -1   39.90    4.20
  -9   5  -1   34.90    3.70
  -9   5  -1   36.30    3.70
  -9   5  -1   34.60    3.60
  -9   5  -1   36.10    4.20
  -9   5  -1   34.70    4.00
  -9   5  -1   34.40    4.00
   9   5   1   31.80    3.80
  -9   5  -1   33.40    3.90
   9   5   1   30.70    4.10
   9   5   1   28.20    3.70
   9  -5   1   37.80    3.60
   9  -5   1   33.30    4.10
   9  -5   1   35.30    3.60
  -9  -5  -1   32.30    3.80
  -9  -5  -1   37.30    4.00
  -9  -5  -1   31.60    4.20
  -9  -5  -1   30.50    4.00
   9  -5   1   35.10    3.70
   9  -5   1   33.50    3.70
  -9  -5  -1   34.70    3.80
  -9  -5  -1   31.60    4.00
  -9  -5  -1   31.60    4.10
   9  -5   1   34.10    3.90
   9  -5   1   41.70    4.10
   9  -5   1   33.40    3.80
   9  -5   1   32.60    3.70
  -9  -5  -1   25.10    3.90
   9  -5   1   37.60    3.90
   8   5   1    9.70    1.60
   8   5   1    5.90    1.10
   8   5   1    4.90    1.50
  -8   5  -1    2.40    1.40
   8   5   1    2.90    1.20
   8   5   1    4.80    1.80
   8   5   1    4.00    1.60
  -8   5  -1    0.90    1.40
  -8   5  -1    2.00    1.30
   8   5   1    6.50    1.40
   8   5   1    3.90    1.50
  -8   5  -1    2.20    1.70
  -8   5  -1    1.60    1.40
  -8   5  -1    1.00    1.30
   8  -5   1    1.70    1.30
   8  -5   1    0.70    1.40
   8  -5   1    2.30    1.40
  -8  -5  -1   10.20    1.60
  -8  -5  -1    4.10    1.70
  -8  -5  -1    6.70    1.50
  -8  -5  -1    5.20    1.80
   8  -5   1    2.30    1.30
  -8  -5  -1    7.50    1.70
  -8  -5  -1    1.90    1.20
   8  -5   1    2.70    1.40
   7   5   1   50.39    5.30
  -7   5  -1   61.39    5.40
   7   5   1   50.29    5.40
   7   5   1   56.99    5.30
  -7   5  -1   63.19    5.60
  -7   5  -1   57.99    5.40
  -7   5  -1   64.39    5.30
  -7   5  -1   58.09    5.50
  -7   5  -1   56.79    5.40
  -7   5  -1   62.79    5.40
   7   5   1   51.19    5.20
  -7   5  -1   60.49    5.40
  -7   5  -1   63.79    5.30
   7   5   1   49.40    5.20
   7   5   1   49.30    5.70
   7   5   1   50.59    5.50
  -7  -5  -1   48.00    5.30
  -7  -5  -1   49.99    5.40
   7  -5   1   61.29    5.20
   7  -5   1   60.79    5.30
   7  -5   1   60.19    5.60
   7  -5   1   58.19    5.60
  -7  -5  -1   52.79    5.50
  -7  -5  -1   51.89    5.50
   7  -5   1   61.79    5.40
  -7  -5  -1   56.69    5.40
  -7  -5  -1   57.89    5.40
  -7  -5  -1   54.99    5.40
   7  -5   1   61.69    5.40
   7  -5   1   65.29    5.30
   7  -5   1   62.39    5.20
  -7  -5  -1   48.30    5.20
   7  -5   1   56.19    5.30
   6   5   1    5.60    1.40
   6   5   1    5.90    1.50
  -6   5  -1    5.80    1.20
  -6   5  -1    3.50    1.20
  -6   5  -1    4.50    1.60
   6   5   1    5.10    1.30
   6   5   1    8.40    1.50
  -6   5  -1    4.20    1.50
   6   5   1    7.20    1.60
   6   5   1    4.70    1.30
  -6   5  -1    6.40    1.30
  -6   5  -1    5.00    1.40
   6   5   1    6.60    1.80
  -6   5  -1    6.40    1.50
  -6   5  -1    6.60    1.50
   6   5   1    6.20    1.50
  -6   5  -1    4.30    1.20
  -6  -5  -1    6.40    1.50
   6  -5   1    7.20    1.40
   6  -5   1    6.90    1.20
  -6  -5  -1    9.50    1.70
  -6  -5  -1    9.50    1.50
   6  -5   1    5.00    1.20
   6  -5   1    5.30    1.20
  -6  -5  -1    6.40    1.50
   6  -5   1    4.30    1.40
  -6  -5  -1    5.00    1.20
   6  -5   1    5.90    1.40
   6  -5   1    6.90    1.40
   6  -5   1    5.20    1.40
  -6  -5  -1    9.90    1.50
  -6  -5  -1    7.50    1.40
   6  -5   1    4.90    1.20
  -6  -5  -1    5.30    1.60
   6  -5   1    6.90    1.50
  -5   5  -1  169.48   15.70
  -5   5  -1  181.18   15.70
  -5   5  -1  178.68   15.70
   5   5   1  202.68   15.70
   5   5   1  206.88   15.80
  -5   5  -1  177.08   15.70
  -5   5  -1  193.58   15.90
  -5   5  -1  190.38   15.70
  -5   5  -1  175.18   15.70
  -5   5  -1  170.48   15.70
   5   5   1  213.48   15.80
   5  -5   1  170.28   15.70
   5  -5   1  173.58   15.60
   5  -5   1  171.58   15.60
   5  -5   1  171.48   15.70
   5  -5   1  186.98   15.70
   5  -5   1  173.88   15.70
   5  -5   1  166.98   15.60
  -4   5  -1  209.98   17.70
  -4   5  -1  186.78   17.70
  -4   5  -1  187.48   17.70
  -4   5  -1  199.18   17.70
   4   5   1  207.58   17.70
   4   5   1  233.68   17.70
  -4   5  -1  196.18   17.70
  -4  -5  -1  238.48   17.80
   4  -5   1  194.68   17.70
   4  -5   1  204.08   17.70
  -4  -5  -1  216.98   18.10
   4  -5   1  199.28   17.60
   4  -5   1  211.38   17.70
   4  -5   1  202.08   17.70
   3   5   1  635.74   55.19
   3   5   1  663.03   55.29
  -2   5  -1  732.03   76.49
   2   5   1  733.33   96.79
  -2   5  -1  809.22   96.19
  -2   5  -1  817.22   71.29
   2   5   1  854.21   71.59
   2  -5   1  882.11  100.69
  -2  -5  -1  784.92   72.29
  -2  -5  -1  743.83   95.19
   2  -5   1  817.82   73.99
   2  -5   1  815.72   71.59
  -1   5  -1   20.70    2.40
   1   5   1   25.20    2.40
   1  -5   1   29.20    2.50
   0   5   1  567.74   52.59
   0   5   1  578.24   54.69
   0   5  -1  530.95   53.69
   0   5  -1  590.84   52.69
   0   5  -1  645.94   55.79
   0  -5  -1  669.13   76.89
   0  -5   1  700.53   97.59
   0  -5   1  697.63   97.89
   0  -5  -1  681.73   79.09
  -1   5   1  189.28   15.40
   1   5  -1  197.88   15.40
  -1   5   1  188.38   15.30
   1   5  -1  174.58   15.30
   1   5  -1  179.38   15.30
   1   5  -1  180.08   15.40
  -1   5   1  163.98   15.30
   1   5  -1  186.98   15.40
   1   5  -1  168.08   15.30
   1  -5  -1  200.48   15.40
   1  -5  -1  163.68   15.40
  -1  -5   1  165.18   15.30
  -1  -5   1  179.38   15.30
  -1  -5   1  187.78   15.30
  -1  -5   1  159.28   15.40
  -1  -5   1  187.98   15.40
  -1  -5   1  156.78   15.40
   1  -5  -1  192.28   15.40
  -2   5   1  386.76   35.40
   2   5  -1  430.56   35.40
  -2   5   1  368.96   35.40
   2   5  -1  435.56   35.40
  -2   5   1  393.96   35.40
   2   5  -1  455.05   35.40
  -2   5   1  402.66   35.40
  -2   5   1  383.56   35.40
   2   5  -1  461.25   35.40
   2  -5  -1  412.06   35.40
  -2  -5   1  442.46   35.40
   2  -5  -1  392.56   35.40
  -2  -5   1  442.56   35.40
  -2  -5   1  414.96   35.40
   2  -5  -1  409.66   35.40
  -3   5   1 1502.55  128.59
  -3   5   1 1431.96  125.49
   3   5  -1 1365.26  154.48
  -3   5   1 1408.76  155.18
  -3  -5   1 1606.54  160.18
   3  -5  -1 1545.45  164.18
   3  -5  -1 1412.26  125.29
  -3  -5   1 1370.16  126.89
   4   5  -1  140.89   11.00
  -4   5   1  111.39   11.00
  -4   5   1  115.69   11.00
  -4   5   1  121.69   11.00
  -4   5   1  125.29   11.00
  -4   5   1  110.79   10.90
   4   5  -1  141.19   11.10
   4   5  -1  142.39   11.00
   4   5  -1  137.99   11.00
  -4   5   1  118.89   11.00
   4  -5  -1  125.79   11.00
  -4  -5   1  132.49   11.00
   4  -5  -1  111.59   11.00
  -4  -5   1  143.69   11.00
   4  -5  -1  114.49   11.00
  -5   5   1   20.30    3.20
  -5  -5   1   30.70    3.80
  -5  -5   1   34.00    3.70
  -5  -5   1   27.30    3.20
  -5  -5   1   25.60    3.30
  -5  -5   1   34.30    3.30
   6   5  -1   56.79    5.50
  -6   5   1   53.09    5.40
  -6   5   1   56.79    5.60
   6   5  -1   66.59    5.50
  -6   5   1   55.69    5.50
   6   5  -1   63.99    5.80
  -6   5   1   57.59    5.30
   6   5  -1   63.29    5.40
  -6   5   1   56.79    5.50
   6   5  -1   58.59    5.50
  -6   5   1   63.49    5.60
   6   5  -1   55.39    5.50
  -6   5   1   57.99    5.40
   6   5  -1   58.79    5.30
  -6   5   1   59.59    5.50
  -6  -5   1   56.69    5.50
   6  -5  -1   57.89    5.20
  -6  -5   1   58.19    5.50
   6  -5  -1   61.49    5.50
  -6  -5   1   58.19    5.50
   6  -5  -1   57.19    5.30
   6  -5  -1   54.49    5.40
   6  -5  -1   52.39    5.40
  -6  -5   1   59.49    5.60
  -6  -5   1   64.59    5.60
  -6  -5   1   56.79    5.40
  -6  -5   1   57.49    5.50
   6  -5  -1   58.59    5.40
   6  -5  -1   56.59    5.40
   6  -5  -1   54.99    5.40
   6  -5  -1   59.89    5.50
  -6  -5   1   48.80    5.60
  -7   5   1   25.70    3.00
   7   5  -1   21.40    3.20
   7   5  -1   24.70    3.00
  -7   5   1   27.60    2.90
  -7   5   1   23.40    3.10
  -7   5   1   26.10    2.80
   7   5  -1   27.20    2.90
   7   5  -1   24.60    2.80
   7   5  -1   26.70    2.90
  -7   5   1   20.10    3.20
  -7   5   1   24.20    3.10
  -7   5   1   22.70    3.00
   7   5  -1   30.90    3.20
   7   5  -1   23.70    3.10
   7   5  -1   22.90    2.80
  -7   5   1   23.60    3.00
  -7  -5   1   22.00    3.10
   7  -5  -1   23.40    2.80
   7  -5  -1   22.20    2.80
  -7  -5   1   22.70    3.10
   7  -5  -1   23.80    3.10
  -7  -5   1   26.20    3.10
  -7  -5   1   26.80    3.00
  -7  -5   1   26.50    2.90
   7  -5  -1   24.30    2.70
   7  -5  -1   23.60    2.90
   7  -5  -1   22.50    2.90
   7  -5  -1   21.60    2.80
  -7  -5   1   27.70    3.00
  -7  -5   1   24.00    3.00
   7  -5  -1   25.80    2.80
   7  -5  -1   25.60    3.20
  -7  -5   1   25.10    3.20
   7  -5  -1   26.20    2.90
  -8   5   1   76.99    6.50
  -8   5   1   75.39    6.40
   8   5  -1   53.79    6.40
   8   5  -1   56.39    6.20
   8   5  -1   61.99    6.30
   8   5  -1   55.49    6.40
   8   5  -1   57.79    6.40
  -8   5   1   72.99    6.20
  -8   5   1   69.99    6.30
  -8   5   1   70.79    6.50
  -8   5   1   74.19    6.50
  -8   5   1   66.79    6.40
  -8   5   1   73.79    6.30
  -8   5   1   67.79    6.40
   8  -5  -1   69.99    6.30
   8  -5  -1   72.09    6.20
  -8  -5   1   63.89    6.40
   8  -5  -1   70.79    6.50
   8  -5  -1   70.19    6.30
  -8  -5   1   63.69    6.40
  -8  -5   1   61.59    6.40
   8  -5  -1   72.09    6.20
   8  -5  -1   70.49    6.20
  -8  -5   1   55.49    6.40
   8  -5  -1   69.99    6.40
   8  -5  -1   69.99    6.30
   8  -5  -1   77.59    6.40
   8  -5  -1   65.19    6.20
  -8  -5   1   65.39    6.30
   9   5  -1    8.90    1.90
  -9   5   1    5.90    1.70
   9   5  -1   13.40    2.10
  -9   5   1   11.30    2.00
  -9   5   1    7.00    2.10
  -9   5   1    7.80    2.10
  -9   5   1    7.70    1.80
   9   5  -1   10.10    1.90
   9   5  -1    9.70    2.10
  -9   5   1    8.60    1.90
  -9   5   1    8.90    2.30
   9   5  -1   13.20    2.40
   9   5  -1    7.30    1.90
   9   5  -1   15.20    2.20
  -9   5   1   10.90    2.00
  -9   5   1    8.20    1.70
  -9  -5   1   10.00    2.10
  -9  -5   1    9.00    2.00
   9  -5  -1    5.80    1.60
  -9  -5   1   12.10    2.10
   9  -5  -1    7.80    1.70
   9  -5  -1    9.70    1.90
   9  -5  -1    8.90    1.80
  -9  -5   1   10.50    2.20
  -9  -5   1    8.70    2.00
   9  -5  -1   13.30    2.20
  -9  -5   1   10.30    2.10
   9  -5  -1    5.60    1.60
  -9  -5   1   12.20    2.60
  -9  -5   1   10.50    2.20
   9  -5  -1   10.30    2.10
   9  -5  -1    9.20    1.70
   9  -5  -1    8.10    2.00
  -9  -5   1   15.00    2.30
   9  -5  -1    8.40    2.20
 -10   5   1   11.10    2.00
  10   5  -1   13.30    2.20
 -10   5   1    8.70    2.00
 -10   5   1    8.30    2.10
 -10   5   1    9.80    2.50
 -10   5   1    8.20    2.20
 -10   5   1   10.30    2.50
 -10   5   1   11.40    2.40
 -10   5   1    8.40    2.00
 -10   5   1    4.40    1.50
 -10   5   1    5.20    2.30
  10   5  -1   13.80    2.40
  10  -5  -1    9.70    2.00
  10  -5  -1    9.70    2.20
 -10  -5   1   12.00    2.40
  10  -5  -1    7.10    1.80
 -10  -5   1   10.20    2.20
  10  -5  -1    7.40    1.80
 -10  -5   1   13.40    2.40
  10  -5  -1    5.40    1.90
 -10  -5   1   10.40    2.20
  10  -5  -1    7.80    2.20
  10  -5  -1    7.30    2.10
  10  -5  -1    7.70    1.90
  10  -5  -1    8.10    2.10
 -10  -5   1   13.30    2.50
  11   5  -1   61.69    7.30
  11   5  -1   60.09    7.50
 -11   5   1   82.89    7.60
 -11   5   1   80.39    7.30
 -11   5   1   81.19    7.20
 -11   5   1   84.29    7.40
 -11   5   1   83.69    7.50
  11   5  -1   66.09    7.30
 -11   5   1   83.89    7.50
  11   5  -1   58.59    7.30
 -11   5   1   78.29    7.50
  11   5  -1   79.99    7.30
 -11  -5   1   72.89    7.60
 -11  -5   1   57.29    7.30
  11  -5  -1   85.19    7.50
  11  -5  -1   60.29    7.50
  11  -5  -1   76.89    7.00
  11  -5  -1   79.69    7.20
  11  -5  -1   80.59    7.10
 -11  -5   1   64.39    7.40
  11  -5  -1   82.29    7.30
  11  -5  -1   80.69    7.30
  11  -5  -1   76.89    7.10
 -11  -5   1   66.59    7.30
  11  -5  -1   83.89    7.80
 -11  -5   1   65.79    7.20
 -11  -5   1   71.89    7.50
 -12   5   1    6.40    2.30
  12   5  -1    2.70    2.40
  12   5  -1    4.00    2.30
 -12   5   1    8.10    2.10
 -12   5   1    2.90    2.50
  12   5  -1    4.20    2.30
 -12   5   1    5.00    2.00
 -12   5   1    6.70    2.00
  12   5  -1    1.90    2.00
  12   5  -1    3.50    2.20
 -12   5   1    2.10    2.10
 -12   5   1    4.70    2.80
 -12  -5   1    3.20    2.60
 -12  -5   1    3.00    2.30
  12  -5  -1    4.90    2.30
 -12  -5   1    3.50    2.10
  12  -5  -1    2.30    1.80
 -12  -5   1    5.90    3.70
  12  -5  -1    4.30    1.80
  12  -5  -1    6.50    2.10
  12  -5  -1    4.00    2.20
 -12  -5   1    4.20    2.70
  12  -5  -1    6.40    1.80
  12  -5  -1    5.70    1.90
 -12  -5   1    3.40    2.40
 -12  -5   1    4.10    3.20
 -12  -5   1    3.10    2.50
  12  -5  -1    2.40    2.40
 -13   5   1    8.40    2.40
 -13   5   1    6.30    2.60
  13   5  -1    3.60    2.80
 -13   5   1    4.20    2.50
 -13   5   1    7.60    2.20
  13   5  -1    3.30    2.10
 -13   5   1    4.60    2.10
 -13   5   1    5.50    2.50
 -13   5   1    6.90    2.90
  13   5  -1    7.90    2.80
  13   5  -1    4.40    2.30
 -13  -5   1    7.20    2.50
 -13  -5   1    6.60    3.00
  13  -5  -1    5.90    2.40
 -13  -5   1    1.80    3.10
  13  -5  -1    6.20    2.00
 -13  -5   1    7.90    2.60
  13  -5  -1    7.50    2.60
 -13  -5   1    6.30    2.40
 -13  -5   1    7.20    3.10
 -13  -5   1    6.30    2.40
  13  -5  -1    2.50    1.90
 -13  -5   1    2.90    2.60
  13  -5  -1    5.30    2.20
  14   5  -1    1.80    2.40
  14   5  -1    8.20    2.40
 -14   5   1    1.20    2.40
 -14   5   1    5.40    2.70
 -14   5   1    4.00    2.40
 -14   5   1    1.30    2.90
  14   5  -1   -1.00    2.30
 -14   5   1    2.80    2.00
 -14   5   1    3.90    2.60
 -14  -5   1    3.80    3.50
  14  -5  -1    8.30    2.80
  14  -5  -1    1.50    2.10
 -14  -5   1    7.70    2.50
 -14  -5   1    3.40    3.20
  14  -5  -1    1.80    2.40
 -14  -5   1    5.20    2.70
  14  -5  -1    5.80    2.00
 -14  -5   1    3.90    2.60
 -14  -5   1    7.70    2.80
  14  -5  -1    5.20    2.30
 -14  -5   1    4.20    3.00
 -15   5   1    0.10    2.40
 -15   5   1    2.00    2.60
  15   5  -1   -0.10    3.10
 -15   5   1    0.40    2.50
 -15   5   1   -0.30    2.20
  15   5  -1    1.20    2.50
 -15   5   1   -1.70    2.50
  15   5  -1    5.90    2.50
 -15   5   1   -2.60    2.90
 -15  -5   1    1.80    2.60
 -15  -5   1    1.10    3.30
 -15  -5   1   -2.80    3.40
  15  -5  -1   -0.80    2.40
  15  -5  -1    0.30    2.30
  15  -5  -1   -0.40    1.80
 -15  -5   1    1.30    2.50
 -15  -5   1    1.30    2.80
  15  -5  -1    1.70    2.60
 -15  -5   1    2.50    2.70
  15  -5  -1    0.80    2.10
 -15  -5   1    2.00    3.20
  16   5  -1   12.60    3.70
 -16   5   1   19.40    3.40
  16   5  -1   14.80    3.30
 -16   5   1   24.30    3.60
  16   5  -1    9.70    3.30
  16  -5  -1   20.50    3.60
 -16  -5   1   19.30    4.10
  16  -5  -1   26.80    3.50
 -16  -5   1    8.00    3.40
 -16  -5   1   13.70    3.40
  16  -5  -1   16.90    2.80
 -16  -5   1   17.50    4.70
 -16  -5   1   15.50    4.10
 -16  -5   1   12.10    4.60
  16  -5  -1   14.80    3.20
  16  -5  -1   22.80    3.70
  15   6   1   -0.40    2.60
  15   6   1    5.90    2.60
 -15   6  -1    6.40    2.60
 -15   6  -1   10.40    3.40
 -15   6  -1    6.30    2.80
 -15   6  -1    5.10    3.10
  15   6   1    5.80    3.10
 -15   6  -1    8.90    2.60
 -15  -6  -1    0.10    3.90
  15  -6   1    5.50    2.30
  15  -6   1    6.50    2.00
  15  -6   1    4.70    2.10
 -15  -6  -1    2.30    2.70
 -15  -6  -1    7.00    3.10
 -15  -6  -1    8.40    3.10
  15  -6   1    9.30    2.90
 -14   6  -1   19.10    3.10
 -14   6  -1   18.40    3.00
  14   6   1   11.80    2.90
  14   6   1   17.30    3.60
 -14   6  -1   17.30    3.30
 -14   6  -1   16.20    3.40
 -14   6  -1   19.50    3.80
 -14   6  -1   19.10    3.30
  14   6   1   13.10    3.00
 -14  -6  -1   13.40    3.90
  14  -6   1   23.60    3.00
 -14  -6  -1   11.90    3.80
 -14  -6  -1   17.30    3.30
  14  -6   1   14.80    2.40
  14  -6   1   11.20    2.50
 -14  -6  -1   13.90    3.30
 -14  -6  -1   12.10    3.10
 -14  -6  -1   13.10    3.90
 -14  -6  -1    8.60    3.00
 -14  -6  -1   14.80    3.30
  13   6   1    0.00    2.40
 -13   6  -1    0.10    1.90
 -13   6  -1    1.40    2.20
 -13   6  -1   -3.80    2.50
 -13   6  -1   -1.90    1.80
 -13   6  -1    0.30    2.10
  13   6   1   -1.20    2.40
 -13   6  -1    0.70    2.30
  13   6   1    0.20    2.10
 -13   6  -1   -0.90    2.00
  13   6   1   -1.60    2.60
 -13  -6  -1    0.80    2.90
 -13  -6  -1    2.00    2.30
 -13  -6  -1    0.70    2.60
  13  -6   1    3.10    1.90
  13  -6   1    1.20    2.20
 -13  -6  -1   -1.70    2.30
  13  -6   1    1.10    2.00
 -13  -6  -1   -0.50    3.10
 -13  -6  -1    2.00    2.60
 -13  -6  -1   -0.60    2.50
  13  -6   1   -0.80    1.80
  12   6   1    2.30    2.30
  12   6   1    3.60    1.80
 -12   6  -1    7.40    2.30
 -12   6  -1    9.30    2.60
 -12   6  -1    8.70    3.00
 -12   6  -1   12.60    2.80
 -12   6  -1    5.90    2.40
 -12   6  -1    9.30    2.40
  12   6   1    8.00    2.60
 -12   6  -1    9.20    2.20
  12   6   1    5.80    2.60
  12   6   1    5.20    2.50
 -12  -6  -1    6.00    2.40
 -12  -6  -1    1.60    3.00
 -12  -6  -1   10.50    2.50
 -12  -6  -1    6.00    2.70
  12  -6   1    8.10    1.80
 -12  -6  -1    5.90    2.70
  12  -6   1    5.80    2.20
  12  -6   1   10.00    3.30
  12  -6   1    9.10    1.90
  12  -6   1    5.40    1.90
 -12  -6  -1    8.20    2.40
  12  -6   1    9.60    2.40
 -12  -6  -1    8.40    2.30
 -12  -6  -1    4.70    2.50
  12  -6   1    7.40    2.00
 -11   6  -1   17.50    2.60
 -11   6  -1   13.70    2.40
  11   6   1   10.50    2.20
  11   6   1   13.10    2.90
 -11   6  -1   18.50    2.50
  11   6   1   11.20    2.50
  11   6   1   14.90    2.70
 -11   6  -1   13.20    2.80
 -11   6  -1   19.70    2.70
 -11   6  -1   14.10    2.40
 -11   6  -1   13.70    2.70
  11   6   1   13.60    2.80
 -11   6  -1   20.20    4.30
 -11  -6  -1   12.40    2.90
  11  -6   1   13.80    2.20
  11  -6   1   17.80    2.30
  11  -6   1   12.70    2.70
  11  -6   1   19.60    2.90
  11  -6   1   16.50    2.30
 -11  -6  -1   15.60    3.40
 -11  -6  -1   12.50    3.00
  11  -6   1   16.00    2.70
  11  -6   1   16.10    2.90
 -11  -6  -1   11.10    2.90
  11  -6   1   12.70    2.50
 -11  -6  -1   12.30    3.00
 -11  -6  -1   14.20    2.70
 -11  -6  -1   12.80    2.70
 -11  -6  -1   15.60    2.80
 -10   6  -1   35.80    3.80
 -10   6  -1   29.40    3.60
  10   6   1   21.40    3.70
  10   6   1   22.60    3.40
 -10   6  -1   31.40    4.10
 -10   6  -1   29.50    3.40
 -10   6  -1   27.50    3.50
  10   6   1   29.40    3.50
  10   6   1   25.70    3.60
  10   6   1   22.20    3.30
  10   6   1   26.40    3.60
 -10   6  -1   29.30    3.30
 -10   6  -1   25.00    3.50
 -10   6  -1   34.10    3.90
  10   6   1   21.60    3.40
 -10   6  -1   30.20    4.10
 -10  -6  -1   23.30    3.40
 -10  -6  -1   24.40    3.50
  10  -6   1   29.80    3.80
 -10  -6  -1   23.80    3.40
 -10  -6  -1   22.00    3.60
  10  -6   1   32.60    3.70
  10  -6   1   28.20    3.80
  10  -6   1   34.10    4.20
 -10  -6  -1   17.70    3.90
  10  -6   1   31.90    3.50
 -10  -6  -1   27.10    3.50
  10  -6   1   27.70    3.40
  10  -6   1   27.00    3.30
  10  -6   1   26.60    3.50
 -10  -6  -1   20.50    3.40
  10  -6   1   29.80    3.30
  -9   6  -1   69.59    6.30
  -9   6  -1   68.19    6.40
  -9   6  -1   68.89    6.40
   9   6   1   52.99    6.50
   9   6   1   68.59    6.40
   9   6   1   56.09    6.20
   9   6   1   75.89    6.30
   9   6   1   56.89    6.10
  -9   6  -1   65.49    6.30
   9   6   1   56.19    6.40
  -9   6  -1   66.59    6.20
   9   6   1   55.69    6.50
  -9   6  -1   70.29    6.60
  -9   6  -1   67.39    6.50
  -9   6  -1   67.89    6.20
  -9   6  -1   67.19    6.40
  -9  -6  -1   58.29    6.60
   9  -6   1   73.49    6.40
   9  -6   1   63.99    6.40
   9  -6   1   68.89    6.10
  -9  -6  -1   64.39    6.50
   9  -6   1   64.99    6.30
   9  -6   1   69.89    6.10
   9  -6   1   67.39    6.40
  -9  -6  -1   64.19    6.40
   9  -6   1   62.79    6.20
   9  -6   1   67.09    6.20
   9  -6   1   64.09    6.10
  -9  -6  -1   57.69    6.40
  -9  -6  -1   62.89    6.40
  -9  -6  -1   71.79    6.40
   9  -6   1   68.99    6.60
  -9  -6  -1   64.89    6.60
  -8   6  -1   48.40    4.50
   8   6   1   41.80    4.40
   8   6   1   39.10    4.50
  -8   6  -1   44.10    4.40
  -8   6  -1   37.80    4.60
   8   6   1   44.20    4.20
  -8   6  -1   47.90    4.30
   8   6   1   41.60    4.40
  -8   6  -1   44.10    4.60
   8   6   1   42.80    4.70
  -8   6  -1   47.90    4.60
   8   6   1   39.60    4.30
  -8   6  -1   48.00    4.70
   8   6   1   38.90    4.50
   8   6   1   45.50    4.70
   8   6   1   42.80    4.60
  -8   6  -1   43.00    4.50
  -8   6  -1   43.80    4.50
   8  -6   1   42.00    4.30
  -8  -6  -1   36.30    4.60
   8  -6   1   44.80    4.60
   8  -6   1   43.80    4.40
   8  -6   1   40.20    4.30
  -8  -6  -1   50.59    4.70
   8  -6   1   47.60    4.80
  -8  -6  -1   44.10    4.70
   8  -6   1   46.40    4.50
  -8  -6  -1   44.20    4.60
   8  -6   1   41.20    4.50
  -8  -6  -1   41.10    4.80
  -8  -6  -1   42.10    4.50
   8  -6   1   45.60    4.50
  -8  -6  -1   41.80    4.50
   8  -6   1   45.60    4.30
   8  -6   1   44.20    4.30
  -7   6  -1   64.79    6.50
   7   6   1   67.69    6.50
  -7   6  -1   72.19    6.70
   7   6   1   70.19    6.70
  -7   6  -1   78.99    6.50
  -7   6  -1   67.29    6.60
  -7   6  -1   75.79    6.60
  -7   6  -1   71.19    6.60
  -7   6  -1   76.69    6.40
  -7   6  -1   74.09    6.60
  -7   6  -1   71.59    6.60
   7   6   1   64.19    6.40
   7   6   1   65.09    6.50
   7   6   1   61.59    6.70
   7   6   1   67.39    6.50
   7  -6   1   68.59    6.40
   7  -6   1   73.09    6.70
  -7  -6  -1   61.19    6.60
  -7  -6  -1   65.79    6.60
  -7  -6  -1   65.89    6.50
   7  -6   1   73.69    6.40
  -7  -6  -1   68.99    6.60
  -7  -6  -1   67.99    6.60
   7  -6   1   73.09    6.40
   7  -6   1   78.49    6.60
  -7  -6  -1   71.49    6.50
   7  -6   1   68.09    6.40
   7  -6   1   77.69    6.50
   7  -6   1   81.69    6.60
   7  -6   1   76.99    6.40
   7  -6   1   65.39    6.50
   6   6   1   74.19    6.70
   6   6   1   74.39    6.60
   6   6   1   70.49    6.70
   6   6   1   72.99    6.80
  -6   6  -1   75.29    6.60
  -6   6  -1   75.49    6.80
   6   6   1   67.09    6.70
  -6   6  -1   68.29    6.70
  -6   6  -1   80.69    6.70
  -6   6  -1   74.89    6.60
  -6   6  -1   78.79    6.70
   6   6   1   77.59    6.90
  -6   6  -1   73.29    6.70
  -6   6  -1   70.59    6.60
   6  -6   1   79.69    6.70
  -6  -6  -1   71.49    6.80
   6  -6   1   71.79    6.60
  -6  -6  -1   74.29    6.70
   6  -6   1   68.49    6.60
   6  -6   1   74.49    6.50
   6  -6   1   69.59    6.60
   6  -6   1   81.09    6.80
  -6  -6  -1   63.89    6.80
  -6  -6  -1   83.59    6.80
   6  -6   1   70.69    6.60
   6  -6   1   69.39    6.70
  -6  -6  -1   71.29    6.80
   6  -6   1   78.99    6.70
  -6  -6  -1   68.19    6.80
  -6  -6  -1   72.09    6.70
   6  -6   1   73.99    6.90
   5   6   1    3.10    1.30
  -5   6  -1    2.70    1.10
   5   6   1    5.10    1.40
  -5   6  -1    1.40    1.20
   5   6   1    2.00    1.50
   5   6   1    1.00    1.20
  -5   6  -1    1.30    1.30
  -5   6  -1    0.40    1.10
  -5   6  -1    2.00    1.50
  -5   6  -1    2.10    1.10
   5   6   1    2.70    1.30
   5   6   1    3.40    1.20
   5   6   1    3.40    1.30
   5   6   1    2.40    1.40
  -5  -6  -1    5.20    1.40
   5  -6   1    2.00    1.20
  -5  -6  -1    1.70    1.50
  -5  -6  -1    4.50    1.30
   5  -6   1    0.10    1.20
   5  -6   1    1.70    1.00
  -5  -6  -1    5.00    1.40
  -5  -6  -1    5.80    1.40
   5  -6   1    2.40    1.20
   5  -6   1    2.60    1.30
   5  -6   1    2.60    0.90
   5  -6   1    1.20    1.10
   5  -6   1    3.10    1.20
   5  -6   1   -0.70    1.30
   4   6   1   91.29    7.90
  -4   6  -1   82.89    8.00
   4   6   1   92.39    8.00
  -4   6  -1   88.99    8.00
   4   6   1   96.59    7.90
  -4   6  -1   84.49    7.90
   4   6   1   92.29    8.00
  -4   6  -1   83.69    8.20
   4   6   1   86.89    7.90
  -4   6  -1   84.79    8.10
   4   6   1   97.59    8.10
   4   6   1   97.49    8.10
  -4   6  -1   92.29    8.00
  -4   6  -1   88.59    8.20
  -4   6  -1   87.29    7.90
   4   6   1   83.39    8.00
  -4   6  -1   89.29    8.00
  -4  -6  -1   96.19    8.00
   4  -6   1   91.09    7.80
   4  -6   1   91.49    8.00
  -4  -6  -1   99.59    8.10
   4  -6   1   81.99    8.00
  -4  -6  -1   95.29    8.00
   4  -6   1   85.29    7.90
   4  -6   1   81.39    7.90
   4  -6   1   83.79    8.00
  -4  -6  -1   85.69    8.10
   4  -6   1   92.99    8.00
  -4  -6  -1   89.99    8.10
  -4  -6  -1   89.49    8.00
   4  -6   1   87.79    8.00
  -3   6  -1   37.70    3.50
  -3   6  -1   32.40    3.50
  -3   6  -1   33.00    3.30
   3   6   1   43.10    3.70
  -3   6  -1   33.00    3.60
   3   6   1   41.50    3.60
  -3   6  -1   29.30    3.50
  -3   6  -1   32.90    3.40
  -3   6  -1   30.40    3.50
   3   6   1   42.30    3.60
   3  -6   1   30.80    3.50
   3  -6   1   29.40    3.50
  -3  -6  -1   41.30    3.60
   3  -6   1   32.80    3.40
  -3  -6  -1   42.00    3.60
   3  -6   1   34.30    3.60
   3  -6   1   31.80    3.40
   3  -6   1   33.60    3.50
   3  -6   1   41.20    3.50
   2   6   1   24.20    2.70
   2   6   1   26.90    2.60
  -2   6  -1   23.90    2.70
  -2   6  -1   20.90    2.60
   2   6   1   23.00    2.60
   2   6   1   24.70    2.50
  -2   6  -1   21.50    2.70
  -2   6  -1   23.00    2.50
   2   6   1   26.50    2.70
   2   6   1   28.20    2.70
  -2   6  -1   22.30    2.70
  -2   6  -1   23.30    2.60
  -2   6  -1   23.30    2.70
  -2   6  -1   28.80    2.40
  -2   6  -1   23.20    2.60
   2   6   1   23.00    2.60
   2  -6   1   21.40    2.50
  -2  -6  -1   29.40    2.70
   2  -6   1   22.60    2.60
  -2  -6  -1   26.70    2.80
   2  -6   1   25.00    2.60
   2  -6   1   21.60    2.70
  -2  -6  -1   26.60    2.70
   2  -6   1   20.30    2.60
  -2  -6  -1   25.40    2.50
   2  -6   1   28.50    2.60
  -2  -6  -1   25.00    2.60
  -2  -6  -1   24.00    2.50
  -2  -6  -1   27.60    2.70
   2  -6   1   21.80    2.60
  -2  -6  -1   23.30    2.60
   2  -6   1   22.10    2.70
   1   6   1   29.10    3.10
  -1   6  -1   33.00    3.20
   1   6   1   28.40    3.30
   1   6   1   36.80    3.20
   1   6   1   32.60    3.20
   1   6   1   28.30    3.00
   1  -6   1   37.50    3.10
   1  -6   1   28.80    3.10
  -1  -6  -1   35.90    3.20
  -1  -6  -1   28.60    3.40
  -1  -6  -1   31.40    3.20
  -1  -6  -1   37.70    3.20
  -1  -6  -1   27.90    3.00
  -1  -6  -1   27.60    3.20
  -1  -6  -1   35.60    3.20
  -1  -6  -1   35.30    3.20
   1  -6   1   36.60    3.20
  -1  -6  -1   37.50    3.10
   0   6  -1   38.50    4.00
   0   6  -1   44.20    3.90
   0   6  -1   42.30    3.90
   0   6   1   41.40    3.90
   0   6  -1   42.10    3.90
   0   6   1   37.50    4.00
   0   6   1   40.10    3.90
   0   6  -1   43.50    4.00
   0   6   1   39.10    4.00
   0   6   1   46.70    3.90
   0   6   1   41.60    3.90
   0   6   1   41.30    3.80
   0   6   1   36.50    3.80
   0   6  -1   47.10    4.00
   0   6  -1   41.00    3.80
   0   6   1   45.80    3.90
   0  -6  -1   40.40    4.00
   0  -6  -1   41.50    3.80
   0  -6   1   40.80    3.90
   0  -6  -1   46.90    3.90
   0  -6   1   42.90    3.90
   0  -6  -1   39.00    3.70
   0  -6  -1   43.20    3.90
   0  -6   1   40.40    4.00
   0  -6   1   40.00    3.80
   0  -6  -1   45.10    3.90
   0  -6   1   39.00    3.90
   0  -6   1   39.60    3.90
   0  -6   1   41.00    3.90
   0  -6   1   38.70    3.80
   1   6  -1  411.26   33.60
   1   6  -1  407.76   33.60
   1   6  -1  420.06   33.70
  -1   6   1  385.46   33.60
  -1   6   1  376.26   33.60
  -1   6   1  370.36   33.60
   1   6  -1  418.76   33.60
  -1   6   1  373.46   33.60
   1   6  -1  396.16   33.60
   1   6  -1  395.66   33.60
  -1   6   1  389.26   33.60
  -1   6   1  387.46   33.60
   1  -6  -1  372.66   33.60
  -1  -6   1  438.56   33.60
   1  -6  -1  394.36   33.60
   1  -6  -1  396.26   33.60
   1  -6  -1  357.26   33.60
  -1  -6   1  398.16   33.60
  -1  -6   1  391.66   33.60
  -1  -6   1  400.86   33.60
  -1  -6   1  398.16   33.60
   2   6  -1  197.28   16.60
   2   6  -1  188.28   16.60
   2   6  -1  195.28   16.60
   2   6  -1  195.68   16.60
  -2  -6   1  176.48   16.60
  -2  -6   1  198.18   16.60
  -2  -6   1  205.18   16.60
  -2  -6   1  189.08   16.60
  -3   6   1  488.85   44.80
   3   6  -1  523.05   44.80
  -3   6   1  474.75   44.80
   3   6  -1  545.45   44.80
   3   6  -1  545.95   44.80
   3   6  -1  580.04   44.80
   3   6  -1  572.24   44.90
  -3   6   1  475.45   44.80
   3   6  -1  549.05   44.80
  -3  -6   1  557.44   44.80
   3  -6  -1  476.35   44.80
  -3  -6   1  549.05   44.90
  -3  -6   1  525.55   44.80
  -3  -6   1  540.95   44.80
   3  -6  -1  490.75   44.80
   4   6  -1  253.37   20.80
  -4   6   1  229.38   20.70
  -4   6   1  234.08   20.70
   4   6  -1  250.87   20.80
  -4   6   1  225.38   20.70
   4   6  -1  241.58   20.70
   4   6  -1  247.58   20.70
  -4   6   1  221.48   20.70
  -4   6   1  255.57   20.80
   4   6  -1  270.67   20.70
   4   6  -1  249.78   20.70
   4   6  -1  245.58   20.80
  -4   6   1  252.77   20.80
  -4   6   1  241.68   20.80
   4   6  -1  243.58   20.90
  -4   6   1  219.18   20.70
   4   6  -1  246.78   20.70
   4  -6  -1  234.48   20.70
   4  -6  -1  229.28   20.70
   4  -6  -1  240.58   20.70
   4  -6  -1  240.68   20.70
   4  -6  -1  243.28   20.80
  -4  -6   1  240.98   20.80
   4  -6  -1  223.38   20.70
  -4  -6   1  242.58   20.70
  -4  -6   1  267.97   20.80
  -4  -6   1  239.88   20.80
   4  -6  -1  224.58   20.70
  -4  -6   1  247.08   20.80
   4  -6  -1  249.97   20.60
   4  -6  -1  232.78   20.70
  -4  -6   1  254.07   20.80
   4  -6  -1  224.68   20.70
   5   6  -1 1771.52  158.78
  -5   6   1 2056.19  209.48
   5   6  -1 1556.44  251.97
  -5   6   1 1828.32  162.38
  -5   6   1 1884.11  159.28
   5  -6  -1 1861.61  159.28
   5  -6  -1 2214.88  216.58
  -5  -6   1 1763.42  207.38
  -5  -6   1 1682.23  158.88
  -6   6   1   36.10    3.60
   6   6  -1   37.90    3.50
  -6   6   1   36.90    3.80
  -6   6   1   38.30    3.90
  -6   6   1   41.50    3.80
   6   6  -1   32.20    3.70
   6   6  -1   37.40    3.80
  -6   6   1   36.40    3.70
  -6   6   1   36.00    3.80
   6   6  -1   33.80    3.80
   6   6  -1   35.00    3.80
   6   6  -1   37.50    3.70
[truncated: 6,548,219 more chars]
