# Supplementary material for: A Neutral “Masked” Diborene and Its Reactivity Toward Metal‐Free Pyridine Homocoupling
Source: Angew Chem Int Ed Engl. 2026 May 15;65(27):e2388449. doi: 10.1002/anie.2388449 (PMC13327575; doi:10.1002/anie.2388449)
Supplement: Supplementary file 2 — Supporting File 2: anie72613‐sup‐0002‐cif.zip. [file ANIE-65-e2388449-s001.zip › anie72613-sup-0005.cif]

data_like30_0m
_audit_creation_date               2025-10-14
_audit_creation_method
;
Olex2 1.3
(compiled 2019.09.11 svn.r3662 for OlexSys, GUI svn.r5938)
;
_shelx_SHELXL_version_number       '2018/3'
_audit_contact_author_address      ?
_audit_contact_author_email        ?
_audit_contact_author_name         ''
_audit_contact_author_phone        ?
_publ_contact_author_id_orcid      ?
_publ_section_references
;
Bourhis, L.J., Dolomanov, O.V., Gildea, R.J., Howard, J.A.K., Puschmann, H.
 (2015). Acta Cryst. A71, 59-75.

Dolomanov, O.V., Bourhis, L.J., Gildea, R.J, Howard, J.A.K. & Puschmann, H.
 (2009), J. Appl. Cryst. 42, 339-341.

Sheldrick, G.M. (2015). Acta Cryst. C71, 3-8.
;
_chemical_name_common              ?
_chemical_name_systematic          ?
_chemical_formula_moiety           'C60 H86 B2 N6 S2, 2(C5 H12)'
_chemical_formula_sum              'C70 H110 B2 N6 S2'
_chemical_formula_weight           1121.37
_chemical_melting_point            ?
loop_
  _atom_type_symbol
  _atom_type_description
  _atom_type_scat_dispersion_real
  _atom_type_scat_dispersion_imag
  _atom_type_scat_source
 'C' 'C' 0.0033 0.0016 'International Tables Vol C Tables 4.2.6.8 and 6.1.1.4'
 'H' 'H' 0.0000 0.0000 'International Tables Vol C Tables 4.2.6.8 and 6.1.1.4'
 'N' 'N' 0.0061 0.0033 'International Tables Vol C Tables 4.2.6.8 and 6.1.1.4'
 'S' 'S' 0.1246 0.1234 'International Tables Vol C Tables 4.2.6.8 and 6.1.1.4'
 'B' 'B' 0.0013 0.0007 'International Tables Vol C Tables 4.2.6.8 and 6.1.1.4'

_shelx_space_group_comment
;
The symmetry employed for this shelxl refinement is uniquely defined
by the following loop, which should always be used as a source of
symmetry information in preference to the above space-group names.
They are only intended as comments.
;
_space_group_crystal_system        'monoclinic'
_space_group_IT_number             14
_space_group_name_H-M_alt          'P 1 21/n 1'
_space_group_name_Hall             '-P 2yn'
loop_
  _space_group_symop_operation_xyz
 'x, y, z'
 '-x+1/2, y+1/2, -z+1/2'
 '-x, -y, -z'
 'x-1/2, -y-1/2, z-1/2'

_cell_length_a                     12.7133(6)
_cell_length_b                     24.7963(15)
_cell_length_c                     22.2662(13)
_cell_angle_alpha                  90
_cell_angle_beta                   103.876(2)
_cell_angle_gamma                  90
_cell_volume                       6814.4(7)
_cell_formula_units_Z              4
_cell_measurement_reflns_used      9342
_cell_measurement_temperature      100(2)
_cell_measurement_theta_max        25.68
_cell_measurement_theta_min        2.91
_shelx_estimated_absorpt_T_max     0.988
_shelx_estimated_absorpt_T_min     0.982
_exptl_absorpt_coefficient_mu      0.121
_exptl_absorpt_correction_T_max    0.7453
_exptl_absorpt_correction_T_min    0.7205
_exptl_absorpt_correction_type     multi-scan
_exptl_absorpt_process_details
;
SADABS-2016/2 (Bruker,2016/2) was used for absorption correction.
wR2(int) was 0.0747 before and 0.0524 after correction.
The Ratio of minimum to maximum transmission is 0.9667.
The \l/2 correction factor is Not present.
;
_exptl_absorpt_special_details     ?
_exptl_crystal_colour              colourless
_exptl_crystal_colour_primary      colourless
_exptl_crystal_density_diffrn      1.093
_exptl_crystal_density_meas        ?
_exptl_crystal_density_method      ?
_exptl_crystal_description         block
_exptl_crystal_F_000               2456
_exptl_crystal_size_max            0.15
_exptl_crystal_size_mid            0.12
_exptl_crystal_size_min            0.1
_exptl_transmission_factor_max     ?
_exptl_transmission_factor_min     ?
_diffrn_reflns_av_R_equivalents    0.0461
_diffrn_reflns_av_unetI/netI       0.0178
_diffrn_reflns_Laue_measured_fraction_full  0.996
_diffrn_reflns_Laue_measured_fraction_max  0.996
_diffrn_reflns_limit_h_max         15
_diffrn_reflns_limit_h_min         -15
_diffrn_reflns_limit_k_max         29
_diffrn_reflns_limit_k_min         -29
_diffrn_reflns_limit_l_max         26
_diffrn_reflns_limit_l_min         -26
_diffrn_reflns_number              367380
_diffrn_reflns_point_group_measured_fraction_full  0.996
_diffrn_reflns_point_group_measured_fraction_max  0.996
_diffrn_reflns_theta_full          25.027
_diffrn_reflns_theta_max           25.027
_diffrn_reflns_theta_min           1.884
_diffrn_ambient_temperature        100.0
_diffrn_detector_area_resol_mean   ?
_diffrn_measured_fraction_theta_full  0.996
_diffrn_measured_fraction_theta_max  0.996
_diffrn_measurement_device_type    'Bruker APEX-II CCD'
_diffrn_measurement_method         '\f and \w scans'
_diffrn_radiation_type             MoK\a
_diffrn_radiation_wavelength       0.71073
_diffrn_source                     ?
_diffrn_standards_number           0
_reflns_Friedel_coverage           0.000
_reflns_Friedel_fraction_full      .
_reflns_Friedel_fraction_max       .
_reflns_number_gt                  10766
_reflns_number_total               11990
_reflns_special_details
;
 Reflections were merged by SHELXL according to the crystal
 class for the calculation of statistics and refinement.
 
 _reflns_Friedel_fraction is defined as the number of unique
 Friedel pairs measured divided by the number that would be
 possible theoretically, ignoring centric projections and
 systematic absences.
;
_reflns_threshold_expression       'I > 2\s(I)'
_computing_cell_refinement         'SAINT V8.40B (?, 2016)'
_computing_data_collection         ?
_computing_data_reduction          'SAINT V8.40B (?, 2016)'
_computing_molecular_graphics      'Olex2 1.3 (Dolomanov et al., 2009)'
_computing_publication_material    'Olex2 1.3 (Dolomanov et al., 2009)'
_computing_structure_refinement    'ShelXL 2018/3 (Sheldrick, 2015)'
_computing_structure_solution      'olex2.solve 1.3 (Bourhis et al., 2015)'
_refine_diff_density_max           0.458
_refine_diff_density_min           -0.392
_refine_diff_density_rms           0.049
_refine_ls_extinction_coef         .
_refine_ls_extinction_method       none
_refine_ls_goodness_of_fit_ref     1.046
_refine_ls_hydrogen_treatment      constr
_refine_ls_matrix_type             full
_refine_ls_number_parameters       795
_refine_ls_number_reflns           11990
_refine_ls_number_restraints       103
_refine_ls_R_factor_all            0.0504
_refine_ls_R_factor_gt             0.0453
_refine_ls_restrained_S_all        1.057
_refine_ls_shift/su_max            0.001
_refine_ls_shift/su_mean           0.000
_refine_ls_structure_factor_coef   Fsqd
_refine_ls_weighting_details      
 'w=1/[\s^2^(Fo^2^)+(0.0633P)^2^+4.3790P] where P=(Fo^2^+2Fc^2^)/3'
_refine_ls_weighting_scheme        calc
_refine_ls_wR_factor_gt            0.1238
_refine_ls_wR_factor_ref           0.1302
_refine_special_details            ?
_olex2_refinement_description
;
1. Fixed Uiso
 At 1.2 times of:
  All C(H) groups, All C(H,H) groups
 At 1.5 times of:
  All C(H,H,H) groups
2. Restrained distances
 C66_1-C67_1 \\sim C67_1-C68_1 \\sim C68_1-C69_1 \\sim C69_1-C70_1
 C66_2-C67_2 \\sim C67_2-C68_2 \\sim C68_2-C69_2 \\sim C69_2-C70_2
 with sigma of 0.02
 C66_1-C68_1 \\sim C68_1-C70_1 \\sim C67_1-C69_1
 C66_2-C68_2 \\sim C68_2-C70_2 \\sim C67_2-C69_2
 with sigma of 0.04
3. Uiso/Uaniso restraints and constraints
All non-hydrogen atoms have similar U: within 1A with sigma of 0.04 and sigma
for terminal atoms of 0.08 within 1A
4. Rigid body (RIGU) restrains
 C66_1, C67_1, C68_1, C69_1, C70_1
 C66_2, C67_2, C68_2, C69_2, C70_2
 with sigma for 1-2 distances of 0.004 and sigma for 1-3 distances of 0.004
5. Same fragment restrains
{C66_2, C67_2, C68_2, C69_2, C70_2}
as
{C66_1, C67_1, C68_1, C69_1, C70_1} sigma for 1-2: 0.02 1-3: 0.04
6. Others
 Sof(C66)=Sof(H66a)=Sof(H66b)=Sof(H66c)=Sof(C67)=Sof(H67a)=Sof(H67b)=Sof(C68)=
 Sof(H68a)=Sof(H68b)=Sof(C69)=Sof(H69a)=Sof(H69b)=Sof(C70)=Sof(H70a)=Sof(H70b)=
 Sof(H70c)=1-FVAR(1)
 Sof(C66)=Sof(H66a)=Sof(H66b)=Sof(H66c)=Sof(C67)=Sof(H67a)=Sof(H67b)=Sof(C68)=
 Sof(H68a)=Sof(H68b)=Sof(C69)=Sof(H69a)=Sof(H69b)=Sof(C70)=Sof(H70a)=Sof(H70b)=
 Sof(H70c)=FVAR(1)
7.a Ternary CH refined with riding coordinates:
 C10(H10), C13(H13), C24(H24), C27(H27), C39(H39), C42(H42), C53(H53), C56(H56)
7.b Secondary CH2 refined with riding coordinates:
 C62(H62a,H62b), C63(H63a,H63b), C64(H64a,H64b), C67(H67a,H67b), C68(H68a,
 H68b), C69(H69a,H69b), C67(H67a,H67b), C68(H68a,H68b), C69(H69a,H69b)
7.c Aromatic/amide H refined with riding coordinates:
 C6(H6), C7(H7), C8(H8), C20(H20), C21(H21), C22(H22), C35(H35), C36(H36),
 C37(H37), C49(H49), C50(H50), C51(H51)
7.d Idealised Me refined as rotating group:
 C11(H11a,H11b,H11c), C12(H12a,H12b,H12c), C14(H14a,H14b,H14c), C15(H15a,H15b,
 H15c), C16(H16a,H16b,H16c), C17(H17a,H17b,H17c), C25(H25a,H25b,H25c), C26(H26a,
 H26b,H26c), C28(H28a,H28b,H28c), C29(H29a,H29b,H29c), C40(H40a,H40b,H40c),
 C41(H41a,H41b,H41c), C43(H43a,H43b,H43c), C44(H44a,H44b,H44c), C45(H45a,H45b,
 H45c), C46(H46a,H46b,H46c), C54(H54a,H54b,H54c), C55(H55a,H55b,H55c), C57(H57a,
 H57b,H57c), C58(H58a,H58b,H58c), C59(H59a,H59b,H59c), C60(H60a,H60b,H60c),
 C61(H61a,H61b,H61c), C65(H65a,H65b,H65c), C66(H66a,H66b,H66c), C70(H70a,H70b,
 H70c), C66(H66a,H66b,H66c), C70(H70a,H70b,H70c)
;
_atom_sites_solution_hydrogens     geom
_atom_sites_solution_primary       iterative
_atom_sites_solution_secondary     ?
loop_
  _atom_site_label
  _atom_site_type_symbol
  _atom_site_fract_x
  _atom_site_fract_y
  _atom_site_fract_z
  _atom_site_U_iso_or_equiv
  _atom_site_adp_type
  _atom_site_occupancy
  _atom_site_site_symmetry_order
  _atom_site_calc_flag
  _atom_site_refinement_flags_posn
  _atom_site_refinement_flags_adp
  _atom_site_refinement_flags_occupancy
  _atom_site_disorder_assembly
  _atom_site_disorder_group
 S1 S 0.95755(4) 0.57859(2) 0.56159(2) 0.03299(12) Uani 1 1 d . . . . .
 S2 S 0.99335(4) 0.70619(2) 0.68699(2) 0.03557(12) Uani 1 1 d . . . . .
 N1 N 0.83902(10) 0.67000(5) 0.52103(6) 0.0247(3) Uani 1 1 d . . . . .
 N2 N 0.86829(10) 0.71450(5) 0.43128(6) 0.0221(3) Uani 1 1 d . . . . .
 N3 N 0.71250(10) 0.67456(5) 0.42352(6) 0.0218(3) Uani 1 1 d . . . . .
 N4 N 0.80231(11) 0.65037(5) 0.67706(6) 0.0256(3) Uani 1 1 d . . . . .
 N5 N 0.82501(11) 0.61040(5) 0.77747(6) 0.0249(3) Uani 1 1 d . . . . .
 N6 N 0.70290(11) 0.67393(5) 0.75183(6) 0.0261(3) Uani 1 1 d . . . . .
 C1 C 0.81123(12) 0.68359(6) 0.46450(7) 0.0211(3) Uani 1 1 d . . . . .
 C2 C 0.80279(12) 0.72625(6) 0.37184(7) 0.0246(3) Uani 1 1 d . . . . .
 C3 C 0.70697(13) 0.70190(6) 0.36737(7) 0.0242(3) Uani 1 1 d . . . . .
 C4 C 0.97649(12) 0.73353(6) 0.45593(7) 0.0239(3) Uani 1 1 d . . . . .
 C5 C 0.99075(13) 0.78632(7) 0.47863(7) 0.0265(3) Uani 1 1 d . . . . .
 C6 C 1.09671(14) 0.80414(7) 0.50315(8) 0.0314(4) Uani 1 1 d . . . . .
 H6 H 1.109085 0.839862 0.518648 0.038 Uiso 1 1 calc R U . . .
 C7 C 1.18350(13) 0.77017(8) 0.50499(8) 0.0350(4) Uani 1 1 d . . . . .
 H7 H 1.255127 0.782635 0.521971 0.042 Uiso 1 1 calc R U . . .
 C8 C 1.16697(13) 0.71812(8) 0.48231(8) 0.0332(4) Uani 1 1 d . . . . .
 H8 H 1.227719 0.695372 0.483927 0.040 Uiso 1 1 calc R U . . .
 C9 C 1.06304(13) 0.69829(7) 0.45711(7) 0.0272(3) Uani 1 1 d . . . . .
 C10 C 0.89461(14) 0.82231(7) 0.48010(8) 0.0312(4) Uani 1 1 d . . . . .
 H10 H 0.831097 0.808659 0.448025 0.037 Uiso 1 1 calc R U . . .
 C11 C 0.86671(16) 0.81745(9) 0.54279(10) 0.0437(5) Uani 1 1 d . . . . .
 H11A H 0.801860 0.838872 0.542604 0.066 Uiso 1 1 calc R U . . .
 H11B H 0.927444 0.830787 0.575253 0.066 Uiso 1 1 calc R U . . .
 H11C H 0.852903 0.779553 0.550792 0.066 Uiso 1 1 calc R U . . .
 C12 C 0.91267(18) 0.88096(8) 0.46469(12) 0.0495(5) Uani 1 1 d . . . . .
 H12A H 0.932089 0.882812 0.424722 0.074 Uiso 1 1 calc R U . . .
 H12B H 0.971464 0.896236 0.496941 0.074 Uiso 1 1 calc R U . . .
 H12C H 0.846055 0.901555 0.462498 0.074 Uiso 1 1 calc R U . . .
 C13 C 1.04330(13) 0.64074(7) 0.43338(8) 0.0298(4) Uani 1 1 d . . . . .
 H13 H 0.984079 0.625669 0.450923 0.036 Uiso 1 1 calc R U . . .
 C14 C 1.14168(15) 0.60425(8) 0.45504(10) 0.0410(4) Uani 1 1 d . . . . .
 H14A H 1.121312 0.566859 0.443524 0.062 Uiso 1 1 calc R U . . .
 H14B H 1.167618 0.606864 0.500085 0.062 Uiso 1 1 calc R U . . .
 H14C H 1.199327 0.615569 0.435414 0.062 Uiso 1 1 calc R U . . .
 C15 C 1.00444(16) 0.63728(8) 0.36278(9) 0.0387(4) Uani 1 1 d . . . . .
 H15A H 1.056866 0.655326 0.343710 0.058 Uiso 1 1 calc R U . . .
 H15B H 0.933746 0.654965 0.349390 0.058 Uiso 1 1 calc R U . . .
 H15C H 0.997873 0.599341 0.350100 0.058 Uiso 1 1 calc R U . . .
 C16 C 0.84463(14) 0.75905(7) 0.32651(8) 0.0315(4) Uani 1 1 d . . . . .
 H16A H 0.907783 0.741089 0.317518 0.047 Uiso 1 1 calc R U . . .
 H16B H 0.865696 0.794838 0.343984 0.047 Uiso 1 1 calc R U . . .
 H16C H 0.787911 0.762807 0.288230 0.047 Uiso 1 1 calc R U . . .
 C17 C 0.60607(13) 0.70130(7) 0.31697(8) 0.0313(4) Uani 1 1 d . . . . .
 H17A H 0.619344 0.719400 0.280364 0.047 Uiso 1 1 calc R U . . .
 H17B H 0.548362 0.720188 0.330784 0.047 Uiso 1 1 calc R U . . .
 H17C H 0.584051 0.663908 0.306581 0.047 Uiso 1 1 calc R U . . .
 C18 C 0.62554(12) 0.64519(6) 0.43903(7) 0.0233(3) Uani 1 1 d . . . . .
 C19 C 0.62725(12) 0.58873(6) 0.43678(7) 0.0244(3) Uani 1 1 d . . . . .
 C20 C 0.53902(13) 0.56147(7) 0.44943(7) 0.0282(3) Uani 1 1 d . . . . .
 H20 H 0.537413 0.523169 0.448443 0.034 Uiso 1 1 calc R U . . .
 C21 C 0.45391(13) 0.58945(7) 0.46339(8) 0.0302(4) Uani 1 1 d . . . . .
 H21 H 0.393554 0.570257 0.470741 0.036 Uiso 1 1 calc R U . . .
 C22 C 0.45581(13) 0.64503(7) 0.46673(8) 0.0307(4) Uani 1 1 d . . . . .
 H22 H 0.396988 0.663572 0.476865 0.037 Uiso 1 1 calc R U . . .
 C23 C 0.54281(13) 0.67451(7) 0.45547(7) 0.0265(3) Uani 1 1 d . . . . .
 C24 C 0.72065(13) 0.55869(7) 0.42058(8) 0.0276(3) Uani 1 1 d . . . . .
 H24 H 0.787499 0.580696 0.436309 0.033 Uiso 1 1 calc R U . . .
 C25 C 0.74104(15) 0.50329(7) 0.45089(9) 0.0341(4) Uani 1 1 d . . . . .
 H25A H 0.680685 0.479194 0.432727 0.051 Uiso 1 1 calc R U . . .
 H25B H 0.746991 0.506720 0.495428 0.051 Uiso 1 1 calc R U . . .
 H25C H 0.808541 0.488351 0.443996 0.051 Uiso 1 1 calc R U . . .
 C26 C 0.70448(17) 0.55371(9) 0.35059(9) 0.0428(5) Uani 1 1 d . . . . .
 H26A H 0.637316 0.533934 0.333268 0.064 Uiso 1 1 calc R U . . .
 H26B H 0.765852 0.534224 0.341418 0.064 Uiso 1 1 calc R U . . .
 H26C H 0.699893 0.589789 0.332167 0.064 Uiso 1 1 calc R U . . .
 C27 C 0.55113(13) 0.73507(7) 0.46583(8) 0.0321(4) Uani 1 1 d . . . . .
 H27 H 0.606027 0.748975 0.444168 0.039 Uiso 1 1 calc R U . . .
 C28 C 0.44502(16) 0.76496(8) 0.43919(12) 0.0513(5) Uani 1 1 d . . . . .
 H28A H 0.421816 0.758197 0.394603 0.077 Uiso 1 1 calc R U . . .
 H28B H 0.456051 0.803744 0.446543 0.077 Uiso 1 1 calc R U . . .
 H28C H 0.389172 0.752093 0.459358 0.077 Uiso 1 1 calc R U . . .
 C29 C 0.59407(19) 0.74634(9) 0.53469(10) 0.0490(5) Uani 1 1 d . . . . .
 H29A H 0.662396 0.726928 0.549994 0.073 Uiso 1 1 calc R U . . .
 H29B H 0.540942 0.734192 0.557195 0.073 Uiso 1 1 calc R U . . .
 H29C H 0.606470 0.785145 0.541134 0.073 Uiso 1 1 calc R U . . .
 C30 C 0.78151(12) 0.64637(6) 0.73042(7) 0.0231(3) Uani 1 1 d . . . . .
 C31 C 0.76882(14) 0.61414(7) 0.82499(7) 0.0294(4) Uani 1 1 d . . . . .
 C32 C 0.69584(14) 0.65335(7) 0.80979(7) 0.0295(4) Uani 1 1 d . . . . .
 C33 C 0.89258(13) 0.56492(7) 0.77242(7) 0.0273(3) Uani 1 1 d . . . . .
 C34 C 1.00279(14) 0.56635(7) 0.80292(8) 0.0334(4) Uani 1 1 d . . . . .
 C35 C 1.06308(16) 0.51955(8) 0.80145(9) 0.0402(4) Uani 1 1 d . . . . .
 H35 H 1.137945 0.519287 0.821618 0.048 Uiso 1 1 calc R U . . .
 C36 C 1.01633(17) 0.47352(8) 0.77130(9) 0.0419(5) Uani 1 1 d . . . . .
 H36 H 1.058648 0.441871 0.771767 0.050 Uiso 1 1 calc R U . . .
 C37 C 0.90800(16) 0.47356(7) 0.74046(9) 0.0375(4) Uani 1 1 d . . . . .
 H37 H 0.876799 0.442019 0.719230 0.045 Uiso 1 1 calc R U . . .
 C38 C 0.84401(14) 0.51928(7) 0.74013(8) 0.0300(4) Uani 1 1 d . . . . .
 C39 C 1.05739(16) 0.61618(8) 0.83638(10) 0.0438(5) Uani 1 1 d . . . . .
 H39 H 1.005160 0.646928 0.826682 0.053 Uiso 1 1 calc R U . . .
 C40 C 1.15827(18) 0.63135(11) 0.81548(11) 0.0594(6) Uani 1 1 d . . . . .
 H40A H 1.140265 0.635307 0.770371 0.089 Uiso 1 1 calc R U . . .
 H40B H 1.212974 0.603026 0.827751 0.089 Uiso 1 1 calc R U . . .
 H40C H 1.186903 0.665529 0.834763 0.089 Uiso 1 1 calc R U . . .
 C41 C 1.08851(19) 0.60843(10) 0.90660(10) 0.0551(6) Uani 1 1 d . . . . .
 H41A H 1.022835 0.603198 0.921653 0.083 Uiso 1 1 calc R U . . .
 H41B H 1.127297 0.640422 0.926243 0.083 Uiso 1 1 calc R U . . .
 H41C H 1.135321 0.576694 0.916886 0.083 Uiso 1 1 calc R U . . .
 C42 C 0.72652(14) 0.51856(7) 0.70362(8) 0.0329(4) Uani 1 1 d . . . . .
 H42 H 0.692891 0.553644 0.710975 0.039 Uiso 1 1 calc R U . . .
 C43 C 0.66176(19) 0.47334(9) 0.72442(12) 0.0555(6) Uani 1 1 d . . . . .
 H43A H 0.585095 0.476911 0.703174 0.083 Uiso 1 1 calc R U . . .
 H43B H 0.669671 0.475714 0.769217 0.083 Uiso 1 1 calc R U . . .
 H43C H 0.688953 0.438378 0.714215 0.083 Uiso 1 1 calc R U . . .
 C44 C 0.72123(15) 0.51442(9) 0.63429(9) 0.0427(5) Uani 1 1 d . . . . .
 H44A H 0.645473 0.516143 0.610871 0.064 Uiso 1 1 calc R U . . .
 H44B H 0.753043 0.480109 0.625749 0.064 Uiso 1 1 calc R U . . .
 H44C H 0.761772 0.544343 0.621922 0.064 Uiso 1 1 calc R U . . .
 C45 C 0.79162(17) 0.57717(9) 0.87907(9) 0.0469(5) Uani 1 1 d . . . . .
 H45A H 0.777562 0.539898 0.864749 0.070 Uiso 1 1 calc R U . . .
 H45B H 0.744695 0.586415 0.906620 0.070 Uiso 1 1 calc R U . . .
 H45C H 0.867649 0.580808 0.901508 0.070 Uiso 1 1 calc R U . . .
 C46 C 0.61678(16) 0.67555(8) 0.84332(9) 0.0393(4) Uani 1 1 d . . . . .
 H46A H 0.627756 0.714532 0.848820 0.059 Uiso 1 1 calc R U . . .
 H46B H 0.627907 0.658194 0.883903 0.059 Uiso 1 1 calc R U . . .
 H46C H 0.542815 0.668507 0.819251 0.059 Uiso 1 1 calc R U . . .
 C47 C 0.62645(13) 0.71221(7) 0.71812(8) 0.0285(3) Uani 1 1 d . . . . .
 C48 C 0.52025(14) 0.69438(7) 0.69167(8) 0.0323(4) Uani 1 1 d . . . . .
 C49 C 0.44405(15) 0.73292(8) 0.66517(9) 0.0390(4) Uani 1 1 d . . . . .
 H49 H 0.371637 0.722128 0.647206 0.047 Uiso 1 1 calc R U . . .
 C50 C 0.47183(16) 0.78666(8) 0.66450(10) 0.0427(5) Uani 1 1 d . . . . .
 H50 H 0.418449 0.812483 0.646323 0.051 Uiso 1 1 calc R U . . .
 C51 C 0.57692(15) 0.80318(8) 0.69015(9) 0.0382(4) Uani 1 1 d . . . . .
 H51 H 0.594931 0.840291 0.689109 0.046 Uiso 1 1 calc R U . . .
 C52 C 0.65697(14) 0.76626(7) 0.71753(8) 0.0315(4) Uani 1 1 d . . . . .
 C53 C 0.49010(14) 0.63514(8) 0.68945(8) 0.0347(4) Uani 1 1 d . . . . .
 H53 H 0.542507 0.616566 0.723918 0.042 Uiso 1 1 calc R U . . .
 C54 C 0.50341(17) 0.61097(8) 0.62867(9) 0.0428(4) Uani 1 1 d . . . . .
 H54A H 0.451170 0.627645 0.594055 0.064 Uiso 1 1 calc R U . . .
 H54B H 0.490465 0.572012 0.628639 0.064 Uiso 1 1 calc R U . . .
 H54C H 0.577143 0.617745 0.624276 0.064 Uiso 1 1 calc R U . . .
 C55 C 0.37566(17) 0.62446(9) 0.69777(12) 0.0532(5) Uani 1 1 d . . . . .
 H55A H 0.322219 0.639609 0.662613 0.080 Uiso 1 1 calc R U . . .
 H55B H 0.367472 0.641455 0.736132 0.080 Uiso 1 1 calc R U . . .
 H55C H 0.364131 0.585503 0.699902 0.080 Uiso 1 1 calc R U . . .
 C56 C 0.77108(14) 0.78577(7) 0.74704(8) 0.0325(4) Uani 1 1 d . . . . .
 H56 H 0.818897 0.753376 0.757229 0.039 Uiso 1 1 calc R U . . .
 C57 C 0.81614(16) 0.82128(8) 0.70311(9) 0.0404(4) Uani 1 1 d . . . . .
 H57A H 0.811699 0.801941 0.664196 0.061 Uiso 1 1 calc R U . . .
 H57B H 0.891962 0.830100 0.722122 0.061 Uiso 1 1 calc R U . . .
 H57C H 0.773708 0.854611 0.694797 0.061 Uiso 1 1 calc R U . . .
 C58 C 0.77356(16) 0.81573(8) 0.80739(9) 0.0407(4) Uani 1 1 d . . . . .
 H58A H 0.723086 0.846212 0.799028 0.061 Uiso 1 1 calc R U . . .
 H58B H 0.847027 0.829076 0.825039 0.061 Uiso 1 1 calc R U . . .
 H58C H 0.752142 0.791101 0.836765 0.061 Uiso 1 1 calc R U . . .
 C59 C 1.02430(16) 0.55613(8) 0.63869(9) 0.0416(5) Uani 1 1 d . . . . .
 H59A H 1.039917 0.517473 0.637828 0.062 Uiso 1 1 calc R U . . .
 H59B H 0.976898 0.562688 0.666748 0.062 Uiso 1 1 calc R U . . .
 H59C H 1.092197 0.576068 0.653225 0.062 Uiso 1 1 calc R U . . .
 C60 C 1.08582(15) 0.71018(9) 0.63630(9) 0.0401(4) Uani 1 1 d . . . . .
 H60A H 1.049058 0.727279 0.597215 0.060 Uiso 1 1 calc R U . . .
 H60B H 1.108940 0.673780 0.628094 0.060 Uiso 1 1 calc R U . . .
 H60C H 1.149326 0.731644 0.656256 0.060 Uiso 1 1 calc R U . . .
 C61 C 0.6125(2) 0.92559(11) 0.57932(13) 0.0659(7) Uani 1 1 d . . . . .
 H61A H 0.622904 0.939440 0.539927 0.099 Uiso 1 1 calc R U . . .
 H61B H 0.661801 0.895241 0.592983 0.099 Uiso 1 1 calc R U . . .
 H61C H 0.627838 0.954260 0.610501 0.099 Uiso 1 1 calc R U . . .
 C62 C 0.4972(2) 0.90691(10) 0.57094(12) 0.0612(6) Uani 1 1 d . . . . .
 H62A H 0.484325 0.876336 0.541486 0.073 Uiso 1 1 calc R U . . .
 H62B H 0.487693 0.893319 0.611122 0.073 Uiso 1 1 calc R U . . .
 C63 C 0.4129(2) 0.94949(8) 0.54770(10) 0.0496(5) Uani 1 1 d . . . . .
 H63A H 0.419103 0.961528 0.506294 0.060 Uiso 1 1 calc R U . . .
 H63B H 0.427931 0.980989 0.575780 0.060 Uiso 1 1 calc R U . . .
 C64 C 0.2975(2) 0.93049(10) 0.54320(11) 0.0580(6) Uani 1 1 d . . . . .
 H64A H 0.281875 0.899684 0.514138 0.070 Uiso 1 1 calc R U . . .
 H64B H 0.292056 0.917361 0.584332 0.070 Uiso 1 1 calc R U . . .
 C65 C 0.2129(2) 0.97346(11) 0.52176(12) 0.0643(6) Uani 1 1 d . . . . .
 H65A H 0.220138 0.988158 0.482105 0.096 Uiso 1 1 calc R U . . .
 H65B H 0.222862 1.002431 0.552555 0.096 Uiso 1 1 calc R U . . .
 H65C H 0.140559 0.957709 0.516707 0.096 Uiso 1 1 calc R U . . .
 B1 B 0.88491(13) 0.64118(7) 0.57312(8) 0.0228(3) Uani 1 1 d . . . . .
 B2 B 0.88185(14) 0.66180(7) 0.64619(8) 0.0238(4) Uani 1 1 d . . . . .
 C66_1 C 0.5159(6) 0.4739(3) 0.1650(5) 0.0800(19) Uani 0.646(7) 1 d D U P A 1
 H66A_1 H 0.454796 0.454511 0.138648 0.120 Uiso 0.646(7) 1 calc R U P A 1
 H66B_1 H 0.510249 0.472286 0.208120 0.120 Uiso 0.646(7) 1 calc R U P A 1
 H66C_1 H 0.584007 0.457161 0.161559 0.120 Uiso 0.646(7) 1 calc R U P A 1
 C67_1 C 0.5137(3) 0.5325(2) 0.14446(19) 0.0663(14) Uani 0.646(7) 1 d D . P A
 1
 H67A_1 H 0.452896 0.551729 0.155671 0.080 Uiso 0.646(7) 1 calc R U P A 1
 H67B_1 H 0.503563 0.534456 0.099017 0.080 Uiso 0.646(7) 1 calc R U P A 1
 C68_1 C 0.6237(4) 0.55904(18) 0.17752(17) 0.0526(12) Uani 0.646(7) 1 d D U P A
 1
 H68A_1 H 0.637330 0.551923 0.222476 0.063 Uiso 0.646(7) 1 calc R U P A 1
 H68B_1 H 0.682611 0.541636 0.162420 0.063 Uiso 0.646(7) 1 calc R U P A 1
 C69_1 C 0.6284(3) 0.61953(18) 0.16750(18) 0.0589(12) Uani 0.646(7) 1 d D . P A
 1
 H69A_1 H 0.615654 0.626979 0.122644 0.071 Uiso 0.646(7) 1 calc R U P A 1
 H69B_1 H 0.570060 0.637282 0.182731 0.071 Uiso 0.646(7) 1 calc R U P A 1
 C70_1 C 0.7352(4) 0.64282(18) 0.2002(2) 0.0548(13) Uani 0.646(7) 1 d D U P A
 1
 H70A_1 H 0.736341 0.681425 0.190936 0.082 Uiso 0.646(7) 1 calc R U P A 1
 H70B_1 H 0.793343 0.624573 0.186134 0.082 Uiso 0.646(7) 1 calc R U P A 1
 H70C_1 H 0.745827 0.637735 0.244874 0.082 Uiso 0.646(7) 1 calc R U P A 1
 C66_2 C 0.4889(17) 0.4827(10) 0.1415(14) 0.176(13) Uani 0.354(7) 1 d D U P A
 2
 H66A_2 H 0.433968 0.511184 0.132899 0.263 Uiso 0.354(7) 1 calc R U P A 2
 H66B_2 H 0.466923 0.454827 0.167296 0.263 Uiso 0.354(7) 1 calc R U P A 2
 H66C_2 H 0.496144 0.466604 0.102513 0.263 Uiso 0.354(7) 1 calc R U P A 2
 C67_2 C 0.5946(14) 0.5060(6) 0.1748(7) 0.157(6) Uani 0.354(7) 1 d D . P A 2
 H67A_2 H 0.653808 0.493792 0.156121 0.188 Uiso 0.354(7) 1 calc R U P A 2
 H67B_2 H 0.612319 0.495887 0.219066 0.188 Uiso 0.354(7) 1 calc R U P A 2
 C68_2 C 0.5758(15) 0.5692(6) 0.1663(9) 0.184(9) Uani 0.354(7) 1 d D U P A 2
 H68A_2 H 0.536414 0.578552 0.123610 0.221 Uiso 0.354(7) 1 calc R U P A 2
 H68B_2 H 0.536649 0.584011 0.196049 0.221 Uiso 0.354(7) 1 calc R U P A 2
 C69_2 C 0.6930(16) 0.5878(8) 0.1805(9) 0.187(8) Uani 0.354(7) 1 d D . P A 2
 H69A_2 H 0.732488 0.574100 0.221452 0.224 Uiso 0.354(7) 1 calc R U P A 2
 H69B_2 H 0.728985 0.573751 0.148896 0.224 Uiso 0.354(7) 1 calc R U P A 2
 C70_2 C 0.6947(19) 0.6488(8) 0.1803(9) 0.184(10) Uani 0.354(7) 1 d D U P A 2
 H70A_2 H 0.745867 0.661467 0.156752 0.276 Uiso 0.354(7) 1 calc R U P A 2
 H70B_2 H 0.717383 0.662029 0.222965 0.276 Uiso 0.354(7) 1 calc R U P A 2
 H70C_2 H 0.622089 0.662440 0.161180 0.276 Uiso 0.354(7) 1 calc R U P A 2

loop_
  _atom_site_aniso_label
  _atom_site_aniso_U_11
  _atom_site_aniso_U_22
  _atom_site_aniso_U_33
  _atom_site_aniso_U_23
  _atom_site_aniso_U_13
  _atom_site_aniso_U_12
 S1 0.0380(2) 0.0373(2) 0.0266(2) 0.00003(17) 0.01330(18) 0.01017(18)
 S2 0.0352(2) 0.0455(3) 0.0262(2) -0.00902(18) 0.00758(18) -0.01175(19)
 N1 0.0221(6) 0.0314(7) 0.0217(7) -0.0007(5) 0.0071(5) -0.0023(5)
 N2 0.0168(6) 0.0290(7) 0.0219(6) 0.0015(5) 0.0071(5) -0.0022(5)
 N3 0.0172(6) 0.0279(7) 0.0209(6) 0.0031(5) 0.0056(5) -0.0023(5)
 N4 0.0256(7) 0.0306(7) 0.0220(7) -0.0014(5) 0.0083(5) 0.0024(5)
 N5 0.0251(7) 0.0300(7) 0.0211(6) -0.0009(5) 0.0087(5) 0.0025(5)
 N6 0.0279(7) 0.0301(7) 0.0234(7) -0.0022(5) 0.0119(5) 0.0041(5)
 C1 0.0179(7) 0.0242(7) 0.0225(8) -0.0011(6) 0.0077(6) 0.0006(6)
 C2 0.0233(8) 0.0290(8) 0.0225(7) 0.0027(6) 0.0074(6) 0.0008(6)
 C3 0.0235(8) 0.0284(8) 0.0215(7) 0.0044(6) 0.0066(6) 0.0009(6)
 C4 0.0187(7) 0.0320(8) 0.0227(7) 0.0010(6) 0.0084(6) -0.0036(6)
 C5 0.0233(8) 0.0335(9) 0.0248(8) 0.0020(6) 0.0099(6) -0.0027(6)
 C6 0.0289(9) 0.0368(9) 0.0303(9) -0.0032(7) 0.0104(7) -0.0095(7)
 C7 0.0202(8) 0.0504(11) 0.0356(9) -0.0013(8) 0.0094(7) -0.0090(7)
 C8 0.0192(8) 0.0454(10) 0.0379(9) 0.0004(8) 0.0124(7) -0.0002(7)
 C9 0.0216(8) 0.0362(9) 0.0268(8) 0.0017(7) 0.0119(6) -0.0004(7)
 C10 0.0286(9) 0.0304(9) 0.0353(9) -0.0018(7) 0.0087(7) -0.0010(7)
 C11 0.0406(11) 0.0503(12) 0.0458(11) -0.0041(9) 0.0214(9) 0.0085(9)
 C12 0.0463(12) 0.0338(10) 0.0691(14) 0.0031(9) 0.0153(10) 0.0007(9)
 C13 0.0230(8) 0.0344(9) 0.0356(9) -0.0012(7) 0.0140(7) 0.0014(7)
 C14 0.0311(9) 0.0425(11) 0.0518(11) 0.0008(9) 0.0147(8) 0.0084(8)
 C15 0.0396(10) 0.0428(10) 0.0369(10) -0.0068(8) 0.0155(8) 0.0035(8)
 C16 0.0309(9) 0.0377(9) 0.0284(8) 0.0058(7) 0.0120(7) -0.0041(7)
 C17 0.0251(8) 0.0392(9) 0.0275(8) 0.0069(7) 0.0023(7) -0.0012(7)
 C18 0.0166(7) 0.0323(8) 0.0206(7) 0.0029(6) 0.0038(6) -0.0034(6)
 C19 0.0212(7) 0.0310(8) 0.0200(7) 0.0015(6) 0.0027(6) -0.0026(6)
 C20 0.0259(8) 0.0292(8) 0.0290(8) 0.0009(7) 0.0054(6) -0.0053(6)
 C21 0.0221(8) 0.0371(9) 0.0320(9) 0.0020(7) 0.0079(7) -0.0071(7)
 C22 0.0194(8) 0.0402(10) 0.0343(9) -0.0008(7) 0.0102(7) 0.0001(7)
 C23 0.0218(8) 0.0316(9) 0.0265(8) 0.0012(6) 0.0065(6) -0.0019(6)
 C24 0.0244(8) 0.0297(8) 0.0295(8) -0.0004(7) 0.0078(6) -0.0017(6)
 C25 0.0327(9) 0.0316(9) 0.0383(10) 0.0016(7) 0.0094(7) 0.0020(7)
 C26 0.0494(11) 0.0495(11) 0.0330(10) 0.0027(8) 0.0169(8) 0.0143(9)
 C27 0.0242(8) 0.0331(9) 0.0430(10) -0.0016(7) 0.0155(7) -0.0010(7)
 C28 0.0335(10) 0.0337(10) 0.0868(17) 0.0015(10) 0.0148(10) 0.0044(8)
 C29 0.0620(13) 0.0405(11) 0.0475(12) -0.0122(9) 0.0190(10) -0.0034(10)
 C30 0.0214(7) 0.0257(8) 0.0230(8) -0.0047(6) 0.0066(6) -0.0014(6)
 C31 0.0314(9) 0.0369(9) 0.0222(8) -0.0012(7) 0.0113(7) 0.0001(7)
 C32 0.0318(9) 0.0367(9) 0.0232(8) -0.0029(7) 0.0131(7) 0.0004(7)
 C33 0.0288(8) 0.0311(8) 0.0238(8) 0.0025(6) 0.0101(6) 0.0049(7)
 C34 0.0314(9) 0.0403(10) 0.0279(8) 0.0039(7) 0.0061(7) 0.0061(7)
 C35 0.0341(10) 0.0516(11) 0.0334(9) 0.0051(8) 0.0050(8) 0.0135(8)
 C36 0.0488(11) 0.0430(11) 0.0359(10) 0.0050(8) 0.0143(8) 0.0203(9)
 C37 0.0453(11) 0.0337(9) 0.0361(10) -0.0013(7) 0.0150(8) 0.0072(8)
 C38 0.0315(9) 0.0333(9) 0.0281(8) 0.0004(7) 0.0129(7) 0.0025(7)
 C39 0.0320(10) 0.0430(11) 0.0498(12) -0.0004(9) -0.0031(8) 0.0038(8)
 C40 0.0427(12) 0.0742(16) 0.0529(13) 0.0098(12) -0.0048(10) -0.0137(11)
 C41 0.0513(13) 0.0643(14) 0.0491(12) -0.0185(11) 0.0108(10) -0.0050(11)
 C42 0.0300(9) 0.0314(9) 0.0390(10) -0.0073(7) 0.0117(7) -0.0018(7)
 C43 0.0450(12) 0.0496(13) 0.0774(16) 0.0044(11) 0.0254(11) -0.0083(10)
 C44 0.0320(9) 0.0550(12) 0.0397(10) -0.0171(9) 0.0059(8) -0.0040(8)
 C45 0.0488(12) 0.0639(13) 0.0335(10) 0.0157(9) 0.0209(9) 0.0125(10)
 C46 0.0434(10) 0.0481(11) 0.0333(9) -0.0037(8) 0.0225(8) 0.0065(8)
 C47 0.0287(8) 0.0321(9) 0.0276(8) -0.0016(7) 0.0124(7) 0.0071(7)
 C48 0.0294(9) 0.0407(10) 0.0292(9) -0.0021(7) 0.0118(7) 0.0032(7)
 C49 0.0291(9) 0.0465(11) 0.0421(10) 0.0009(8) 0.0100(8) 0.0041(8)
 C50 0.0323(10) 0.0472(11) 0.0490(11) 0.0071(9) 0.0107(8) 0.0133(8)
 C51 0.0373(10) 0.0321(9) 0.0464(11) 0.0016(8) 0.0125(8) 0.0078(8)
 C52 0.0302(9) 0.0351(9) 0.0312(9) -0.0025(7) 0.0116(7) 0.0071(7)
 C53 0.0304(9) 0.0396(10) 0.0356(9) -0.0026(8) 0.0105(7) -0.0006(7)
 C54 0.0442(11) 0.0452(11) 0.0394(10) -0.0088(8) 0.0105(8) -0.0024(9)
 C55 0.0401(11) 0.0514(12) 0.0746(15) -0.0074(11) 0.0267(11) -0.0060(9)
 C56 0.0327(9) 0.0297(9) 0.0357(9) -0.0023(7) 0.0093(7) 0.0050(7)
 C57 0.0375(10) 0.0455(11) 0.0400(10) -0.0014(8) 0.0125(8) -0.0022(8)
 C58 0.0422(10) 0.0443(11) 0.0355(10) -0.0045(8) 0.0093(8) 0.0030(8)
 C59 0.0428(11) 0.0501(11) 0.0344(10) 0.0099(8) 0.0143(8) 0.0183(9)
 C60 0.0269(9) 0.0541(12) 0.0396(10) -0.0008(9) 0.0088(8) -0.0104(8)
 C61 0.0770(18) 0.0584(15) 0.0608(15) 0.0088(12) 0.0138(13) 0.0081(13)
 C62 0.0868(18) 0.0434(12) 0.0538(14) 0.0075(10) 0.0176(13) 0.0002(12)
 C63 0.0740(15) 0.0398(11) 0.0359(10) -0.0017(8) 0.0148(10) -0.0042(10)
 C64 0.0763(16) 0.0520(13) 0.0489(13) 0.0021(10) 0.0217(12) -0.0099(12)
 C65 0.0684(16) 0.0655(16) 0.0616(15) -0.0021(12) 0.0203(13) -0.0076(13)
 B1 0.0172(8) 0.0297(9) 0.0227(8) -0.0024(7) 0.0070(6) -0.0025(7)
 B2 0.0218(8) 0.0274(9) 0.0221(8) 0.0004(7) 0.0052(7) 0.0038(7)
 C66_1 0.061(3) 0.070(3) 0.119(5) -0.031(3) 0.043(3) -0.016(3)
 C67_1 0.056(2) 0.099(4) 0.046(2) 0.005(2) 0.0143(18) -0.001(2)
 C68_1 0.054(2) 0.081(3) 0.0229(16) -0.0011(17) 0.0098(17) -0.001(2)
 C69_1 0.055(2) 0.078(3) 0.047(2) 0.0143(19) 0.0182(17) 0.026(2)
 C70_1 0.064(3) 0.056(2) 0.054(3) 0.0094(18) 0.034(2) 0.0165(19)
 C66_2 0.151(16) 0.162(19) 0.22(3) -0.110(19) 0.066(14) 0.007(13)
 C67_2 0.173(14) 0.162(12) 0.127(12) -0.045(10) 0.020(11) 0.030(11)
 C68_2 0.200(17) 0.152(11) 0.150(15) 0.065(11) -0.055(14) -0.018(12)
 C69_2 0.215(18) 0.212(16) 0.115(13) 0.035(13) 0.004(13) -0.005(15)
 C70_2 0.24(2) 0.208(16) 0.100(14) -0.037(13) 0.026(14) -0.104(18)

_geom_special_details
;
 All esds (except the esd in the dihedral angle between two l.s. planes)
 are estimated using the full covariance matrix.  The cell esds are taken
 into account individually in the estimation of esds in distances, angles
 and torsion angles; correlations between esds in cell parameters are only
 used when they are defined by crystal symmetry.  An approximate (isotropic)
 treatment of cell esds is used for estimating esds involving l.s. planes.
;
loop_
  _geom_bond_atom_site_label_1
  _geom_bond_atom_site_label_2
  _geom_bond_distance
  _geom_bond_site_symmetry_2
  _geom_bond_publ_flag
 S1 C59 1.8107(19) . ?
 S1 B1 1.8551(18) . ?
 S2 C60 1.8170(19) . ?
 S2 B2 1.8517(18) . ?
 N1 C1 1.269(2) . ?
 N1 B1 1.368(2) . ?
 N2 C1 1.3850(19) . ?
 N2 C2 1.415(2) . ?
 N2 C4 1.4333(19) . ?
 N3 C1 1.3817(19) . ?
 N3 C3 1.409(2) . ?
 N3 C18 1.4336(19) . ?
 N4 C30 1.281(2) . ?
 N4 B2 1.382(2) . ?
 N5 C30 1.386(2) . ?
 N5 C31 1.415(2) . ?
 N5 C33 1.438(2) . ?
 N6 C30 1.386(2) . ?
 N6 C32 1.411(2) . ?
 N6 C47 1.435(2) . ?
 C2 C3 1.342(2) . ?
 C2 C16 1.490(2) . ?
 C3 C17 1.488(2) . ?
 C4 C5 1.399(2) . ?
 C4 C9 1.400(2) . ?
 C5 C6 1.398(2) . ?
 C5 C10 1.520(2) . ?
 C6 H6 0.9500 . ?
 C6 C7 1.381(3) . ?
 C7 H7 0.9500 . ?
 C7 C8 1.384(3) . ?
 C8 H8 0.9500 . ?
 C8 C9 1.395(2) . ?
 C9 C13 1.521(2) . ?
 C10 H10 1.0000 . ?
 C10 C11 1.525(3) . ?
 C10 C12 1.524(3) . ?
 C11 H11A 0.9800 . ?
 C11 H11B 0.9800 . ?
 C11 H11C 0.9800 . ?
 C12 H12A 0.9800 . ?
 C12 H12B 0.9800 . ?
 C12 H12C 0.9800 . ?
 C13 H13 1.0000 . ?
 C13 C14 1.525(2) . ?
 C13 C15 1.533(3) . ?
 C14 H14A 0.9800 . ?
 C14 H14B 0.9800 . ?
 C14 H14C 0.9800 . ?
 C15 H15A 0.9800 . ?
 C15 H15B 0.9800 . ?
 C15 H15C 0.9800 . ?
 C16 H16A 0.9800 . ?
 C16 H16B 0.9800 . ?
 C16 H16C 0.9800 . ?
 C17 H17A 0.9800 . ?
 C17 H17B 0.9800 . ?
 C17 H17C 0.9800 . ?
 C18 C19 1.401(2) . ?
 C18 C23 1.398(2) . ?
 C19 C20 1.395(2) . ?
 C19 C24 1.517(2) . ?
 C20 H20 0.9500 . ?
 C20 C21 1.382(2) . ?
 C21 H21 0.9500 . ?
 C21 C22 1.380(3) . ?
 C22 H22 0.9500 . ?
 C22 C23 1.398(2) . ?
 C23 C27 1.519(2) . ?
 C24 H24 1.0000 . ?
 C24 C25 1.525(2) . ?
 C24 C26 1.527(2) . ?
 C25 H25A 0.9800 . ?
 C25 H25B 0.9800 . ?
 C25 H25C 0.9800 . ?
 C26 H26A 0.9800 . ?
 C26 H26B 0.9800 . ?
 C26 H26C 0.9800 . ?
 C27 H27 1.0000 . ?
 C27 C28 1.529(3) . ?
 C27 C29 1.525(3) . ?
 C28 H28A 0.9800 . ?
 C28 H28B 0.9800 . ?
 C28 H28C 0.9800 . ?
 C29 H29A 0.9800 . ?
 C29 H29B 0.9800 . ?
 C29 H29C 0.9800 . ?
 C31 C32 1.331(2) . ?
 C31 C45 1.485(2) . ?
 C32 C46 1.494(2) . ?
 C33 C34 1.403(2) . ?
 C33 C38 1.402(2) . ?
 C34 C35 1.395(3) . ?
 C34 C39 1.522(3) . ?
 C35 H35 0.9500 . ?
 C35 C36 1.384(3) . ?
 C36 H36 0.9500 . ?
 C36 C37 1.384(3) . ?
 C37 H37 0.9500 . ?
 C37 C38 1.394(2) . ?
 C38 C42 1.520(2) . ?
 C39 H39 1.0000 . ?
 C39 C40 1.513(3) . ?
 C39 C41 1.530(3) . ?
 C40 H40A 0.9800 . ?
 C40 H40B 0.9800 . ?
 C40 H40C 0.9800 . ?
 C41 H41A 0.9800 . ?
 C41 H41B 0.9800 . ?
 C41 H41C 0.9800 . ?
 C42 H42 1.0000 . ?
 C42 C43 1.527(3) . ?
 C42 C44 1.532(3) . ?
 C43 H43A 0.9800 . ?
 C43 H43B 0.9800 . ?
 C43 H43C 0.9800 . ?
 C44 H44A 0.9800 . ?
 C44 H44B 0.9800 . ?
 C44 H44C 0.9800 . ?
 C45 H45A 0.9800 . ?
 C45 H45B 0.9800 . ?
 C45 H45C 0.9800 . ?
 C46 H46A 0.9800 . ?
 C46 H46B 0.9800 . ?
 C46 H46C 0.9800 . ?
 C47 C48 1.408(2) . ?
 C47 C52 1.396(2) . ?
 C48 C49 1.388(3) . ?
 C48 C53 1.516(3) . ?
 C49 H49 0.9500 . ?
 C49 C50 1.380(3) . ?
 C50 H50 0.9500 . ?
 C50 C51 1.383(3) . ?
 C51 H51 0.9500 . ?
 C51 C52 1.396(2) . ?
 C52 C56 1.521(2) . ?
 C53 H53 1.0000 . ?
 C53 C54 1.526(3) . ?
 C53 C55 1.533(3) . ?
 C54 H54A 0.9800 . ?
 C54 H54B 0.9800 . ?
 C54 H54C 0.9800 . ?
 C55 H55A 0.9800 . ?
 C55 H55B 0.9800 . ?
 C55 H55C 0.9800 . ?
 C56 H56 1.0000 . ?
 C56 C57 1.526(3) . ?
 C56 C58 1.529(3) . ?
 C57 H57A 0.9800 . ?
 C57 H57B 0.9800 . ?
 C57 H57C 0.9800 . ?
 C58 H58A 0.9800 . ?
 C58 H58B 0.9800 . ?
 C58 H58C 0.9800 . ?
 C59 H59A 0.9800 . ?
 C59 H59B 0.9800 . ?
 C59 H59C 0.9800 . ?
 C60 H60A 0.9800 . ?
 C60 H60B 0.9800 . ?
 C60 H60C 0.9800 . ?
 C61 H61A 0.9800 . ?
 C61 H61B 0.9800 . ?
 C61 H61C 0.9800 . ?
 C61 C62 1.506(4) . ?
 C62 H62A 0.9900 . ?
 C62 H62B 0.9900 . ?
 C62 C63 1.505(3) . ?
 C63 H63A 0.9900 . ?
 C63 H63B 0.9900 . ?
 C63 C64 1.521(3) . ?
 C64 H64A 0.9900 . ?
 C64 H64B 0.9900 . ?
 C64 C65 1.509(4) . ?
 C65 H65A 0.9800 . ?
 C65 H65B 0.9800 . ?
 C65 H65C 0.9800 . ?
 B1 B2 1.715(2) . ?
 C66_1 H66A_1 0.9800 . ?
 C66_1 H66B_1 0.9800 . ?
 C66_1 H66C_1 0.9800 . ?
 C66_1 C67_1 1.522(9) . ?
 C67_1 H67A_1 0.9900 . ?
 C67_1 H67B_1 0.9900 . ?
 C67_1 C68_1 1.562(6) . ?
 C68_1 H68A_1 0.9900 . ?
 C68_1 H68B_1 0.9900 . ?
 C68_1 C69_1 1.520(6) . ?
 C69_1 H69A_1 0.9900 . ?
 C69_1 H69B_1 0.9900 . ?
 C69_1 C70_1 1.493(6) . ?
 C70_1 H70A_1 0.9800 . ?
 C70_1 H70B_1 0.9800 . ?
 C70_1 H70C_1 0.9800 . ?
 C66_2 H66A_2 0.9800 . ?
 C66_2 H66B_2 0.9800 . ?
 C66_2 H66C_2 0.9800 . ?
 C66_2 C67_2 1.487(14) . ?
 C67_2 H67A_2 0.9900 . ?
 C67_2 H67B_2 0.9900 . ?
 C67_2 C68_2 1.589(13) . ?
 C68_2 H68A_2 0.9900 . ?
 C68_2 H68B_2 0.9900 . ?
 C68_2 C69_2 1.520(14) . ?
 C69_2 H69A_2 0.9900 . ?
 C69_2 H69B_2 0.9900 . ?
 C69_2 C70_2 1.512(14) . ?
 C70_2 H70A_2 0.9800 . ?
 C70_2 H70B_2 0.9800 . ?
 C70_2 H70C_2 0.9800 . ?

loop_
  _geom_angle_atom_site_label_1
  _geom_angle_atom_site_label_2
  _geom_angle_atom_site_label_3
  _geom_angle
  _geom_angle_site_symmetry_1
  _geom_angle_site_symmetry_3
  _geom_angle_publ_flag
 C59 S1 B1 105.17(8) . . ?
 C60 S2 B2 105.12(8) . . ?
 C1 N1 B1 160.16(15) . . ?
 C1 N2 C2 110.34(12) . . ?
 C1 N2 C4 123.72(12) . . ?
 C2 N2 C4 125.87(12) . . ?
 C1 N3 C3 110.61(12) . . ?
 C1 N3 C18 123.66(12) . . ?
 C3 N3 C18 125.52(12) . . ?
 C30 N4 B2 144.65(15) . . ?
 C30 N5 C31 109.98(13) . . ?
 C30 N5 C33 125.66(13) . . ?
 C31 N5 C33 121.87(13) . . ?
 C30 N6 C32 110.22(13) . . ?
 C30 N6 C47 126.87(13) . . ?
 C32 N6 C47 122.29(13) . . ?
 N1 C1 N2 128.32(14) . . ?
 N1 C1 N3 127.22(14) . . ?
 N3 C1 N2 104.25(12) . . ?
 N2 C2 C16 121.36(14) . . ?
 C3 C2 N2 107.27(13) . . ?
 C3 C2 C16 131.34(15) . . ?
 N3 C3 C17 120.98(14) . . ?
 C2 C3 N3 107.43(13) . . ?
 C2 C3 C17 131.57(15) . . ?
 C5 C4 N2 118.40(14) . . ?
 C5 C4 C9 122.95(14) . . ?
 C9 C4 N2 118.65(14) . . ?
 C4 C5 C10 121.46(14) . . ?
 C6 C5 C4 117.76(15) . . ?
 C6 C5 C10 120.69(15) . . ?
 C5 C6 H6 119.8 . . ?
 C7 C6 C5 120.46(16) . . ?
 C7 C6 H6 119.8 . . ?
 C6 C7 H7 119.7 . . ?
 C6 C7 C8 120.52(16) . . ?
 C8 C7 H7 119.7 . . ?
 C7 C8 H8 119.3 . . ?
 C7 C8 C9 121.45(16) . . ?
 C9 C8 H8 119.3 . . ?
 C4 C9 C13 121.02(14) . . ?
 C8 C9 C4 116.85(15) . . ?
 C8 C9 C13 122.11(15) . . ?
 C5 C10 H10 107.6 . . ?
 C5 C10 C11 109.75(14) . . ?
 C5 C10 C12 112.96(15) . . ?
 C11 C10 H10 107.6 . . ?
 C12 C10 H10 107.6 . . ?
 C12 C10 C11 111.23(16) . . ?
 C10 C11 H11A 109.5 . . ?
 C10 C11 H11B 109.5 . . ?
 C10 C11 H11C 109.5 . . ?
 H11A C11 H11B 109.5 . . ?
 H11A C11 H11C 109.5 . . ?
 H11B C11 H11C 109.5 . . ?
 C10 C12 H12A 109.5 . . ?
 C10 C12 H12B 109.5 . . ?
 C10 C12 H12C 109.5 . . ?
 H12A C12 H12B 109.5 . . ?
 H12A C12 H12C 109.5 . . ?
 H12B C12 H12C 109.5 . . ?
 C9 C13 H13 107.0 . . ?
 C9 C13 C14 113.09(15) . . ?
 C9 C13 C15 113.22(15) . . ?
 C14 C13 H13 107.0 . . ?
 C14 C13 C15 109.21(14) . . ?
 C15 C13 H13 107.0 . . ?
 C13 C14 H14A 109.5 . . ?
 C13 C14 H14B 109.5 . . ?
 C13 C14 H14C 109.5 . . ?
 H14A C14 H14B 109.5 . . ?
 H14A C14 H14C 109.5 . . ?
 H14B C14 H14C 109.5 . . ?
 C13 C15 H15A 109.5 . . ?
 C13 C15 H15B 109.5 . . ?
 C13 C15 H15C 109.5 . . ?
 H15A C15 H15B 109.5 . . ?
 H15A C15 H15C 109.5 . . ?
 H15B C15 H15C 109.5 . . ?
 C2 C16 H16A 109.5 . . ?
 C2 C16 H16B 109.5 . . ?
 C2 C16 H16C 109.5 . . ?
 H16A C16 H16B 109.5 . . ?
 H16A C16 H16C 109.5 . . ?
 H16B C16 H16C 109.5 . . ?
 C3 C17 H17A 109.5 . . ?
 C3 C17 H17B 109.5 . . ?
 C3 C17 H17C 109.5 . . ?
 H17A C17 H17B 109.5 . . ?
 H17A C17 H17C 109.5 . . ?
 H17B C17 H17C 109.5 . . ?
 C19 C18 N3 118.66(14) . . ?
 C23 C18 N3 118.10(14) . . ?
 C23 C18 C19 123.24(14) . . ?
 C18 C19 C24 121.26(14) . . ?
 C20 C19 C18 117.18(15) . . ?
 C20 C19 C24 121.56(15) . . ?
 C19 C20 H20 119.6 . . ?
 C21 C20 C19 120.85(16) . . ?
 C21 C20 H20 119.6 . . ?
 C20 C21 H21 119.7 . . ?
 C22 C21 C20 120.60(15) . . ?
 C22 C21 H21 119.7 . . ?
 C21 C22 H22 119.4 . . ?
 C21 C22 C23 121.12(15) . . ?
 C23 C22 H22 119.4 . . ?
 C18 C23 C22 116.91(15) . . ?
 C18 C23 C27 121.64(14) . . ?
 C22 C23 C27 121.26(15) . . ?
 C19 C24 H24 107.3 . . ?
 C19 C24 C25 113.37(14) . . ?
 C19 C24 C26 111.16(14) . . ?
 C25 C24 H24 107.3 . . ?
 C25 C24 C26 110.24(15) . . ?
 C26 C24 H24 107.3 . . ?
 C24 C25 H25A 109.5 . . ?
 C24 C25 H25B 109.5 . . ?
 C24 C25 H25C 109.5 . . ?
 H25A C25 H25B 109.5 . . ?
 H25A C25 H25C 109.5 . . ?
 H25B C25 H25C 109.5 . . ?
 C24 C26 H26A 109.5 . . ?
 C24 C26 H26B 109.5 . . ?
 C24 C26 H26C 109.5 . . ?
 H26A C26 H26B 109.5 . . ?
 H26A C26 H26C 109.5 . . ?
 H26B C26 H26C 109.5 . . ?
 C23 C27 H27 107.4 . . ?
 C23 C27 C28 113.42(15) . . ?
 C23 C27 C29 109.20(15) . . ?
 C28 C27 H27 107.4 . . ?
 C29 C27 H27 107.4 . . ?
 C29 C27 C28 111.78(17) . . ?
 C27 C28 H28A 109.5 . . ?
 C27 C28 H28B 109.5 . . ?
 C27 C28 H28C 109.5 . . ?
 H28A C28 H28B 109.5 . . ?
 H28A C28 H28C 109.5 . . ?
 H28B C28 H28C 109.5 . . ?
 C27 C29 H29A 109.5 . . ?
 C27 C29 H29B 109.5 . . ?
 C27 C29 H29C 109.5 . . ?
 H29A C29 H29B 109.5 . . ?
 H29A C29 H29C 109.5 . . ?
 H29B C29 H29C 109.5 . . ?
 N4 C30 N5 128.09(14) . . ?
 N4 C30 N6 127.36(15) . . ?
 N5 C30 N6 104.31(13) . . ?
 N5 C31 C45 122.04(15) . . ?
 C32 C31 N5 107.70(14) . . ?
 C32 C31 C45 130.22(16) . . ?
 N6 C32 C46 121.47(15) . . ?
 C31 C32 N6 107.67(14) . . ?
 C31 C32 C46 130.85(16) . . ?
 C34 C33 N5 119.21(15) . . ?
 C38 C33 N5 118.37(14) . . ?
 C38 C33 C34 122.30(15) . . ?
 C33 C34 C39 122.87(16) . . ?
 C35 C34 C33 117.26(17) . . ?
 C35 C34 C39 119.87(16) . . ?
 C34 C35 H35 119.2 . . ?
 C36 C35 C34 121.52(18) . . ?
 C36 C35 H35 119.2 . . ?
 C35 C36 H36 120.0 . . ?
 C37 C36 C35 120.03(17) . . ?
 C37 C36 H36 120.0 . . ?
 C36 C37 H37 119.6 . . ?
 C36 C37 C38 120.88(18) . . ?
 C38 C37 H37 119.6 . . ?
 C33 C38 C42 122.63(15) . . ?
 C37 C38 C33 117.96(16) . . ?
 C37 C38 C42 119.38(16) . . ?
 C34 C39 H39 108.2 . . ?
 C34 C39 C41 111.96(17) . . ?
 C40 C39 C34 111.84(18) . . ?
 C40 C39 H39 108.2 . . ?
 C40 C39 C41 108.37(17) . . ?
 C41 C39 H39 108.2 . . ?
 C39 C40 H40A 109.5 . . ?
 C39 C40 H40B 109.5 . . ?
 C39 C40 H40C 109.5 . . ?
 H40A C40 H40B 109.5 . . ?
 H40A C40 H40C 109.5 . . ?
 H40B C40 H40C 109.5 . . ?
 C39 C41 H41A 109.5 . . ?
 C39 C41 H41B 109.5 . . ?
 C39 C41 H41C 109.5 . . ?
 H41A C41 H41B 109.5 . . ?
 H41A C41 H41C 109.5 . . ?
 H41B C41 H41C 109.5 . . ?
 C38 C42 H42 107.8 . . ?
 C38 C42 C43 112.24(16) . . ?
 C38 C42 C44 109.86(14) . . ?
 C43 C42 H42 107.8 . . ?
 C43 C42 C44 111.07(17) . . ?
 C44 C42 H42 107.8 . . ?
 C42 C43 H43A 109.5 . . ?
 C42 C43 H43B 109.5 . . ?
 C42 C43 H43C 109.5 . . ?
 H43A C43 H43B 109.5 . . ?
 H43A C43 H43C 109.5 . . ?
 H43B C43 H43C 109.5 . . ?
 C42 C44 H44A 109.5 . . ?
 C42 C44 H44B 109.5 . . ?
 C42 C44 H44C 109.5 . . ?
 H44A C44 H44B 109.5 . . ?
 H44A C44 H44C 109.5 . . ?
 H44B C44 H44C 109.5 . . ?
 C31 C45 H45A 109.5 . . ?
 C31 C45 H45B 109.5 . . ?
 C31 C45 H45C 109.5 . . ?
 H45A C45 H45B 109.5 . . ?
 H45A C45 H45C 109.5 . . ?
 H45B C45 H45C 109.5 . . ?
 C32 C46 H46A 109.5 . . ?
 C32 C46 H46B 109.5 . . ?
 C32 C46 H46C 109.5 . . ?
 H46A C46 H46B 109.5 . . ?
 H46A C46 H46C 109.5 . . ?
 H46B C46 H46C 109.5 . . ?
 C48 C47 N6 118.19(15) . . ?
 C52 C47 N6 119.00(15) . . ?
 C52 C47 C48 122.55(16) . . ?
 C47 C48 C53 121.82(16) . . ?
 C49 C48 C47 117.59(17) . . ?
 C49 C48 C53 120.54(16) . . ?
 C48 C49 H49 119.5 . . ?
 C50 C49 C48 121.02(18) . . ?
 C50 C49 H49 119.5 . . ?
 C49 C50 H50 119.8 . . ?
 C49 C50 C51 120.39(18) . . ?
 C51 C50 H50 119.8 . . ?
 C50 C51 H51 119.4 . . ?
 C50 C51 C52 121.15(18) . . ?
 C52 C51 H51 119.4 . . ?
 C47 C52 C56 122.66(15) . . ?
 C51 C52 C47 117.29(16) . . ?
 C51 C52 C56 120.02(16) . . ?
 C48 C53 H53 107.7 . . ?
 C48 C53 C54 109.18(15) . . ?
 C48 C53 C55 113.78(16) . . ?
 C54 C53 H53 107.7 . . ?
 C54 C53 C55 110.47(17) . . ?
 C55 C53 H53 107.7 . . ?
 C53 C54 H54A 109.5 . . ?
 C53 C54 H54B 109.5 . . ?
 C53 C54 H54C 109.5 . . ?
 H54A C54 H54B 109.5 . . ?
 H54A C54 H54C 109.5 . . ?
 H54B C54 H54C 109.5 . . ?
 C53 C55 H55A 109.5 . . ?
 C53 C55 H55B 109.5 . . ?
 C53 C55 H55C 109.5 . . ?
 H55A C55 H55B 109.5 . . ?
 H55A C55 H55C 109.5 . . ?
 H55B C55 H55C 109.5 . . ?
 C52 C56 H56 107.9 . . ?
 C52 C56 C57 111.86(15) . . ?
 C52 C56 C58 110.52(15) . . ?
 C57 C56 H56 107.9 . . ?
 C57 C56 C58 110.55(15) . . ?
 C58 C56 H56 107.9 . . ?
 C56 C57 H57A 109.5 . . ?
 C56 C57 H57B 109.5 . . ?
 C56 C57 H57C 109.5 . . ?
 H57A C57 H57B 109.5 . . ?
 H57A C57 H57C 109.5 . . ?
 H57B C57 H57C 109.5 . . ?
 C56 C58 H58A 109.5 . . ?
 C56 C58 H58B 109.5 . . ?
 C56 C58 H58C 109.5 . . ?
 H58A C58 H58B 109.5 . . ?
 H58A C58 H58C 109.5 . . ?
 H58B C58 H58C 109.5 . . ?
 S1 C59 H59A 109.5 . . ?
 S1 C59 H59B 109.5 . . ?
 S1 C59 H59C 109.5 . . ?
 H59A C59 H59B 109.5 . . ?
 H59A C59 H59C 109.5 . . ?
 H59B C59 H59C 109.5 . . ?
 S2 C60 H60A 109.5 . . ?
 S2 C60 H60B 109.5 . . ?
 S2 C60 H60C 109.5 . . ?
 H60A C60 H60B 109.5 . . ?
 H60A C60 H60C 109.5 . . ?
 H60B C60 H60C 109.5 . . ?
 H61A C61 H61B 109.5 . . ?
 H61A C61 H61C 109.5 . . ?
 H61B C61 H61C 109.5 . . ?
 C62 C61 H61A 109.5 . . ?
 C62 C61 H61B 109.5 . . ?
 C62 C61 H61C 109.5 . . ?
 C61 C62 H62A 108.6 . . ?
 C61 C62 H62B 108.6 . . ?
 H62A C62 H62B 107.6 . . ?
 C63 C62 C61 114.7(2) . . ?
 C63 C62 H62A 108.6 . . ?
 C63 C62 H62B 108.6 . . ?
 C62 C63 H63A 108.8 . . ?
 C62 C63 H63B 108.8 . . ?
 C62 C63 C64 113.64(19) . . ?
 H63A C63 H63B 107.7 . . ?
 C64 C63 H63A 108.8 . . ?
 C64 C63 H63B 108.8 . . ?
 C63 C64 H64A 108.8 . . ?
 C63 C64 H64B 108.8 . . ?
 H64A C64 H64B 107.7 . . ?
 C65 C64 C63 113.9(2) . . ?
 C65 C64 H64A 108.8 . . ?
 C65 C64 H64B 108.8 . . ?
 C64 C65 H65A 109.5 . . ?
 C64 C65 H65B 109.5 . . ?
 C64 C65 H65C 109.5 . . ?
 H65A C65 H65B 109.5 . . ?
 H65A C65 H65C 109.5 . . ?
 H65B C65 H65C 109.5 . . ?
 N1 B1 S1 116.41(12) . . ?
 N1 B1 B2 123.13(14) . . ?
 B2 B1 S1 120.41(12) . . ?
 N4 B2 S2 116.32(12) . . ?
 N4 B2 B1 126.64(14) . . ?
 B1 B2 S2 116.98(11) . . ?
 H66A_1 C66_1 H66B_1 109.5 . . ?
 H66A_1 C66_1 H66C_1 109.5 . . ?
 H66B_1 C66_1 H66C_1 109.5 . . ?
 C67_1 C66_1 H66A_1 109.5 . . ?
 C67_1 C66_1 H66B_1 109.5 . . ?
 C67_1 C66_1 H66C_1 109.5 . . ?
 C66_1 C67_1 H67A_1 110.1 . . ?
 C66_1 C67_1 H67B_1 110.1 . . ?
 C66_1 C67_1 C68_1 108.1(4) . . ?
 H67A_1 C67_1 H67B_1 108.4 . . ?
 C68_1 C67_1 H67A_1 110.1 . . ?
 C68_1 C67_1 H67B_1 110.1 . . ?
 C67_1 C68_1 H68A_1 108.7 . . ?
 C67_1 C68_1 H68B_1 108.7 . . ?
 H68A_1 C68_1 H68B_1 107.6 . . ?
 C69_1 C68_1 C67_1 114.2(4) . . ?
 C69_1 C68_1 H68A_1 108.7 . . ?
 C69_1 C68_1 H68B_1 108.7 . . ?
 C68_1 C69_1 H69A_1 109.2 . . ?
 C68_1 C69_1 H69B_1 109.2 . . ?
 H69A_1 C69_1 H69B_1 107.9 . . ?
 C70_1 C69_1 C68_1 111.9(3) . . ?
 C70_1 C69_1 H69A_1 109.2 . . ?
 C70_1 C69_1 H69B_1 109.2 . . ?
 C69_1 C70_1 H70A_1 109.5 . . ?
 C69_1 C70_1 H70B_1 109.5 . . ?
 C69_1 C70_1 H70C_1 109.5 . . ?
 H70A_1 C70_1 H70B_1 109.5 . . ?
 H70A_1 C70_1 H70C_1 109.5 . . ?
 H70B_1 C70_1 H70C_1 109.5 . . ?
 H66A_2 C66_2 H66B_2 109.5 . . ?
 H66A_2 C66_2 H66C_2 109.5 . . ?
 H66B_2 C66_2 H66C_2 109.5 . . ?
 C67_2 C66_2 H66A_2 109.5 . . ?
 C67_2 C66_2 H66B_2 109.5 . . ?
 C67_2 C66_2 H66C_2 109.5 . . ?
 C66_2 C67_2 H67A_2 111.1 . . ?
 C66_2 C67_2 H67B_2 111.1 . . ?
 C66_2 C67_2 C68_2 103.4(14) . . ?
 H67A_2 C67_2 H67B_2 109.0 . . ?
 C68_2 C67_2 H67A_2 111.1 . . ?
 C68_2 C67_2 H67B_2 111.1 . . ?
 C67_2 C68_2 H68A_2 111.9 . . ?
 C67_2 C68_2 H68B_2 111.9 . . ?
 H68A_2 C68_2 H68B_2 109.6 . . ?
 C69_2 C68_2 C67_2 99.4(14) . . ?
 C69_2 C68_2 H68A_2 111.9 . . ?
 C69_2 C68_2 H68B_2 111.9 . . ?
 C68_2 C69_2 H69A_2 110.0 . . ?
 C68_2 C69_2 H69B_2 110.0 . . ?
 H69A_2 C69_2 H69B_2 108.4 . . ?
 C70_2 C69_2 C68_2 108.5(16) . . ?
 C70_2 C69_2 H69A_2 110.0 . . ?
 C70_2 C69_2 H69B_2 110.0 . . ?
 C69_2 C70_2 H70A_2 109.5 . . ?
 C69_2 C70_2 H70B_2 109.5 . . ?
 C69_2 C70_2 H70C_2 109.5 . . ?
 H70A_2 C70_2 H70B_2 109.5 . . ?
 H70A_2 C70_2 H70C_2 109.5 . . ?
 H70B_2 C70_2 H70C_2 109.5 . . ?

loop_
  _geom_torsion_atom_site_label_1
  _geom_torsion_atom_site_label_2
  _geom_torsion_atom_site_label_3
  _geom_torsion_atom_site_label_4
  _geom_torsion
  _geom_torsion_site_symmetry_1
  _geom_torsion_site_symmetry_2
  _geom_torsion_site_symmetry_3
  _geom_torsion_site_symmetry_4
  _geom_torsion_publ_flag
 S1 B1 B2 S2 89.08(14) . . . . ?
 S1 B1 B2 N4 -93.59(18) . . . . ?
 N1 B1 B2 S2 -88.31(17) . . . . ?
 N1 B1 B2 N4 89.0(2) . . . . ?
 N2 C2 C3 N3 -0.52(17) . . . . ?
 N2 C2 C3 C17 177.88(17) . . . . ?
 N2 C4 C5 C6 179.32(14) . . . . ?
 N2 C4 C5 C10 2.7(2) . . . . ?
 N2 C4 C9 C8 -179.07(14) . . . . ?
 N2 C4 C9 C13 -0.6(2) . . . . ?
 N3 C18 C19 C20 -177.19(13) . . . . ?
 N3 C18 C19 C24 2.2(2) . . . . ?
 N3 C18 C23 C22 176.25(14) . . . . ?
 N3 C18 C23 C27 -8.7(2) . . . . ?
 N5 C31 C32 N6 1.52(19) . . . . ?
 N5 C31 C32 C46 -178.28(18) . . . . ?
 N5 C33 C34 C35 174.32(15) . . . . ?
 N5 C33 C34 C39 -6.1(2) . . . . ?
 N5 C33 C38 C37 -174.01(14) . . . . ?
 N5 C33 C38 C42 7.9(2) . . . . ?
 N6 C47 C48 C49 173.01(15) . . . . ?
 N6 C47 C48 C53 -9.5(2) . . . . ?
 N6 C47 C52 C51 -173.06(15) . . . . ?
 N6 C47 C52 C56 4.9(2) . . . . ?
 C1 N1 B1 S1 -1.1(5) . . . . ?
 C1 N1 B1 B2 176.4(4) . . . . ?
 C1 N2 C2 C3 -1.49(18) . . . . ?
 C1 N2 C2 C16 -179.99(14) . . . . ?
 C1 N2 C4 C5 -97.83(18) . . . . ?
 C1 N2 C4 C9 81.20(19) . . . . ?
 C1 N3 C3 C2 2.38(18) . . . . ?
 C1 N3 C3 C17 -176.23(14) . . . . ?
 C1 N3 C18 C19 -82.16(19) . . . . ?
 C1 N3 C18 C23 98.07(17) . . . . ?
 C2 N2 C1 N1 -172.20(15) . . . . ?
 C2 N2 C1 N3 2.84(16) . . . . ?
 C2 N2 C4 C5 78.90(19) . . . . ?
 C2 N2 C4 C9 -102.07(18) . . . . ?
 C3 N3 C1 N1 171.93(15) . . . . ?
 C3 N3 C1 N2 -3.18(16) . . . . ?
 C3 N3 C18 C19 103.64(18) . . . . ?
 C3 N3 C18 C23 -76.1(2) . . . . ?
 C4 N2 C1 N1 5.0(2) . . . . ?
 C4 N2 C1 N3 -179.98(13) . . . . ?
 C4 N2 C2 C3 -178.59(14) . . . . ?
 C4 N2 C2 C16 2.9(2) . . . . ?
 C4 C5 C6 C7 -0.5(2) . . . . ?
 C4 C5 C10 C11 93.00(19) . . . . ?
 C4 C5 C10 C12 -142.26(17) . . . . ?
 C4 C9 C13 C14 -163.30(15) . . . . ?
 C4 C9 C13 C15 71.80(19) . . . . ?
 C5 C4 C9 C8 -0.1(2) . . . . ?
 C5 C4 C9 C13 178.39(14) . . . . ?
 C5 C6 C7 C8 0.4(3) . . . . ?
 C6 C5 C10 C11 -83.54(19) . . . . ?
 C6 C5 C10 C12 41.2(2) . . . . ?
 C6 C7 C8 C9 -0.1(3) . . . . ?
 C7 C8 C9 C4 0.0(2) . . . . ?
 C7 C8 C9 C13 -178.50(16) . . . . ?
 C8 C9 C13 C14 15.1(2) . . . . ?
 C8 C9 C13 C15 -109.80(18) . . . . ?
 C9 C4 C5 C6 0.3(2) . . . . ?
 C9 C4 C5 C10 -176.29(15) . . . . ?
 C10 C5 C6 C7 176.19(16) . . . . ?
 C16 C2 C3 N3 177.77(16) . . . . ?
 C16 C2 C3 C17 -3.8(3) . . . . ?
 C18 N3 C1 N1 -3.0(2) . . . . ?
 C18 N3 C1 N2 -178.14(13) . . . . ?
 C18 N3 C3 C2 177.23(14) . . . . ?
 C18 N3 C3 C17 -1.4(2) . . . . ?
 C18 C19 C20 C21 0.1(2) . . . . ?
 C18 C19 C24 C25 150.17(15) . . . . ?
 C18 C19 C24 C26 -84.98(19) . . . . ?
 C18 C23 C27 C28 139.21(17) . . . . ?
 C18 C23 C27 C29 -95.40(19) . . . . ?
 C19 C18 C23 C22 -3.5(2) . . . . ?
 C19 C18 C23 C27 171.58(15) . . . . ?
 C19 C20 C21 C22 -1.8(3) . . . . ?
 C20 C19 C24 C25 -30.5(2) . . . . ?
 C20 C19 C24 C26 94.33(19) . . . . ?
 C20 C21 C22 C23 0.7(3) . . . . ?
 C21 C22 C23 C18 1.8(2) . . . . ?
 C21 C22 C23 C27 -173.32(16) . . . . ?
 C22 C23 C27 C28 -45.9(2) . . . . ?
 C22 C23 C27 C29 79.5(2) . . . . ?
 C23 C18 C19 C20 2.6(2) . . . . ?
 C23 C18 C19 C24 -178.09(14) . . . . ?
 C24 C19 C20 C21 -179.20(15) . . . . ?
 C30 N4 B2 S2 -25.9(3) . . . . ?
 C30 N4 B2 B1 156.8(2) . . . . ?
 C30 N5 C31 C32 -3.16(19) . . . . ?
 C30 N5 C31 C45 174.83(17) . . . . ?
 C30 N5 C33 C34 109.45(18) . . . . ?
 C30 N5 C33 C38 -74.4(2) . . . . ?
 C30 N6 C32 C31 0.60(19) . . . . ?
 C30 N6 C32 C46 -179.58(16) . . . . ?
 C30 N6 C47 C48 99.46(19) . . . . ?
 C30 N6 C47 C52 -86.3(2) . . . . ?
 C31 N5 C30 N4 -171.33(16) . . . . ?
 C31 N5 C30 N6 3.39(17) . . . . ?
 C31 N5 C33 C34 -90.26(19) . . . . ?
 C31 N5 C33 C38 85.88(19) . . . . ?
 C32 N6 C30 N4 172.31(16) . . . . ?
 C32 N6 C30 N5 -2.46(17) . . . . ?
 C32 N6 C47 C48 -70.5(2) . . . . ?
 C32 N6 C47 C52 103.75(18) . . . . ?
 C33 N5 C30 N4 -9.1(3) . . . . ?
 C33 N5 C30 N6 165.64(14) . . . . ?
 C33 N5 C31 C32 -166.21(15) . . . . ?
 C33 N5 C31 C45 11.8(3) . . . . ?
 C33 C34 C35 C36 -0.1(3) . . . . ?
 C33 C34 C39 C40 -127.73(19) . . . . ?
 C33 C34 C39 C41 110.4(2) . . . . ?
 C33 C38 C42 C43 -124.01(19) . . . . ?
 C33 C38 C42 C44 111.88(18) . . . . ?
 C34 C33 C38 C37 2.0(2) . . . . ?
 C34 C33 C38 C42 -176.05(15) . . . . ?
 C34 C35 C36 C37 1.5(3) . . . . ?
 C35 C34 C39 C40 51.9(2) . . . . ?
 C35 C34 C39 C41 -70.0(2) . . . . ?
 C35 C36 C37 C38 -1.1(3) . . . . ?
 C36 C37 C38 C33 -0.6(3) . . . . ?
 C36 C37 C38 C42 177.56(17) . . . . ?
 C37 C38 C42 C43 58.0(2) . . . . ?
 C37 C38 C42 C44 -66.2(2) . . . . ?
 C38 C33 C34 C35 -1.7(2) . . . . ?
 C38 C33 C34 C39 177.97(17) . . . . ?
 C39 C34 C35 C36 -179.76(18) . . . . ?
 C45 C31 C32 N6 -176.26(19) . . . . ?
 C45 C31 C32 C46 4.0(3) . . . . ?
 C47 N6 C30 N4 1.3(3) . . . . ?
 C47 N6 C30 N5 -173.46(15) . . . . ?
 C47 N6 C32 C31 172.09(15) . . . . ?
 C47 N6 C32 C46 -8.1(2) . . . . ?
 C47 C48 C49 C50 0.4(3) . . . . ?
 C47 C48 C53 C54 -91.6(2) . . . . ?
 C47 C48 C53 C55 144.54(18) . . . . ?
 C47 C52 C56 C57 130.43(17) . . . . ?
 C47 C52 C56 C58 -105.92(18) . . . . ?
 C48 C47 C52 C51 1.0(2) . . . . ?
 C48 C47 C52 C56 178.90(15) . . . . ?
 C48 C49 C50 C51 0.3(3) . . . . ?
 C49 C48 C53 C54 85.8(2) . . . . ?
 C49 C48 C53 C55 -38.1(2) . . . . ?
 C49 C50 C51 C52 -0.4(3) . . . . ?
 C50 C51 C52 C47 -0.2(3) . . . . ?
 C50 C51 C52 C56 -178.22(17) . . . . ?
 C51 C52 C56 C57 -51.7(2) . . . . ?
 C51 C52 C56 C58 72.0(2) . . . . ?
 C52 C47 C48 C49 -1.1(2) . . . . ?
 C52 C47 C48 C53 176.41(16) . . . . ?
 C53 C48 C49 C50 -177.10(17) . . . . ?
 C59 S1 B1 N1 171.82(13) . . . . ?
 C59 S1 B1 B2 -5.73(15) . . . . ?
 C60 S2 B2 N4 177.21(13) . . . . ?
 C60 S2 B2 B1 -5.18(15) . . . . ?
 C61 C62 C63 C64 -176.7(2) . . . . ?
 C62 C63 C64 C65 178.3(2) . . . . ?
 B1 N1 C1 N2 -87.2(5) . . . . ?
 B1 N1 C1 N3 98.8(4) . . . . ?
 B2 N4 C30 N5 -63.6(3) . . . . ?
 B2 N4 C30 N6 122.8(2) . . . . ?
 C66_1 C67_1 C68_1 C69_1 -173.0(5) . . . . ?
 C67_1 C68_1 C69_1 C70_1 179.9(3) . . . . ?
 C66_2 C67_2 C68_2 C69_2 -161.2(18) . . . . ?
 C67_2 C68_2 C69_2 C70_2 -175.3(16) . . . . ?

_shelx_res_file
;
TITL LiKe30_0m_a.res in P2(1)/n
    like30_0m.res
    created by SHELXL-2018/3 at 14:11:12 on 14-Oct-2025
REM Restraints for Fragment huxbl, n-Pentane, C5H12 from: ShelXle DSR GUI.
REM Please cite https://doi.org/10.1107/S1600576718004508
CELL 0.71073 12.7133 24.7963 22.2662 90 103.876 90
ZERR 4 0.0006 0.0015 0.0013 0 0.002 0
LATT 1
SYMM 0.5-X,0.5+Y,0.5-Z
SFAC C H N S B
UNIT 280 440 24 8 8
SADI_PEN C66 C67 C67 C68 C68 C69 C69 C70
SADI_PEN 0.04 C66 C68 C68 C70 C67 C69
SIMU 0.04 0.08 1
RIGU_PEN C66 > C70
SAME_PEN 0.02 0.04 C66 > C70

L.S. 4
PLAN  5 0 0
SIZE 0.15 0.12 0.1
TEMP -173.15
CONF
LIST 4
HTAB
BOND $H
MORE -1
fmap 2
acta
OMIT -3 5 2
OMIT -2 6 6
OMIT -3 0 9
OMIT 1 0 1
OMIT -4 7 4
OMIT 3 2 0
OMIT 3 2 1
OMIT -3 3 4
OMIT 3 5 0
OMIT 2 1 1
OMIT -3 1 8
OMIT 3 1 1
OMIT 4 3 5
OMIT 5 3 0
OMIT 3 6 2
OMIT -2 2 3
OMIT -3 8 4
OMIT -4 1 10
OMIT 0 2 1
OMIT -1 2 3
OMIT 5 3 6
OMIT -3 4 2
OMIT 2 2 2
OMIT 4 6 1
OMIT 2 3 1
OMIT -4 2 5
OMIT -1 3 2
OMIT -3 4 6
OMIT 4 3 4
OMIT -2 3 1
OMIT 5 2 1
OMIT 0 1 2
OMIT -2 3 5
OMIT -2 5 4
OMIT -2 2 1
OMIT -1 1 2
OMIT -1 4 2
OMIT -1 6 1
OMIT 1 1 2
OMIT 0 6 0
REM <olex2.extras>
REM <HklSrc "%.\\LiKe30_0m.hkl">
REM </olex2.extras>

WGHT    0.063300    4.379000
FVAR       0.28033   0.35423
S1    4    0.957548    0.578587    0.561593    11.00000    0.03796    0.03725 =
         0.02659    0.00003    0.01330    0.01017
S2    4    0.993353    0.706195    0.686985    11.00000    0.03519    0.04547 =
         0.02616   -0.00902    0.00758   -0.01175
N1    3    0.839016    0.669999    0.521025    11.00000    0.02205    0.03141 =
         0.02168   -0.00070    0.00713   -0.00226
N2    3    0.868285    0.714503    0.431278    11.00000    0.01677    0.02903 =
         0.02190    0.00149    0.00712   -0.00222
N3    3    0.712498    0.674560    0.423518    11.00000    0.01716    0.02789 =
         0.02095    0.00312    0.00562   -0.00229
N4    3    0.802311    0.650372    0.677065    11.00000    0.02565    0.03061 =
         0.02196   -0.00138    0.00834    0.00240
N5    3    0.825012    0.610403    0.777471    11.00000    0.02514    0.02997 =
         0.02114   -0.00086    0.00872    0.00250
N6    3    0.702904    0.673932    0.751831    11.00000    0.02787    0.03006 =
         0.02343   -0.00221    0.01191    0.00414
C1    1    0.811230    0.683595    0.464502    11.00000    0.01791    0.02424 =
         0.02254   -0.00111    0.00772    0.00061
C2    1    0.802793    0.726253    0.371843    11.00000    0.02330    0.02902 =
         0.02252    0.00265    0.00738    0.00081
C3    1    0.706975    0.701904    0.367374    11.00000    0.02350    0.02835 =
         0.02147    0.00438    0.00660    0.00093
C4    1    0.976493    0.733533    0.455928    11.00000    0.01870    0.03204 =
         0.02272    0.00101    0.00843   -0.00364
C5    1    0.990747    0.786317    0.478631    11.00000    0.02330    0.03349 =
         0.02479    0.00203    0.00987   -0.00272
C6    1    1.096715    0.804137    0.503150    11.00000    0.02890    0.03678 =
         0.03029   -0.00323    0.01042   -0.00954
AFIX  43
H6    2    1.109085    0.839862    0.518648    11.00000   -1.20000
AFIX   0
C7    1    1.183505    0.770167    0.504994    11.00000    0.02021    0.05045 =
         0.03563   -0.00132    0.00945   -0.00901
AFIX  43
H7    2    1.255127    0.782635    0.521971    11.00000   -1.20000
AFIX   0
C8    1    1.166970    0.718116    0.482309    11.00000    0.01921    0.04544 =
         0.03790    0.00039    0.01241   -0.00021
AFIX  43
H8    2    1.227719    0.695372    0.483927    11.00000   -1.20000
AFIX   0
C9    1    1.063036    0.698292    0.457107    11.00000    0.02160    0.03618 =
         0.02683    0.00174    0.01190   -0.00042
C10   1    0.894612    0.822310    0.480097    11.00000    0.02857    0.03040 =
         0.03528   -0.00181    0.00872   -0.00102
AFIX  13
H10   2    0.831097    0.808659    0.448025    11.00000   -1.20000
AFIX   0
C11   1    0.866711    0.817446    0.542790    11.00000    0.04059    0.05033 =
         0.04577   -0.00411    0.02139    0.00852
AFIX 137
H11A  2    0.801860    0.838872    0.542604    11.00000   -1.50000
H11B  2    0.927444    0.830787    0.575253    11.00000   -1.50000
H11C  2    0.852903    0.779553    0.550792    11.00000   -1.50000
AFIX   0
C12   1    0.912666    0.880964    0.464689    11.00000    0.04633    0.03378 =
         0.06906    0.00312    0.01529    0.00072
AFIX 137
H12A  2    0.932089    0.882812    0.424722    11.00000   -1.50000
H12B  2    0.971464    0.896236    0.496941    11.00000   -1.50000
H12C  2    0.846055    0.901555    0.462498    11.00000   -1.50000
AFIX   0
C13   1    1.043297    0.640742    0.433385    11.00000    0.02298    0.03444 =
         0.03562   -0.00118    0.01397    0.00145
AFIX  13
H13   2    0.984079    0.625669    0.450923    11.00000   -1.20000
AFIX   0
C14   1    1.141682    0.604247    0.455037    11.00000    0.03111    0.04255 =
         0.05184    0.00077    0.01469    0.00844
AFIX 137
H14A  2    1.121312    0.566859    0.443524    11.00000   -1.50000
H14B  2    1.167618    0.606864    0.500085    11.00000   -1.50000
H14C  2    1.199327    0.615569    0.435414    11.00000   -1.50000
AFIX   0
C15   1    1.004441    0.637281    0.362778    11.00000    0.03963    0.04276 =
         0.03692   -0.00680    0.01548    0.00351
AFIX 137
H15A  2    1.056866    0.655326    0.343710    11.00000   -1.50000
H15B  2    0.933746    0.654965    0.349390    11.00000   -1.50000
H15C  2    0.997873    0.599341    0.350100    11.00000   -1.50000
AFIX   0
C16   1    0.844626    0.759054    0.326514    11.00000    0.03089    0.03765 =
         0.02840    0.00583    0.01201   -0.00407
AFIX 137
H16A  2    0.907783    0.741089    0.317518    11.00000   -1.50000
H16B  2    0.865696    0.794838    0.343984    11.00000   -1.50000
H16C  2    0.787911    0.762807    0.288230    11.00000   -1.50000
AFIX   0
C17   1    0.606068    0.701298    0.316973    11.00000    0.02511    0.03922 =
         0.02752    0.00689    0.00233   -0.00116
AFIX 137
H17A  2    0.619344    0.719400    0.280364    11.00000   -1.50000
H17B  2    0.548362    0.720188    0.330784    11.00000   -1.50000
H17C  2    0.584051    0.663908    0.306581    11.00000   -1.50000
AFIX   0
C18   1    0.625537    0.645185    0.439026    11.00000    0.01659    0.03235 =
         0.02057    0.00291    0.00385   -0.00338
C19   1    0.627247    0.588728    0.436784    11.00000    0.02119    0.03095 =
         0.02004    0.00147    0.00265   -0.00261
C20   1    0.539018    0.561467    0.449433    11.00000    0.02592    0.02922 =
         0.02900    0.00094    0.00545   -0.00529
AFIX  43
H20   2    0.537413    0.523169    0.448443    11.00000   -1.20000
AFIX   0
C21   1    0.453913    0.589453    0.463386    11.00000    0.02211    0.03711 =
         0.03202    0.00196    0.00790   -0.00712
AFIX  43
H21   2    0.393554    0.570257    0.470741    11.00000   -1.20000
AFIX   0
C22   1    0.455814    0.645032    0.466732    11.00000    0.01942    0.04025 =
         0.03431   -0.00079    0.01022    0.00008
AFIX  43
H22   2    0.396988    0.663572    0.476865    11.00000   -1.20000
AFIX   0
C23   1    0.542810    0.674505    0.455469    11.00000    0.02177    0.03158 =
         0.02653    0.00120    0.00647   -0.00187
C24   1    0.720654    0.558685    0.420577    11.00000    0.02444    0.02968 =
         0.02949   -0.00039    0.00779   -0.00173
AFIX  13
H24   2    0.787499    0.580696    0.436309    11.00000   -1.20000
AFIX   0
C25   1    0.741039    0.503288    0.450890    11.00000    0.03273    0.03164 =
         0.03829    0.00160    0.00939    0.00202
AFIX 137
H25A  2    0.680685    0.479194    0.432727    11.00000   -1.50000
H25B  2    0.746991    0.506720    0.495428    11.00000   -1.50000
H25C  2    0.808541    0.488351    0.443996    11.00000   -1.50000
AFIX   0
C26   1    0.704480    0.553713    0.350588    11.00000    0.04939    0.04950 =
         0.03303    0.00266    0.01687    0.01432
AFIX 137
H26A  2    0.637316    0.533934    0.333268    11.00000   -1.50000
H26B  2    0.765852    0.534224    0.341418    11.00000   -1.50000
H26C  2    0.699893    0.589789    0.332167    11.00000   -1.50000
AFIX   0
C27   1    0.551129    0.735072    0.465828    11.00000    0.02417    0.03305 =
         0.04300   -0.00158    0.01550   -0.00097
AFIX  13
H27   2    0.606027    0.748975    0.444168    11.00000   -1.20000
AFIX   0
C28   1    0.445021    0.764958    0.439193    11.00000    0.03350    0.03365 =
         0.08677    0.00153    0.01475    0.00436
AFIX 137
H28A  2    0.421816    0.758197    0.394603    11.00000   -1.50000
H28B  2    0.456051    0.803744    0.446543    11.00000   -1.50000
H28C  2    0.389172    0.752093    0.459358    11.00000   -1.50000
AFIX   0
C29   1    0.594071    0.746341    0.534690    11.00000    0.06196    0.04046 =
         0.04749   -0.01224    0.01899   -0.00342
AFIX 137
H29A  2    0.662396    0.726928    0.549994    11.00000   -1.50000
H29B  2    0.540942    0.734192    0.557195    11.00000   -1.50000
H29C  2    0.606470    0.785145    0.541134    11.00000   -1.50000
AFIX   0
C30   1    0.781508    0.646372    0.730422    11.00000    0.02136    0.02565 =
         0.02301   -0.00470    0.00656   -0.00135
C31   1    0.768824    0.614136    0.824991    11.00000    0.03141    0.03690 =
         0.02221   -0.00116    0.01127    0.00007
C32   1    0.695837    0.653347    0.809793    11.00000    0.03179    0.03667 =
         0.02318   -0.00291    0.01306    0.00043
C33   1    0.892578    0.564916    0.772420    11.00000    0.02883    0.03112 =
         0.02379    0.00250    0.01006    0.00489
C34   1    1.002786    0.566346    0.802921    11.00000    0.03144    0.04027 =
         0.02792    0.00390    0.00611    0.00612
C35   1    1.063082    0.519554    0.801453    11.00000    0.03410    0.05160 =
         0.03340    0.00514    0.00496    0.01347
AFIX  43
H35   2    1.137945    0.519287    0.821618    11.00000   -1.20000
AFIX   0
C36   1    1.016335    0.473516    0.771295    11.00000    0.04885    0.04301 =
         0.03590    0.00498    0.01429    0.02028
AFIX  43
H36   2    1.058648    0.441871    0.771767    11.00000   -1.20000
AFIX   0
C37   1    0.907995    0.473560    0.740458    11.00000    0.04529    0.03373 =
         0.03609   -0.00133    0.01503    0.00719
AFIX  43
H37   2    0.876799    0.442019    0.719230    11.00000   -1.20000
AFIX   0
C38   1    0.844008    0.519279    0.740127    11.00000    0.03153    0.03334 =
         0.02812    0.00040    0.01295    0.00253
C39   1    1.057390    0.616183    0.836380    11.00000    0.03200    0.04298 =
         0.04981   -0.00038   -0.00314    0.00382
AFIX  13
H39   2    1.005160    0.646928    0.826682    11.00000   -1.20000
AFIX   0
C40   1    1.158267    0.631347    0.815475    11.00000    0.04267    0.07422 =
         0.05292    0.00980   -0.00475   -0.01375
AFIX 137
H40A  2    1.140265    0.635307    0.770371    11.00000   -1.50000
H40B  2    1.212974    0.603026    0.827751    11.00000   -1.50000
H40C  2    1.186903    0.665529    0.834763    11.00000   -1.50000
AFIX   0
C41   1    1.088508    0.608427    0.906603    11.00000    0.05128    0.06435 =
         0.04912   -0.01848    0.01084   -0.00500
AFIX 137
H41A  2    1.022835    0.603198    0.921653    11.00000   -1.50000
H41B  2    1.127297    0.640422    0.926243    11.00000   -1.50000
H41C  2    1.135321    0.576694    0.916886    11.00000   -1.50000
AFIX   0
C42   1    0.726524    0.518562    0.703618    11.00000    0.02997    0.03139 =
         0.03897   -0.00733    0.01173   -0.00175
AFIX  13
H42   2    0.692891    0.553644    0.710975    11.00000   -1.20000
AFIX   0
C43   1    0.661758    0.473339    0.724419    11.00000    0.04504    0.04956 =
         0.07735    0.00436    0.02539   -0.00831
AFIX 137
H43A  2    0.585095    0.476911    0.703174    11.00000   -1.50000
H43B  2    0.669671    0.475714    0.769217    11.00000   -1.50000
H43C  2    0.688953    0.438378    0.714215    11.00000   -1.50000
AFIX   0
C44   1    0.721226    0.514416    0.634293    11.00000    0.03202    0.05502 =
         0.03971   -0.01712    0.00593   -0.00399
AFIX 137
H44A  2    0.645473    0.516143    0.610871    11.00000   -1.50000
H44B  2    0.753043    0.480109    0.625749    11.00000   -1.50000
H44C  2    0.761772    0.544343    0.621922    11.00000   -1.50000
AFIX   0
C45   1    0.791622    0.577169    0.879067    11.00000    0.04882    0.06389 =
         0.03354    0.01574    0.02087    0.01249
AFIX 137
H45A  2    0.777562    0.539898    0.864749    11.00000   -1.50000
H45B  2    0.744695    0.586415    0.906620    11.00000   -1.50000
H45C  2    0.867649    0.580808    0.901508    11.00000   -1.50000
AFIX   0
C46   1    0.616783    0.675554    0.843324    11.00000    0.04338    0.04806 =
         0.03332   -0.00373    0.02249    0.00652
AFIX 137
H46A  2    0.627756    0.714532    0.848820    11.00000   -1.50000
H46B  2    0.627907    0.658194    0.883903    11.00000   -1.50000
H46C  2    0.542815    0.668507    0.819251    11.00000   -1.50000
AFIX   0
C47   1    0.626448    0.712205    0.718120    11.00000    0.02874    0.03209 =
         0.02764   -0.00159    0.01239    0.00714
C48   1    0.520246    0.694381    0.691670    11.00000    0.02940    0.04068 =
         0.02923   -0.00209    0.01177    0.00316
C49   1    0.444050    0.732919    0.665169    11.00000    0.02905    0.04654 =
         0.04209    0.00091    0.01000    0.00412
AFIX  43
H49   2    0.371637    0.722128    0.647206    11.00000   -1.20000
AFIX   0
C50   1    0.471826    0.786664    0.664504    11.00000    0.03231    0.04722 =
         0.04897    0.00713    0.01071    0.01328
AFIX  43
H50   2    0.418449    0.812483    0.646323    11.00000   -1.20000
AFIX   0
C51   1    0.576923    0.803175    0.690152    11.00000    0.03734    0.03212 =
         0.04643    0.00156    0.01255    0.00783
AFIX  43
H51   2    0.594931    0.840291    0.689109    11.00000   -1.20000
AFIX   0
C52   1    0.656971    0.766264    0.717535    11.00000    0.03020    0.03514 =
         0.03124   -0.00249    0.01156    0.00711
C53   1    0.490095    0.635143    0.689447    11.00000    0.03035    0.03956 =
         0.03563   -0.00262    0.01050   -0.00060
AFIX  13
H53   2    0.542507    0.616566    0.723918    11.00000   -1.20000
AFIX   0
C54   1    0.503410    0.610974    0.628666    11.00000    0.04418    0.04523 =
         0.03937   -0.00880    0.01047   -0.00243
AFIX 137
H54A  2    0.451170    0.627645    0.594055    11.00000   -1.50000
H54B  2    0.490465    0.572012    0.628639    11.00000   -1.50000
H54C  2    0.577143    0.617745    0.624276    11.00000   -1.50000
AFIX   0
C55   1    0.375657    0.624464    0.697775    11.00000    0.04008    0.05140 =
         0.07456   -0.00744    0.02667   -0.00598
AFIX 137
H55A  2    0.322219    0.639609    0.662613    11.00000   -1.50000
H55B  2    0.367472    0.641455    0.736132    11.00000   -1.50000
H55C  2    0.364131    0.585503    0.699902    11.00000   -1.50000
AFIX   0
C56   1    0.771079    0.785767    0.747041    11.00000    0.03272    0.02974 =
         0.03572   -0.00231    0.00929    0.00495
AFIX  13
H56   2    0.818897    0.753376    0.757229    11.00000   -1.20000
AFIX   0
C57   1    0.816145    0.821283    0.703108    11.00000    0.03747    0.04550 =
         0.03999   -0.00139    0.01245   -0.00217
AFIX 137
H57A  2    0.811699    0.801941    0.664196    11.00000   -1.50000
H57B  2    0.891962    0.830100    0.722122    11.00000   -1.50000
H57C  2    0.773708    0.854611    0.694797    11.00000   -1.50000
AFIX   0
C58   1    0.773556    0.815729    0.807385    11.00000    0.04217    0.04427 =
         0.03554   -0.00451    0.00932    0.00297
AFIX 137
H58A  2    0.723086    0.846212    0.799028    11.00000   -1.50000
H58B  2    0.847027    0.829076    0.825039    11.00000   -1.50000
H58C  2    0.752142    0.791101    0.836765    11.00000   -1.50000
AFIX   0
C59   1    1.024296    0.556128    0.638691    11.00000    0.04278    0.05014 =
         0.03439    0.00993    0.01433    0.01829
AFIX 137
H59A  2    1.039917    0.517473    0.637828    11.00000   -1.50000
H59B  2    0.976898    0.562688    0.666748    11.00000   -1.50000
H59C  2    1.092197    0.576068    0.653225    11.00000   -1.50000
AFIX   0
C60   1    1.085818    0.710184    0.636300    11.00000    0.02694    0.05410 =
         0.03964   -0.00080    0.00882   -0.01043
AFIX 137
H60A  2    1.049058    0.727279    0.597215    11.00000   -1.50000
H60B  2    1.108940    0.673780    0.628094    11.00000   -1.50000
H60C  2    1.149326    0.731644    0.656256    11.00000   -1.50000
AFIX   0

C61   1    0.612499    0.925593    0.579320    11.00000    0.07704    0.05840 =
         0.06077    0.00882    0.01379    0.00808
AFIX 137
H61A  2    0.622904    0.939440    0.539927    11.00000   -1.50000
H61B  2    0.661801    0.895241    0.592983    11.00000   -1.50000
H61C  2    0.627838    0.954260    0.610501    11.00000   -1.50000
AFIX   0
C62   1    0.497173    0.906905    0.570944    11.00000    0.08677    0.04343 =
         0.05379    0.00753    0.01762    0.00021
AFIX  23
H62A  2    0.484325    0.876336    0.541486    11.00000   -1.20000
H62B  2    0.487693    0.893319    0.611122    11.00000   -1.20000
AFIX   0
C63   1    0.412915    0.949491    0.547701    11.00000    0.07396    0.03978 =
         0.03593   -0.00172    0.01484   -0.00423
AFIX  23
H63A  2    0.419103    0.961528    0.506294    11.00000   -1.20000
H63B  2    0.427931    0.980989    0.575780    11.00000   -1.20000
AFIX   0
C64   1    0.297539    0.930488    0.543203    11.00000    0.07631    0.05204 =
         0.04891    0.00215    0.02166   -0.00985
AFIX  23
H64A  2    0.281875    0.899684    0.514138    11.00000   -1.20000
H64B  2    0.292056    0.917361    0.584332    11.00000   -1.20000
AFIX   0
C65   1    0.212857    0.973461    0.521765    11.00000    0.06835    0.06547 =
         0.06156   -0.00215    0.02035   -0.00757
AFIX 137
H65A  2    0.220138    0.988158    0.482105    11.00000   -1.50000
H65B  2    0.222862    1.002431    0.552555    11.00000   -1.50000
H65C  2    0.140559    0.957709    0.516707    11.00000   -1.50000
AFIX   0

B1    5    0.884910    0.641178    0.573124    11.00000    0.01723    0.02966 =
         0.02266   -0.00237    0.00702   -0.00246
B2    5    0.881849    0.661797    0.646195    11.00000    0.02177    0.02744 =
         0.02205    0.00037    0.00521    0.00381
RESI PEN 1
PART 1
C66   1    0.515881    0.473898    0.165026   -21.00000    0.06149    0.07035 =
         0.11893   -0.03070    0.04262   -0.01577
AFIX 137
H66A  2    0.454796    0.454511    0.138648   -21.00000   -1.50000
H66B  2    0.510249    0.472286    0.208120   -21.00000   -1.50000
H66C  2    0.584007    0.457161    0.161559   -21.00000   -1.50000
AFIX   0
C67   1    0.513696    0.532486    0.144456   -21.00000    0.05572    0.09885 =
         0.04553    0.00514    0.01433   -0.00093
AFIX  23
H67A  2    0.452896    0.551729    0.155671   -21.00000   -1.20000
H67B  2    0.503563    0.534456    0.099017   -21.00000   -1.20000
AFIX   0
C68   1    0.623740    0.559040    0.177519   -21.00000    0.05440    0.08069 =
         0.02293   -0.00105    0.00975   -0.00117
AFIX  23
H68A  2    0.637330    0.551923    0.222476   -21.00000   -1.20000
H68B  2    0.682611    0.541636    0.162420   -21.00000   -1.20000
AFIX   0
C69   1    0.628430    0.619535    0.167498   -21.00000    0.05489    0.07799 =
         0.04675    0.01434    0.01824    0.02646
AFIX  23
H69A  2    0.615654    0.626979    0.122644   -21.00000   -1.20000
H69B  2    0.570060    0.637282    0.182731   -21.00000   -1.20000
AFIX   0
C70   1    0.735157    0.642818    0.200168   -21.00000    0.06383    0.05618 =
         0.05434    0.00939    0.03388    0.01650
AFIX 137
H70A  2    0.736341    0.681425    0.190936   -21.00000   -1.50000
H70B  2    0.793343    0.624573    0.186134   -21.00000   -1.50000
H70C  2    0.745827    0.637735    0.244874   -21.00000   -1.50000
AFIX   0

RESI PEN 2
PART 0
PART 2
C66   1    0.488900    0.482664    0.141535    21.00000    0.15113    0.16241 =
         0.22366   -0.10951    0.06566    0.00722
AFIX 137
H66A  2    0.433968    0.511184    0.132899    21.00000   -1.50000
H66B  2    0.466923    0.454827    0.167296    21.00000   -1.50000
H66C  2    0.496144    0.466604    0.102513    21.00000   -1.50000
AFIX   0
C67   1    0.594613    0.505997    0.174764    21.00000    0.17254    0.16246 =
         0.12676   -0.04490    0.01982    0.02962
AFIX  23
H67A  2    0.653808    0.493792    0.156121    21.00000   -1.20000
H67B  2    0.612319    0.495887    0.219066    21.00000   -1.20000
AFIX   0
C68   1    0.575792    0.569162    0.166300    21.00000    0.19974    0.15234 =
         0.15040    0.06512   -0.05542   -0.01771
AFIX  23
H68A  2    0.536414    0.578552    0.123610    21.00000   -1.20000
H68B  2    0.536649    0.584011    0.196049    21.00000   -1.20000
AFIX   0
C69   1    0.693027    0.587836    0.180490    21.00000    0.21510    0.21181 =
         0.11511    0.03550    0.00436   -0.00486
AFIX  23
H69A  2    0.732488    0.574100    0.221452    21.00000   -1.20000
H69B  2    0.728985    0.573751    0.148896    21.00000   -1.20000
AFIX   0
C70   1    0.694742    0.648806    0.180333    21.00000    0.23780    0.20765 =
         0.09981   -0.03732    0.02551   -0.10437
AFIX 137
H70A  2    0.745867    0.661467    0.156752    21.00000   -1.50000
H70B  2    0.717383    0.662029    0.222965    21.00000   -1.50000
H70C  2    0.622089    0.662440    0.161180    21.00000   -1.50000
AFIX   0
HKLF 4


REM  LiKe30_0m_a.res in P2(1)/n
REM wR2 = 0.1302, GooF = S = 1.046, Restrained GooF = 1.057 for all data
REM R1 = 0.0453 for 10766 Fo > 4sig(Fo) and 0.0504 for all 11990 data
REM 795 parameters refined using 103 restraints

END

WGHT      0.0633      4.3791

REM Instructions for potential hydrogen bonds
EQIV $1 x-1/2, -y+3/2, z-1/2
HTAB C17 S2_$1

REM Highest difference peak  0.458,  deepest hole -0.392,  1-sigma level  0.049
Q1    1   1.1829  0.7604  0.6623  11.00000  0.05    0.46
Q2    1   1.1441  0.5327  0.6568  11.00000  0.05    0.40
Q3    1   1.0897  0.5731  0.9213  11.00000  0.05    0.35
Q4    1   0.4319  0.7608  0.4810  11.00000  0.05    0.26
Q5    1   0.5434  0.7036  0.4622  11.00000  0.05    0.26
;
_shelx_res_checksum                2030
_shelx_hkl_file
;
   2   0   0 1777.72   46.70
   2   0   0 1745.43   63.29
  -2   0   0 1741.63   46.70
  -2   0   0 1682.23   62.59
   3   0   0    0.20    0.30
   3   0   0    0.10    0.20
   3   0   0    0.40    0.20
   3   0   0    0.10    0.50
   3   0   0    0.50    0.40
   3   0   0    0.00    0.20
   3   0   0    0.60    0.50
   3   0   0    0.20    0.30
   3   0   0   -0.30    0.50
   3   0   0    0.00    0.40
  -3   0   0   -0.10    0.40
  -3   0   0   -0.30    0.50
  -3   0   0   -0.20    0.30
  -3   0   0    0.10    0.50
  -3   0   0    0.10    0.30
  -3   0   0    0.00    0.60
  -3   0   0   -0.20    0.50
  -3   0   0   -0.20    0.20
   3   0   0    0.30    0.50
  -4   0   0  351.16   12.80
   4   0   0  333.17   39.80
   4   0   0  345.67   12.60
  -4   0   0  362.96   32.00
   5   0   0    1.40    0.30
   5   0   0    1.30    0.40
   5   0   0    1.60    0.80
   5   0   0    1.70    0.70
  -5   0   0    1.30    0.60
  -5   0   0    0.90    0.30
   5   0   0    1.30    0.30
   5   0   0    1.00    0.60
  -5   0   0    1.50    0.60
  -5   0   0    0.70    0.30
  -5   0   0    0.70    0.60
  -5   0   0    0.30    0.80
   5   0   0    0.90    0.80
   5   0   0    0.60    0.30
   5   0   0    1.30    0.40
   5   0   0    0.30    0.70
   5   0   0    0.10    0.60
   5   0   0    1.30    0.30
   5   0   0    0.70    0.30
  -6   0   0  429.46   11.60
   6   0   0  451.05   13.00
   7   0   0    5.10    1.30
   7   0   0    5.10    1.40
   7   0   0    5.80    0.90
   7   0   0    3.50    1.10
   7   0   0    4.80    1.10
   7   0   0    3.90    0.60
  -7   0   0    6.40    1.10
   8   0   0   54.59    2.50
   8   0   0   54.29    1.80
   8   0   0   54.29    2.10
   8   0   0   53.09    3.20
  -8   0   0   56.79    1.90
  -8   0   0   53.39    1.80
   8   0   0   54.79    2.90
   8   0   0   57.09    1.90
   8   0   0   51.49    1.90
   8   0   0   56.29    2.70
  -8   0   0   59.39    3.40
  -8   0   0   52.89    2.50
  -8   0   0   54.99    1.90
  -8   0   0   54.69    1.90
  -8   0   0   57.79    3.00
   8   0   0   56.29    1.80
   8   0   0   56.79    1.80
   8   0   0   53.29    3.20
   8   0   0   57.89    3.00
   9   0   0   -0.30    0.40
   9   0   0   -0.20    0.40
   9   0   0   -0.10    1.00
   9   0   0    0.70    1.20
   9   0   0    0.20    0.90
   9   0   0    0.00    0.80
   9   0   0   -0.20    0.40
   9   0   0   -0.40    0.40
  -9   0   0    0.90    1.20
  -9   0   0   -0.60    0.70
   9   0   0   -0.20    1.00
   9   0   0   -0.90    1.00
  -9   0   0    0.90    1.00
   9   0   0   -0.20    0.40
  -9   0   0    0.20    0.40
  -9   0   0    0.60    0.40
   9   0   0    0.10    0.40
 -10   0   0  127.99    6.00
  10   0   0  130.99    3.60
  10   0   0  131.79    5.40
  10   0   0  126.79    4.80
  10   0   0  131.79    4.20
 -10   0   0  132.49    5.50
 -10   0   0  128.89    3.70
 -10   0   0  125.89    3.70
  10   0   0  126.09    3.90
  10   0   0  129.39    3.60
  10   0   0  126.89    4.10
  10   0   0  132.89    5.10
  10   0   0  133.69    5.90
  10   0   0  129.59    5.10
 -10   0   0  133.09    3.80
 -10   0   0  133.99    3.80
 -11   0   0    0.50    0.40
 -11   0   0   -0.70    1.50
  11   0   0   -1.30    1.20
  11   0   0   -0.30    0.60
  11   0   0   -1.80    1.00
  11   0   0    0.30    1.00
  11   0   0   -1.00    0.60
 -11   0   0   -1.20    1.30
  11   0   0   -0.30    1.20
  11   0   0   -0.40    1.00
  11   0   0   -0.50    0.70
 -12   0   0  177.48    7.20
  12   0   0  169.38    6.90
  12   0   0  174.38    5.20
  12   0   0  179.28    6.30
 -12   0   0  182.98    7.90
  12   0   0  166.18    5.30
  12   0   0  172.58    5.30
  12   0   0  178.18    7.30
  12   0   0  174.18    6.60
  13   0   0    1.00    0.70
  13   0   0    0.10    0.60
  13   0   0   -0.40    0.60
  13   0   0    0.00    1.10
  13   0   0    1.40    1.50
  13   0   0    1.00    1.40
 -13   0   0   -0.80    1.30
 -13   0   0    2.00    1.90
  14   0   0    6.40    1.80
  14   0   0    3.50    0.80
  14   0   0    2.60    0.80
  14   0   0    2.50    0.80
 -14   0   0    2.20    1.70
  14   0   0    5.00    1.50
  14   0   0    3.10    1.30
  -2  -1   0  312.07   10.00
  -2  -1   0  326.27   23.70
   2  -1   0  301.77   10.80
  -2   1   0  276.37   30.00
   2   1   0  318.57   22.80
   2   1   0  299.87   10.10
  -3  -1   0  481.15   14.90
   3  -1   0  459.05   15.80
  -3  -1   0  464.05   32.70
   3  -1   0  462.45   15.70
  -3   1   0  447.56   35.80
   3   1   0  415.16   31.00
   3   1   0  478.25   15.10
  -3   1   0  540.35   38.30
  -4  -1   0  179.08    5.70
   4  -1   0  178.88    4.80
   4  -1   0  189.88    5.40
   4  -1   0  181.18    5.60
  -4  -1   0  175.08    5.40
  -4  -1   0  169.78    5.00
   4  -1   0  177.38    4.90
  -4  -1   0  176.38    5.20
  -4  -1   0  174.48    4.80
  -4  -1   0  164.58    4.80
  -4  -1   0  180.98    5.70
  -4  -1   0  174.38    4.80
   4  -1   0  189.48    4.90
   4  -1   0  180.28    4.80
  -4  -1   0  171.98    5.40
  -4  -1   0  168.58    4.80
   4  -1   0  185.48    4.90
   4  -1   0  186.58    5.10
   4  -1   0  190.78    5.50
   4   1   0  178.18    4.80
   4   1   0  181.88    5.40
   4   1   0  187.48    5.80
  -4   1   0  175.48    4.90
   4   1   0  182.28    5.50
  -4   1   0  178.48    5.30
  -4   1   0  171.68    5.10
  -4   1   0  192.68    5.50
   4   1   0  180.38    4.80
   4   1   0  180.28    5.00
   4   1   0  191.88    6.10
  -4   1   0  185.58    5.40
   4   1   0  179.18    4.80
   4   1   0  182.68    5.20
  -4   1   0  173.38    4.90
  -4   1   0  172.68    4.90
   4   1   0  173.38    4.80
   5  -1   0   42.30    1.50
   5  -1   0   42.50    2.10
   5  -1   0   47.40    2.40
   5  -1   0   43.40    1.40
   5  -1   0   45.30    2.30
   5  -1   0   42.70    1.80
  -5  -1   0   43.80    1.40
  -5  -1   0   45.30    1.70
   5  -1   0   41.30    1.40
  -5  -1   0   42.10    1.90
   5  -1   0   42.80    1.50
  -5  -1   0   45.10    2.20
   5  -1   0   43.50    1.50
   5  -1   0   41.40    2.40
  -5  -1   0   44.40    1.50
   5  -1   0   45.40    2.20
  -5  -1   0   48.20    2.30
  -5  -1   0   42.20    2.30
  -5  -1   0   41.00    1.40
   5  -1   0   44.00    1.50
  -5  -1   0   44.00    1.50
  -5  -1   0   44.00    2.40
   5  -1   0   45.40    1.70
  -5   1   0   44.80    1.50
  -5   1   0   46.70    2.10
  -5   1   0   43.40    1.90
  -5   1   0   45.60    1.90
   5   1   0   42.20    2.40
  -5   1   0   41.80    1.60
   5   1   0   43.20    1.70
  -5   1   0   50.99    2.30
  -5   1   0   46.30    2.50
   5   1   0   44.40    1.40
   5   1   0   44.20    1.30
   5   1   0   45.90    2.00
   5   1   0   44.30    2.20
  -5   1   0   42.50    2.00
   5   1   0   40.90    2.40
   5   1   0   43.10    2.20
   5   1   0   41.90    1.40
   5   1   0   43.30    1.40
  -5   1   0   41.60    1.50
   5   1   0   42.50    1.30
   5   1   0   43.20    1.40
   5   1   0   42.60    2.00
   6  -1   0  157.18    5.00
  -6  -1   0  147.19    4.30
  -6  -1   0  150.58    4.20
  -6  -1   0  152.08    4.20
   6  -1   0  145.59    5.10
   6  -1   0  151.78    5.50
   6  -1   0  149.79    4.30
   6  -1   0  148.09    4.70
  -6  -1   0  158.98    5.20
   6  -1   0  150.18    4.20
  -6  -1   0  152.38    4.90
   6  -1   0  155.28    5.50
   6  -1   0  153.08    4.20
   6  -1   0  156.58    4.30
  -6  -1   0  148.99    5.10
   6  -1   0  152.08    4.30
  -6  -1   0  151.38    4.20
   6  -1   0  154.98    4.30
   6  -1   0  145.89    4.30
   6  -1   0  156.58    5.10
  -6  -1   0  143.69    4.50
  -6  -1   0  154.48    5.60
  -6   1   0  149.09    4.30
   6   1   0  150.08    4.10
   6   1   0  147.09    4.80
  -6   1   0  156.28    5.20
   6   1   0  145.89    4.20
   6   1   0  153.48    5.50
  -6   1   0  149.49    4.80
   6   1   0  143.59    4.50
   6   1   0  148.39    4.90
  -6   1   0  145.59    4.30
   6   1   0  150.18    4.20
   6   1   0  146.39    5.50
   6   1   0  147.39    4.20
   6   1   0  154.88    5.10
  -6   1   0  148.29    4.30
  -6   1   0  149.19    4.30
   6   1   0  154.68    5.20
  -6   1   0  150.38    5.50
  -6   1   0  156.88    5.10
   6   1   0  151.08    4.20
   7  -1   0   41.20    2.40
   7  -1   0   39.10    2.20
   7  -1   0   40.40    2.80
   7  -1   0   39.20    1.50
  -7  -1   0   39.50    1.40
   7  -1   0   41.80    1.60
   7  -1   0   39.90    2.60
   7  -1   0   39.90    1.50
   7  -1   0   41.30    1.50
   7  -1   0   44.00    2.80
  -7  -1   0   39.00    2.10
  -7  -1   0   37.20    1.40
   7  -1   0   38.40    2.00
  -7  -1   0   40.10    2.70
   7  -1   0   40.20    1.40
   7  -1   0   41.10    1.60
  -7  -1   0   43.80    2.50
   7  -1   0   41.00    1.50
   7   1   0   41.30    1.40
   7   1   0   40.50    2.70
   7   1   0   38.30    2.40
   7   1   0   41.80    1.40
   7   1   0   40.70    1.40
   7   1   0   33.40    2.60
  -7   1   0   40.90    2.10
  -7   1   0   39.00    1.50
   7   1   0   38.90    1.40
  -7   1   0   40.70    1.50
   7   1   0   38.20    2.40
  -7   1   0   39.00    1.50
   7   1   0   42.80    2.30
   7   1   0   40.50    2.10
  -7   1   0   38.60    2.30
  -7   1   0   43.60    2.80
   7   1   0   38.60    1.40
   7   1   0   38.80    1.70
  -7   1   0   36.40    2.40
  -7   1   0   38.20    1.50
   7   1   0   37.80    1.40
   8  -1   0  157.28    4.70
   8  -1   0  156.48    6.10
   8  -1   0  159.68    5.80
   8  -1   0  166.08    4.60
  -8  -1   0  154.68    5.40
  -8  -1   0  155.58    4.50
  -8  -1   0  165.88    4.50
   8  -1   0  163.98    5.80
   8  -1   0  160.18    4.60
   8  -1   0  164.38    5.50
   8  -1   0  161.88    5.30
   8  -1   0  160.18    4.60
  -8  -1   0  159.98    5.80
   8  -1   0  162.28    4.60
   8  -1   0  161.88    4.60
  -8  -1   0  167.28    4.60
  -8  -1   0  170.38    4.60
  -8  -1   0  163.08    6.30
   8  -1   0  170.68    4.60
   8  -1   0  158.78    6.20
  -8   1   0  165.18    5.30
  -8   1   0  152.08    5.60
   8   1   0  162.28    6.20
   8   1   0  163.48    4.60
   8   1   0  153.78    4.50
  -8   1   0  167.68    6.30
  -8   1   0  163.88    4.60
   8   1   0  155.38    6.20
  -8   1   0  161.38    5.80
  -8   1   0  161.48    4.60
   8   1   0  164.68    4.50
  -8   1   0  160.48    4.60
  -8   1   0  172.08    4.70
   8   1   0  152.98    5.70
   8   1   0  160.98    4.50
   8   1   0  168.18    5.10
   8   1   0  166.28    5.00
   8   1   0  159.98    5.40
   8   1   0  162.18    5.90
   8   1   0  164.68    5.60
   9  -1   0  149.99    4.40
   9  -1   0  147.79    4.40
   9  -1   0  151.08    4.30
   9  -1   0  145.89    4.30
  -9  -1   0  150.58    5.30
  -9  -1   0  147.59    4.20
   9  -1   0  156.68    5.50
  -9  -1   0  150.58    4.50
  -9  -1   0  154.88    5.80
  -9  -1   0  159.08    6.40
   9  -1   0  148.49    5.60
   9  -1   0  149.69    5.70
   9  -1   0  142.29    5.00
   9  -1   0  154.78    4.30
   9  -1   0  151.18    4.30
   9  -1   0  150.58    6.20
  -9  -1   0  153.48    4.50
   9  -1   0  157.98    6.30
   9  -1   0  151.68    4.50
  -9  -1   0  150.48    4.30
   9   1   0  139.69    6.00
   9   1   0  147.19    4.20
  -9   1   0  156.58    5.80
  -9   1   0  154.88    5.20
  -9   1   0  148.39    4.30
   9   1   0  152.48    4.20
   9   1   0  146.89    6.20
   9   1   0  149.69    5.80
   9   1   0  152.18    5.70
   9   1   0  148.19    5.20
   9   1   0  147.69    4.30
   9   1   0  148.29    4.10
  -9   1   0  150.38    4.30
  -9   1   0  148.89    4.40
   9   1   0  153.88    4.20
   9   1   0  150.38    5.40
   9   1   0  151.08    4.30
  -9   1   0  137.39    6.10
   9   1   0  152.48    4.80
  -9   1   0  146.99    4.30
 -10  -1   0   55.59    1.90
  10  -1   0   59.29    2.20
 -10  -1   0   59.09    1.90
  10  -1   0   59.89    3.20
 -10  -1   0   56.99    1.90
 -10  -1   0   61.19    3.60
  10  -1   0   61.19    3.30
  10  -1   0   61.59    2.00
 -10  -1   0   64.99    4.10
 -10  -1   0   61.49    1.90
  10  -1   0   61.09    2.20
  10  -1   0   61.39    3.50
  10  -1   0   58.29    1.90
  10  -1   0   61.59    2.30
  10  -1   0   58.09    2.90
 -10  -1   0   63.89    3.20
  10  -1   0   62.29    4.50
  10  -1   0   61.79    2.00
  10  -1   0   56.39    3.30
  10  -1   0   62.19    2.00
 -10   1   0   58.99    3.00
 -10   1   0   57.59    2.00
 -10   1   0   55.69    2.00
  10   1   0   55.69    3.00
 -10   1   0   59.79    2.10
  10   1   0   57.29    2.10
 -10   1   0   60.39    4.00
  10   1   0   64.49    3.70
  10   1   0   58.29    2.40
  10   1   0   57.09    3.50
 -10   1   0   58.29    3.60
  10   1   0   60.29    3.20
 -10   1   0   58.19    2.10
 -11  -1   0   61.69    4.40
  11  -1   0   59.19    2.30
  11  -1   0   50.39    3.30
  11  -1   0   47.90    3.60
  11  -1   0   63.19    2.60
  11  -1   0   60.49    3.40
  11  -1   0   60.19    3.10
  11  -1   0   47.80    3.40
 -11  -1   0   53.69    4.10
  11  -1   0   55.09    2.30
 -11   1   0   59.89    4.30
 -11   1   0   58.59    1.90
  11   1   0   57.29    3.30
  11   1   0   61.69    3.20
  11   1   0   59.39    3.70
  11   1   0   60.59    3.40
  11   1   0   58.79    2.40
 -11   1   0   60.69    2.00
 -11   1   0   52.89    1.90
 -11   1   0   53.69    1.90
  11   1   0   57.89    2.20
  11   1   0   54.99    3.60
 -11   1   0   59.39    3.80
 -11   1   0   56.29    3.10
  12  -1   0   12.80    2.00
 -12  -1   0   12.10    2.10
  12  -1   0    8.80    1.70
  12  -1   0   11.20    1.60
  12  -1   0   10.10    1.00
  12  -1   0   10.30    1.00
  12  -1   0    7.30    1.90
  12  -1   0    9.30    1.00
 -12  -1   0    7.70    2.50
  12   1   0    7.80    1.00
 -12   1   0    8.70    2.00
 -12   1   0    7.80    2.10
  12   1   0    7.90    1.80
  12   1   0    9.90    1.10
  12   1   0    8.10    0.90
  12   1   0   10.50    1.60
  12   1   0    4.90    1.60
  12   1   0    9.60    1.70
  13  -1   0    3.10    0.80
 -13  -1   0    1.80    1.60
 -13  -1   0    3.20    2.00
  13  -1   0    4.40    0.90
  13  -1   0    1.70    1.20
  13  -1   0    1.70    1.20
  13  -1   0    1.10    1.30
  13  -1   0    2.50    0.70
  13   1   0    3.30    1.30
  13   1   0    2.40    1.30
  13   1   0    3.00    1.40
  13   1   0    1.90    0.70
  13   1   0    2.50    0.80
  13   1   0    3.00    0.80
 -13   1   0    2.60    1.50
 -14  -1   0    4.70    2.30
  14  -1   0    6.40    1.50
  14  -1   0    8.00    1.80
 -14  -1   0    7.10    2.10
  14  -1   0    3.80    1.50
  14  -1   0    4.80    1.00
  14  -1   0    4.70    0.90
  14   1   0    5.80    0.90
  14   1   0    2.60    1.30
  14   1   0    4.90    1.50
  14   1   0    6.40    1.80
  14   1   0    5.80    1.00
  14   1   0    2.30    0.80
   1  -2   0 2020.40   89.29
   1   2   0 2634.44   89.29
   2  -2   0  136.49    3.90
  -2   2   0  134.89    3.70
  -3   2   0    0.00    0.10
   4  -2   0  519.85   19.60
  -4  -2   0  595.54   46.00
  -4  -2   0  614.84   18.70
   4  -2   0  564.84   20.00
   4   2   0  514.25   40.00
   4   2   0  557.44   18.60
  -4   2   0  552.74   50.59
  -4   2   0  471.75   44.20
   5  -2   0   13.20    1.00
   5  -2   0   12.30    0.70
   5  -2   0   12.50    1.30
  -5  -2   0   11.30    0.70
   5  -2   0   11.20    0.70
   5  -2   0   11.90    0.80
  -5  -2   0   12.00    1.30
  -5  -2   0    8.30    1.20
  -5  -2   0   11.20    0.70
   5  -2   0   14.10    1.50
   5  -2   0    9.90    1.20
  -5  -2   0   10.90    0.70
   5  -2   0   11.70    0.70
   5  -2   0   12.10    0.80
   5  -2   0   11.70    0.80
  -5  -2   0    9.10    1.00
   5  -2   0   10.80    1.20
  -5  -2   0   11.20    0.70
  -5  -2   0    9.90    1.30
  -5  -2   0   12.00    1.00
   5  -2   0   11.90    0.80
   5  -2   0    8.80    1.30
   5   2   0   11.90    0.70
   5   2   0   12.30    0.60
  -5   2   0   12.50    1.10
   5   2   0   11.20    1.10
   5   2   0   11.00    0.70
  -5   2   0   14.40    0.80
  -5   2   0   10.30    1.10
  -5   2   0   11.40    0.80
  -5   2   0    9.80    1.30
   5   2   0   13.30    1.40
   5   2   0   11.00    0.70
   5   2   0   10.20    0.60
  -5   2   0    9.60    1.10
  -5   2   0   12.60    0.80
  -5   2   0   10.70    1.10
   5   2   0   11.70    0.70
   5   2   0   11.40    1.10
   5   2   0    8.30    1.20
   5   2   0   10.70    0.90
   5   2   0    8.80    1.10
   5   2   0   10.40    1.50
   6  -2   0  152.98    4.30
   6  -2   0  158.48    5.50
  -6  -2   0  166.08    5.70
   6  -2   0  149.39    4.30
  -6  -2   0  143.99    4.20
  -6  -2   0  151.38    4.30
   6  -2   0  156.68    5.60
  -6  -2   0  150.18    5.60
  -6  -2   0  147.49    4.60
   6  -2   0  154.48    5.20
   6  -2   0  149.59    4.40
   6  -2   0  151.88    4.30
   6  -2   0  158.28    4.40
  -6  -2   0  143.29    4.30
   6  -2   0  155.58    5.00
  -6  -2   0  150.68    4.30
  -6  -2   0  151.48    5.20
   6  -2   0  150.28    4.40
  -6  -2   0  152.68    5.00
   6  -2   0  152.08    5.10
   6  -2   0  146.69    4.70
   6  -2   0  155.58    4.40
   6   2   0  148.59    5.10
   6   2   0  161.58    5.40
  -6   2   0  159.08    5.10
  -6   2   0  151.28    5.00
  -6   2   0  151.18    4.40
   6   2   0  147.89    4.90
  -6   2   0  161.38    5.30
   6   2   0  150.88    4.30
   6   2   0  148.79    5.00
   6   2   0  155.88    5.50
   6   2   0  147.59    4.10
  -6   2   0  174.38    5.70
   6   2   0  151.18    4.20
   6   2   0  151.38    4.20
  -6   2   0  153.18    4.40
  -6   2   0  154.08    4.80
  -6   2   0  148.69    4.40
   6   2   0  158.08    5.60
   6   2   0  145.79    4.20
   6   2   0  148.29    4.60
   6   2   0  154.78    4.40
   7  -2   0   23.30    1.10
  -7  -2   0   25.50    1.70
  -7  -2   0   22.00    1.00
  -7  -2   0   22.30    2.20
   7  -2   0   21.40    1.10
   7  -2   0   20.00    2.10
   7  -2   0   20.40    1.70
   7  -2   0   23.50    1.10
   7  -2   0   21.40    1.70
   7  -2   0   23.90    1.10
   7  -2   0   22.30    1.10
  -7  -2   0   20.70    1.00
  -7  -2   0   20.10    1.00
  -7  -2   0   21.20    1.90
   7  -2   0   21.30    1.50
  -7  -2   0   22.00    1.00
  -7  -2   0   19.90    1.40
   7  -2   0   21.40    1.10
   7  -2   0   20.50    2.00
   7  -2   0   24.30    1.10
   7   2   0   23.70    1.70
   7   2   0   21.90    1.40
  -7   2   0   22.70    1.10
   7   2   0   21.00    1.90
   7   2   0   21.10    1.00
   7   2   0   23.70    0.90
   7   2   0   21.30    1.00
   7   2   0   22.30    1.00
  -7   2   0   23.60    1.80
   7   2   0   19.30    1.00
  -7   2   0   22.20    1.50
   7   2   0   25.90    2.10
  -7   2   0   20.80    1.10
  -7   2   0   21.60    1.10
  -7   2   0   17.60    1.70
   7   2   0   23.10    2.10
  -7   2   0   22.60    2.20
   7   2   0   22.50    1.00
   7   2   0   23.30    2.20
  -7   2   0   22.00    1.10
   7   2   0   23.50    1.70
   8  -2   0   14.40    1.80
  -8  -2   0   12.30    1.50
   8  -2   0   13.70    0.90
   8  -2   0   12.50    1.50
  -8  -2   0   14.90    0.90
   8  -2   0   16.10    1.00
  -8  -2   0   17.30    0.90
   8  -2   0   17.80    1.00
   8  -2   0   17.70    1.00
   8  -2   0   15.00    1.60
   8  -2   0   12.90    1.30
   8  -2   0   15.00    1.00
  -8  -2   0   11.00    1.30
   8  -2   0   18.30    1.00
   8  -2   0   16.50    1.70
  -8  -2   0   20.20    2.50
   8  -2   0   13.30    1.80
   8   2   0   15.60    0.80
   8   2   0   16.00    1.70
   8   2   0   16.30    0.80
  -8   2   0   16.20    1.00
   8   2   0   14.90    1.70
  -8   2   0   17.10    1.50
   8   2   0   12.20    1.70
   8   2   0   15.60    1.50
   8   2   0   19.70    2.20
  -8   2   0   16.20    1.00
  -8   2   0   14.50    1.60
   8   2   0   16.30    1.20
  -8   2   0   17.50    1.00
   8   2   0   18.00    0.90
   8   2   0   19.40    1.50
  -8   2   0   16.00    2.20
   8   2   0   19.40    1.90
  -8   2   0   19.20    1.10
   8   2   0   16.30    0.90
  -8   2   0   17.00    1.70
   9  -2   0    0.60    0.50
   9  -2   0    0.80    0.50
  -9  -2   0    1.50    0.40
   9  -2   0    1.90    1.20
   9  -2   0    0.50    0.80
  -9  -2   0    1.70    0.80
   9  -2   0    1.40    1.00
   9  -2   0    1.50    0.50
  -9  -2   0    1.00    0.70
  -9  -2   0    1.00    0.40
   9  -2   0    1.40    0.50
  -9  -2   0    1.30    1.50
   9  -2   0    0.60    0.50
   9  -2   0    1.60    0.50
   9  -2   0    1.70    1.10
   9  -2   0    2.40    1.20
  -9  -2   0    2.50    1.20
   9  -2   0    0.40    0.90
  -9  -2   0    1.00    0.40
   9   2   0    1.50    0.40
   9   2   0    0.50    0.60
   9   2   0    0.50    1.00
  -9   2   0    2.00    1.10
   9   2   0    1.20    0.40
   9   2   0    1.40    0.40
  -9   2   0    0.30    0.50
  -9   2   0    1.00    1.30
  -9   2   0   -0.40    0.90
   9   2   0    1.10    0.50
   9   2   0    0.80    0.40
  -9   2   0    1.60    0.50
   9   2   0   -0.70    0.80
  -9   2   0   -0.30    0.70
  -9   2   0    1.30    0.60
   9   2   0    1.10    1.10
   9   2   0    0.80    1.10
   9   2   0    2.80    1.30
   9   2   0    1.90    1.00
   9   2   0    1.20    0.40
  -9   2   0    1.40    0.50
 -10  -2   0   53.99    1.70
 -10  -2   0   59.09    3.50
  10  -2   0   53.79    2.00
  10  -2   0   53.19    1.90
  10  -2   0   51.79    1.90
 -10  -2   0   52.19    1.70
 -10  -2   0   56.49    1.80
  10  -2   0   48.10    3.10
  10  -2   0   53.69    1.90
  10  -2   0   48.20    3.50
  10  -2   0   55.69    2.10
 -10  -2   0   53.99    3.90
 -10  -2   0   51.19    1.70
  10  -2   0   52.79    3.10
  10  -2   0   56.39    3.40
  10  -2   0   54.29    1.90
  10  -2   0   53.69    2.70
  10  -2   0   54.89    3.20
 -10   2   0   52.59    3.80
 -10   2   0   55.39    2.00
  10   2   0   49.90    2.90
 -10   2   0   51.49    3.40
  10   2   0   51.89    2.40
 -10   2   0   50.09    2.40
  10   2   0   55.19    3.10
 -10   2   0   52.69    2.00
 -10   2   0   57.99    2.90
 -10   2   0   56.69    2.00
  10   2   0   54.79    3.30
  10   2   0   55.39    3.50
  10   2   0   50.09    2.00
 -11  -2   0  412.96   13.80
  11  -2   0  415.16   11.00
 -11  -2   0  442.76   14.00
  11  -2   0  412.06   12.10
  11  -2   0  404.36   11.00
  11  -2   0  418.26   11.40
  11  -2   0  420.16   12.70
  11  -2   0  413.16   12.70
  11  -2   0  416.76   14.10
  11  -2   0  406.46   12.80
  11  -2   0  398.86   11.20
  11  -2   0  413.16   11.00
  11  -2   0  397.06   11.30
  11   2   0  414.36   12.40
 -11   2   0  418.06   11.10
 -11   2   0  431.96   13.20
 -11   2   0  421.56   11.10
 -11   2   0  405.26   11.10
  11   2   0  406.76   11.60
  11   2   0  395.36   13.10
  11   2   0  428.66   13.20
 -11   2   0  405.46   11.10
  11   2   0  428.16   12.50
  11   2   0  422.76   12.70
  11   2   0  409.36   11.20
 -11   2   0  423.76   12.30
 -12  -2   0    1.70    1.70
  12  -2   0    1.20    0.60
  12  -2   0    0.50    1.20
  12  -2   0    2.10    1.40
  12  -2   0    1.10    1.20
  12  -2   0   -0.90    1.10
  12  -2   0    1.60    1.10
  12  -2   0    1.80    0.80
  12  -2   0    2.20    0.80
 -12  -2   0    0.90    1.40
 -12   2   0    1.80    0.50
  12   2   0    0.80    0.70
  12   2   0    1.60    1.30
  12   2   0    0.10    1.10
  12   2   0    2.20    0.80
  12   2   0   -0.30    1.30
 -12   2   0    3.50    1.50
  12   2   0    2.20    1.20
 -12   2   0    1.80    0.40
  12   2   0    0.60    0.60
 -12   2   0    1.70    1.00
  13  -2   0   18.50    2.30
 -13  -2   0   20.80    2.70
  13  -2   0   18.10    1.10
  13  -2   0   16.00    1.90
  13  -2   0   18.90    1.50
 -13  -2   0   18.00    3.00
  13  -2   0   18.70    2.30
  13  -2   0   18.60    1.50
  13   2   0   17.90    1.40
  13   2   0   19.20    1.40
  13   2   0   17.00    1.50
  13   2   0   15.80    2.20
  13   2   0   15.10    2.00
  13   2   0   20.00    2.20
  14  -2   0    0.90    0.40
  14  -2   0    0.60    1.20
  14  -2   0    0.70    0.70
 -14  -2   0    1.80    1.70
 -14  -2   0   -0.80    1.80
  14  -2   0    0.90    1.40
  14  -2   0    0.10    0.70
  14  -2   0    0.80    1.10
  14   2   0    0.30    1.20
  14   2   0    1.60    1.20
  14   2   0   -0.30    0.70
  14   2   0    2.10    1.40
  14   2   0   -0.50    0.70
  14   2   0   -0.50    0.60
   0  -3   0    0.60    0.20
   0  -3   0    0.20    0.10
   0  -3   0    0.40    0.20
   0  -3   0    0.70    0.20
   0  -3   0    0.40    0.20
   0  -3   0    0.60    0.20
   0  -3   0    0.10    0.20
   0  -3   0    0.60    0.20
   0  -3   0    0.30    0.20
   0   3   0   -0.10    0.20
   0   3   0    0.60    0.20
   0   3   0    0.40    0.20
   0   3   0    0.50    0.20
   0   3   0    0.00    0.10
   0   3   0    0.10    0.20
   0   3   0    0.40    0.20
   1  -3   0  154.68   30.60
  -1  -3   0  152.28    7.70
   1  -3   0  157.88    8.20
   1   3   0  153.08   26.50
  -1   3   0  210.38   38.40
   1   3   0  168.48    7.90
   2  -3   0   16.70    0.80
   2  -3   0   14.90    0.80
   2  -3   0   15.90    0.90
   2  -3   0   15.60    1.00
   2  -3   0   17.10    0.80
   2  -3   0   14.60    0.80
   2  -3   0   16.30    0.80
  -2  -3   0   15.60    0.90
  -2  -3   0   15.30    1.10
  -2  -3   0   15.00    0.60
   2  -3   0   17.10    1.00
  -2  -3   0   16.60    1.00
  -2  -3   0   14.50    0.80
   2  -3   0   15.70    0.60
   2  -3   0   15.40    0.70
  -2  -3   0   15.50    0.80
  -2  -3   0   16.10    1.10
  -2  -3   0   14.00    0.80
   2   3   0   15.60    0.80
   2   3   0   15.40    0.80
  -2   3   0   13.00    0.90
  -2   3   0   14.50    0.80
   2   3   0   16.90    0.90
  -2   3   0   14.50    0.80
  -2   3   0   14.80    0.60
  -2   3   0   15.90    0.80
   2   3   0   15.90    1.00
   2   3   0   15.20    0.80
  -2   3   0   15.40    0.80
   2   3   0   15.80    1.10
  -2   3   0   14.50    0.70
  -2   3   0   16.80    0.80
  -2   3   0   15.10    0.70
   2   3   0   14.60    0.60
   2   3   0   16.20    0.70
   2   3   0   15.20    0.70
   3  -3   0   32.40    1.20
  -3  -3   0   28.60    1.30
  -3  -3   0   26.90    1.60
   3  -3   0   30.60    1.40
   3  -3   0   28.30    1.60
   3  -3   0   32.50    1.20
   3  -3   0   31.30    1.10
  -3  -3   0   31.90    1.50
  -3  -3   0   28.90    1.10
  -3  -3   0   27.30    1.40
   3  -3   0   33.10    1.10
   3  -3   0   30.20    1.30
  -3  -3   0   27.90    1.60
   3  -3   0   28.60    0.90
   3  -3   0   28.00    1.40
   3  -3   0   29.60    1.20
   3  -3   0   30.40    1.20
  -3  -3   0   28.00    1.10
   3  -3   0   30.20    1.10
   3   3   0   27.70    1.60
   3   3   0   28.90    1.00
  -3   3   0   27.30    1.10
   3   3   0   30.80    1.30
  -3   3   0   28.70    1.40
  -3   3   0   30.30    1.20
   3   3   0   29.00    1.10
   3   3   0   31.70    1.10
  -3   3   0   30.00    1.20
   3   3   0   27.30    1.60
  -3   3   0   29.30    1.20
   3   3   0   30.50    1.10
  -3   3   0   28.20    1.00
  -3   3   0   29.90    1.00
  -3   3   0   28.90    1.30
   3   3   0   29.30    1.10
   3   3   0   26.40    1.40
   3   3   0   30.40    1.50
  -3   3   0   30.50    1.20
  -4  -3   0   56.99    2.60
  -4  -3   0   58.29    1.90
  -4  -3   0   59.69    2.40
   4  -3   0   59.49    2.40
   4  -3   0   60.29    2.20
  -4  -3   0   57.09    1.90
   4  -3   0   63.99    2.00
   4  -3   0   62.69    2.00
   4  -3   0   61.89    2.00
  -4  -3   0   58.99    2.60
  -4  -3   0   58.89    2.20
   4  -3   0   62.79    2.60
   4  -3   0   59.99    1.90
   4  -3   0   57.79    2.00
   4  -3   0   60.69    1.90
  -4  -3   0   57.29    1.90
  -4  -3   0   59.79    2.30
   4  -3   0   55.89    2.40
   4   3   0   60.19    1.90
   4   3   0   60.89    1.90
   4   3   0   65.49    1.90
   4   3   0   61.99    2.40
   4   3   0   59.39    2.60
  -4   3   0   59.79    2.30
  -4   3   0   64.59    2.40
   4   3   0   62.19    2.60
  -4   3   0   58.69    2.00
   4   3   0   60.89    2.50
   4   3   0   63.89    2.10
  -4   3   0   60.29    2.00
   4   3   0   60.89    1.80
  -4   3   0   60.99    2.00
   4   3   0   59.29    2.70
   4   3   0   58.79    2.00
  -5   3   0    0.10    0.10
   6  -3   0   34.90    2.30
  -6  -3   0   36.40    1.40
   6  -3   0   36.10    2.00
   6  -3   0   33.60    1.40
  -6  -3   0   34.10    2.40
   6  -3   0   35.10    1.50
   6  -3   0   33.90    1.60
   6  -3   0   36.50    1.30
   6  -3   0   35.90    1.50
  -6  -3   0   36.80    1.40
  -6  -3   0   35.60    2.60
  -6  -3   0   34.60    2.20
  -6  -3   0   34.70    2.00
  -6  -3   0   35.70    1.40
   6  -3   0   38.60    2.10
   6  -3   0   38.00    2.30
  -6  -3   0   34.00    1.30
   6  -3   0   36.10    1.50
   6  -3   0   38.50    1.50
  -6  -3   0   36.80    1.80
   6  -3   0   32.60    2.40
  -6   3   0   37.30    2.10
  -6   3   0   37.70    2.30
   6   3   0   34.00    1.40
  -6   3   0   38.60    1.50
   6   3   0   36.00    1.40
  -6   3   0   34.70    1.70
  -6   3   0   34.70    2.00
   6   3   0   37.70    2.20
   6   3   0   31.20    2.40
   6   3   0   35.90    1.30
   6   3   0   32.00    2.00
  -6   3   0   36.50    1.50
   6   3   0   35.20    1.30
  -6   3   0   34.90    1.80
   6   3   0   34.70    1.40
   6   3   0   37.20    1.30
   6   3   0   34.80    2.50
   6   3   0   32.40    2.20
   6   3   0   36.90    2.00
  -7  -3   0    8.90    0.70
   7  -3   0    9.80    1.00
  -7  -3   0    9.00    0.70
  -7  -3   0    8.70    1.60
  -7  -3   0    9.20    0.80
   7  -3   0    8.90    0.80
   7  -3   0    9.10    1.20
   7  -3   0   12.50    1.70
  -7  -3   0    8.90    1.40
   7  -3   0    9.50    0.80
  -7  -3   0   10.30    1.10
  -7  -3   0    8.60    0.70
   7  -3   0    9.60    0.70
   7  -3   0   10.70    1.30
   7  -3   0    8.90    1.60
   7  -3   0    9.00    1.50
   7  -3   0    8.90    0.80
   7  -3   0    9.30    0.80
  -7  -3   0   10.50    1.70
  -7  -3   0    7.90    1.10
   7  -3   0    9.30    0.80
   7  -3   0   10.20    0.90
  -7   3   0    7.10    1.10
   7   3   0    8.10    0.70
  -7   3   0    8.60    0.80
   7   3   0    8.50    0.70
   7   3   0    9.40    0.70
   7   3   0   11.50    1.60
  -7   3   0    8.90    1.20
   7   3   0    9.50    1.20
  -7   3   0    9.00    0.80
  -7   3   0   10.70    0.90
   7   3   0    9.40    0.70
   7   3   0    9.30    1.10
   7   3   0   12.00    0.70
   7   3   0    8.60    1.30
  -7   3   0    8.30    1.30
   7   3   0    8.70    1.60
  -7   3   0    8.90    1.00
   7   3   0    6.60    1.30
   7   3   0    8.50    1.20
   8  -3   0   30.90    3.70
   8  -3   0   23.40    1.20
   8  -3   0   26.70    1.30
  -8  -3   0   22.50    1.10
   8  -3   0   24.00    2.10
  -8  -3   0   24.50    1.10
   8  -3   0   23.00    1.10
  -8  -3   0   23.50    1.10
   8  -3   0   22.40    1.20
   8  -3   0   23.10    1.80
   8  -3   0   23.70    1.20
  -8  -3   0   24.90    1.60
   8  -3   0   24.40    2.20
  -8  -3   0   18.10    1.80
   8  -3   0   24.20    1.60
   8  -3   0   24.80    1.20
   8  -3   0   27.50    1.30
  -8  -3   0   22.10    2.60
   8  -3   0   23.00    1.90
  -8  -3   0   22.60    1.80
  -8  -3   0   23.30    1.10
   8   3   0   27.50    1.50
   8   3   0   21.90    2.30
  -8   3   0   22.90    1.20
  -8   3   0   21.70    1.90
  -8   3   0   24.10    1.90
  -8   3   0   24.70    1.30
   8   3   0   29.50    3.20
  -8   3   0   24.70    2.20
   8   3   0   25.70    1.90
   8   3   0   24.50    1.00
  -8   3   0   23.00    1.60
   8   3   0   26.10    1.90
  -8   3   0   24.20    1.30
   8   3   0   24.30    1.00
   8   3   0   23.10    1.00
  -8   3   0   26.30    1.30
   8   3   0   22.10    2.10
   8   3   0   22.30    1.10
   8   3   0   26.20    2.10
   9  -3   0   40.60    1.70
   9  -3   0   42.80    1.80
  -9  -3   0   39.60    1.50
  -9  -3   0   44.00    2.90
   9  -3   0   44.90    2.20
   9  -3   0   39.30    3.00
   9  -3   0   41.80    1.80
  -9  -3   0   40.10    3.30
   9  -3   0   40.10    1.60
   9  -3   0   37.50    2.50
   9  -3   0   42.40    3.10
   9  -3   0   41.00    1.70
   9  -3   0   41.20    2.60
   9  -3   0   40.40    2.50
   9  -3   0   44.30    2.90
   9  -3   0   40.60    1.70
  -9   3   0   42.00    2.80
   9   3   0   34.50    3.00
   9   3   0   42.90    1.40
   9   3   0   42.20    1.40
  -9   3   0   42.70    2.30
   9   3   0   44.90    1.60
   9   3   0   40.50    2.90
   9   3   0   42.20    2.10
   9   3   0   47.30    2.90
   9   3   0   42.30    1.40
   9   3   0   43.50    2.50
  -9   3   0   44.30    1.80
  -9   3   0   44.20    1.80
   9   3   0   40.30    3.00
   9   3   0   46.70    1.50
   9   3   0   42.00    1.60
  -9   3   0   41.30    1.70
  -9   3   0   44.10    1.90
   9   3   0   40.80    2.60
  -9   3   0   39.60    2.60
  10  -3   0  135.09    4.00
  10  -3   0  132.29    3.90
 -10  -3   0  135.39    6.10
  10  -3   0  131.79    4.20
  10  -3   0  129.69    4.70
  10  -3   0  136.29    5.20
 -10  -3   0  127.19    3.70
  10  -3   0  133.29    4.20
 -10  -3   0  137.09    3.80
 -10  -3   0  129.59    5.60
  10  -3   0  135.99    4.00
  10  -3   0  135.39    4.00
  10  -3   0  125.69    5.80
 -10  -3   0  134.59    3.70
  10  -3   0  136.59    4.00
 -10  -3   0  127.79    3.70
  10  -3   0  124.59    5.20
  10  -3   0  132.19    5.20
  10  -3   0  129.69    5.50
  10   3   0  128.59    5.40
 -10   3   0  135.09    4.10
 -10   3   0  136.79    4.90
 -10   3   0  136.49    5.20
  10   3   0  130.69    5.60
 -10   3   0  139.69    4.10
 -10   3   0  135.79    5.60
  10   3   0  134.19    4.50
  10   3   0  129.39    5.20
  10   3   0  126.99    3.90
  10   3   0  130.99    5.10
 -10   3   0  133.79    4.00
 -10   3   0  134.79    4.10
  11  -3   0    5.90    1.40
  11  -3   0    3.70    0.80
 -11  -3   0    3.70    1.60
  11  -3   0    3.50    0.80
  11  -3   0    2.70    0.60
  11  -3   0    4.00    1.10
  11  -3   0    4.20    0.70
 -11  -3   0    4.80    2.00
  11  -3   0    4.80    1.70
  11  -3   0    4.20    0.60
  11  -3   0    3.00    0.60
  11  -3   0    3.60    1.40
  11  -3   0    3.30    0.60
 -11   3   0    4.60    0.70
 -11   3   0    3.20    1.60
 -11   3   0    3.50    0.70
  11   3   0    2.40    1.30
 -11   3   0    5.00    1.20
  11   3   0    2.90    0.70
  11   3   0    4.00    0.90
 -11   3   0    3.30    0.70
  11   3   0    5.10    1.20
  11   3   0    3.90    1.40
  11   3   0    2.50    1.30
 -11   3   0    3.70    0.70
  12  -3   0    6.20    1.60
  12  -3   0    5.40    1.60
  12  -3   0    6.90    0.70
  12  -3   0    5.80    1.30
 -12  -3   0    9.50    2.60
  12  -3   0    8.00    1.00
  12  -3   0    7.20    1.60
  12  -3   0    6.50    1.00
 -12  -3   0    7.60    1.80
  12  -3   0    3.40    1.50
 -12   3   0    7.60    0.70
  12   3   0    6.60    1.80
  12   3   0    6.60    0.90
  12   3   0    7.20    0.90
  12   3   0    8.50    1.50
  12   3   0    9.40    1.80
 -12   3   0    8.00    1.40
  12   3   0    6.90    1.10
 -12   3   0    7.80    0.70
  13  -3   0   81.79    3.10
  13  -3   0   81.19    3.70
 -13  -3   0   89.49    4.90
 -13  -3   0   85.49    5.60
  13  -3   0   77.69    4.30
  13  -3   0   82.59    3.20
  13  -3   0   80.09    4.40
  13   3   0   74.89    2.90
  13   3   0   79.99    4.30
  13   3   0   80.39    3.30
  13   3   0   80.19    3.00
  13   3   0   81.79    4.30
  13   3   0   89.29    4.20
  14  -3   0    0.60    0.80
  14  -3   0    1.30    1.40
  14  -3   0    1.70    1.40
 -14  -3   0    3.00    1.70
  14  -3   0    1.00    0.80
  14  -3   0    3.80    1.30
 -14  -3   0    2.50    2.20
  14   3   0    0.20    1.30
  14   3   0    1.80    1.30
  14   3   0    0.80    0.80
  14   3   0    2.00    0.80
  14   3   0    1.10    0.70
  14   3   0    0.90    1.40
   0  -4   0    2.10    0.40
   0  -4   0    1.90    0.40
   0  -4   0    2.80    0.50
   0  -4   0    3.00    0.40
   0  -4   0    2.10    0.30
   0  -4   0    2.40    0.40
   0  -4   0    1.70    0.40
   0  -4   0    1.70    0.30
   0   4   0    2.10    0.40
   0   4   0    3.10    0.50
   0   4   0    1.40    0.30
   0   4   0    2.00    0.40
   0   4   0    1.20    0.40
   0   4   0    1.80    0.40
   0   4   0    1.60    0.40
   0   4   0    2.40    0.30
   0   4   0    1.60    0.40
  -1  -4   0  110.29    3.20
   1  -4   0  124.59    3.70
   1  -4   0  108.39    3.30
  -1  -4   0  109.29    3.20
  -1  -4   0  113.39    3.40
  -1  -4   0  108.59    3.20
  -1  -4   0  104.69    3.10
  -1  -4   0  110.09    3.30
   1   4   0  109.59    3.20
   1   4   0  104.39    3.20
  -1   4   0  111.99    3.30
   1   4   0  116.39    3.40
  -1   4   0  116.39    3.30
   1   4   0  108.49    3.20
  -1   4   0  116.09    3.30
  -1   4   0  102.49    3.30
  -1   4   0  112.99    3.20
   1   4   0  111.49    3.10
  -2  -4   0    2.40    0.30
   2  -4   0    2.60    0.50
  -2  -4   0    1.90    0.40
  -2  -4   0    2.00    0.40
   2  -4   0    2.10    0.50
  -2  -4   0    2.50    0.50
  -2  -4   0    2.80    0.50
  -2  -4   0    2.30    0.70
   2  -4   0    2.90    0.50
   2  -4   0    2.90    0.50
   2  -4   0    2.40    0.40
   2  -4   0    2.60    0.30
   2  -4   0    2.30    0.50
   2  -4   0    1.80    0.50
   2  -4   0    3.60    0.50
  -2  -4   0    1.90    0.40
   2  -4   0    2.90    0.30
  -2   4   0    2.50    0.30
   2   4   0    1.40    0.40
  -2   4   0    2.30    0.50
   2   4   0    1.30    0.50
  -2   4   0    1.60    0.40
   2   4   0    2.60    0.40
  -2   4   0    2.80    0.40
   2   4   0    2.50    0.50
   2   4   0    2.20    0.50
  -2   4   0    2.20    0.40
   2   4   0    2.20    0.40
   2   4   0    2.70    0.50
  -2   4   0    2.20    0.30
  -2   4   0    2.50    0.50
   2   4   0    2.40    0.40
  -2   4   0    2.70    0.50
   2   4   0    2.10    0.40
  -3  -4   0  173.08    5.00
  -3  -4   0  161.28    4.90
   3  -4   0  171.48    5.10
  -3  -4   0  163.18    4.70
   3  -4   0  168.58    4.60
  -3  -4   0  161.38    4.70
  -3  -4   0  164.88    4.70
   3  -4   0  174.08    4.80
  -3  -4   0  177.48    5.30
  -3  -4   0  172.78    5.40
   3  -4   0  168.68    4.80
   3  -4   0  179.58    5.00
   3  -4   0  177.68    4.90
   3  -4   0  167.28    4.70
   3  -4   0  171.28    4.90
   3  -4   0  173.98    4.90
   3   4   0  171.48    5.10
  -3   4   0  173.48    4.90
  -3   4   0  156.18    4.70
  -3   4   0  169.38    4.80
   3   4   0  170.58    5.40
  -3   4   0  170.58    5.00
   3   4   0  170.28    4.70
   3   4   0  168.88    4.70
   3   4   0  163.48    4.70
   3   4   0  182.98    5.30
  -3   4   0  167.28    4.90
   3   4   0  172.18    4.70
  -3   4   0  181.78    4.90
   3   4   0  163.48    4.60
   4  -4   0   68.19    2.20
   4  -4   0   69.39    2.70
   4  -4   0   64.19    2.00
  -4  -4   0   69.89    2.20
  -4  -4   0   68.89    2.20
   4  -4   0   72.29    2.30
  -4  -4   0   79.79    2.70
  -4  -4   0   70.29    2.20
   4  -4   0   70.09    2.30
   4  -4   0   66.79    2.20
   4  -4   0   69.39    2.40
   4  -4   0   66.79    2.40
  -4  -4   0   73.79    3.00
   4  -4   0   74.19    2.60
  -4  -4   0   69.19    2.90
   4  -4   0   69.09    2.20
  -4  -4   0   67.29    2.50
   4  -4   0   72.19    2.90
   4   4   0   70.69    2.80
  -4   4   0   70.19    2.10
  -4   4   0   68.99    2.30
  -4   4   0   66.29    2.30
   4   4   0   68.49    2.00
  -4   4   0   66.49    2.20
   4   4   0   69.19    2.60
  -4   4   0   72.29    2.60
  -4   4   0   63.59    2.50
   4   4   0   70.39    2.20
  -4   4   0   65.69    2.00
   4   4   0   69.39    2.20
  -4   4   0   69.89    2.30
  -4   4   0   72.19    2.30
   4   4   0   68.89    2.40
   4   4   0   67.99    2.20
   4   4   0   67.39    2.10
   4   4   0   68.39    2.90
   4   4   0   72.69    3.00
   4   4   0   70.19    2.20
   5  -4   0  318.77    8.80
   5  -4   0  322.37    8.90
  -5  -4   0  318.77    8.70
   5  -4   0  327.07    9.40
  -5  -4   0  318.47    8.70
   5  -4   0  328.17    9.20
   5  -4   0  335.87    9.80
  -5   4   0  330.07    8.90
   5   4   0  330.87    9.30
   5   4   0  312.87    8.60
   5   4   0  332.07    8.70
  -5   4   0  319.07    8.80
   5   4   0  335.07    9.60
  -5   4   0  320.47    8.90
  -5   4   0  314.77    8.90
   5   4   0  333.67    9.90
   5   4   0  330.07    9.70
   5   4   0  301.07    8.70
  -5   4   0  316.77    8.90
  -6  -4   0    3.70    0.60
   6  -4   0    5.10    0.70
   6  -4   0    4.80    1.00
   6  -4   0    4.40    0.70
  -6  -4   0    3.90    0.80
  -6  -4   0    5.40    1.40
  -6  -4   0    4.60    0.60
  -6  -4   0    4.40    0.60
  -6  -4   0    4.90    1.00
  -6  -4   0    2.60    1.10
   6  -4   0    2.40    0.90
   6  -4   0    4.90    0.60
  -6  -4   0    3.60    0.60
   6  -4   0    4.70    0.70
   6  -4   0    5.40    0.70
   6  -4   0    3.80    0.90
   6  -4   0    5.00    0.70
   6  -4   0    4.30    0.40
   6  -4   0    5.00    1.20
   6  -4   0    3.60    0.70
  -6   4   0    5.50    0.70
  -6   4   0    4.30    0.80
   6   4   0    4.00    0.60
   6   4   0    3.60    0.50
  -6   4   0    3.50    1.00
   6   4   0    3.70    1.10
  -6   4   0    3.70    1.00
  -6   4   0    4.30    0.70
   6   4   0    4.00    0.60
   6   4   0    5.90    0.90
   6   4   0    5.20    1.00
   6   4   0    4.00    0.60
   6   4   0    2.40    1.10
  -6   4   0    4.40    0.70
   6   4   0    4.40    0.50
   6   4   0    3.90    1.00
  -6   4   0    2.80    0.90
   6   4   0    4.00    0.50
   6   4   0    3.70    1.10
  -7  -4   0    3.30    0.50
   7  -4   0    3.00    0.60
  -7  -4   0    2.90    1.00
   7  -4   0    3.20    0.60
  -7  -4   0    3.30    0.50
  -7  -4   0    3.90    1.40
   7  -4   0    3.50    0.40
   7  -4   0    2.40    0.90
  -7  -4   0    2.70    0.60
   7  -4   0    2.10    0.90
   7  -4   0    3.60    0.60
   7  -4   0    2.70    0.60
   7  -4   0    2.80    1.00
   7  -4   0    3.00    0.60
  -7  -4   0    2.90    0.50
   7  -4   0    3.00    0.60
   7  -4   0    5.50    1.00
  -7  -4   0    2.50    1.30
   7  -4   0    3.00    1.10
  -7  -4   0    3.30    0.80
   7   4   0    3.20    0.90
   7   4   0    3.00    0.70
  -7   4   0    3.60    0.70
   7   4   0    2.20    1.00
   7   4   0    3.80    1.10
   7   4   0    3.00    0.50
   7   4   0    3.10    0.50
  -7   4   0    3.10    0.60
  -7   4   0    3.30    0.70
  -7   4   0    3.40    0.60
   7   4   0    3.10    0.50
   7   4   0    1.50    1.10
   7   4   0    3.40    0.50
   7   4   0    2.60    0.50
  -7   4   0    3.10    1.00
  -7   4   0    3.00    0.90
  -7   4   0    3.40    1.00
   8  -4   0    5.60    1.30
   8  -4   0    7.30    0.80
   8  -4   0    7.70    0.60
  -8  -4   0   10.20    1.20
  -8  -4   0    9.30    1.50
   8  -4   0    7.50    0.90
  -8  -4   0    8.00    0.70
   8  -4   0    9.40    1.40
   8  -4   0    6.60    0.80
   8  -4   0    7.90    0.80
  -8  -4   0    8.70    0.70
   8  -4   0    7.40    1.30
   8  -4   0    7.20    2.40
   8  -4   0    6.90    0.80
  -8  -4   0    7.80    0.70
   8  -4   0    8.30    0.90
  -8  -4   0    7.60    0.70
   8  -4   0    5.20    1.10
   8  -4   0    7.00    1.20
   8  -4   0    7.10    0.80
  -8   4   0    7.10    1.00
   8   4   0    6.30    1.20
   8   4   0    5.60    0.90
   8   4   0    7.60    0.70
   8   4   0    7.30    0.90
   8   4   0    8.00    0.60
   8   4   0    6.70    1.40
  -8   4   0    6.10    0.80
   8   4   0    7.90    0.60
  -8   4   0    7.40    0.80
  -8   4   0    9.00    1.30
   8   4   0    7.10    0.60
  -8   4   0    6.40    1.20
  -8   4   0    6.50    1.10
   8   4   0    7.70    0.60
   8   4   0    7.70    1.20
   8   4   0    8.90    1.40
  -9  -4   0    1.30    0.80
  -9  -4   0    1.70    0.50
   9  -4   0    1.70    0.40
   9  -4   0    0.50    0.60
   9  -4   0    1.00    0.60
   9  -4   0    1.00    1.10
   9  -4   0    1.10    0.60
   9  -4   0    1.40    1.00
  -9  -4   0    0.90    0.40
  -9  -4   0    1.50    1.40
   9  -4   0   -0.10    0.90
   9  -4   0    1.50    0.60
   9  -4   0    0.70    1.00
   9  -4   0    2.20    1.30
   9  -4   0    0.80    1.20
  -9  -4   0    1.20    1.10
   9  -4   0    1.60    0.80
   9  -4   0    0.90    0.60
   9  -4   0    1.40    0.60
  -9  -4   0    1.20    0.50
   9   4   0    1.90    1.20
  -9   4   0    0.30    0.90
   9   4   0    1.90    0.50
   9   4   0    1.80    0.50
  -9   4   0    1.70    0.60
   9   4   0    2.50    1.30
   9   4   0    1.50    0.40
  -9   4   0    3.30    1.10
   9   4   0    1.80    0.40
  -9   4   0    1.50    0.60
  -9   4   0    1.00    0.60
   9   4   0    3.30    1.50
   9   4   0    1.20    0.40
  -9   4   0    1.00    0.60
   9   4   0    1.50    0.70
  -9   4   0    2.20    0.90
   9   4   0    1.30    1.00
   9   4   0    1.00    0.50
   9   4   0    1.10    0.90
   9   4   0    1.10    1.00
  10  -4   0   12.30    2.00
  10  -4   0    6.50    1.50
  10  -4   0   12.30    1.10
  10  -4   0   14.10    1.80
  10  -4   0   15.00    1.10
  10  -4   0   13.40    1.10
  10  -4   0   11.30    1.10
  10  -4   0   12.20    1.00
  10  -4   0   14.40    1.50
 -10  -4   0   17.30    2.80
 -10  -4   0   10.50    0.80
 -10  -4   0   13.30    1.90
  10  -4   0   14.50    1.90
  10  -4   0   11.60    0.80
 -10  -4   0   11.30    0.80
 -10  -4   0   11.30    0.80
  10  -4   0   13.20    1.10
  10  -4   0   11.10    1.60
 -10   4   0   12.90    1.10
  10   4   0   16.70    2.00
 -10   4   0   11.60    1.70
 -10   4   0   13.90    1.50
 -10   4   0   13.00    1.10
  10   4   0   11.70    1.00
  10   4   0   15.80    2.00
  10   4   0   13.10    2.10
  10   4   0   11.70    1.70
 -10   4   0   13.90    1.20
  10   4   0   13.80    1.10
  10   4   0   14.80    1.40
 -11  -4   0  124.39    5.70
  11  -4   0  111.79    6.20
 -11  -4   0  127.89    6.30
  11  -4   0  112.09    6.60
  11  -4   0  131.09    4.10
  11  -4   0  122.29    3.80
  11  -4   0  108.89    5.60
  11  -4   0  118.09    3.50
  11  -4   0  130.89    3.90
  11  -4   0  127.09    7.60
  11  -4   0  123.19    4.10
  11  -4   0  124.99    3.80
  11  -4   0  127.39    3.90
  11  -4   0  124.09    4.60
 -11   4   0  123.69    3.90
  11   4   0  125.49    4.40
  11   4   0  128.49    5.10
  11   4   0  128.59    5.20
 -11   4   0  124.49    4.10
 -11   4   0  126.69    3.90
  11   4   0  125.09    4.90
  11   4   0  120.99    3.90
 -11   4   0  130.99    4.00
  11   4   0  120.69    3.80
  12  -4   0  102.29    4.70
 -12  -4   0   98.89    5.10
  12  -4   0   89.29    4.50
  12  -4   0   95.69    3.00
  12  -4   0   99.59    3.00
  12  -4   0   94.39    3.50
  12  -4   0   93.09    3.90
 -12  -4   0   92.29    5.60
  12  -4   0   86.19    4.60
  12  -4   0   89.59    3.00
  12  -4   0   99.09    3.00
  12  -4   0   97.89    3.50
  12  -4   0   96.19    4.90
 -12   4   0   96.09    3.10
  12   4   0   92.19    4.40
  12   4   0  102.99    3.80
  12   4   0   98.89    3.20
 -12   4   0   95.09    3.10
  12   4   0   95.99    3.30
 -12   4   0  100.89    4.20
  12   4   0  104.19    4.30
 -12   4   0   94.29    3.10
 -12   4   0   97.49    3.20
  12   4   0  101.19    4.60
 -13  -4   0    2.30    1.90
  13  -4   0    3.00    1.50
  13  -4   0    4.20    1.20
 -13  -4   0    5.40    2.00
  13  -4   0    3.20    0.90
  13  -4   0    1.60    0.80
  13  -4   0    4.20    1.50
 -13   4   0    4.40    0.60
  13   4   0    3.40    1.10
  13   4   0    1.20    1.30
  13   4   0    2.10    0.70
  13   4   0    2.80    1.40
  13   4   0    1.70    1.20
  13   4   0    2.50    0.80
 -13   4   0    2.60    0.50
 -13   4   0    3.90    0.60
  14  -4   0    8.50    1.80
  14  -4   0   10.90    2.10
  14  -4   0    8.30    1.20
 -14  -4   0    5.10    2.40
 -14  -4   0    6.30    1.90
  14  -4   0    9.30    1.20
  14   4   0   10.10    2.00
  14   4   0    7.90    1.00
  14   4   0    7.60    1.10
  14   4   0    7.70    1.80
  14   4   0   10.70    1.80
  14   4   0    7.70    1.30
   0  -5   0    3.00    0.60
   0   5   0    3.50    0.60
   0   5   0    2.50    0.50
   1  -5   0  257.57   48.50
  -1  -5   0  391.46   61.39
  -1  -5   0  336.97   14.90
   1  -5   0  316.27   15.10
   1   5   0  272.27   49.20
   1   5   0  306.67   14.80
  -1   5   0  314.47   15.00
  -1   5   0  416.16   62.09
  -2  -5   0  160.08    4.60
   2  -5   0  158.28    4.40
   2  -5   0  160.38    4.60
  -2  -5   0  157.48    4.70
  -2  -5   0  162.48    5.00
   2  -5   0  161.28    4.70
   2  -5   0  159.58    4.70
  -2  -5   0  163.58    4.60
  -2  -5   0  155.58    4.50
   2  -5   0  166.18    4.60
  -2  -5   0  155.78    4.60
  -2   5   0  143.69    4.30
   2   5   0  156.78    4.50
  -2   5   0  154.58    4.50
   2   5   0  165.38    4.60
  -2   5   0  165.88    4.60
   2   5   0  160.68    4.50
   2   5   0  157.78    4.90
  -2   5   0  171.38    4.70
   2   5   0  155.08    4.50
  -2   5   0  157.28    4.60
   2   5   0  159.68    4.60
  -2   5   0  158.78    4.60
  -2   5   0  167.08    4.70
   2   5   0  165.08    4.60
  -3   5   0    0.00    0.10
   4  -5   0  284.57    7.80
   4  -5   0  284.17    7.90
  -4  -5   0  273.87    7.70
   4  -5   0  280.77    8.20
  -4  -5   0  267.47    7.70
  -4  -5   0  278.57    7.70
  -4   5   0  284.97    8.00
   4   5   0  301.37    7.80
   4   5   0  294.87    8.60
  -4   5   0  280.47    7.60
   5   5   0  419.16   11.20
  -6  -5   0  125.89    4.80
   6  -5   0  118.79    4.00
   6  -5   0  118.39    4.70
  -6  -5   0  111.99    3.40
  -6  -5   0  117.69    4.30
   6  -5   0  108.19    4.20
   6  -5   0  113.69    4.30
  -6  -5   0  113.29    4.70
   6  -5   0  118.69    3.20
   6  -5   0  114.29    3.60
   6  -5   0  112.39    3.70
   6  -5   0  117.99    3.20
   6  -5   0  112.19    3.60
   6  -5   0  117.49    4.20
  -6  -5   0  106.89    3.40
  -6  -5   0  113.49    3.50
   6  -5   0  113.39    3.70
  -6  -5   0  115.09    3.90
   6  -5   0  117.09    4.30
   6  -5   0  117.19    3.70
   6  -5   0  116.29    3.60
   6  -5   0  113.09    4.10
   6   5   0  106.89    3.80
   6   5   0  105.89    4.60
   6   5   0  115.19    3.40
   6   5   0  114.99    4.50
   6   5   0  114.29    3.50
   6   5   0  107.39    3.40
   6   5   0  114.29    3.50
  -6   5   0  112.89    3.70
  -6   5   0  118.89    3.70
   6   5   0  113.49    4.10
   6   5   0  108.59    3.40
  -6   5   0  118.59    3.70
   6   5   0  112.29    4.50
  -6   5   0  117.99    3.70
  -6   5   0  113.49    3.70
  -6   5   0  115.49    4.00
   6   5   0  116.79    3.30
  -6   5   0  122.09    4.20
  -7  -5   0  312.77    9.90
   7  -5   0  298.27    8.50
   7  -5   0  306.97    9.40
  -7  -5   0  307.77    8.30
   7  -5   0  303.17    9.20
   7  -5   0  306.07    9.80
   7  -5   0  315.57    8.50
   7  -5   0  304.67    8.00
  -7  -5   0  325.97   10.00
   7  -5   0  287.27    9.00
   7  -5   0  305.07    8.60
  -7  -5   0  311.87    9.40
   7  -5   0  306.37    8.40
  -7  -5   0  307.37    8.30
  -7  -5   0  297.67    8.30
   7  -5   0  303.47    9.50
   7  -5   0  309.37    8.50
  -7  -5   0  300.37    8.30
   7  -5   0  301.97    8.50
   7  -5   0  300.27    8.00
  -7  -5   0  303.47    8.90
   7  -5   0  301.47    9.00
   7  -5   0  308.07    8.50
   7   5   0  320.27    8.30
   7   5   0  311.07    8.30
   7   5   0  309.27    8.20
  -7   5   0  300.37    8.50
   7   5   0  298.57    9.60
   7   5   0  296.27    9.70
  -7   5   0  305.37    8.50
  -7   5   0  306.17    9.20
  -7   5   0  280.97    9.30
  -7   5   0  309.17    9.00
   7   5   0  303.37    9.90
   7   5   0  297.17    8.20
  -7   5   0  308.17    8.50
   7   5   0  297.47    8.70
  -7   5   0  303.87    8.70
   7   5   0  308.37    8.20
   7   5   0  289.07    8.20
   7   5   0  300.77    9.10
   8  -5   0  127.59    3.60
  -8  -5   0  135.19    3.90
   8  -5   0  131.79    4.10
   8  -5   0  131.99    4.10
   8  -5   0  133.39    4.30
  -8  -5   0  135.69    5.60
   8  -5   0  132.49    5.10
   8  -5   0  123.99    4.90
   8  -5   0  126.99    4.70
   8  -5   0  127.09    3.60
   8  -5   0  129.89    5.50
   8  -5   0  133.09    4.10
   8  -5   0  134.59    4.20
   8  -5   0  133.39    4.10
  -8  -5   0  130.69    3.90
   8  -5   0  132.79    5.30
  -8  -5   0  136.39    5.10
  -8  -5   0  132.59    4.00
  -8  -5   0  131.89    3.90
   8  -5   0  126.89    4.70
  -8  -5   0  133.59    4.50
   8  -5   0  132.79    4.30
  -8  -5   0  133.49    5.70
   8   5   0  130.29    4.80
  -8   5   0  132.49    4.10
  -8   5   0  129.89    4.40
   8   5   0  131.79    3.80
  -8   5   0  131.09    4.10
   8   5   0  133.69    5.30
   8   5   0  124.99    5.30
   8   5   0  138.49    3.90
   8   5   0  124.99    3.90
  -8   5   0  131.59    4.10
   8   5   0  128.19    4.70
   8   5   0  125.39    3.80
   8   5   0  131.69    3.80
  -8   5   0  133.99    4.80
   8   5   0  134.19    3.90
   8   5   0  120.89    5.50
   8   5   0  125.99    4.40
   9  -5   0  114.99    4.80
   9  -5   0  114.99    3.70
   9  -5   0  116.19    3.80
  -9  -5   0  119.39    5.50
   9  -5   0  122.89    4.80
  -9  -5   0  115.09    4.20
   9  -5   0  116.09    4.50
   9  -5   0  118.09    3.70
   9  -5   0  106.89    4.40
  -9  -5   0  109.89    3.40
   9  -5   0  116.29    3.70
   9  -5   0  111.99    3.70
  -9  -5   0  120.39    3.50
  -9  -5   0  119.09    4.90
  -9  -5   0  112.89    3.40
  -9  -5   0  111.99    3.40
   9  -5   0  109.69    5.20
   9  -5   0  114.39    4.00
   9  -5   0  115.69    3.70
   9  -5   0  114.39    3.20
   9  -5   0  109.29    3.10
   9   5   0  113.89    3.40
  -9   5   0  117.59    3.80
  -9   5   0  119.29    4.50
   9   5   0  116.09    3.30
   9   5   0  107.99    3.30
  -9   5   0  107.59    3.70
   9   5   0   99.79    5.20
  -9   5   0  114.89    3.70
   9   5   0  113.39    3.50
   9   5   0  113.59    4.10
   9   5   0  114.29    3.40
   9   5   0  108.39    4.90
   9   5   0  106.99    5.10
   9   5   0  113.19    4.50
  -9   5   0  118.39    4.60
   9   5   0  105.29    4.10
  -9   5   0  115.19    4.10
   9   5   0  112.19    4.50
  10  -5   0    0.80    1.20
 -10  -5   0    0.70    0.50
 -10  -5   0    1.60    0.90
  10  -5   0    1.10    0.60
  10  -5   0    0.60    1.10
  10  -5   0    2.10    0.70
  10  -5   0    1.50    0.70
  10  -5   0    0.60    0.80
 -10  -5   0    0.70    0.40
  10  -5   0    0.00    1.00
  10  -5   0    1.20    0.70
 -10  -5   0    0.40    0.50
 -10  -5   0    0.80    1.30
 -10  -5   0    1.20    0.50
 -10  -5   0    2.40    1.70
  10  -5   0    0.90    0.70
  10  -5   0    0.00    1.00
  10  -5   0    1.10    1.00
  10  -5   0    1.20    0.70
  10   5   0    0.20    1.10
 -10   5   0    1.00    1.10
  10   5   0   -0.20    1.00
 -10   5   0    1.90    0.70
  10   5   0    1.10    0.60
 -10   5   0   -0.60    0.80
  10   5   0    0.80    0.40
  10   5   0    0.40    0.80
 -10   5   0    1.10    0.70
  10   5   0    1.30    0.60
 -10   5   0    0.60    0.60
  10   5   0    1.40    1.20
  11  -5   0  103.79    3.60
  11  -5   0  103.09    3.30
 -11  -5   0   99.39    5.00
  11  -5   0  102.79    3.40
  11  -5   0   91.29    4.30
  11  -5   0  105.89    3.60
 -11  -5   0   97.89    5.60
  11  -5   0   97.39    4.60
  11  -5   0   97.09    4.90
  11  -5   0  103.39    4.60
  11  -5   0   97.99    3.90
  11  -5   0  112.69    3.40
 -11   5   0   93.09    3.30
  11   5   0  100.69    3.30
  11   5   0   99.39    4.50
 -11   5   0  101.19    4.40
  11   5   0   92.39    3.30
 -11   5   0   95.09    3.30
  11   5   0   96.89    4.10
 -11   5   0   96.29    4.00
  11   5   0  102.09    3.90
  11   5   0   98.19    4.60
 -11   5   0   98.69    3.40
 -11   5   0   99.39    3.50
  12  -5   0    2.00    0.60
  12  -5   0    0.90    1.10
  12  -5   0    3.20    0.70
  12  -5   0    0.60    1.20
 -12  -5   0    3.00    2.00
  12  -5   0    1.20    1.50
  12  -5   0    1.10    0.80
 -12  -5   0    1.10    1.40
  12  -5   0    1.30    0.80
  12  -5   0    0.50    0.60
  12  -5   0    1.70    1.40
  12  -5   0    1.60    0.60
  12  -5   0    1.70    1.00
 -12   5   0    0.40    1.00
  12   5   0    0.60    0.70
  12   5   0    0.50    1.10
 -12   5   0    1.80    0.70
  12   5   0    0.90    1.20
 -12   5   0    1.00    0.60
 -12   5   0    1.60    0.70
  12   5   0    0.30    0.90
  12   5   0    1.80    1.10
  12   5   0    0.90    0.60
  13  -5   0   25.50    1.20
  13  -5   0   25.90    2.50
  13  -5   0   20.20    2.40
 -13  -5   0   21.80    2.80
 -13  -5   0   23.00    3.30
  13  -5   0   31.20    1.90
  13  -5   0   29.00    1.90
  13  -5   0   28.70    2.20
  13  -5   0   28.60    1.20
  13   5   0   27.90    2.60
  13   5   0   29.90    2.90
  13   5   0   26.30    1.70
  13   5   0   28.40    2.40
  13   5   0   29.00    2.10
 -13   5   0   23.10    1.30
 -13   5   0   25.20    1.40
 -13   5   0   24.20    1.40
 -13   5   0   30.30    2.40
  13   5   0   25.20    1.50
  14  -5   0    2.70    1.60
  14  -5   0    2.60    0.90
 -14  -5   0    3.10    1.90
  14  -5   0    3.70    1.70
  14  -5   0    3.00    1.00
  14  -5   0    2.70    1.20
 -14  -5   0    3.00    2.10
  14   5   0    4.70    0.90
  14   5   0    4.40    1.10
  14   5   0    2.20    1.40
  14   5   0    3.10    1.30
  14   5   0    2.80    0.90
  14   5   0    4.50    1.60
   0  -6   0   98.69    3.10
   0  -6   0   96.69    2.80
   0  -6   0  104.59    3.10
   0  -6   0   88.79    2.90
   0  -6   0   90.09    2.90
   0  -6   0   93.79    3.00
   0  -6   0   95.79    3.00
   0   6   0  110.89    3.50
   0   6   0   99.79    3.00
   0   6   0   93.29    2.90
   0   6   0   87.69    2.90
   0   6   0   96.49    3.00
   0   6   0   90.79    3.20
   1  -6   0  598.94   24.10
   1  -6   0  556.64   91.49
  -1  -6   0  734.83   87.99
  -1  -6   0  645.44   24.50
  -1   6   0  578.24   76.59
   1   6   0  577.54   23.50
   1   6   0  902.61  102.79
  -1   6   0  577.44   23.80
   2  -6   0 2497.85  172.08
  -2  -6   0 2317.57   65.99
   2  -6   0 2218.08   66.79
   2   6   0 2132.09  121.39
   2   6   0 2049.29   64.99
  -2   6   0 2194.18   66.69
   3  -6   0  611.14   88.89
  -3  -6   0  514.75   20.90
   3  -6   0  486.75   21.70
  -3  -6   0  672.73   87.09
  -3   6   0  434.76   73.79
   3   6   0  346.37   64.89
   3   6   0  502.95   20.90
   4  -6   0    6.40    0.80
   4  -6   0    8.50    1.10
  -4  -6   0    6.90    0.50
  -4  -6   0    6.10    0.40
  -4  -6   0    6.90    0.80
  -4  -6   0    6.80    0.80
  -4  -6   0    5.10    0.70
  -4  -6   0    5.20    1.10
  -4  -6   0    3.50    0.90
   4  -6   0    6.50    0.60
  -4  -6   0    6.50    0.70
   4  -6   0    8.70    0.90
  -4  -6   0    7.50    1.00
   4  -6   0    6.60    0.80
   4  -6   0    6.90    0.70
   4  -6   0    7.10    0.90
   4  -6   0    7.40    0.80
   4  -6   0    6.50    0.90
   4  -6   0    6.70    0.60
   4  -6   0    6.80    0.80
  -4  -6   0    7.50    0.90
   4   6   0    6.70    0.70
   4   6   0    6.50    0.60
   4   6   0    6.10    0.90
   4   6   0    5.70    0.60
   4   6   0    5.00    0.80
   4   6   0    7.20    0.80
  -4   6   0    7.50    0.70
  -4   6   0    6.80    0.60
  -4   6   0    6.60    0.60
  -4   6   0    5.60    0.80
  -4   6   0    5.90    0.80
   4   6   0    6.80    0.50
   4   6   0    7.20    0.90
   4   6   0    8.70    1.20
  -4   6   0    6.70    0.80
   4   6   0    7.90    0.80
  -4   6   0    7.50    1.00
   4   6   0    4.90    1.00
   5  -6   0  243.58    7.30
  -5  -6   0  234.28    6.60
  -5  -6   0  244.98    7.70
   5  -6   0  245.88    6.70
  -5  -6   0  240.68    7.20
  -5  -6   0  234.18    6.60
   5  -6   0  236.88    6.80
   5  -6   0  239.48    7.20
   5  -6   0  232.38    6.30
   5  -6   0  237.68    6.80
   5  -6   0  226.38    6.50
  -5  -6   0  224.38    6.60
   5  -6   0  252.47    7.70
  -5  -6   0  239.48    7.00
  -5  -6   0  244.78    7.70
   5  -6   0  228.58    7.00
   5  -6   0  240.18    6.80
   5  -6   0  232.38    6.80
  -5   6   0  233.58    6.80
   5   6   0  232.58    6.60
  -5   6   0  223.58    6.60
  -5   6   0  229.48    6.40
  -5   6   0  238.38    6.90
   5   6   0  238.38    6.60
   5   6   0  230.88    6.50
   5   6   0  233.98    6.50
   5   6   0  244.88    7.50
  -5   6   0  240.28    7.10
  -5   6   0  229.78    6.40
  -5   6   0  224.18    6.80
  -5   6   0  250.47    6.80
   5   6   0  229.98    6.90
  -5   6   0  234.28    6.80
   5   6   0  230.98    7.20
   5   6   0  241.88    7.70
   5   6   0  231.08    6.60
   5   6   0  230.58    6.70
  -6  -6   0   48.80    1.90
   6  -6   0   41.60    2.50
  -6  -6   0   49.80    3.00
  -6  -6   0   51.39    2.30
   6  -6   0   48.70    2.60
  -6  -6   0   47.80    3.00
  -6  -6   0   49.20    1.90
   6  -6   0   48.70    2.00
  -6  -6   0   49.70    1.90
   6  -6   0   46.80    2.10
   6  -6   0   48.60    2.90
   6  -6   0   51.59    2.00
   6  -6   0   50.39    2.10
   6  -6   0   48.40    1.90
   6  -6   0   47.20    1.50
   6  -6   0   51.69    2.40
   6  -6   0   49.00    2.60
   6  -6   0   52.09    2.10
  -6  -6   0   50.49    2.60
  -6   6   0   49.20    2.10
  -6   6   0   46.60    2.30
   6   6   0   54.19    1.80
   6   6   0   49.30    2.30
  -6   6   0   48.30    2.30
   6   6   0   48.20    1.80
  -6   6   0   49.50    1.50
   6   6   0   51.29    1.90
  -6   6   0   46.70    2.00
   6   6   0   48.90    1.80
  -6   6   0   52.39    2.50
   6   6   0   52.29    3.00
  -6   6   0   47.90    2.10
   6   6   0   49.30    1.90
  -6   6   0   48.50    2.10
   6   6   0   49.99    2.50
   6   6   0   52.19    1.90
   6   6   0   49.80    2.80
  -6   6   0   47.80    1.50
  -7  -6   0  125.79    3.80
   7  -6   0  127.69    4.00
   7  -6   0  124.29    4.80
   7  -6   0  128.89    4.80
   7  -6   0  125.99    4.20
   7  -6   0  129.69    4.90
  -7  -6   0  126.29    3.90
   7  -6   0  130.29    3.50
   7  -6   0  129.59    4.10
   7  -6   0  123.49    3.50
   7  -6   0  128.99    4.10
   7  -6   0  124.29    4.10
  -7  -6   0  129.29    4.80
   7  -6   0  123.59    4.50
   7  -6   0  131.49    4.10
  -7  -6   0  127.49    3.80
  -7  -6   0  125.79    4.40
   7  -6   0  125.69    4.00
   7  -6   0  132.79    5.30
   7   6   0  118.39    5.20
   7   6   0  120.29    5.00
  -7   6   0  124.09    4.10
   7   6   0  126.29    3.80
   7   6   0  133.89    3.90
   7   6   0  128.99    3.80
   7   6   0  127.69    5.10
  -7   6   0  126.09    4.10
  -7   6   0  125.39    4.60
  -7   6   0  126.09    4.10
   7   6   0  130.49    4.30
  -7   6   0  126.89    4.10
  -7   6   0  125.59    4.40
   7   6   0  140.09    3.90
   7   6   0  127.59    3.80
  -7   6   0  128.39    4.10
   7   6   0  129.29    3.80
   7   6   0  120.99    4.60
   8  -6   0   15.40    1.20
  -8  -6   0   23.10    2.20
  -8  -6   0   23.90    2.60
   8  -6   0   15.70    1.30
   8  -6   0   16.80    2.00
   8  -6   0   15.30    1.30
   8  -6   0   12.00    1.60
  -8  -6   0   16.90    1.10
   8  -6   0   13.80    1.20
   8  -6   0   15.20    2.00
  -8  -6   0   14.70    1.40
   8  -6   0   17.40    1.70
   8  -6   0   16.40    1.30
   8  -6   0   14.40    1.20
  -8  -6   0   16.70    2.10
  -8  -6   0   17.10    1.10
  -8  -6   0   16.80    1.10
   8  -6   0   18.50    1.90
   8  -6   0   15.50    1.30
  -8   6   0   16.10    1.30
   8   6   0   15.40    2.10
   8   6   0   15.30    1.00
   8   6   0   12.80    1.80
   8   6   0   17.90    1.10
  -8   6   0   20.00    1.30
   8   6   0   15.20    1.00
  -8   6   0   15.50    1.40
  -8   6   0   17.30    1.70
  -8   6   0   18.00    1.30
  -8   6   0   17.40    1.30
   8   6   0   15.60    1.00
   8   6   0   13.90    1.20
   8   6   0   16.60    1.50
   8   6   0   19.10    2.30
   8   6   0   13.40    1.50
  -8   6   0   15.30    1.60
   8   6   0   17.30    1.10
   9  -6   0   65.69    4.10
  -9  -6   0   56.19    2.10
   9  -6   0   52.39    3.00
   9  -6   0   60.89    2.50
  -9  -6   0   62.49    2.20
   9  -6   0   54.09    3.30
   9  -6   0   63.09    2.40
  -9  -6   0   58.39    3.80
   9  -6   0   62.09    5.10
  -9  -6   0   64.99    3.50
   9  -6   0   57.89    2.50
   9  -6   0   59.69    2.50
   9  -6   0   63.49    2.50
   9  -6   0   59.89    2.40
  -9  -6   0   64.39    4.00
   9  -6   0   61.49    3.30
  -9  -6   0   56.49    2.10
  -9  -6   0   57.19    2.10
  -9  -6   0   61.99    2.90
   9  -6   0   59.49    2.50
   9   6   0   53.39    3.40
   9   6   0   59.29    2.10
   9   6   0   59.69    2.70
   9   6   0   57.89    2.20
   9   6   0   57.49    3.10
   9   6   0   58.49    2.10
  -9   6   0   57.99    2.40
  -9   6   0   61.59    3.20
   9   6   0   57.39    3.10
   9   6   0   53.39    4.10
  -9   6   0   63.09    2.50
   9   6   0   61.09    2.20
   9   6   0   58.89    2.10
  -9   6   0   60.49    3.10
   9   6   0   55.29    3.60
   9   6   0   59.09    2.10
  -9   6   0   59.69    2.70
  -9   6   0   57.59    2.40
 -10  -6   0  106.99    3.40
 -10  -6   0  116.59    3.40
  10  -6   0  110.29    3.80
  10  -6   0  113.29    3.90
  10  -6   0  112.69    3.90
 -10  -6   0  121.69    5.90
 -10  -6   0  115.69    3.40
  10  -6   0  103.19    5.20
  10  -6   0  116.49    4.10
  10  -6   0  111.29    4.70
  10  -6   0  110.89    4.00
  10  -6   0  118.69    5.00
  10  -6   0  111.59    5.10
 -10  -6   0  113.39    3.50
  10  -6   0  115.29    3.90
 -10  -6   0  120.29    5.20
  10  -6   0  114.29    3.80
 -10  -6   0  115.09    4.40
  10   6   0  113.79    3.60
  10   6   0  111.09    4.80
 -10   6   0  112.89    3.90
 -10   6   0  113.79    3.80
  10   6   0  111.39    4.70
  10   6   0  110.09    3.30
  10   6   0  109.99    3.30
  10   6   0  117.59    3.40
 -10   6   0  118.39    4.70
  10   6   0  112.39    4.20
  10   6   0  116.29    3.70
  10   6   0  119.19    3.40
 -10   6   0  106.89    3.80
 -10   6   0  116.19    4.20
 -10   6   0  120.89    4.90
 -11  -6   0  195.08    7.50
  11  -6   0  195.38    5.90
  11  -6   0  186.28    7.40
  11  -6   0  193.38    7.30
  11  -6   0  193.68    6.10
  11  -6   0  205.08    6.10
 -11  -6   0  190.68    5.40
  11  -6   0  203.08    5.90
 -11  -6   0  192.98    5.40
  11  -6   0  192.08    5.90
  11  -6   0  198.18    5.90
  11  -6   0  191.08    7.00
 -11  -6   0  193.78    5.50
 -11  -6   0  207.18    8.40
  11  -6   0  200.68    6.30
  11   6   0  195.68    5.80
 -11   6   0  196.68    5.90
  11   6   0  196.18    6.40
 -11   6   0  188.28    5.90
  11   6   0  201.58    5.90
 -11   6   0  200.08    6.00
 -11   6   0  198.58    6.00
 -11   6   0  197.08    7.00
 -11   6   0  196.28    6.50
 -12  -6   0    3.00    1.90
  12  -6   0    2.60    0.90
  12  -6   0    4.60    0.80
  12  -6   0    4.30    1.40
  12  -6   0    4.00    0.80
  12  -6   0    4.20    0.80
  12  -6   0    1.30    1.50
  12  -6   0    2.20    0.90
  12  -6   0    3.10    1.10
 -12  -6   0    2.50    1.50
  12  -6   0    3.50    1.40
  12  -6   0    3.10    0.80
 -12   6   0    3.30    0.80
  12   6   0    3.70    1.10
  12   6   0    3.60    0.80
 -12   6   0    3.50    0.80
  12   6   0    3.30    1.40
  12   6   0    3.60    1.40
 -12   6   0    3.90    0.80
  12   6   0    4.80    1.30
 -12   6   0    2.40    0.80
 -12   6   0    3.00    1.10
  12   6   0    4.70    0.80
  13  -6   0    4.00    1.50
  13  -6   0    5.30    0.90
  13  -6   0    4.10    1.20
  13  -6   0    1.00    1.40
 -13  -6   0    4.60    2.30
  13  -6   0    4.90    0.80
  13  -6   0    5.30    0.70
  13  -6   0    6.00    1.10
  13  -6   0    4.40    0.70
  13  -6   0    5.40    1.10
 -13  -6   0    4.10    1.70
  13   6   0    5.50    1.80
  13   6   0    4.20    0.90
  13   6   0    4.90    1.20
 -13   6   0    3.90    0.80
 -13   6   0    3.50    0.80
 -13   6   0    5.50    0.80
  13   6   0    6.00    1.30
  13   6   0    6.00    1.70
 -13   6   0    5.40    1.10
  13   6   0    4.70    0.80
 -13   6   0    5.10    1.30
  14  -6   0    6.80    1.30
  14  -6   0    5.80    1.80
  14  -6   0    7.50    1.40
 -14  -6   0    9.20    2.10
 -14  -6   0    6.50    2.60
  14  -6   0    4.70    1.70
  14   6   0    4.90    1.70
 -14   6   0    7.00    0.80
  14   6   0    5.10    1.20
  14   6   0    6.30    1.00
 -14   6   0    7.30    0.80
 -14   6   0    5.60    0.70
  14   6   0    8.60    1.20
  14   6   0    8.40    1.60
  14   6   0   10.50    2.10
   0  -7   0  -23.60   34.20
   0  -7   0   20.40    4.70
   0   7   0   15.00   29.10
   1  -7   0 1053.09   38.20
  -1  -7   0 1172.88   38.60
  -1  -7   0 1090.09   93.19
   1  -7   0 1256.37  101.39
   1   7   0 1020.10   37.40
   1   7   0 1331.97   98.29
  -1   7   0 1055.29   38.30
  -2  -7   0    9.20    0.90
   2  -7   0    9.40    0.90
   2  -7   0    7.70    0.80
  -2  -7   0    8.70    0.90
   2  -7   0    8.80    0.70
   2  -7   0   11.60    1.60
   2  -7   0    5.80    0.80
  -2  -7   0    9.80    0.50
  -2  -7   0    8.10    1.00
   2  -7   0    7.90    0.90
  -2  -7   0    9.90    0.90
  -2  -7   0    9.80    0.90
  -2  -7   0   10.30    0.90
  -2  -7   0   11.20    0.90
   2  -7   0    8.30    0.80
   2  -7   0    8.80    1.00
  -2  -7   0   10.10    0.70
  -2   7   0    7.00    0.60
  -2   7   0    8.30    0.80
   2   7   0    9.00    0.80
  -2   7   0    7.90    0.80
  -2   7   0   10.50    1.00
  -2   7   0    7.50    0.80
  -2   7   0    9.90    1.00
   2   7   0    7.40    0.80
  -2   7   0    8.30    0.80
   2   7   0    7.70    0.70
   2   7   0   11.20    1.10
   2   7   0    9.30    0.80
  -2   7   0    8.30    0.70
   2   7   0    9.00    0.80
   2   7   0    9.70    0.50
  -3  -7   0  443.36   20.10
   3  -7   0  418.76   20.70
   3  -7   0  522.65   88.99
  -3  -7   0  369.66   67.89
   3   7   0  418.06   19.80
   3   7   0  482.05   79.29
  -3   7   0  500.45   88.19
   4  -7   0  174.78    5.20
  -4  -7   0  180.28    6.80
  -4  -7   0  164.18    4.80
   4  -7   0  173.38    5.30
  -4  -7   0  176.88    5.20
  -4  -7   0  163.38    5.20
   4  -7   0  176.08    5.00
  -4  -7   0  173.68    5.20
  -4  -7   0  172.38    5.20
   4  -7   0  177.08    5.20
   4  -7   0  186.78    5.40
  -4  -7   0  172.48    4.80
   4  -7   0  178.68    5.60
   4  -7   0  180.48    5.40
   4  -7   0  178.58    5.60
   4  -7   0  178.88    5.40
  -4  -7   0  178.68    5.50
  -4  -7   0  187.08    6.10
  -4  -7   0  183.98    6.00
   4  -7   0  185.58    5.00
   4  -7   0  174.08    5.30
   4   7   0  170.98    5.90
  -4   7   0  169.98    5.30
   4   7   0  175.48    5.30
   4   7   0  177.28    5.20
  -4   7   0  186.48    5.20
  -4   7   0  180.38    5.10
  -4   7   0  180.68    5.50
   4   7   0  177.88    5.20
  -4   7   0  182.28    5.40
   4   7   0  174.98    5.40
   4   7   0  176.48    5.10
  -4   7   0  183.58    5.40
   4   7   0  179.98    5.60
   4   7   0  177.58    5.10
  -4   7   0  167.58    4.80
  -4   7   0  166.98    5.00
   4   7   0  176.98    5.20
  -4   7   0  175.78    5.30
   5  -7   0   68.29    2.80
   5  -7   0   74.89    2.80
   5  -7   0   66.19    3.30
  -5  -7   0   70.89    3.50
  -5  -7   0   71.79    2.60
   5  -7   0   71.39    2.50
   5  -7   0   76.49    3.20
  -5  -7   0   79.69    3.00
   5  -7   0   68.79    2.80
  -5  -7   0   73.29    2.60
  -5  -7   0   72.89    3.60
   5  -7   0   82.29    2.90
   5  -7   0   74.79    2.70
  -5  -7   0   67.29    2.60
  -5  -7   0   77.09    3.10
   5  -7   0   74.59    2.20
  -5  -7   0   75.79    2.60
   5  -7   0   75.69    3.10
   5  -7   0   76.59    3.00
   5   7   0   74.79    2.50
  -5   7   0   76.59    2.80
  -5   7   0   74.89    2.80
  -5   7   0   74.79    2.50
   5   7   0   74.59    3.10
  -5   7   0   71.69    2.40
   5   7   0   73.39    2.30
  -5   7   0   80.09    2.80
  -5   7   0   77.19    3.10
   5   7   0   76.69    2.60
   5   7   0   70.39    2.60
   5   7   0   74.89    2.50
   5   7   0   76.59    3.40
  -5   7   0   75.89    2.50
   5   7   0   70.39    2.90
  -5   7   0   74.59    2.80
   5   7   0   73.69    2.80
   5   7   0   72.79    2.60
   5   7   0   73.89    3.50
  -6  -7   0  898.11   33.60
   6  -7   0  929.61   36.40
   6  -7   0 1017.30  130.89
  -6   7   0  908.81   36.60
  -6   7   0  848.12  125.19
   6   7   0  959.90   34.10
   7  -7   0   18.20    1.30
   7  -7   0   18.10    0.80
   7  -7   0   18.10    1.30
   7  -7   0   20.20    1.90
   7  -7   0   13.70    1.60
  -7  -7   0   17.40    1.20
  -7  -7   0   19.30    1.90
  -7  -7   0   18.20    2.10
  -7  -7   0   21.60    2.20
   7  -7   0   19.00    1.40
   7  -7   0   17.00    1.90
   7  -7   0   20.80    1.20
  -7  -7   0   17.90    1.60
  -7  -7   0   20.60    1.20
   7  -7   0   20.70    1.90
  -7  -7   0   20.60    1.20
   7  -7   0   19.70    1.40
   7  -7   0   17.00    0.70
   7  -7   0   20.40    1.50
   7  -7   0   20.30    1.70
   7   7   0   19.30    2.00
   7   7   0   18.70    1.70
  -7   7   0   19.60    1.40
  -7   7   0   19.10    1.60
  -7   7   0   21.80    2.40
   7   7   0   18.90    1.20
  -7   7   0   21.90    1.40
   7   7   0   18.10    1.10
   7   7   0   17.70    1.20
  -7   7   0   18.90    1.30
  -7   7   0   19.20    1.40
   7   7   0   24.10    2.50
  -7   7   0   16.30    1.60
   7   7   0   20.60    1.60
   7   7   0   19.80    1.10
   7   7   0   17.90    1.20
  -8  -7   0  106.69    5.00
   8  -7   0  107.59    4.20
  -8  -7   0  104.19    3.30
  -8  -7   0   99.19    3.30
   8  -7   0  101.49    4.40
  -8  -7   0  100.29    3.30
   8  -7   0  102.29    3.50
   8  -7   0  104.99    4.30
  -8  -7   0  103.79    4.40
  -8  -7   0  104.49    3.30
   8  -7   0  108.89    3.70
   8  -7   0  100.89    3.50
   8  -7   0   99.99    3.50
   8  -7   0  104.69    4.50
   8  -7   0  103.39    4.80
  -8  -7   0  103.99    4.00
   8  -7   0  106.19    3.60
  -8  -7   0  102.49    4.90
   8  -7   0  109.69    3.70
   8  -7   0  109.79    3.70
   8   7   0  103.59    3.30
   8   7   0   97.29    3.30
   8   7   0  107.99    3.90
  -8   7   0  104.99    4.20
  -8   7   0  107.49    3.60
  -8   7   0  104.19    3.60
   8   7   0   99.89    3.20
  -8   7   0  104.79    3.60
   8   7   0   95.99    4.80
   8   7   0   99.09    4.70
   8   7   0   99.99    3.30
   8   7   0  106.19    4.30
   8   7   0   98.49    3.30
  -8   7   0  104.09    3.60
  -8   7   0  105.39    4.00
   9  -7   0   14.20    2.10
   9  -7   0   14.30    1.30
  -9  -7   0    8.80    2.00
   9  -7   0   11.90    1.20
  -9  -7   0   12.10    1.00
   9  -7   0   12.30    1.20
  -9  -7   0   11.20    1.90
  -9  -7   0   12.50    1.00
   9  -7   0   10.80    1.10
  -9  -7   0   13.60    1.60
  -9  -7   0   11.30    1.00
   9  -7   0   14.70    1.80
   9  -7   0   13.20    1.90
   9  -7   0   11.50    1.20
  -9  -7   0   10.90    1.10
   9  -7   0   11.60    1.20
   9  -7   0   12.70    1.30
   9  -7   0   12.70    1.80
  -9  -7   0    9.70    2.00
   9   7   0    9.60    1.60
   9   7   0   10.10    1.30
   9   7   0    9.70    1.10
  -9   7   0   11.90    1.20
  -9   7   0   11.30    1.50
  -9   7   0    9.80    1.60
   9   7   0   10.90    0.90
  -9   7   0   15.30    1.40
  -9   7   0   11.60    1.20
   9   7   0   11.50    1.00
  -9   7   0   10.90    1.20
   9   7   0   11.80    1.00
   9   7   0   12.80    1.10
   9   7   0   11.20    0.90
  -9   7   0   13.40    1.20
   9   7   0   10.00    1.70
  10  -7   0   79.29    3.20
  10  -7   0   77.89    3.10
  10  -7   0   77.79    4.20
  10  -7   0   94.69    5.90
  10  -7   0   82.79    3.10
 -10  -7   0   85.69    5.00
  10  -7   0   81.89    3.90
  10  -7   0   79.39    3.20
  10  -7   0   79.09    3.20
  10  -7   0   82.59    3.20
 -10  -7   0   88.59    5.50
  10  -7   0   78.99    4.40
 -10  -7   0   81.49    2.70
 -10  -7   0   81.39    4.30
 -10  -7   0   83.69    2.70
 -10  -7   0   78.29    2.70
  10   7   0   83.69    3.50
  10   7   0   79.79    2.70
 -10   7   0   79.69    3.40
 -10   7   0   81.79    3.10
 -10   7   0   86.09    3.90
  10   7   0   84.69    4.00
  10   7   0   86.59    4.10
 -10   7   0   87.59    3.20
 -10   7   0   81.49    4.00
 -10   7   0   84.99    3.20
  10   7   0   88.09    2.70
  10   7   0   80.19    2.60
  10   7   0   81.99    3.00
  10   7   0   77.59    2.60
  10   7   0   83.59    2.90
 -11  -7   0   11.80    1.00
  11  -7   0   14.00    1.90
  11  -7   0   15.20    1.30
 -11  -7   0   17.10    2.80
  11  -7   0   11.70    2.10
  11  -7   0   18.20    2.30
 -11  -7   0   15.00    2.20
  11  -7   0   12.90    1.20
 -11  -7   0   12.90    1.60
  11  -7   0   11.10    1.30
  11  -7   0   13.70    1.30
  11  -7   0   14.50    1.50
  11  -7   0   13.90    1.30
  11  -7   0   14.50    1.40
 -11  -7   0   12.50    1.00
 -11  -7   0   13.40    1.00
 -11  -7   0   13.40    1.00
 -11   7   0   12.80    1.30
 -11   7   0   16.70    2.20
 -11   7   0   15.20    1.30
 -11   7   0   11.50    1.20
  11   7   0   12.70    1.20
  11   7   0   10.30    1.80
 -11   7   0   13.60    1.50
  11   7   0   14.00    1.10
  11   7   0   18.60    1.80
  11   7   0   12.30    2.10
  12  -7   0   -1.70    0.80
 -12  -7   0    0.00    1.80
  12  -7   0   -0.40    0.70
  12  -7   0   -0.70    0.70
  12  -7   0   -0.60    0.70
  12  -7   0    0.10    1.30
  12  -7   0   -0.40    0.80
  12  -7   0   -0.10    0.70
  12  -7   0   -0.50    0.70
 -12  -7   0    0.20    1.40
  12  -7   0    0.50    1.20
  12   7   0   -0.20    0.90
 -12   7   0   -0.40    0.80
  12   7   0   -0.10    0.90
  12   7   0    0.70    0.60
  12   7   0   -1.20    1.20
  12   7   0    0.60    0.70
  12   7   0    2.60    1.40
 -12   7   0    0.80    0.70
 -12   7   0   -0.50    0.70
 -12   7   0   -0.60    0.70
  13  -7   0    3.50    0.80
  13  -7   0    2.90    1.60
  13  -7   0    4.40    1.20
  13  -7   0    2.90    1.00
  13  -7   0    2.40    1.40
  13  -7   0    4.30    1.10
  13  -7   0    3.70    0.80
  13  -7   0    4.50    0.80
 -13  -7   0    0.70    2.10
 -13  -7   0    4.20    1.80
  13  -7   0    4.40    0.80
  13   7   0    3.80    1.60
  13   7   0    2.10    1.10
  13   7   0    3.40    0.80
  13   7   0    3.40    0.90
 -13   7   0    5.50    1.30
  13   7   0    4.30    1.50
 -13   7   0    3.90    1.10
 -13   7   0    3.00    0.80
 -13   7   0    4.10    0.80
  13   7   0    3.70    1.10
 -14  -7   0    1.00    1.60
  14  -7   0    1.20    0.90
 -14  -7   0    0.10    1.90
  14  -7   0    1.20    1.00
  14  -7   0    0.60    1.40
  14  -7   0    0.50    1.30
  14  -7   0    1.00    0.50
  14  -7   0    2.30    0.60
  14  -7   0    2.70    1.00
  14  -7   0    1.30    0.70
  14   7   0    0.90    1.40
 -14   7   0   -0.10    0.70
  14   7   0    1.10    0.70
 -14   7   0    1.00    0.60
  14   7   0    2.50    1.10
  14   7   0    1.50    2.00
 -14   7   0    2.60    0.70
  14   7   0    0.70    1.30
  14   7   0    1.40    0.80
   0  -8   0  442.56   89.19
   0   8   0  474.75   22.50
   0   8   0  619.34   91.29
   1  -8   0  558.74   87.09
  -1  -8   0  472.35   22.10
   1  -8   0  501.45   23.20
  -1  -8   0  461.25   77.19
  -1   8   0  461.65   22.70
   1   8   0  492.65   23.50
   1   8   0  521.55   87.99
  -1   8   0  561.64   94.99
   2  -8   0   22.00    1.30
  -2  -8   0   21.80    1.30
   2  -8   0   23.70    1.50
  -2  -8   0   23.80    1.30
  -2  -8   0   21.50    1.50
   2  -8   0   23.60    1.30
   2  -8   0   24.00    1.40
  -2  -8   0   19.10    1.30
   2  -8   0   22.10    1.40
  -2  -8   0   24.40    0.90
   2  -8   0   23.20    1.40
  -2  -8   0   24.10    1.40
   2  -8   0   22.00    1.10
  -2  -8   0   21.50    1.20
   2  -8   0   22.70    1.20
  -2  -8   0   21.00    1.40
   2   8   0   20.90    1.30
   2   8   0   20.80    1.30
  -2   8   0   22.90    1.40
   2   8   0   21.50    1.20
  -2   8   0   24.30    1.30
   2   8   0   24.90    1.40
   2   8   0   20.60    1.20
  -2   8   0   23.80    1.10
  -2   8   0   24.10    1.50
   2   8   0   20.30    1.30
  -2   8   0   24.30    1.40
   2   8   0   20.30    1.40
  -2   8   0   25.90    1.40
   2   8   0   22.20    0.90
  -2   8   0   20.10    1.30
  -2   8   0   21.00    1.00
   2   8   0   20.60    1.30
   3  -8   0  576.04   98.99
   3  -8   0  489.65   23.80
  -3  -8   0  516.15   23.00
  -3   8   0  526.55   98.69
   3   8   0  441.16   21.70
  -3   8   0  463.95   23.30
   3   8   0  429.46   75.39
   4  -8   0    7.60    1.00
   4  -8   0    5.00    0.60
   4  -8   0    5.10    0.90
  -4  -8   0    5.50    1.20
   4  -8   0    6.30    0.90
   4  -8   0    5.50    0.90
  -4  -8   0    6.70    0.80
  -4  -8   0    6.50    0.90
  -4  -8   0    5.20    0.60
   4  -8   0    7.20    1.00
   4  -8   0    7.20    1.00
  -4  -8   0    6.30    0.70
   4  -8   0    5.90    0.90
  -4  -8   0    7.00    0.90
   4  -8   0    6.20    0.90
  -4  -8   0    6.10    1.00
  -4  -8   0    5.50    1.20
   4  -8   0    6.40    0.60
  -4   8   0    7.00    1.10
  -4   8   0    6.10    0.80
   4   8   0    6.00    1.10
   4   8   0    4.80    0.50
   4   8   0    8.00    0.90
   4   8   0    7.30    0.90
  -4   8   0    5.90    0.90
  -4   8   0    6.20    0.90
   4   8   0    7.50    1.10
  -4   8   0    5.80    0.60
  -4   8   0    7.00    1.00
  -4   8   0    5.00    0.60
   4   8   0    8.10    0.90
   4   8   0    4.70    0.90
   4   8   0    6.80    0.70
  -4   8   0    5.90    0.80
   5  -8   0   35.90    2.20
   5  -8   0   34.70    2.00
  -5  -8   0   38.50    2.20
   5  -8   0   40.00    2.00
  -5  -8   0   38.30    1.30
   5  -8   0   37.20    1.60
  -5  -8   0   38.00    2.60
  -5  -8   0   41.40    2.10
  -5  -8   0   38.60    1.80
   5  -8   0   39.10    1.90
  -5  -8   0   40.50    1.80
   5  -8   0   35.90    1.80
  -5  -8   0   35.70    1.30
  -5  -8   0   36.10    2.60
   5  -8   0   36.70    2.20
   5  -8   0   34.80    1.90
  -5  -8   0   34.00    1.80
   5  -8   0   39.40    2.00
   5  -8   0   43.10    2.00
   5  -8   0   39.10    1.60
  -5   8   0   39.90    1.90
  -5   8   0   39.20    1.60
  -5   8   0   35.30    1.90
  -5   8   0   37.80    2.10
   5   8   0   35.30    2.10
   5   8   0   38.90    1.60
   5   8   0   38.60    1.40
  -5   8   0   36.50    1.70
  -5   8   0   37.70    1.90
   5   8   0   39.60    2.50
   5   8   0   38.30    1.80
   5   8   0   37.40    1.80
   5   8   0   37.80    1.70
   5   8   0   36.20    2.50
   5   8   0   37.60    1.80
  -5   8   0   37.30    2.00
  -5   8   0   38.50    1.70
   5   8   0   36.20    1.80
   5   8   0   35.70    2.20
  -6  -8   0    4.10    0.70
   6  -8   0    4.30    1.00
  -6  -8   0    2.70    0.70
  -6  -8   0    4.30    0.90
   6  -8   0    3.10    0.80
  -6  -8   0    4.50    1.10
   6  -8   0    3.30    0.40
   6  -8   0    2.40    1.20
   6  -8   0    2.10    0.80
  -6  -8   0    4.00    0.70
   6  -8   0    2.90    0.80
   6  -8   0    3.70    0.60
   6  -8   0    3.20    0.80
   6  -8   0    3.20    0.90
   6  -8   0    2.60    0.70
   6  -8   0    5.30    1.10
  -6  -8   0    3.70    0.70
  -6  -8   0    1.40    1.20
   6  -8   0    4.20    0.80
  -6  -8   0    2.40    1.30
  -6   8   0    3.30    0.60
   6   8   0    3.30    0.70
   6   8   0    3.00    0.70
   6   8   0    4.30    0.70
  -6   8   0    5.10    0.70
   6   8   0    1.90    0.80
   6   8   0    2.60    1.00
   6   8   0    3.00    0.60
  -6   8   0    4.00    0.60
  -6   8   0    3.80    0.80
  -6   8   0    2.30    0.80
   6   8   0    2.70    0.70
   6   8   0    3.20    0.60
  -6   8   0    3.40    1.00
   6   8   0    2.80    0.50
   6   8   0    3.40    1.00
  -6   8   0    2.60    0.80
  -6   8   0    3.70    0.80
   6   8   0    1.90    1.10
  -7  -8   0  111.09    4.00
   7  -8   0  115.49    4.80
   7  -8   0  103.89    4.30
  -7  -8   0  110.39    4.30
   7  -8   0  106.49    3.60
   7  -8   0  108.29    3.40
   7  -8   0  102.69    3.70
   7  -8   0  111.59    4.30
   7  -8   0  106.69    3.00
   7  -8   0  114.99    3.80
   7  -8   0  101.29    3.60
  -7  -8   0  112.89    3.80
  -7  -8   0  109.79    4.90
  -7  -8   0   98.19    3.40
  -7  -8   0  101.69    4.80
   7  -8   0  102.69    4.00
   7  -8   0  103.49    4.30
  -7  -8   0  105.99    3.50
   7   8   0  101.49    4.50
   7   8   0  106.49    3.50
   7   8   0  101.09    4.20
  -7   8   0  102.49    3.70
   7   8   0  108.59    4.00
   7   8   0   97.29    4.70
   7   8   0  101.89    3.70
  -7   8   0  104.89    3.70
   7   8   0  109.19    3.50
  -7   8   0  105.09    3.90
   7   8   0  109.79    3.50
   7   8   0  106.99    3.40
  -7   8   0  106.49    3.10
  -7   8   0  111.59    4.70
  -7   8   0  103.19    3.50
  -7   8   0  109.09    3.10
   7   8   0  103.99    3.40
  -7   8   0  104.99    3.70
   7   8   0  104.59    3.30
   8  -8   0    1.90    0.80
   8  -8   0    1.00    0.70
   8  -8   0    0.10    0.90
   8  -8   0    0.90    0.90
   8  -8   0    1.30    0.70
   8  -8   0    0.10    0.90
  -8  -8   0    3.50    1.40
   8  -8   0    1.60    0.90
   8  -8   0    1.60    0.70
   8  -8   0   -0.30    1.10
  -8  -8   0    1.50    1.30
   8  -8   0    0.70    0.80
  -8  -8   0    1.10    0.60
   8  -8   0    0.70    0.60
  -8  -8   0    1.80    0.70
  -8  -8   0    2.20    0.70
  -8  -8   0    1.60    1.10
  -8  -8   0    2.50    0.90
   8  -8   0    1.20    0.70
   8   8   0    1.30    0.60
   8   8   0    1.30    1.10
  -8   8   0    1.80    1.00
   8   8   0    0.70    0.60
  -8   8   0    0.30    0.80
   8   8   0    0.50    0.60
  -8   8   0    1.30    0.70
   8   8   0    0.90    1.10
   8   8   0    0.80    0.80
  -8   8   0    1.50    0.70
   8   8   0    1.60    0.60
   8   8   0    1.20    0.60
  -8   8   0    0.80    0.70
   8   8   0    0.70    0.60
   8   8   0    1.20    0.50
  -8   8   0    1.20    0.70
   8   8   0    0.20    0.90
  -9  -8   0   71.79    2.60
  -9  -8   0   76.59    4.50
  -9  -8   0   72.39    2.60
   9  -8   0   70.79    3.70
   9  -8   0   69.19    3.90
   9  -8   0   70.09    2.90
   9  -8   0   75.79    3.00
   9  -8   0   73.79    3.00
   9  -8   0   70.89    2.90
  -9  -8   0   68.09    3.80
   9  -8   0   79.59    3.10
  -9  -8   0   72.29    4.40
  -9  -8   0   75.29    2.60
   9  -8   0   72.69    2.90
  -9  -8   0   70.69    3.80
   9  -8   0   73.09    3.50
   9  -8   0   69.39    2.80
   9  -8   0   69.49    3.80
  -9  -8   0   72.29    2.60
  -9   8   0   73.59    3.30
   9   8   0   70.89    2.70
  -9   8   0   71.59    3.60
   9   8   0   69.59    2.50
  -9   8   0   74.89    3.00
  -9   8   0   73.19    3.00
   9   8   0   72.29    2.70
  -9   8   0   74.09    3.00
  -9   8   0   74.59    3.00
  -9   8   0   77.79    3.00
   9   8   0   74.29    2.80
   9   8   0   71.09    2.60
   9   8   0   74.99    3.30
   9   8   0   66.79    4.00
   9   8   0   69.99    2.50
   9   8   0   68.99    3.60
   9   8   0   76.09    2.60
  10  -8   0  194.88    6.90
 -10  -8   0  217.88    8.60
  10  -8   0  219.28    7.50
 -10  -8   0  225.38    8.60
 -10  -8   0  199.98    6.10
  10  -8   0  204.68    7.70
 -10  -8   0  223.98    6.20
  10  -8   0  209.48    6.60
  10  -8   0  203.18    6.50
 -10  -8   0  221.58    6.20
  10  -8   0  218.88    6.60
 -10  -8   0  209.68    6.10
  10  -8   0  214.38    6.50
  10  -8   0  210.08    6.60
  10  -8   0  199.48    7.80
 -10  -8   0  210.68    7.10
  10  -8   0  216.88    6.60
 -10  -8   0  208.98    7.70
  10  -8   0  206.48    7.60
  10   8   0  226.48    7.60
  10   8   0  214.08    6.40
 -10   8   0  218.78    6.60
  10   8   0  214.28    6.10
 -10   8   0  216.88    7.20
  10   8   0  214.88    6.10
  10   8   0  206.78    6.00
  10   8   0  214.88    6.90
 -10   8   0  211.38    6.50
 -10   8   0  212.38    7.50
  10   8   0  213.68    6.10
 -10   8   0  213.88    6.60
 -10   8   0  209.48    6.70
  10   8   0  210.28    6.20
 -10   8   0  217.58    6.60
  10   8   0  209.18    6.30
 -11  -8   0   44.60    3.50
  11  -8   0   39.50    2.20
 -11  -8   0   44.10    1.80
  11  -8   0   41.20    2.20
  11  -8   0   40.40    2.30
 -11  -8   0   41.30    1.70
  11  -8   0   44.80    3.30
 -11  -8   0   41.00    4.00
  11  -8   0   45.00    2.30
 -11  -8   0   44.10    1.80
  11  -8   0   42.90    2.30
 -11  -8   0   44.90    2.80
  11  -8   0   41.30    2.20
  11  -8   0   48.50    3.10
  11  -8   0   44.60    2.40
  11  -8   0   41.20    3.40
 -11   8   0   40.80    2.20
  11   8   0   45.60    1.70
  11   8   0   42.60    3.20
  11   8   0   43.60    1.60
  11   8   0   43.40    2.00
  11   8   0   41.30    2.60
  11   8   0   43.30    1.60
 -11   8   0   44.40    2.90
 -11   8   0   41.40    2.20
 -11   8   0   43.00    2.50
  11   8   0   42.40    1.60
  11   8   0   42.20    2.20
  11   8   0   42.00    2.10
 -11   8   0   44.30    2.30
  11   8   0   44.70    3.10
 -11   8   0   46.20    3.10
  12  -8   0   54.09    2.70
  12  -8   0   56.39    2.50
  12  -8   0   55.09    2.50
 -12  -8   0   59.29    4.00
 -12  -8   0   55.39    4.60
  12  -8   0   56.99    3.80
  12  -8   0   57.29    2.50
  12  -8   0   51.99    2.60
  12  -8   0   57.49    2.50
  12  -8   0   55.09    3.50
 -12  -8   0   54.79    1.80
  12  -8   0   47.60    2.60
 -12   8   0   50.49    2.40
  12   8   0   49.90    2.90
  12   8   0   51.19    2.60
  12   8   0   55.99    2.40
 -12   8   0   50.69    2.50
 -12   8   0   47.00    2.40
 -12   8   0   48.50    3.50
  12   8   0   57.59    2.50
  12   8   0   57.19    3.00
  12   8   0   54.59    3.50
  12   8   0   47.20    3.50
  13  -8   0   14.20    1.60
  13  -8   0   16.20    1.70
  13  -8   0   17.60    2.40
  13  -8   0   16.50    1.40
  13  -8   0   17.10    1.40
  13  -8   0   15.00    1.60
 -13  -8   0   14.10    2.30
  13  -8   0   14.60    1.30
 -13  -8   0    8.40    2.50
  13  -8   0   13.70    2.20
  13   8   0   15.80    1.60
  13   8   0   16.10    1.80
  13   8   0   16.30    2.30
  13   8   0   16.00    1.50
 -13   8   0   14.30    1.30
  13   8   0   15.80    1.80
  13   8   0   13.40    2.20
 -13   8   0   14.50    1.30
 -13   8   0   14.90    1.70
  13   8   0   15.10    1.30
 -13   8   0   14.60    1.40
 -13   8   0   14.40    1.30
  14  -8   0    1.30    1.50
 -14  -8   0    0.40    2.10
  14  -8   0    1.90    1.00
  14  -8   0    0.30    0.90
  14  -8   0    1.70    0.70
  14  -8   0    0.50    1.40
  14  -8   0    2.80    1.00
 -14  -8   0    3.50    1.90
  14  -8   0    1.90    0.70
  14   8   0    2.80    1.00
  14   8   0    1.20    1.50
  14   8   0    2.40    1.50
  14   8   0    0.60    0.70
 -14   8   0    0.90    0.70
  14   8   0    2.70    0.90
  14   8   0    2.20    1.10
 -14   8   0    1.40    0.70
   0  -9   0    0.00    0.70
   0  -9   0    0.50    0.40
   0  -9   0    0.70    0.60
   0  -9   0    0.00    0.50
   0  -9   0    1.10    0.60
   0  -9   0    0.70    0.40
   0  -9   0    1.10    0.50
   0  -9   0    0.20    0.50
   0  -9   0    0.60    0.60
   0  -9   0   -0.30    0.40
   0   9   0    0.00    0.40
   0   9   0    0.50    0.50
   0   9   0    0.00    0.50
   0   9   0    0.30    0.60
   0   9   0    0.00    0.50
   0   9   0    0.00    0.40
   0   9   0    0.00    0.50
   0   9   0    0.50    0.60
   0   9   0    1.10    0.60
  -1  -9   0  167.78    5.00
   1  -9   0  159.08    5.00
   1  -9   0  169.68    5.10
  -1  -9   0  162.08    4.50
   1  -9   0  160.68    4.90
   1  -9   0  159.88    4.80
   1  -9   0  164.38    5.10
   1  -9   0  157.18    5.00
   1  -9   0  155.28    4.80
  -1  -9   0  159.38    4.80
  -1  -9   0  161.48    4.80
  -1  -9   0  163.08    5.00
  -1  -9   0  162.28    5.00
  -1  -9   0  162.68    5.00
  -1  -9   0  163.98    5.00
  -1  -9   0  170.48    5.10
  -1  -9   0  159.28    4.80
  -1   9   0  158.98    5.00
   1   9   0  155.98    4.80
   1   9   0  159.18    4.80
  -1   9   0  163.58    4.80
  -1   9   0  163.68    5.00
   1   9   0  168.08    5.00
  -1   9   0  167.18    4.90
   1   9   0  145.79    5.20
  -1   9   0  159.08    5.00
   1   9   0  162.08    4.60
   1   9   0  165.38    5.00
   1   9   0  162.68    5.00
  -1   9   0  155.98    4.80
   1   9   0  169.68    5.00
  -1   9   0  162.78    5.00
   2  -9   0   29.40    1.70
  -2  -9   0   29.30    1.80
  -2  -9   0   28.90    1.70
   2  -9   0   28.90    1.70
  -2  -9   0   28.80    1.50
   2  -9   0   27.40    1.50
  -2  -9   0   27.80    1.60
   2  -9   0   26.60    1.70
  -2  -9   0   29.10    1.60
  -2  -9   0   27.00    1.40
   2  -9   0   26.80    1.60
   2  -9   0   29.00    1.40
  -2  -9   0   27.80    1.00
  -2  -9   0   26.90    1.60
   2  -9   0   32.30    1.80
   2  -9   0   26.80    1.50
   2  -9   0   27.80    1.50
  -2  -9   0   31.00    1.50
  -2   9   0   29.70    1.70
  -2   9   0   25.10    1.40
   2   9   0   30.40    1.60
  -2   9   0   29.50    1.70
   2   9   0   28.70    1.60
   2   9   0   27.40    1.50
  -2   9   0   26.70    1.50
  -2   9   0   28.30    1.70
   2   9   0   30.30    1.70
  -2   9   0   31.40    1.60
  -2   9   0   24.30    1.20
   2   9   0   29.60    1.70
   2   9   0   26.80    1.40
   2   9   0   28.10    1.40
   2   9   0   28.60    1.60
   2   9   0   28.70    1.50
   2   9   0   28.10    1.10
  -2   9   0   29.00    1.70
  -2   9   0   28.10    1.40
  -3  -9   0   89.19    3.20
   3  -9   0   90.89    3.20
  -3  -9   0   93.59    3.70
   3  -9   0   90.69    3.30
  -3  -9   0   85.49    2.50
  -3  -9   0   91.79    3.20
  -3  -9   0   90.19    2.90
  -3  -9   0   92.89    3.00
  -3  -9   0   88.99    3.30
   3  -9   0   83.59    3.30
  -3  -9   0   88.39    3.20
   3  -9   0   87.69    2.90
   3  -9   0   86.69    3.30
   3  -9   0   91.79    3.30
   3  -9   0   89.69    3.10
  -3  -9   0   84.49    3.10
   3  -9   0   86.89    3.20
  -3   9   0   82.29    3.20
   3   9   0   85.09    2.60
   3   9   0   92.09    3.20
   3   9   0   91.49    3.20
  -3   9   0   90.59    3.10
  -3   9   0   89.59    3.30
   3   9   0   87.19    3.30
  -3   9   0   82.59    2.80
   3   9   0   90.19    3.10
  -3   9   0   88.99    2.80
   3   9   0   91.59    3.20
   3   9   0   87.99    3.50
   3   9   0   89.59    3.00
  -3   9   0   90.09    3.20
  -3   9   0   91.49    3.10
   3   9   0   88.49    3.10
  -3   9   0   84.59    3.20
  -3   9   0   88.99    3.30
   3   9   0   87.49    3.30
  -4  -9   0   36.00    1.90
   4  -9   0   40.50    2.10
  -4  -9   0   33.40    1.80
  -4  -9   0   34.80    1.50
   4  -9   0   38.80    2.00
   4  -9   0   34.30    1.80
  -4  -9   0   34.40    1.90
  -4  -9   0   34.40    1.50
   4  -9   0   36.80    2.00
   4  -9   0   36.20    1.50
  -4  -9   0   36.60    2.10
   4  -9   0   35.40    2.00
   4  -9   0   37.00    2.10
  -4  -9   0   32.70    2.40
   4  -9   0   37.70    2.00
   4  -9   0   35.30    1.90
   4   9   0   37.50    1.80
   4   9   0   33.70    2.10
   4   9   0   39.30    2.40
  -4   9   0   35.40    1.90
  -4   9   0   38.40    2.00
   4   9   0   34.00    1.80
   4   9   0   35.80    1.30
  -4   9   0   39.80    1.80
   4   9   0   37.30    1.90
  -4   9   0   37.90    2.00
   4   9   0   34.80    1.90
   4   9   0   39.40    2.10
   4   9   0   34.90    1.70
  -4   9   0   38.90    1.50
  -4   9   0   31.10    1.90
  -4   9   0   35.70    1.80
  -4   9   0   34.00    2.00
  -4   9   0   35.60    1.50
  -5  -9   0  186.68    5.10
  -5  -9   0  201.18    6.70
  -5  -9   0  182.48    5.70
   5  -9   0  187.98    5.70
   5  -9   0  179.88    5.30
  -5  -9   0  182.08    5.60
  -5  -9   0  190.68    6.00
   5  -9   0  181.38    5.70
   5  -9   0  184.78    6.10
   5  -9   0  196.88    5.90
   5  -9   0  184.68    5.80
  -5  -9   0  190.38    5.70
   5  -9   0  182.98    5.20
  -5  -9   0  175.58    5.10
   5  -9   0  176.58    5.90
  -5  -9   0  187.68    6.00
  -5  -9   0  188.88    5.70
  -5  -9   0  204.98    6.70
   5  -9   0  186.48    5.80
   5  -9   0  190.28    5.90
   5  -9   0  184.68    6.10
  -5   9   0  185.38    5.80
   5   9   0  189.08    5.70
   5   9   0  185.68    5.60
  -5   9   0  189.58    5.80
   5   9   0  191.28    6.50
   5   9   0  193.48    6.00
   5   9   0  190.78    5.50
   5   9   0  195.98    5.70
  -5   9   0  183.58    5.80
   5   9   0  181.68    5.60
  -5   9   0  182.78    5.80
   5   9   0  183.28    5.10
  -5   9   0  181.58    5.70
  -5   9   0  183.38    5.40
   5   9   0  188.78    6.10
  -5   9   0  186.28    5.50
  -5   9   0  190.88    6.00
   5   9   0  189.58    6.20
   5   9   0  191.28    6.60
   6  -9   0  164.38    5.10
  -6  -9   0  164.18    5.00
   6  -9   0  163.68    5.40
  -6  -9   0  165.88    6.20
   6  -9   0  159.68    5.20
   6  -9   0  166.38    5.10
   6  -9   0  170.48    5.30
   6  -9   0  164.08    4.60
   6  -9   0  166.18    5.70
   6  -9   0  165.08    5.30
  -6  -9   0  157.38    5.00
  -6  -9   0  164.28    5.50
  -6  -9   0  155.98    5.00
  -6  -9   0  158.58    5.00
   6  -9   0  164.98    4.80
  -6  -9   0  157.88    5.50
  -6  -9   0  162.68    6.10
   6  -9   0  164.08    5.30
   6   9   0  167.68    6.00
  -6   9   0  161.18    4.90
  -6   9   0  170.18    5.30
  -6   9   0  169.58    5.30
   6   9   0  164.78    4.60
   6   9   0  157.48    4.90
   6   9   0  160.78    5.40
   6   9   0  163.08    6.20
  -6   9   0  155.28    4.80
  -6   9   0  164.18    5.50
  -6   9   0  166.68    4.80
   6   9   0  155.38    5.00
   6   9   0  160.88    4.90
   6   9   0  160.48    5.60
   6   9   0  152.08    5.00
   6   9   0  164.28    5.00
   6   9   0  170.48    5.10
  -6   9   0  163.18    5.30
  -6   9   0  161.08    5.20
   7  -9   0    4.90    0.90
  -7  -9   0    5.30    1.10
  -7  -9   0    5.30    0.80
   7  -9   0    4.00    0.90
   7  -9   0    4.00    0.90
   7  -9   0    3.20    1.30
   7  -9   0    4.30    0.40
   7  -9   0    6.40    1.20
   7  -9   0    5.00    0.90
   7  -9   0    5.40    0.70
   7  -9   0    3.60    1.00
  -7  -9   0    4.30    0.80
  -7  -9   0    5.60    0.90
  -7  -9   0    5.20    1.20
   7  -9   0    5.30    1.10
   7  -9   0    4.20    0.90
   7  -9   0    5.80    1.00
  -7  -9   0    6.40    1.90
   7  -9   0    7.00    1.30
  -7  -9   0    4.50    0.80
   7   9   0    4.40    0.60
  -7   9   0    4.00    0.90
  -7   9   0    5.60    1.00
   7   9   0    4.50    1.00
   7   9   0    5.20    0.80
  -7   9   0    4.90    0.90
  -7   9   0    5.20    0.80
   7   9   0    3.90    0.80
   7   9   0    5.10    0.70
  -7   9   0    4.60    0.60
   7   9   0    4.80    0.80
  -7   9   0    4.70    0.60
   7   9   0    4.40    0.80
   7   9   0    3.50    1.10
  -7   9   0    4.70    1.20
   7   9   0    4.50    0.80
  -7   9   0    6.10    1.00
  -7   9   0    4.00    0.90
   8  -9   0   18.30    2.20
  -8  -9   0   25.70    2.80
  -8  -9   0   17.80    1.90
   8  -9   0   22.70    2.20
  -8  -9   0   22.80    2.60
   8  -9   0   25.40    1.80
   8  -9   0   21.50    1.70
  -8  -9   0   23.20    1.50
  -8  -9   0   25.40    1.50
   8  -9   0   26.00    1.70
   8  -9   0   22.00    1.40
  -8  -9   0   24.60    2.10
   8  -9   0   22.80    2.20
   8  -9   0   25.10    2.10
   8  -9   0   22.30    2.20
   8  -9   0   22.30    1.60
  -8  -9   0   25.70    1.50
   8  -9   0   21.90    1.70
   8  -9   0   22.20    1.70
  -8   9   0   24.30    1.90
  -8   9   0   26.00    1.80
  -8   9   0   25.70    1.70
   8   9   0   22.20    1.90
   8   9   0   25.70    1.50
   8   9   0   26.70    2.30
   8   9   0   23.90    2.50
   8   9   0   24.20    1.30
   8   9   0   23.30    1.50
  -8   9   0   26.60    1.80
  -8   9   0   24.50    2.10
   8   9   0   17.40    2.20
   8   9   0   25.00    1.50
  -8   9   0   23.80    1.70
   8   9   0   25.10    1.50
   8   9   0   26.40    1.40
   8   9   0   22.20    1.40
  -8   9   0   24.20    1.60
  -9  -9   0   25.20    2.10
   9  -9   0   23.90    1.80
   9  -9   0   24.50    1.80
  -9  -9   0   20.90    2.30
   9  -9   0   23.00    1.80
   9  -9   0   20.00    2.10
   9  -9   0   22.40    1.80
   9  -9   0   20.20    2.20
  -9  -9   0   22.10    1.50
  -9  -9   0   18.80    2.60
  -9  -9   0   23.90    1.50
  -9  -9   0   30.70    3.40
   9  -9   0   27.10    2.30
   9  -9   0   20.50    1.80
   9  -9   0   21.80    2.50
   9  -9   0   21.00    1.50
  -9  -9   0   25.50    2.10
   9  -9   0   22.50    1.80
  -9  -9   0   24.00    1.50
   9   9   0   26.00    2.40
   9   9   0   22.80    1.60
  -9   9   0   24.30    1.80
   9   9   0   22.40    1.40
  -9   9   0   24.60    2.30
  -9   9   0   27.20    1.90
   9   9   0   21.20    1.50
  -9   9   0   23.00    1.70
   9   9   0   28.90    2.10
   9   9   0   23.00    1.40
   9   9   0   22.70    1.40
  -9   9   0   23.90    2.00
  -9   9   0   21.40    1.70
   9   9   0   22.50    1.40
  -9   9   0   23.40    2.00
 -10  -9   0    2.80    1.40
  10  -9   0    2.30    1.30
  10  -9   0    1.80    1.00
  10  -9   0    2.30    0.90
  10  -9   0    1.10    1.20
  10  -9   0    2.60    0.80
  10  -9   0    2.20    1.30
 -10  -9   0    2.50    0.70
 -10  -9   0    3.20    0.70
  10  -9   0    2.30    1.00
 -10  -9   0    1.20    1.60
  10  -9   0    4.00    1.10
  10  -9   0    2.50    1.00
  10  -9   0    4.80    1.00
 -10  -9   0    2.50    1.20
  10  -9   0    1.40    1.20
 -10  -9   0    3.10    0.80
 -10  -9   0    2.10    0.70
 -10  -9   0    4.70    2.20
  10   9   0    2.60    0.80
  10   9   0    2.10    0.70
  10   9   0    2.60    0.70
  10   9   0    3.40    0.70
 -10   9   0    3.60    1.20
  10   9   0    3.50    1.20
  10   9   0    3.20    1.50
 -10   9   0    1.60    0.90
  10   9   0    3.20    0.80
 -10   9   0    1.50    0.90
 -10   9   0    3.30    1.40
 -10   9   0    3.30    0.90
  10   9   0    4.00    0.80
 -10   9   0    3.20    1.00
  10   9   0    2.70    0.70
 -10   9   0    4.20    1.00
  11  -9   0    1.50    1.00
 -11  -9   0    1.00    1.30
 -11  -9   0    1.30    0.60
  11  -9   0   -1.10    1.00
  11  -9   0   -0.10    0.80
 -11  -9   0    0.70    0.60
 -11  -9   0    1.00    0.60
  11  -9   0    0.30    0.80
  11  -9   0   -0.80    0.80
  11  -9   0    0.80    1.30
 -11  -9   0    0.30    0.60
  11  -9   0   -0.50    0.80
  11  -9   0    0.20    0.90
 -11  -9   0   -0.60    1.00
 -11  -9   0    0.40    1.60
  11  -9   0    0.70    0.90
  11  -9   0   -0.10    1.20
 -11   9   0    0.60    0.80
  11   9   0    0.90    0.60
  11   9   0    1.50    0.70
 -11   9   0    1.60    0.90
  11   9   0    0.90    0.50
 -11   9   0   -1.70    0.70
 -11   9   0    1.30    0.90
  11   9   0    0.20    0.60
 -11   9   0    1.50    1.10
 -11   9   0    0.40    1.20
  11   9   0    0.50    0.80
  11   9   0    1.20    0.70
  11   9   0   -0.60    0.90
  11   9   0    0.40    1.20
  11   9   0    0.60    1.20
 -11   9   0    0.30    0.80
  11   9   0   -0.20    0.50
 -12  -9   0    3.40    0.60
 -12  -9   0    2.90    0.60
 -12  -9   0    4.00    0.60
  12  -9   0    3.30    0.90
 -12  -9   0    3.30    0.60
  12  -9   0    2.50    1.40
  12  -9   0    4.10    1.00
 -12  -9   0    3.60    1.70
 -12  -9   0    5.70    1.40
  12  -9   0    5.10    1.10
 -12  -9   0    7.90    2.60
  12  -9   0    3.30    1.50
  12  -9   0    3.10    1.10
  12  -9   0    4.90    1.00
  12  -9   0    4.60    1.00
  12   9   0    2.60    0.90
  12   9   0    3.30    1.20
  12   9   0    2.60    0.80
  12   9   0    4.60    1.00
 -12   9   0    3.60    1.00
  12   9   0    6.50    1.70
 -12   9   0    2.30    1.30
 -12   9   0    3.40    1.60
 -12   9   0    5.50    1.00
  12   9   0    4.10    1.70
 -12   9   0    2.80    0.90
  12   9   0    0.60    1.00
 -12   9   0    2.20    1.00
  13  -9   0   -0.50    0.80
 -13  -9   0    2.60    1.60
  13  -9   0    0.10    0.70
  13  -9   0   -0.50    0.90
  13  -9   0    0.80    1.30
  13  -9   0    0.80    0.90
  13  -9   0   -0.50    0.80
  13  -9   0   -0.10    0.80
  13  -9   0    0.70    1.40
  13  -9   0    0.60    0.80
  13   9   0   -0.50    0.80
  13   9   0    1.90    1.50
  13   9   0    0.70    0.80
 -13   9   0    0.80    0.70
 -13   9   0   -1.00    0.70
  13   9   0    0.70    0.70
 -13   9   0   -0.60    0.70
 -13   9   0    1.40    0.90
 -13   9   0    0.80    0.90
  13   9   0   -1.30    1.30
  13   9   0   -0.80    1.80
  13   9   0   -0.30    0.90
   0 -10   0  176.48    5.50
   0 -10   0  184.38    5.70
   0 -10   0  180.58    5.70
   0 -10   0  184.08    5.50
   0 -10   0  186.78    5.70
   0 -10   0  187.88    5.30
   0 -10   0  187.38    5.70
   0 -10   0  175.58    5.40
   0 -10   0  177.28    5.50
   0 -10   0  186.28    5.40
   0  10   0  184.68    5.70
   0  10   0  180.08    5.50
   0  10   0  180.08    5.60
   0  10   0  178.68    5.60
   0  10   0  181.28    5.40
   0  10   0  182.48    5.30
   0  10   0  181.78    5.40
   1 -10   0  200.68    6.20
   1 -10   0  199.48    6.00
   1 -10   0  194.38    6.00
  -1 -10   0  200.58    6.60
   1 -10   0  202.48    6.20
  -1 -10   0  204.48    5.60
  -1 -10   0  193.98    6.10
  -1 -10   0  223.28    6.30
  -1 -10   0  204.28    6.20
   1 -10   0  200.58    6.20
  -1 -10   0  199.78    6.10
  -1 -10   0  203.18    5.90
  -1 -10   0  192.48    6.10
  -1 -10   0  200.08    6.00
  -1 -10   0  201.28    6.20
  -1  10   0  196.28    6.00
   1  10   0  199.48    6.10
   1  10   0  205.28    5.70
   1  10   0  204.48    6.20
  -1  10   0  195.78    6.00
  -1  10   0  203.88    6.20
   1  10   0  199.88    6.10
   1  10   0  205.98    6.00
   1  10   0  205.68    6.10
   1  10   0  200.48    5.90
   1  10   0  203.08    6.00
  -1  10   0  207.88    6.20
  -1  10   0  207.98    5.90
  -1  10   0  203.08    6.20
  -1  10   0  201.38    6.00
  -1  10   0  208.28    6.60
  -2 -10   0   71.09    2.90
  -2 -10   0   72.69    2.20
   2 -10   0   72.49    2.90
  -2 -10   0   72.29    2.60
  -2 -10   0   69.99    2.60
  -2 -10   0   68.59    2.80
   2 -10   0   68.99    2.70
   2 -10   0   71.29    2.90
   2 -10   0   70.89    2.90
   2 -10   0   70.09    2.70
   2 -10   0   75.19    2.80
  -2 -10   0   71.49    2.80
  -2 -10   0   73.99    2.90
   2 -10   0   69.69    2.80
   2 -10   0   71.19    2.60
   2 -10   0   68.39    2.90
  -2 -10   0   69.19    2.80
  -2 -10   0   68.39    3.00
   2  10   0   73.69    2.80
   2  10   0   69.89    2.60
  -2  10   0   80.39    2.70
   2  10   0   70.29    2.80
   2  10   0   72.59    3.30
  -2  10   0   73.29    2.90
  -2  10   0   70.79    2.80
  -2  10   0   76.29    2.70
  -2  10   0   69.09    2.70
  -2  10   0   68.39    2.90
   2  10   0   69.49    2.80
   2  10   0   70.69    2.80
   2  10   0   69.39    2.30
  -2  10   0   78.09    3.00
   2  10   0   71.59    2.60
   2  10   0   73.19    2.90
  -2  10   0   76.29    2.90
   2  10   0   69.59    2.70
   3 -10   0  280.47    8.00
  -3 -10   0  277.27    7.60
  -3 -10   0  256.97    7.20
   3 -10   0  267.97    8.00
   3 -10   0  293.17    8.10
   3 -10   0  266.77    7.50
   3 -10   0  274.77    7.90
  -3 -10   0  274.07    8.00
   3 -10   0  268.27    8.00
  -3 -10   0  253.27    7.80
   3 -10   0  282.17    7.80
  -3 -10   0  269.57    7.90
  -3 -10   0  269.17    8.40
  -3 -10   0  259.87    7.80
   3 -10   0  265.07    8.00
   3 -10   0  281.37    7.90
  -3 -10   0  256.87    7.80
  -3  10   0  265.77    8.00
   3  10   0  273.67    7.70
  -3  10   0  262.77    7.40
   3  10   0  268.47    7.90
  -3  10   0  265.27    7.80
   3  10   0  277.47    7.90
  -3  10   0  263.17    7.90
   3  10   0  263.27    7.20
  -3  10   0  269.97    8.00
   3  10   0  269.77    8.30
   3  10   0  278.37    8.00
  -3  10   0  259.87    8.00
   3  10   0  256.67    8.10
  -3  10   0  289.47    8.60
   3  10   0  267.27    7.70
  -3  10   0  273.47    7.50
   3  10   0  272.17    7.80
  -3  10   0  271.67    7.70
   3  10   0  264.47    7.80
   4 -10   0   70.09    3.10
  -4 -10   0   72.69    2.80
   4 -10   0   71.99    2.50
   4 -10   0   71.99    3.00
  -4 -10   0   71.29    2.80
  -4 -10   0   73.89    2.50
   4 -10   0   71.79    2.90
   4 -10   0   70.79    2.80
   4 -10   0   70.29    3.00
  -4 -10   0   73.89    2.50
   4 -10   0   67.09    2.90
  -4 -10   0   72.99    3.50
   4 -10   0   77.19    3.00
  -4 -10   0   68.09    3.00
  -4 -10   0   70.29    2.80
   4 -10   0   68.49    2.70
  -4  10   0   70.89    2.90
   4  10   0   71.29    3.10
   4  10   0   74.29    2.80
  -4  10   0   74.69    3.00
   4  10   0   67.99    2.80
  -4  10   0   71.79    2.40
  -4  10   0   70.89    3.00
  -4  10   0   68.99    2.40
   4  10   0   72.59    2.80
  -4  10   0   75.89    2.70
   4  10   0   80.29    2.90
   4  10   0   68.89    3.30
   4  10   0   67.59    2.70
  -4  10   0   71.69    2.80
  -4  10   0   75.99    3.00
  -4  10   0   74.59    3.00
   4  10   0   68.39    2.30
   4  10   0   72.69    2.60
   4  10   0   66.89    3.00
  -5 -10   0   28.40    1.60
  -5 -10   0   26.40    1.20
   5 -10   0   27.10    2.00
  -5 -10   0   21.60    1.70
   5 -10   0   25.30    1.80
   5 -10   0   24.00    1.20
  -5 -10   0   28.10    1.90
   5 -10   0   28.80    1.80
   5 -10   0   25.50    1.80
   5 -10   0   26.80    1.80
  -5 -10   0   25.10    2.30
   5 -10   0   25.80    1.60
   5 -10   0   21.60    2.50
  -5 -10   0   24.70    1.50
  -5 -10   0   25.90    1.20
  -5 -10   0   23.70    2.20
  -5 -10   0   22.00    1.80
   5 -10   0   23.20    1.90
   5 -10   0   25.50    1.60
  -5 -10   0   24.70    1.60
  -5  10   0   29.10    1.80
   5  10   0   25.50    2.10
  -5  10   0   26.90    1.60
   5  10   0   24.90    1.60
   5  10   0   24.60    1.40
  -5  10   0   26.00    1.70
   5  10   0   26.70    1.60
  -5  10   0   27.30    1.90
   5  10   0   26.60    1.00
   5  10   0   22.30    2.10
  -5  10   0   24.80    1.20
  -5  10   0   27.40    1.80
  -5  10   0   25.60    1.70
   5  10   0   23.90    1.60
   5  10   0   24.50    1.60
   5  10   0   27.60    1.90
  -5  10   0   24.60    1.80
   5  10   0   25.30    2.00
  -5  10   0   28.00    1.50
  -5  10   0   25.30    1.30
   5  10   0   24.30    1.50
   6 -10   0    0.30    0.80
   6 -10   0   -0.40    0.70
   6 -10   0    0.10    0.60
   6 -10   0    0.40    0.40
   6 -10   0    0.60    0.70
   6 -10   0    1.30    0.80
  -6 -10   0   -0.10    0.60
   6 -10   0   -0.50    0.70
   6 -10   0   -0.30    0.60
   6 -10   0    0.20    0.70
  -6 -10   0   -0.30    1.10
  -6 -10   0    0.90    0.80
  -6 -10   0    0.30    1.00
  -6 -10   0   -0.20    0.70
  -6 -10   0    0.80    0.60
   6 -10   0    0.80    0.50
  -6 -10   0    0.50    0.60
   6 -10   0    0.00    0.70
  -6 -10   0    0.70    1.10
   6  10   0   -0.40    0.60
  -6  10   0   -0.40    0.70
  -6  10   0   -0.40    0.40
   6  10   0   -1.10    0.70
   6  10   0    0.20    0.30
  -6  10   0   -0.30    0.70
  -6  10   0   -0.30    0.70
   6  10   0   -0.10    0.50
   6  10   0    0.90    0.60
  -6  10   0   -0.10    0.10
   6  10   0    0.80    0.60
  -6  10   0   -0.50    0.70
   6  10   0    1.10    1.00
  -6  10   0    0.90    0.70
  -6  10   0    0.00    0.50
   6  10   0   -0.30    0.60
   6  10   0   -0.40    0.80
   6  10   0   -0.90    0.50
  -6  10   0   -0.20    0.70
   6  10   0    0.50    0.90
   7 -10   0  107.09    4.40
   7 -10   0  113.99    4.60
   7 -10   0  123.59    4.10
   7 -10   0  118.79    4.20
   7 -10   0  116.29    4.00
  -7 -10   0  116.59    5.20
   7 -10   0  113.89    5.00
  -7 -10   0  102.19    5.00
   7 -10   0  115.29    4.10
  -7 -10   0  108.89    4.30
  -7 -10   0  117.19    4.50
   7 -10   0  116.29    4.20
  -7 -10   0  115.39    3.90
   7 -10   0  115.99    4.60
  -7 -10   0  117.99    3.90
   7 -10   0  115.59    4.20
   7 -10   0  116.99    3.70
  -7 -10   0  118.59    3.90
   7 -10   0  114.69    4.40
   7  10   0  118.19    3.80
  -7  10   0  115.99    3.80
   7  10   0  112.49    4.60
   7  10   0  118.19    4.30
  -7  10   0  112.99    4.50
   7  10   0  112.59    4.90
  -7  10   0  111.09    3.60
   7  10   0  116.29    3.80
   7  10   0  113.99    3.40
  -7  10   0  112.89    3.60
  -7  10   0  111.49    4.10
   7  10   0  111.29    3.80
   7  10   0  108.79    3.80
   7  10   0  122.49    3.90
  -7  10   0  109.99    4.10
  -7  10   0  117.69    4.20
  -7  10   0  113.39    4.10
   7  10   0  117.19    5.20
   7  10   0  116.79    3.90
   8 -10   0   87.99    3.50
   8 -10   0   88.59    4.10
  -8 -10   0   79.79    3.40
  -8 -10   0   81.29    4.50
  -8 -10   0   83.39    3.10
   8 -10   0   86.29    3.70
  -8 -10   0   83.09    3.70
   8 -10   0   87.19    4.00
   8 -10   0   83.99    3.30
  -8 -10   0   82.89    3.10
   8 -10   0   85.89    3.30
  -8 -10   0   87.09    4.70
   8 -10   0   82.29    3.00
   8 -10   0   83.49    3.40
  -8 -10   0   91.89    4.10
   8 -10   0   83.79    3.90
   8 -10   0   78.59    4.30
  -8  10   0   81.69    3.70
  -8  10   0   83.39    2.50
   8  10   0   79.49    4.30
   8  10   0   84.39    3.10
  -8  10   0   78.09    3.30
   8  10   0   83.39    3.10
   8  10   0   86.39    4.00
  -8  10   0   83.79    3.40
   8  10   0   86.79    3.60
  -8  10   0   83.69    3.50
   8  10   0   83.19    3.10
   8  10   0   83.59    4.50
   8  10   0   80.89    2.80
  -8  10   0   81.89    2.50
  -8  10   0   83.09    3.40
  -8  10   0   79.69    3.80
   8  10   0   89.59    3.10
   8  10   0   82.39    3.00
  -8  10   0   86.29    3.10
   8  10   0   82.39    3.10
   9 -10   0   19.90    3.70
   9 -10   0   21.20    1.50
   9 -10   0   21.20    1.80
   9 -10   0   22.20    2.10
   9 -10   0   21.10    1.80
  -9 -10   0   21.20    1.50
  -9 -10   0   21.00    1.50
  -9 -10   0   20.50    2.70
   9 -10   0   25.00    2.60
   9 -10   0   17.50    2.10
  -9 -10   0   23.40    2.40
  -9 -10   0   19.40    1.90
   9 -10   0   21.60    1.80
   9 -10   0   20.80    1.80
   9 -10   0   18.90    1.60
  -9 -10   0   18.20    2.80
   9 -10   0   22.30    1.80
  -9 -10   0   23.20    1.50
   9  10   0   20.90    2.20
  -9  10   0   21.50    2.00
  -9  10   0   23.00    1.80
   9  10   0   21.80    1.50
   9  10   0   19.60    1.50
  -9  10   0   23.00    1.80
  -9  10   0   19.80    1.70
  -9  10   0   22.70    1.60
  -9  10   0   21.70    1.80
   9  10   0   20.70    1.50
   9  10   0   19.70    1.50
   9  10   0   20.60    1.90
   9  10   0   22.90    1.60
   9  10   0   21.40    1.40
   9  10   0   20.00    1.40
  -9  10   0   18.20    2.00
  10 -10   0    2.00    1.00
  10 -10   0    0.80    1.20
 -10 -10   0    1.30    0.70
 -10 -10   0    4.60    0.90
 -10 -10   0    1.90    1.20
  10 -10   0    2.20    0.80
  10 -10   0    2.90    1.40
  10 -10   0    4.70    1.10
 -10 -10   0    2.30    0.70
  10 -10   0    2.70    1.00
  10 -10   0    4.40    1.10
 -10 -10   0    3.10    1.80
  10 -10   0    3.00    1.30
  10 -10   0    4.20    1.40
 -10 -10   0    3.40    1.40
  10 -10   0    2.90    1.10
  10 -10   0    2.10    1.00
 -10 -10   0    1.00    1.70
 -10 -10   0    3.60    0.80
  10  10   0    4.80    1.70
  10  10   0    3.30    0.80
 -10  10   0    4.20    1.60
 -10  10   0    3.60    1.20
 -10  10   0    3.40    1.00
  10  10   0    4.00    1.30
  10  10   0    4.30    0.80
 -10  10   0    3.60    1.00
  10  10   0    3.80    0.80
 -10  10   0    2.40    0.90
 -10  10   0    3.30    0.90
  10  10   0    3.10    0.80
  10  10   0    3.60    0.80
 -10  10   0    4.10    1.00
  10  10   0    3.10    0.90
  11 -10   0   23.90    2.00
  11 -10   0   20.60    1.80
 -11 -10   0   20.00    2.10
 -11 -10   0   15.50    2.80
  11 -10   0   20.10    1.80
  11 -10   0   17.90    2.10
  11 -10   0   21.00    2.60
 -11 -10   0   19.70    1.40
  11 -10   0   18.10    2.20
 -11 -10   0   17.50    1.30
 -11 -10   0   19.30    2.50
 -11 -10   0   19.70    1.90
 -11 -10   0   21.20    1.40
  11 -10   0   16.90    1.60
  11 -10   0   19.30    1.60
  11  10   0   21.50    1.30
  11  10   0   19.40    1.30
  11  10   0   20.70    1.60
 -11  10   0   21.40    1.80
  11  10   0   21.20    1.70
 -11  10   0   22.20    1.80
 -11  10   0   16.80    2.20
  11  10   0   20.90    2.10
 -11  10   0   17.10    1.60
 -11  10   0   22.60    2.20
  11  10   0   18.00    2.30
  11  10   0   19.40    1.50
  11  10   0   19.10    1.30
 -11  10   0   22.00    1.80
  11  10   0   20.70    1.30
  11  10   0   17.90    1.50
 -12 -10   0   78.39    5.50
  12 -10   0   82.29    4.20
 -12 -10   0   77.49    3.90
  12 -10   0   71.39    4.40
 -12 -10   0   77.69    4.60
  12 -10   0   73.89    3.40
 -12 -10   0   74.69    2.60
  12 -10   0   81.89    3.20
  12 -10   0   75.19    3.40
 -12 -10   0   72.89    2.60
  12 -10   0   75.49    3.20
  12 -10   0   78.59    3.30
 -12 -10   0   77.59    2.70
  12 -10   0   76.39    3.20
  12 -10   0   76.09    3.30
 -12 -10   0   73.09    2.60
  12  10   0   79.09    2.40
  12  10   0   78.59    4.20
  12  10   0   79.29    3.40
  12  10   0   76.59    3.20
  12  10   0   80.99    2.50
 -12  10   0   79.39    3.30
  12  10   0   76.39    4.40
  12  10   0   77.99    2.40
 -12  10   0   74.39    3.40
 -12  10   0   75.19    3.20
 -12  10   0   71.89    3.20
 -12  10   0   74.59    3.30
 -12  10   0   76.99    4.30
  12  10   0   77.99    3.20
 -12  10   0   82.09    3.90
  12  10   0   73.69    4.20
  12  10   0   74.49    3.00
 -13 -10   0    3.10    2.50
  13 -10   0    2.20    1.10
  13 -10   0    6.50    1.20
  13 -10   0    6.10    1.80
 -13 -10   0    5.60    1.90
  13 -10   0    4.20    1.00
  13 -10   0    6.60    1.80
  13 -10   0    6.40    1.10
  13 -10   0    4.40    1.20
  13 -10   0    3.40    1.00
  13 -10   0    2.50    1.00
 -13  10   0    6.40    1.10
  13  10   0    4.70    1.10
 -13  10   0    4.80    1.10
 -13  10   0    6.70    1.10
  13  10   0    5.50    1.40
  13  10   0    4.20    1.60
  13  10   0    5.00    1.70
  13  10   0    5.70    1.00
  13  10   0    4.80    1.20
  13  10   0    5.50    1.10
   0 -11   0    0.10    0.70
   0 -11   0    0.60    0.80
   0 -11   0    0.10    0.60
   0 -11   0    0.40    0.70
   0 -11   0   -0.30    0.70
   0 -11   0    0.40    0.50
   0 -11   0   -0.10    0.70
   0 -11   0    0.50    0.80
   0 -11   0    1.00    0.70
   0 -11   0   -0.30    0.60
   0  11   0    0.70    0.80
   0  11   0   -0.20    0.80
   0  11   0    0.00    0.80
   0  11   0    0.50    0.80
   0  11   0    0.40    0.70
   0  11   0   -0.80    0.50
   0  11   0    0.80    0.70
   0  11   0    0.50    0.90
   0  11   0    1.00    0.70
  -1 -11   0   79.39    2.90
   1 -11   0   72.49    3.10
  -1 -11   0   79.19    3.20
  -1 -11   0   77.49    3.10
   1 -11   0   76.29    3.20
   1 -11   0   76.09    2.90
   1 -11   0   82.39    3.20
   1 -11   0   77.99    2.90
  -1 -11   0   77.69    2.60
  -1 -11   0   83.89    2.90
   1 -11   0   79.19    3.00
  -1 -11   0   89.99    3.20
  -1 -11   0   78.99    3.10
   1 -11   0   76.19    3.10
  -1 -11   0   86.19    3.20
  -1 -11   0   79.99    3.00
  -1 -11   0   83.09    3.10
   1 -11   0   76.89    2.90
  -1  11   0   82.99    3.00
  -1  11   0   78.29    3.10
   1  11   0   81.99    3.10
   1  11   0   81.99    3.10
   1  11   0   78.19    2.90
   1  11   0   79.59    2.70
   1  11   0   85.29    3.10
  -1  11   0   72.89    2.90
   1  11   0   79.69    2.90
   1  11   0   84.29    3.20
  -1  11   0   83.69    3.20
  -1  11   0   82.49    3.10
   1  11   0   79.19    3.10
   1  11   0   88.49    3.20
  -1  11   0   76.99    3.10
  -1  11   0   76.79    3.10
  -1  11   0   77.99    3.00
   2 -11   0  302.07    9.20
   2 -11   0  313.37    9.10
   2 -11   0  315.77    9.10
   2 -11   0  315.97    8.90
   2 -11   0  313.17    9.00
  -2 -11   0  327.57    9.00
  -2 -11   0  318.87    9.40
  -2 -11   0  309.97    9.20
   2 -11   0  319.47    9.30
   2 -11   0  302.57    9.00
  -2 -11   0  311.27    9.20
   2 -11   0  332.77    9.30
   2 -11   0  309.97    9.20
  -2 -11   0  313.27    9.10
  -2 -11   0  315.57    9.20
   2  11   0  309.37    9.20
   2  11   0  320.07    8.60
   2  11   0  323.77    9.00
  -2  11   0  315.07    9.20
  -2  11   0  310.07    9.20
   2  11   0  328.67    9.20
   2  11   0  326.97    9.20
  -2  11   0  337.87    9.10
   2  11   0  304.47    9.00
   2  11   0  328.87    9.20
  -2  11   0  307.17    9.20
  -2  11   0  320.37    9.00
   3 -11   0   39.30    2.20
  -3 -11   0   38.00    2.10
  -3 -11   0   38.80    2.10
   3 -11   0   39.10    2.00
   3 -11   0   41.80    2.30
   3 -11   0   39.30    2.20
   3 -11   0   42.50    2.30
  -3 -11   0   38.50    1.40
   3 -11   0   37.80    2.10
  -3 -11   0   38.30    2.10
  -3 -11   0   36.80    1.80
  -3 -11   0   36.90    2.20
   3 -11   0   41.40    1.80
   3 -11   0   41.50    2.10
   3 -11   0   38.10    2.00
  -3 -11   0   36.00    2.00
  -3 -11   0   41.80    1.90
  -3 -11   0   38.30    2.40
  -3  11   0   36.90    2.10
  -3  11   0   38.50    2.60
   3  11   0   40.00    2.00
  -3  11   0   38.50    2.10
   3  11   0   38.80    2.10
  -3  11   0   40.00    2.00
   3  11   0   40.00    2.10
   3  11   0   38.20    1.90
  -3  11   0   34.50    2.50
  -3  11   0   35.70    1.60
  -3  11   0   38.30    1.90
  -3  11   0   33.20    2.00
   3  11   0   33.70    1.90
   3  11   0   39.90    2.10
   3  11   0   42.70    2.20
   3  11   0   37.70    1.90
   3  11   0   34.00    2.20
   3  11   0   38.50    1.50
  -3  11   0   40.30    2.10
  -4 -11   0  182.38    5.70
   4 -11   0  192.48    5.40
   4 -11   0  179.78    5.70
   4 -11   0  180.78    5.80
   4 -11   0  188.68    6.00
  -4 -11   0  183.38    5.70
   4 -11   0  179.78    5.90
  -4 -11   0  178.98    5.70
  -4 -11   0  187.88    5.80
   4 -11   0  180.68    5.70
   4 -11   0  181.28    6.00
   4 -11   0  176.58    6.80
  -4 -11   0  188.18    6.50
   4 -11   0  189.18    5.90
  -4 -11   0  184.28    5.40
  -4 -11   0  189.68    6.00
  -4  11   0  199.48    6.00
   4  11   0  183.38    5.90
   4  11   0  183.68    5.60
  -4  11   0  182.38    5.30
   4  11   0  180.28    5.60
   4  11   0  176.68    5.70
  -4  11   0  179.18    5.30
   4  11   0  185.38    5.80
  -4  11   0  179.08    5.90
  -4  11   0  187.18    5.70
  -4  11   0  181.38    5.60
   4  11   0  185.28    5.70
   4  11   0  185.48    6.10
   4  11   0  187.28    5.80
   4  11   0  180.58    5.70
   4  11   0  181.78    6.30
  -4  11   0  182.78    5.90
  -4  11   0  183.08    5.90
  -4  11   0  179.58    5.90
   5 -11   0   -0.70    0.60
   5 -11   0    0.30    0.70
   5 -11   0    0.30    0.70
  -5 -11   0    0.30    0.70
  -5 -11   0    0.30    1.20
  -5 -11   0    0.20    0.50
  -5 -11   0   -0.30    0.60
   5 -11   0    0.20    0.50
   5 -11   0    1.40    0.80
   5 -11   0   -0.70    0.70
  -5 -11   0   -0.90    0.60
  -5 -11   0    0.10    0.40
   5 -11   0   -0.70    0.70
   5 -11   0    0.30    0.70
  -5 -11   0    0.80    1.10
   5 -11   0    0.80    0.80
  -5 -11   0   -0.40    0.60
   5 -11   0   -0.40    0.70
   5  11   0   -0.60    0.60
  -5  11   0   -0.20    0.60
   5  11   0   -0.30    0.60
   5  11   0    0.20    0.80
  -5  11   0    0.00    0.70
   5  11   0    0.00    0.60
  -5  11   0   -0.50    0.60
  -5  11   0    0.70    0.50
   5  11   0    0.40    0.70
  -5  11   0   -0.20    0.50
   5  11   0    0.40    0.50
  -5  11   0    0.80    0.80
  -5  11   0    0.60    0.80
   5  11   0    0.50    0.80
  -5  11   0    0.80    0.90
   5  11   0    0.30    0.60
  -5  11   0   -0.40    0.40
   5  11   0    0.00    0.80
   5  11   0    0.00    0.30
  -6 -11   0   11.80    1.50
   6 -11   0   14.40    1.40
  -6 -11   0   13.50    1.50
  -6 -11   0   10.40    0.70
   6 -11   0    7.70    1.10
  -6 -11   0   11.10    1.20
  -6 -11   0   11.60    0.80
   6 -11   0   12.70    1.50
  -6 -11   0   11.50    1.90
   6 -11   0   13.70    1.40
   6 -11   0   10.80    1.40
   6 -11   0   14.40    1.40
   6 -11   0   12.70    0.90
   6 -11   0   15.10    1.50
   6 -11   0   13.00    1.30
  -6 -11   0   10.70    1.90
  -6 -11   0   10.60    1.20
  -6 -11   0   12.80    1.30
   6 -11   0   11.70    1.30
  -6 -11   0   11.60    1.20
   6  11   0   11.80    1.20
  -6  11   0   11.50    1.30
   6  11   0   10.00    1.60
  -6  11   0   14.20    1.40
  -6  11   0   11.70    1.00
   6  11   0   14.00    1.30
   6  11   0   13.10    1.20
   6  11   0   12.30    1.60
  -6  11   0   10.60    1.30
  -6  11   0   12.20    1.40
  -6  11   0   14.30    1.70
   6  11   0   12.10    1.10
   6  11   0   11.60    1.20
   6  11   0   12.80    1.20
   6  11   0   10.20    1.70
  -6  11   0   13.30    1.40
  -6  11   0   11.90    1.50
   6  11   0   12.60    0.80
  -6  11   0   14.20    1.20
   6  11   0   10.00    1.30
  -7 -11   0    0.50    0.70
   7 -11   0    1.10    0.80
   7 -11   0    2.00    1.00
  -7 -11   0    0.90    1.30
   7 -11   0    0.90    0.40
   7 -11   0    0.50    0.80
   7 -11   0    2.10    0.90
  -7 -11   0    1.30    0.70
  -7 -11   0    1.50    1.00
   7 -11   0    1.70    0.80
  -7 -11   0    1.40    0.90
   7 -11   0    1.60    0.60
  -7 -11   0    0.90    0.70
   7 -11   0   -0.60    1.00
   7 -11   0    1.50    0.90
   7 -11   0    0.70    0.80
  -7 -11   0    0.00    1.30
   7 -11   0    1.10    1.00
   7 -11   0    1.50    1.10
  -7 -11   0    0.90    0.90
   7  11   0    0.80    0.70
   7  11   0    0.70    0.60
   7  11   0    2.30    0.90
   7  11   0    0.60    0.70
  -7  11   0    1.30    0.80
  -7  11   0    2.00    1.00
   7  11   0    0.50    1.10
   7  11   0    1.50    0.40
   7  11   0    1.00    0.80
  -7  11   0    1.50    0.80
  -7  11   0    1.40    0.80
  -7  11   0    2.10    0.60
   7  11   0    1.00    0.70
  -7  11   0    2.30    0.90
   7  11   0    3.60    1.30
   7  11   0    0.40    0.70
  -7  11   0    1.20    0.60
   7  11   0    2.10    1.00
   8 -11   0   84.89    4.10
   8 -11   0   86.99    3.60
  -8 -11   0   90.29    3.90
  -8 -11   0   90.19    4.80
   8 -11   0   83.19    3.40
   8 -11   0   84.89    3.80
  -8 -11   0   85.39    3.20
  -8 -11   0   80.49    3.20
  -8 -11   0   84.49    4.80
   8 -11   0   80.09    3.90
  -8 -11   0   85.39    3.30
  -8 -11   0   92.99    3.30
   8 -11   0   81.09    3.00
   8 -11   0   90.39    3.60
   8 -11   0   86.39    2.50
   8 -11   0   87.79    3.50
   8 -11   0   84.79    3.50
   8 -11   0   86.49    4.10
  -8 -11   0   88.99    4.10
  -8  11   0   90.09    4.00
   8  11   0   80.69    3.20
   8  11   0   83.39    3.20
  -8  11   0   83.39    2.80
   8  11   0   79.29    5.10
  -8  11   0   85.29    3.50
   8  11   0   86.39    4.10
  -8  11   0   88.59    3.60
  -8  11   0   86.89    3.50
   8  11   0   83.49    2.80
  -8  11   0   87.69    2.80
  -8  11   0   84.39    3.50
   8  11   0   86.09    3.20
  -8  11   0   86.49    3.50
  -8  11   0   87.89    3.20
   8  11   0   83.29    3.20
   8  11   0   86.79    3.80
   9 -11   0  112.39    4.30
  -9 -11   0  117.49    5.10
  -9 -11   0  116.69    5.90
   9 -11   0  115.79    4.30
   9 -11   0  122.89    4.40
   9 -11   0  120.99    4.40
  -9 -11   0  112.29    5.70
  -9 -11   0  117.39    4.00
   9 -11   0  119.89    5.10
   9 -11   0  108.59    5.00
  -9 -11   0  111.69    4.70
  -9 -11   0  117.59    4.00
   9 -11   0  114.49    4.70
   9 -11   0  117.99    4.30
   9 -11   0  115.59    4.30
   9 -11   0  113.59    5.10
  -9 -11   0  113.29    3.90
   9 -11   0  108.09    3.80
   9  11   0  112.59    3.90
   9  11   0  118.09    4.10
  -9  11   0  114.09    4.30
   9  11   0  119.59    4.60
   9  11   0  115.89    4.00
  -9  11   0  109.89    4.20
   9  11   0  111.89    3.60
  -9  11   0  113.29    4.00
  -9  11   0  112.49    4.30
  -9  11   0  109.49    4.30
  -9  11   0  112.59    4.90
  -9  11   0  110.89    4.40
   9  11   0  111.69    3.90
  10 -11   0   31.40    2.30
  10 -11   0   31.60    2.20
 -10 -11   0   30.40    1.80
  10 -11   0   33.60    1.90
 -10 -11   0   32.10    1.80
 -10 -11   0   37.60    3.70
  10 -11   0   26.60    2.70
  10 -11   0   38.40    5.40
  10 -11   0   29.70    2.10
  10 -11   0   26.60    2.10
  10 -11   0   30.70    2.70
 -10 -11   0   29.00    1.80
  10 -11   0   27.30    2.70
 -10 -11   0   34.20    2.60
 -10 -11   0   30.10    2.80
  10 -11   0   28.70    2.10
 -10 -11   0   26.70    3.30
  10 -11   0   34.50    2.20
 -10  11   0   33.80    2.80
  10  11   0   30.70    1.80
  10  11   0   29.40    1.80
  10  11   0   29.90    1.70
 -10  11   0   32.90    2.00
  10  11   0   27.90    2.40
 -10  11   0   30.00    2.20
 -10  11   0   35.60    2.40
 -10  11   0   31.10    2.20
 -10  11   0   31.60    2.20
  10  11   0   32.80    1.90
 -10  11   0   31.40    2.20
  10  11   0   28.80    1.70
  10  11   0   30.90    1.80
  10  11   0   34.20    2.00
  10  11   0   29.80    2.80
  11 -11   0    0.40    1.30
  11 -11   0    2.80    1.10
 -11 -11   0    0.00    0.70
 -11 -11   0    1.20    0.70
 -11 -11   0    0.50    1.20
 -11 -11   0    0.30    0.60
  11 -11   0   -0.20    0.90
  11 -11   0    4.00    1.40
  11 -11   0    0.00    0.90
  11 -11   0    1.20    1.00
 -11 -11   0    1.00    1.30
  11 -11   0    1.80    1.40
  11 -11   0    1.20    1.00
 -11 -11   0    1.20    1.90
  11 -11   0    0.40    0.80
 -11 -11   0    0.70    0.70
  11 -11   0    1.40    0.90
  11  11   0   -0.20    0.60
 -11  11   0   -0.40    1.80
 -11  11   0    0.30    0.90
  11  11   0    1.30    0.70
  11  11   0    0.40    0.80
 -11  11   0    0.40    0.90
  11  11   0    0.80    1.30
  11  11   0    0.20    1.10
  11  11   0    0.80    0.70
 -11  11   0    0.40    1.00
 -11  11   0    0.90    0.80
  11  11   0    0.10    0.60
  11  11   0   -0.90    0.80
  11  11   0    0.10    0.70
  11  11   0    1.00    0.70
 -11  11   0    1.00    0.90
 -11  11   0    0.40    0.90
  12 -11   0   15.80    1.50
 -12 -11   0   15.30    1.30
  12 -11   0   13.30    2.20
 -12 -11   0   14.50    1.20
  12 -11   0   16.40    2.40
 -12 -11   0   15.00    2.90
  12 -11   0   15.70    1.70
  12 -11   0   15.50    1.70
 -12 -11   0   13.40    2.40
  12 -11   0   15.10    1.60
 -12 -11   0   12.80    1.90
 -12 -11   0   15.30    1.20
  12 -11   0   18.90    1.70
  12 -11   0   14.00    1.60
  12  11   0   15.20    1.50
 -12  11   0   18.90    2.10
  12  11   0   16.10    1.20
  12  11   0   17.10    1.40
  12  11   0   15.10    1.60
  12  11   0   15.30    1.90
 -12  11   0   14.40    1.60
 -12  11   0   14.00    1.50
  12  11   0   13.80    2.20
  12  11   0   13.40    2.20
  12  11   0   13.30    1.50
 -12  11   0   13.60    2.10
 -12  11   0   14.20    1.60
  12  11   0   17.50    1.20
  12  11   0   16.10    1.10
 -12  11   0   17.70    1.70
 -12  11   0   15.10    1.60
  12  11   0   15.50    1.40
  13 -11   0   -0.30    0.80
  13 -11   0    0.10    0.80
 -13 -11   0    0.70    0.40
  13 -11   0    0.50    0.90
  13 -11   0    1.30    1.50
 -13 -11   0    1.10    1.20
  13 -11   0    1.00    1.00
 -13 -11   0    1.30    2.10
  13 -11   0    0.80    1.40
 -13 -11   0    0.00    0.50
 -13 -11   0   -0.40    1.50
  13 -11   0    0.00    1.00
  13 -11   0   -0.30    0.80
  13 -11   0    1.10    1.00
  13  11   0   -0.30    0.80
  13  11   0    0.00    0.90
  13  11   0    0.20    1.10
 -13  11   0   -0.60    0.70
 -13  11   0    1.30    0.90
  13  11   0    1.40    0.80
 -13  11   0   -0.40    1.50
  13  11   0   -0.80    1.40
  13  11   0    0.90    0.80
  13  11   0   -0.50    1.20
   0 -12   0   91.69    3.30
   0 -12   0   89.89    3.40
   0 -12   0   85.09    3.30
   0 -12   0   93.99    3.60
   0 -12   0   91.99    3.50
   0 -12   0   92.99    3.40
   0 -12   0   93.29    3.60
   0 -12   0   93.79    3.70
   0  12   0   91.19    3.60
   0  12   0   92.49    3.40
   0  12   0   94.59    3.60
   0  12   0   92.89    3.30
   0  12   0   94.89    3.20
   0  12   0   92.49    3.60
   0  12   0   96.79    3.60
   0  12   0   95.49    3.50
   0  12   0   94.29    3.40
   1 -12   0  257.17    8.00
  -1 -12   0  253.27    7.80
  -1 -12   0  260.57    7.60
  -1 -12   0  265.17    7.90
   1 -12   0  265.47    8.00
  -1 -12   0  268.37    7.90
  -1 -12   0  266.67    7.90
  -1 -12   0  256.47    7.90
  -1 -12   0  257.57    7.20
   1 -12   0  249.78    7.80
   1 -12   0  256.57    7.60
   1 -12   0  257.47    7.70
  -1 -12   0  261.77    7.60
   1 -12   0  263.37    7.90
   1 -12   0  268.37    7.70
  -1 -12   0  256.07    7.80
  -1 -12   0  252.47    7.50
   1 -12   0  270.07    7.60
   1  12   0  255.17    7.30
   1  12   0  257.67    7.80
   1  12   0  260.47    7.70
   1  12   0  259.67    7.70
  -1  12   0  275.17    7.60
  -1  12   0  259.27    7.90
   1  12   0  260.87    7.60
  -1  12   0  262.27    7.60
  -1  12   0  262.47    7.90
   1  12   0  257.57    7.80
  -1  12   0  262.67    7.70
   1  12   0  262.27    7.50
  -1  12   0  262.27    7.90
   1  12   0  259.77    7.90
   1  12   0  256.17    7.80
  -1  12   0  251.17    7.80
  -1  12   0  257.17    7.70
   2 -12   0  414.06   11.40
  -2 -12   0  405.76   11.90
  -2 -12   0  399.16   11.60
   2 -12   0  399.06   11.50
   2 -12   0  421.16   11.70
   2 -12   0  399.16   11.50
  -2 -12   0  415.06   11.40
  -2 -12   0  398.66   11.60
  -2 -12   0  405.56   11.60
   2 -12   0  414.26   11.80
  -2 -12   0  395.76   11.60
   2  12   0  416.36   11.70
   2  12   0  411.56   11.60
  -2  12   0  393.56   11.40
  -2  12   0  433.86   11.80
   2  12   0  409.46   11.50
   2  12   0  419.96   11.70
  -2  12   0  404.56   11.70
  -2  12   0  419.26   11.80
   3 -12   0  294.47    8.50
   3 -12   0  300.97    8.30
  -3 -12   0  286.67    8.30
  -3 -12   0  306.27    8.40
  -3 -12   0  278.57    8.70
   3 -12   0  296.07    8.70
  -3 -12   0  297.27    8.70
   3 -12   0  281.17    8.50
  -3 -12   0  286.47    7.80
  -3 -12   0  293.67    8.60
   3 -12   0  287.07    8.70
   3 -12   0  285.17    8.70
   3 -12   0  292.77    8.80
  -3 -12   0  285.57    8.60
   3 -12   0  288.07    8.70
   3 -12   0  298.07    8.60
  -3 -12   0  295.67    9.10
  -3  12   0  299.07    8.80
   3  12   0  294.47    8.40
  -3  12   0  287.17    8.10
  -3  12   0  279.07    8.30
  -3  12   0  302.47    8.60
   3  12   0  290.77    7.90
  -3  12   0  293.87    8.70
   3  12   0  301.27    8.70
  -3  12   0  290.77    8.70
   3  12   0  296.77    8.70
   3  12   0  293.97    9.00
   3  12   0  286.37    8.50
   3  12   0  290.57    8.40
  -3  12   0  305.07    8.50
  -3  12   0  299.17    8.70
  -3  12   0  295.77    8.80
   3  12   0  289.87    8.60
   3  12   0  288.67    8.60
   3  12   0  294.97    8.60
   4 -12   0   32.70    1.60
  -4 -12   0   27.80    2.00
  -4 -12   0   33.70    1.20
  -4 -12   0   33.20    1.90
  -4 -12   0   31.90    1.70
   4 -12   0   31.90    2.10
   4 -12   0   33.40    2.00
  -4 -12   0   31.90    1.70
   4 -12   0   34.60    2.10
  -4 -12   0   37.80    2.00
   4 -12   0   36.40    2.20
  -4 -12   0   32.60    1.90
  -4 -12   0   35.50    2.10
   4 -12   0   35.20    2.00
   4 -12   0   31.30    1.90
   4 -12   0   33.60    2.10
  -4 -12   0   34.60    2.50
   4 -12   0   35.50    2.10
   4  12   0   35.50    2.20
   4  12   0   33.00    1.30
  -4  12   0   34.10    2.10
  -4  12   0   32.00    1.90
   4  12   0   33.30    1.90
  -4  12   0   35.60    1.60
  -4  12   0   33.20    1.50
   4  12   0   29.60    2.20
   4  12   0   33.10    2.00
   4  12   0   31.30    1.70
  -4  12   0   33.90    2.00
  -4  12   0   35.60    2.10
  -4  12   0   35.90    2.00
   4  12   0   37.10    3.40
  -4  12   0   32.30    1.80
   4  12   0   31.80    2.10
  -4  12   0   32.30    2.00
   4  12   0   34.80    1.90
   4  12   0   29.30    1.90
   4  12   0   31.50    1.80
   5 -12   0   27.90    1.90
  -5 -12   0   25.60    2.40
   5 -12   0   30.30    2.10
  -5 -12   0   25.40    1.80
   5 -12   0   23.80    1.80
  -5 -12   0   24.00    1.30
   5 -12   0   26.10    1.40
  -5 -12   0   25.70    1.40
   5 -12   0   24.60    1.90
  -5 -12   0   27.90    2.00
   5 -12   0   26.90    1.90
  -5 -12   0   27.70    1.80
  -5 -12   0   23.80    2.30
   5 -12   0   26.90    1.70
   5 -12   0   26.10    1.90
  -5 -12   0   25.90    2.00
   5 -12   0   26.40    1.80
   5  12   0   21.40    1.70
   5  12   0   28.30    1.80
  -5  12   0   26.40    1.90
   5  12   0   30.40    2.00
  -5  12   0   27.70    1.60
   5  12   0   29.30    1.80
   5  12   0   23.80    1.70
  -5  12   0   26.10    2.20
  -5  12   0   23.40    1.30
   5  12   0   24.40    1.10
  -5  12   0   26.90    2.30
   5  12   0   25.90    1.70
  -5  12   0   26.60    1.70
   5  12   0   25.50    1.70
   5  12   0   25.80    2.20
  -5  12   0   26.40    1.40
   5  12   0   29.20    2.10
   5  12   0   25.20    1.50
  -6 -12   0   47.30    3.20
  -6 -12   0   44.40    2.20
   6 -12   0   46.70    2.50
   6 -12   0   46.90    2.50
   6 -12   0   45.20    1.80
  -6 -12   0   42.50    1.70
  -6 -12   0   43.60    2.20
   6 -12   0   42.10    2.60
  -6 -12   0   41.60    3.10
   6 -12   0   49.40    2.40
   6 -12   0   43.30    2.50
   6 -12   0   44.00    2.40
   6 -12   0   46.50    2.70
  -6 -12   0   44.70    2.60
   6 -12   0   45.30    2.30
  -6 -12   0   46.50    2.30
  -6 -12   0   46.00    1.70
   6 -12   0   43.70    2.40
  -6 -12   0   44.40    2.60
   6  12   0   45.20    1.60
  -6  12   0   48.70    2.20
   6  12   0   43.30    2.20
   6  12   0   43.30    2.20
   6  12   0   43.90    2.70
  -6  12   0   46.90    2.30
  -6  12   0   45.30    2.60
   6  12   0   46.50    3.00
   6  12   0   39.60    2.90
   6  12   0   41.00    2.10
   6  12   0   45.20    2.20
   6  12   0   44.60    2.50
  -6  12   0   45.10    2.40
  -6  12   0   50.19    2.50
  -6  12   0   47.70    2.10
   6  12   0   44.30    2.20
  -6  12   0   42.70    2.40
   6  12   0   42.70    2.20
  -6  12   0   45.10    2.50
  -6  12   0   43.60    1.90
  -7 -12   0   19.70    1.60
   7 -12   0   22.00    2.20
   7 -12   0   20.70    1.60
   7 -12   0   26.80    2.00
  -7 -12   0   22.30    1.70
  -7 -12   0   17.80    2.30
   7 -12   0   23.20    1.80
  -7 -12   0   18.80    1.90
  -7 -12   0   21.40    2.00
   7 -12   0   16.70    1.70
  -7 -12   0   17.80    2.30
  -7 -12   0   19.30    1.60
   7 -12   0   21.00    1.90
   7 -12   0   22.30    1.80
  -7 -12   0   17.40    1.50
   7 -12   0   21.30    1.10
   7 -12   0   16.50    1.60
   7 -12   0   17.40    1.90
  -7  12   0   17.20    1.70
  -7  12   0   22.20    1.40
  -7  12   0   19.60    1.90
   7  12   0   21.50    1.60
  -7  12   0   23.10    1.90
   7  12   0   19.30    1.00
   7  12   0   23.10    2.50
  -7  12   0   20.70    1.80
   7  12   0   20.60    1.60
  -7  12   0   21.10    1.70
   7  12   0   23.10    2.00
   7  12   0   19.50    1.60
   7  12   0   23.20    2.20
   7  12   0   19.70    1.50
   7  12   0   22.20    1.60
  -7  12   0   21.90    1.40
   7  12   0   17.40    2.30
  -8 -12   0  204.88    8.00
   8 -12   0  205.78    7.30
   8 -12   0  199.68    6.60
   8 -12   0  214.38    6.70
  -8 -12   0  199.18    6.90
  -8 -12   0  188.88    6.20
  -8 -12   0  204.88    7.10
   8 -12   0  204.48    6.90
   8 -12   0  206.28    6.60
  -8 -12   0  193.08    6.20
   8 -12   0  196.38    6.60
   8 -12   0  206.48    6.50
   8 -12   0  199.38    7.10
   8 -12   0  196.98    7.00
  -8 -12   0  197.48    6.30
  -8 -12   0  189.18    7.80
   8 -12   0  201.38    6.00
   8 -12   0  204.08    6.90
  -8 -12   0  198.08    6.30
  -8  12   0  195.18    6.70
   8  12   0  199.68    6.80
   8  12   0  199.88    6.20
  -8  12   0  205.78    6.10
   8  12   0  208.48    7.20
  -8  12   0  200.98    6.60
  -8  12   0  202.48    7.00
   8  12   0  190.28    5.60
  -8  12   0  201.38    5.80
   8  12   0  201.68    6.20
  -8  12   0  185.48    6.50
   8  12   0  199.68    6.20
   8  12   0  199.48    6.20
   8  12   0  204.88    6.30
   8  12   0  195.88    6.20
  -8  12   0  195.48    5.80
  -8  12   0  206.28    6.50
   9 -12   0   56.39    2.90
  -9 -12   0   56.29    2.60
   9 -12   0   56.29    3.60
  -9 -12   0   53.69    2.60
   9 -12   0   55.69    2.80
   9 -12   0   57.19    2.90
  -9 -12   0   57.79    2.60
  -9 -12   0   56.19    4.20
   9 -12   0   56.19    3.00
   9 -12   0   58.49    2.40
  -9 -12   0   59.39    3.60
   9 -12   0   49.50    3.50
   9 -12   0   53.49    3.20
  -9 -12   0   55.79    4.20
   9 -12   0   50.79    2.90
  -9 -12   0   57.49    3.30
   9 -12   0   51.39    3.30
  -9 -12   0   55.19    2.50
  -9  12   0   56.89    2.50
  -9  12   0   50.39    2.10
   9  12   0   55.19    2.50
   9  12   0   51.09    3.40
  -9  12   0   55.69    2.90
  -9  12   0   50.79    3.20
  -9  12   0   54.79    3.30
   9  12   0   49.70    2.40
  -9  12   0   55.29    2.90
   9  12   0   54.69    2.10
   9  12   0   54.29    2.50
   9  12   0   53.79    2.60
   9  12   0   53.99    2.50
  -9  12   0   55.49    2.90
   9  12   0   57.49    3.20
  -9  12   0   53.79    1.80
   9  12   0   57.29    2.50
  -9  12   0   47.60    2.80
 -10 -12   0  103.79    4.60
  10 -12   0  100.49    4.90
  10 -12   0  102.59    4.10
  10 -12   0   99.69    3.60
  10 -12   0  100.89    4.60
 -10 -12   0  102.19    5.70
  10 -12   0  100.09    4.10
  10 -12   0   95.49    4.00
  10 -12   0   99.09    4.90
  10 -12   0   91.89    4.90
 -10 -12   0  100.79    3.70
  10 -12   0  113.89    4.30
  10 -12   0  101.89    4.10
 -10 -12   0   96.49    5.60
 -10 -12   0  102.99    3.70
  10 -12   0  107.89    4.20
 -10 -12   0  103.69    3.70
 -10  12   0  100.09    4.10
 -10  12   0  105.59    4.20
 -10  12   0   98.89    4.10
  10  12   0  108.09    3.80
  10  12   0  103.59    3.60
 -10  12   0  105.59    4.30
  10  12   0  106.99    3.70
  10  12   0   99.49    3.70
  10  12   0   99.09    3.60
  10  12   0  102.79    3.40
  10  12   0  104.19    3.90
 -10  12   0   95.19    3.70
 -10  12   0  103.49    4.80
  10  12   0  102.39    4.40
  10  12   0  108.19    5.00
 -10  12   0  104.69    4.20
 -11 -12   0    6.70    1.10
 -11 -12   0    6.50    2.40
  11 -12   0    6.70    1.30
  11 -12   0    8.50    1.40
  11 -12   0    5.30    1.30
 -11 -12   0   11.00    1.90
 -11 -12   0    8.20    1.20
 -11 -12   0    7.50    1.00
  11 -12   0    8.60    1.40
  11 -12   0    7.30    1.00
  11 -12   0    7.60    1.80
  11 -12   0    8.40    1.40
  11 -12   0    7.20    1.70
  11 -12   0    5.20    1.70
  11 -12   0    7.60    1.40
 -11 -12   0    8.10    2.20
 -11 -12   0    6.40    1.70
  11  12   0    7.60    1.00
  11  12   0    9.40    1.00
 -11  12   0    7.50    1.30
 -11  12   0    8.00    1.40
  11  12   0    6.80    1.10
  11  12   0    8.40    1.90
  11  12   0    7.60    1.00
  11  12   0    7.60    1.50
  11  12   0    7.20    1.00
  11  12   0    9.10    1.30
 -11  12   0    6.20    1.40
 -11  12   0    6.60    1.70
 -11  12   0    7.20    1.10
 -11  12   0    6.20    1.20
 -11  12   0    6.10    1.20
  11  12   0    7.40    1.00
  12 -12   0  157.38    5.70
 -12 -12   0  162.68    7.90
 -12 -12   0  159.68    6.90
  12 -12   0  153.78    6.70
 -12 -12   0  158.18    5.00
 -12 -12   0  152.58    4.90
  12 -12   0  165.68    5.70
  12 -12   0  158.58    6.40
  12 -12   0  153.18    5.50
  12 -12   0  164.28    7.30
  12 -12   0  157.68    5.20
 -12 -12   0  159.68    6.30
 -12 -12   0  149.29    4.90
  12 -12   0  155.48    5.60
  12  12   0  160.98    4.90
  12  12   0  154.68    5.30
  12  12   0  152.08    4.80
 -12  12   0  158.78    5.60
 -12  12   0  161.78    6.70
 -12  12   0  154.08    6.20
 -12  12   0  150.88    5.40
 -12  12   0  179.78    7.30
  12  12   0  160.78    4.80
  12  12   0  157.68    5.00
  12  12   0  158.98    4.80
 -12  12   0  162.08    5.60
  12  12   0  157.18    5.40
  12  12   0  169.38    6.90
  12  12   0  157.78    6.00
 -13 -12   0   47.00    1.90
  13 -12   0   53.49    2.80
  13 -12   0   53.39    3.70
  13 -12   0   51.59    2.50
  13 -12   0   60.19    4.50
  13 -12   0   57.19    2.90
  13 -12   0   46.50    2.70
  13 -12   0   48.20    2.80
 -13 -12   0   47.80    3.40
 -13 -12   0   51.89    5.00
  13 -12   0   51.79    3.00
 -13 -12   0   49.30    4.10
 -13 -12   0   52.79    2.00
 -13 -12   0   44.10    1.90
  13 -12   0   50.99    3.00
 -13  12   0   48.70    2.70
  13  12   0   47.90    3.30
  13  12   0   48.50    2.70
  13  12   0   53.09    4.00
 -13  12   0   51.69    2.80
  13  12   0   56.79    3.80
  13  12   0   52.59    2.70
   0 -13   0    0.30    0.90
   0 -13   0   -1.20    0.90
   0 -13   0    0.60    1.00
   0 -13   0    0.40    0.70
   0 -13   0    0.20    0.70
   0 -13   0    0.30    0.70
   0 -13   0    0.40    0.60
   0 -13   0    0.20    0.80
   0 -13   0   -1.90    0.70
   0 -13   0    1.20    1.00
   0  13   0    0.30    0.80
   0  13   0    0.20    0.90
   0  13   0   -0.20    0.50
   0  13   0    0.00    0.80
   0  13   0   -0.60    0.80
   0  13   0    0.00    0.80
   0  13   0    0.40    0.90
   0  13   0    0.80    0.70
   0  13   0   -1.30    0.70
  -1 -13   0  139.39    4.70
  -1 -13   0  139.39    4.80
  -1 -13   0  144.19    4.90
   1 -13   0  134.89    4.40
  -1 -13   0  138.29    4.50
   1 -13   0  136.69    4.50
   1 -13   0  138.79    4.90
   1 -13   0  129.09    4.70
   1 -13   0  133.59    4.60
   1 -13   0  133.09    4.50
  -1 -13   0  136.79    4.10
   1 -13   0  135.09    4.60
  -1 -13   0  144.19    4.50
   1 -13   0  135.99    4.90
  -1 -13   0  138.49    4.80
  -1 -13   0  138.99    4.80
  -1 -13   0  132.39    4.50
  -1 -13   0  135.29    4.70
   1 -13   0  145.79    4.90
  -1  13   0  133.49    5.20
  -1  13   0  138.69    4.70
  -1  13   0  128.49    4.50
   1  13   0  139.99    4.80
  -1  13   0  138.89    4.60
  -1  13   0  137.49    4.90
   1  13   0  143.29    4.30
   1  13   0  137.59    4.50
   1  13   0  137.49    4.70
  -1  13   0  130.19    4.80
   1  13   0  132.99    4.40
  -1  13   0  131.19    4.70
   1  13   0  138.29    4.80
   1  13   0  138.19    4.70
   1  13   0  138.29    4.80
   1  13   0  140.59    4.80
  -1  13   0  137.19    4.60
  -2 -13   0   60.89    2.80
  -2 -13   0   66.59    3.00
  -2 -13   0   58.19    2.00
   2 -13   0   60.09    2.90
   2 -13   0   61.89    2.60
  -2 -13   0   63.49    2.50
  -2 -13   0   57.19    2.80
  -2 -13   0   58.19    2.70
  -2 -13   0   60.59    2.80
  -2 -13   0   58.39    2.80
   2 -13   0   58.39    2.90
   2 -13   0   59.59    2.60
   2 -13   0   64.69    3.00
   2 -13   0   59.09    2.60
   2 -13   0   59.19    2.60
   2 -13   0   57.29    2.60
  -2 -13   0   65.49    2.70
   2 -13   0   64.19    2.90
  -2  13   0   62.29    2.70
   2  13   0   51.59    2.70
   2  13   0   64.39    2.80
  -2  13   0   61.09    2.80
  -2  13   0   62.79    2.50
  -2  13   0   58.29    2.80
  -2  13   0   62.69    2.70
   2  13   0   64.79    2.60
   2  13   0   63.29    2.20
  -2  13   0   60.59    2.90
   2  13   0   61.99    2.80
   2  13   0   58.19    2.70
   2  13   0   55.89    2.70
  -2  13   0   58.09    2.80
  -2  13   0   61.09    2.60
   2  13   0   63.89    2.60
   2  13   0   55.39    2.70
  -3 -13   0    7.40    1.20
  -3 -13   0    6.90    1.30
  -3 -13   0    5.30    1.10
  -3 -13   0    7.50    1.20
   3 -13   0    7.10    1.20
   3 -13   0    7.10    1.10
  -3 -13   0    6.70    0.60
   3 -13   0    5.90    0.90
  -3 -13   0    5.80    0.90
   3 -13   0    7.50    1.10
  -3 -13   0    6.50    1.00
  -3 -13   0    4.80    1.10
   3 -13   0    7.10    1.30
   3 -13   0    5.90    1.00
  -3 -13   0    5.20    1.10
   3 -13   0    6.60    1.30
   3 -13   0    6.00    1.00
   3 -13   0    5.40    1.10
   3  13   0    4.80    0.60
  -3  13   0    4.30    1.00
  -3  13   0    5.40    0.70
  -3  13   0    5.60    0.90
  -3  13   0    6.80    1.20
  -3  13   0    4.60    1.00
   3  13   0    5.90    1.10
   3  13   0    5.90    1.10
   3  13   0    5.30    1.10
  -3  13   0    6.80    1.10
  -3  13   0    4.80    0.90
  -3  13   0    4.90    1.00
   3  13   0    8.40    1.10
  -3  13   0    5.60    1.20
   3  13   0    6.10    1.10
   3  13   0    5.90    1.20
   3  13   0    8.00    1.20
   3  13   0    4.00    1.00
   3  13   0    3.30    0.80
   4 -13   0   35.80    2.00
   4 -13   0   28.60    1.60
  -4 -13   0   30.90    2.40
   4 -13   0   34.50    2.10
   4 -13   0   29.90    2.10
  -4 -13   0   29.90    1.20
   4 -13   0   31.70    1.90
   4 -13   0   31.00    2.00
  -4 -13   0   28.80    1.70
  -4 -13   0   29.70    1.80
   4 -13   0   31.60    2.00
  -4 -13   0   29.40    1.60
  -4 -13   0   30.10    2.10
  -4 -13   0   29.50    1.90
   4 -13   0   32.90    2.10
  -4 -13   0   29.60    1.90
   4 -13   0   29.20    1.90
   4  13   0   32.90    2.00
  -4  13   0   29.50    2.10
   4  13   0   26.80    1.90
   4  13   0   30.10    2.10
   4  13   0   28.60    2.10
   4  13   0   31.50    2.00
   4  13   0   27.50    1.80
   4  13   0   29.50    1.70
  -4  13   0   32.20    1.90
  -4  13   0   34.00    2.20
  -4  13   0   31.40    1.80
   4  13   0   28.40    1.80
  -4  13   0   32.40    2.10
  -4  13   0   30.70    2.10
  -4  13   0   33.00    2.00
  -4  13   0   31.60    1.50
   4  13   0   29.30    2.20
   4  13   0   29.80    1.20
   4  13   0   31.30    1.90
  -5 -13   0   14.80    1.50
  -5 -13   0   15.30    1.20
  -5 -13   0   12.40    1.40
   5 -13   0   18.50    1.70
  -5 -13   0   22.00    2.00
   5 -13   0   15.30    1.50
   5 -13   0   20.80    1.60
   5 -13   0   19.60    1.80
   5 -13   0   19.20    1.70
   5 -13   0   17.50    1.70
  -5 -13   0   22.40    1.90
   5 -13   0   20.50    2.00
  -5 -13   0   16.40    1.30
   5 -13   0   20.90    1.80
  -5 -13   0   18.90    2.30
   5 -13   0   15.60    1.20
  -5  13   0   18.20    1.50
  -5  13   0   19.80    1.80
   5  13   0   12.10    1.40
  -5  13   0   17.00    1.20
   5  13   0   16.70    1.50
  -5  13   0   18.60    1.60
   5  13   0   21.60    1.90
   5  13   0   15.10    1.30
  -5  13   0   19.30    1.20
   5  13   0   17.10    1.50
   5  13   0   19.80    2.00
   5  13   0   16.40    1.60
   5  13   0   17.70    0.90
  -5  13   0   17.30    1.70
   5  13   0   17.90    1.90
  -5  13   0   21.20    1.90
  -5  13   0   20.80    1.80
   5  13   0   19.50    1.70
  -5  13   0   18.30    1.80
   5  13   0   18.20    1.50
  -6 -13   0   16.20    1.70
  -6 -13   0   18.20    1.20
   6 -13   0   17.90    1.80
  -6 -13   0   18.50    1.60
   6 -13   0   16.00    1.50
   6 -13   0   17.20    1.80
  -6 -13   0   18.40    1.60
   6 -13   0   14.40    1.60
  -6 -13   0   18.90    1.60
   6 -13   0   19.30    2.00
  -6 -13   0   17.50    1.10
   6 -13   0   17.70    1.20
   6 -13   0   17.00    1.60
  -6 -13   0   17.20    1.90
   6 -13   0   17.70    1.80
  -6 -13   0   13.80    2.10
   6 -13   0   17.60    1.70
   6 -13   0   14.80    1.60
  -6  13   0   15.20    1.70
  -6  13   0   17.60    1.40
   6  13   0   15.90    1.50
  -6  13   0   20.70    1.80
  -6  13   0   16.10    1.20
   6  13   0   15.90    1.40
   6  13   0   17.20    0.90
  -6  13   0   18.10    1.80
   6  13   0   18.40    1.60
  -6  13   0   19.40    1.90
   6  13   0   19.20    1.60
   6  13   0   15.10    1.80
   6  13   0   16.60    1.50
  -6  13   0   14.80    1.50
   6  13   0   17.90    1.80
  -6  13   0   15.60    1.10
   6  13   0   18.30    2.20
   6  13   0   19.40    1.60
  -6  13   0   16.00    1.70
  -6  13   0   14.70    1.30
   7 -13   0    6.20    1.40
  -7 -13   0    4.50    1.00
   7 -13   0    5.40    1.10
  -7 -13   0    3.60    1.00
   7 -13   0    5.50    1.20
  -7 -13   0    6.30    2.00
   7 -13   0    6.30    1.30
   7 -13   0    4.80    1.30
  -7 -13   0    6.10    1.20
   7 -13   0    4.90    1.30
  -7 -13   0    5.30    1.00
   7 -13   0    5.50    0.70
  -7 -13   0    7.80    1.50
   7 -13   0    7.40    1.30
  -7 -13   0    6.20    1.40
   7 -13   0    8.10    1.60
   7 -13   0    4.10    1.40
  -7 -13   0    4.70    1.60
  -7  13   0    5.80    1.10
  -7  13   0    5.50    1.20
  -7  13   0    4.60    1.00
   7  13   0    4.80    1.00
  -7  13   0    5.10    0.90
  -7  13   0    6.00    1.20
  -7  13   0    5.10    0.90
   7  13   0    6.80    1.40
   7  13   0    6.40    1.10
   7  13   0    7.00    1.10
   7  13   0    8.40    1.20
   7  13   0    4.80    1.60
  -7  13   0    4.50    1.10
   7  13   0    4.60    0.60
   7  13   0    5.40    1.00
   7  13   0    6.60    2.00
   7  13   0    4.80    1.10
  -7  13   0    6.00    1.30
   7  13   0    6.00    1.40
  -8 -13   0  165.28    7.20
  -8 -13   0  165.08    5.50
  -8 -13   0  163.08    5.50
   8 -13   0  164.88    5.70
  -8 -13   0  177.08    7.30
   8 -13   0  164.88    4.80
   8 -13   0  175.38    6.10
  -8 -13   0  172.28    5.60
   8 -13   0  166.38    6.20
   8 -13   0  169.68    5.90
  -8 -13   0  165.88    6.30
   8 -13   0  176.88    6.00
   8 -13   0  163.68    5.90
   8 -13   0  162.78    6.40
  -8 -13   0  167.18    6.20
   8 -13   0  169.18    5.70
  -8  13   0  175.58    5.90
  -8  13   0  166.68    5.10
  -8  13   0  173.98    5.30
  -8  13   0  162.18    5.20
   8  13   0  169.08    5.40
   8  13   0  167.78    5.90
  -8  13   0  166.68    5.90
   8  13   0  169.98    6.10
   8  13   0  170.78    5.50
  -8  13   0  170.68    5.70
  -8  13   0  164.18    5.80
   8  13   0  173.48    5.60
   8  13   0  165.28    4.80
   8  13   0  160.58    7.20
   8  13   0  165.48    5.50
   8  13   0  171.08    5.50
  -8  13   0  162.58    6.20
   9 -13   0   45.90    2.80
  -9 -13   0   57.39    4.20
  -9 -13   0   45.90    3.40
   9 -13   0   50.59    2.20
   9 -13   0   44.40    2.70
  -9 -13   0   47.70    2.40
  -9 -13   0   42.50    2.40
   9 -13   0   44.30    3.30
   9 -13   0   44.50    3.30
   9 -13   0   50.79    3.50
  -9 -13   0   49.80    2.50
   9 -13   0   46.10    3.10
  -9 -13   0   47.50    3.10
  -9 -13   0   47.30    4.10
   9 -13   0   48.30    2.70
  -9 -13   0   48.60    2.50
   9 -13   0   46.20    3.00
   9  13   0   43.50    2.40
  -9  13   0   50.09    2.30
  -9  13   0   42.20    2.60
   9  13   0   49.10    2.40
   9  13   0   46.90    2.40
   9  13   0   51.09    2.50
  -9  13   0   44.60    2.70
  -9  13   0   48.10    1.80
  -9  13   0   46.70    3.30
   9  13   0   44.40    2.40
  -9  13   0   46.00    2.80
   9  13   0   47.90    3.00
  -9  13   0   44.00    1.80
   9  13   0   55.79    3.50
  -9  13   0   47.10    3.20
   9  13   0   48.70    2.60
  -9  13   0   45.50    2.70
   9  13   0   48.00    1.90
  10 -13   0   78.89    2.90
  10 -13   0   79.19    4.30
  10 -13   0   75.79    3.50
 -10 -13   0   70.29    3.00
  10 -13   0   71.19    3.40
 -10 -13   0   75.29    3.10
  10 -13   0   72.09    3.50
  10 -13   0   67.19    3.50
  10 -13   0   72.29    3.80
  10 -13   0   75.79    4.40
 -10 -13   0   70.99    3.00
  10 -13   0   68.29    3.40
  10 -13   0   61.79    3.90
 -10 -13   0   75.49    3.90
 -10 -13   0   74.29    5.00
 -10 -13   0   86.09    5.20
  10 -13   0   72.19    3.40
 -10 -13   0   76.39    4.30
  10  13   0   73.99    4.30
  10  13   0   74.99    2.60
  10  13   0   70.79    3.00
 -10  13   0   72.19    3.50
 -10  13   0   76.59    3.50
 -10  13   0   67.89    2.90
 -10  13   0   70.39    3.40
  10  13   0   72.69    3.10
  10  13   0   69.99    3.20
 -10  13   0   72.29    3.40
 -10  13   0   69.79    4.00
  10  13   0   68.09    3.70
  10  13   0   73.99    3.20
  10  13   0   73.19    3.00
  10  13   0   75.89    3.00
 -10  13   0   73.69    3.80
 -11 -13   0   11.10    1.30
  11 -13   0   12.10    1.30
  11 -13   0   10.90    1.60
 -11 -13   0   10.40    2.40
 -11 -13   0    9.60    1.20
 -11 -13   0   11.80    2.70
  11 -13   0    8.40    1.50
 -11 -13   0    8.90    1.90
 -11 -13   0    9.50    1.80
 -11 -13   0    9.40    1.20
  11 -13   0   12.30    1.60
  11 -13   0    6.60    1.70
  11 -13   0   11.10    1.60
  11 -13   0    6.50    1.60
 -11 -13   0   11.00    1.50
  11 -13   0    8.10    1.40
  11 -13   0    6.90    2.10
  11 -13   0    7.40    2.10
 -11  13   0    7.40    1.40
  11  13   0    8.20    1.10
 -11  13   0    6.10    1.70
 -11  13   0    8.70    1.50
  11  13   0    8.80    1.10
  11  13   0   10.90    1.20
  11  13   0    9.40    1.20
  11  13   0   10.50    1.70
  11  13   0   11.80    1.40
  11  13   0    9.40    1.10
  11  13   0   10.60    1.30
  11  13   0   10.30    1.90
 -11  13   0   11.50    1.50
  11  13   0   10.10    1.00
 -11  13   0   11.30    1.60
 -11  13   0    9.90    1.50
 -11  13   0   10.90    1.30
  12 -13   0   -0.60    1.00
  12 -13   0    1.10    1.10
  12 -13   0    0.30    0.80
 -12 -13   0    0.20    0.70
  12 -13   0    0.00    1.00
  12 -13   0   -3.10    1.10
 -12 -13   0   -0.50    0.70
 -12 -13   0    0.70    1.20
 -12 -13   0    1.10    2.00
 -12 -13   0   -0.40    1.50
  12 -13   0   -0.20    1.30
  12 -13   0    0.30    1.30
  12 -13   0   -1.30    1.00
  12 -13   0   -0.40    0.90
 -12 -13   0    0.40    0.80
  12  13   0   -0.20    0.70
  12  13   0   -0.90    1.30
  12  13   0   -0.60    0.70
 -12  13   0   -0.20    0.90
  12  13   0    0.00    0.70
  12  13   0    0.20    0.70
  12  13   0   -0.20    1.10
 -12  13   0    0.50    0.90
 -12  13   0   -0.20    0.80
 -12  13   0   -0.50    0.90
  12  13   0   -0.10    0.80
  12  13   0    0.60    1.00
  12  13   0   -1.40    0.60
  12  13   0   -0.50    0.60
  13 -13   0   50.29    2.90
 -13 -13   0   56.79    3.70
  13 -13   0   52.49    2.90
  13 -13   0   50.59    2.90
 -13 -13   0   53.09    2.20
  13 -13   0   48.20    4.00
  13 -13   0   53.39    2.50
  13 -13   0   49.00    3.70
  13 -13   0   49.00    3.10
  13 -13   0   48.80    2.90
 -13 -13   0   46.70    4.00
  13 -13   0   56.99    3.20
 -13 -13   0   46.70    2.10
 -13 -13   0   55.29    5.10
  13  13   0   56.29    3.90
  13  13   0   45.60    2.70
  13  13   0   50.19    2.60
 -13  13   0   51.19    2.60
  13  13   0   51.79    2.20
  13  13   0   47.40    1.90
  13  13   0   45.20    2.30
  13  13   0   48.60    1.90
  13  13   0   47.10    3.90
  13  13   0   49.00    2.60
  13  13   0   49.10    3.40
 -13  13   0   45.30    2.80
   0 -14   0  321.97    9.40
   0 -14   0  317.47    9.40
   0 -14   0  309.57    9.60
   0 -14   0  326.67    9.70
   0 -14   0  323.67    9.30
   0 -14   0  329.67    9.30
   0 -14   0  327.37    9.30
   0 -14   0  330.17    9.50
   0 -14   0  294.07    9.50
   0 -14   0  315.87    9.60
   0  14   0  315.57    9.60
   0  14   0  325.17    9.60
   0  14   0  331.27    9.40
   0  14   0  319.07    9.30
   0  14   0  316.57    9.60
   0  14   0  325.77    9.60
   0  14   0  323.97    9.40
   0  14   0  312.57    9.30
   1 -14   0  146.39    5.30
  -1 -14   0  149.19    5.20
  -1 -14   0  153.58    5.30
   1 -14   0  150.08    4.90
   1 -14   0  150.98    5.00
  -1 -14   0  159.88    5.30
  -1 -14   0  148.69    4.90
   1 -14   0  145.19    5.00
   1 -14   0  146.39    5.30
   1 -14   0  150.98    5.30
  -1 -14   0  150.68    4.90
  -1 -14   0  152.08    5.30
   1 -14   0  147.69    4.90
  -1 -14   0  160.08    5.10
   1 -14   0  152.78    5.30
   1 -14   0  156.28    5.10
  -1 -14   0  157.28    5.20
   1  14   0  150.38    5.10
  -1  14   0  149.59    5.00
   1  14   0  158.78    5.30
  -1  14   0  147.39    5.30
   1  14   0  151.08    4.90
   1  14   0  158.48    5.30
   1  14   0  156.38    5.30
   1  14   0  158.28    5.20
  -1  14   0  149.19    5.20
  -1  14   0  154.38    5.30
  -1  14   0  150.58    5.30
   1  14   0  147.79    5.20
   1  14   0  157.98    5.00
  -1  14   0  149.19    5.00
  -1  14   0  146.19    5.10
  -1  14   0  151.88    5.00
   1  14   0  154.38    4.70
   2 -14   0  147.09    5.30
   2 -14   0  152.68    5.00
  -2 -14   0  156.08    5.30
   2 -14   0  145.49    4.90
  -2 -14   0  153.88    5.40
  -2 -14   0  150.78    5.00
   2 -14   0  152.18    5.00
  -2 -14   0  143.49    5.20
  -2 -14   0  152.18    5.30
   2 -14   0  158.48    5.40
   2 -14   0  149.19    5.30
   2 -14   0  155.38    5.40
  -2 -14   0  148.99    4.40
   2 -14   0  145.29    5.00
   2 -14   0  147.49    5.00
  -2 -14   0  151.18    5.20
  -2 -14   0  145.99    5.20
  -2 -14   0  154.98    4.90
  -2  14   0  156.38    5.30
   2  14   0  158.48    5.30
  -2  14   0  152.88    5.40
  -2  14   0  160.88    5.20
   2  14   0  157.38    5.00
  -2  14   0  153.08    5.00
  -2  14   0  149.88    5.00
  -2  14   0  156.28    5.30
   2  14   0  145.49    5.00
  -2  14   0  144.59    4.90
   2  14   0  147.59    5.20
   2  14   0  155.48    4.60
   2  14   0  154.38    5.20
   2  14   0  154.58    4.90
   2  14   0  153.98    5.20
  -2  14   0  147.49    5.30
   2  14   0  146.69    5.20
   3 -14   0   -0.50    0.60
  -3 -14   0   -0.30    0.80
   3 -14   0   -0.10    0.80
  -3 -14   0   -0.40    0.80
   3 -14   0    0.40    0.90
  -3 -14   0   -0.50    0.70
  -3 -14   0   -1.20    0.70
  -3 -14   0   -0.80    0.70
  -3 -14   0   -0.30    0.60
  -3 -14   0    0.00    0.70
  -3 -14   0   -0.30    0.90
   3 -14   0    0.90    1.00
   3 -14   0    0.20    0.70
   3 -14   0    0.70    0.80
   3 -14   0    0.80    0.90
   3 -14   0    1.00    0.70
   3 -14   0    0.00    0.60
  -3 -14   0    0.00    0.30
   3  14   0    0.30    0.90
   3  14   0    0.20    0.40
   3  14   0   -0.10    0.70
  -3  14   0   -1.00    0.70
   3  14   0   -1.10    0.80
   3  14   0   -0.10    0.80
  -3  14   0   -0.30    0.80
  -3  14   0   -0.70    0.80
   3  14   0   -0.30    0.60
  -3  14   0    0.10    0.60
   3  14   0    0.50    0.80
  -3  14   0    1.10    0.70
   3  14   0    1.90    0.90
  -3  14   0    0.20    0.50
  -3  14   0    0.00    0.70
  -3  14   0    0.50    0.90
   3  14   0   -1.30    0.70
  -3  14   0    0.70    1.00
  -4 -14   0  273.17    8.30
  -4 -14   0  270.17    8.30
   4 -14   0  269.27    8.40
  -4 -14   0  267.57    7.80
  -4 -14   0  265.67    8.40
   4 -14   0  267.57    7.80
   4 -14   0  263.37    8.20
   4 -14   0  268.07    8.20
   4 -14   0  266.37    8.40
  -4 -14   0  274.57    8.90
  -4 -14   0  264.67    7.30
  -4 -14   0  272.07    7.90
   4 -14   0  272.47    8.50
  -4 -14   0  272.77    8.50
   4 -14   0  264.77    8.40
   4 -14   0  262.27    8.20
   4 -14   0  268.67    8.40
  -4 -14   0  276.97    8.30
   4  14   0  279.67    8.30
  -4  14   0  272.27    8.10
  -4  14   0  276.97    8.40
  -4  14   0  258.87    7.70
  -4  14   0  252.87    8.40
   4  14   0  270.07    8.20
  -4  14   0  271.27    8.40
  -4  14   0  283.07    8.50
   4  14   0  280.17    8.40
   4  14   0  273.47    8.10
  -4  14   0  274.97    8.20
   4  14   0  280.77    8.20
   4  14   0  281.47    8.80
   4  14   0  270.47    7.40
  -4  14   0  272.97    8.40
  -4  14   0  270.87    7.80
   4  14   0  270.17    8.30
   4  14   0  270.57    8.10
   4  14   0  284.67    8.40
   4  14   0  279.17    8.60
   5 -14   0   48.50    2.60
  -5 -14   0   44.10    2.60
  -5 -14   0   42.50    3.40
   5 -14   0   43.20    2.60
   5 -14   0   46.20    2.70
  -5 -14   0   45.70    2.40
  -5 -14   0   47.40    2.10
   5 -14   0   47.40    2.40
  -5 -14   0   45.10    2.40
   5 -14   0   41.30    2.50
   5 -14   0   44.00    2.50
  -5 -14   0   42.00    1.90
  -5 -14   0   43.00    2.40
   5 -14   0   46.80    2.50
   5 -14   0   43.60    2.00
   5  14   0   44.60    2.40
  -5  14   0   45.20    2.50
  -5  14   0   42.50    2.50
  -5  14   0   43.70    1.90
   5  14   0   46.90    2.50
   5  14   0   45.20    1.60
  -5  14   0   42.70    2.30
   5  14   0   44.80    2.40
   5  14   0   45.90    2.30
   5  14   0   42.30    2.80
  -5  14   0   43.00    2.50
   5  14   0   46.70    2.80
  -5  14   0   46.00    2.60
   5  14   0   46.20    2.40
  -5  14   0   41.80    2.20
   5  14   0   43.90    2.60
  -5  14   0   42.80    2.00
  -5  14   0   43.70    2.50
   5  14   0   43.90    2.30
   5  14   0   42.40    2.20
  -6 -14   0    2.20    1.00
  -6 -14   0    3.70    1.60
   6 -14   0    4.10    1.20
  -6 -14   0    5.60    1.30
  -6 -14   0    5.40    1.10
   6 -14   0    4.50    1.40
  -6 -14   0    4.60    0.80
   6 -14   0    3.90    1.00
   6 -14   0    4.60    1.20
  -6 -14   0    6.00    1.30
   6 -14   0    4.40    1.20
   6 -14   0    3.90    0.70
   6 -14   0    4.70    1.20
  -6 -14   0    3.50    0.90
  -6 -14   0    2.20    1.00
  -6 -14   0    4.60    1.60
   6 -14   0    3.50    1.00
   6 -14   0    5.50    1.20
   6  14   0    4.50    1.00
   6  14   0    6.40    1.60
  -6  14   0    3.90    1.10
  -6  14   0    4.20    0.90
  -6  14   0    4.70    1.00
   6  14   0    6.10    1.40
   6  14   0    3.90    1.00
   6  14   0    5.50    1.10
   6  14   0    4.50    0.50
  -6  14   0    3.80    1.10
  -6  14   0    4.90    0.80
  -6  14   0    6.50    1.30
  -6  14   0    6.70    1.30
   6  14   0    3.60    1.00
   6  14   0    3.90    1.20
  -6  14   0    8.90    1.50
   6  14   0    5.10    1.10
   6  14   0    3.20    0.90
   6  14   0    4.00    1.10
  -6  14   0    4.70    1.00
  -6  14   0    5.50    0.80
   6  14   0    4.90    1.20
  -7 -14   0   49.50    2.50
   7 -14   0   45.00    3.00
  -7 -14   0   47.20    1.60
   7 -14   0   47.70    2.80
  -7 -14   0   46.30    3.00
  -7 -14   0   46.90    2.50
  -7 -14   0   43.80    2.50
   7 -14   0   50.09    2.90
   7 -14   0   46.10    2.70
   7 -14   0   45.50    2.80
   7 -14   0   45.90    2.70
  -7 -14   0   43.50    3.50
  -7 -14   0   46.50    1.60
  -7 -14   0   45.60    3.60
  -7 -14   0   47.30    3.00
  -7 -14   0   42.50    2.50
   7 -14   0   43.80    2.70
   7 -14   0   46.40    3.00
   7 -14   0   50.99    2.60
   7 -14   0   46.40    1.90
  -7  14   0   44.40    2.90
   7  14   0   47.10    2.50
  -7  14   0   47.50    2.80
   7  14   0   46.90    2.50
  -7  14   0   45.50    2.70
  -7  14   0   48.30    2.50
   7  14   0   44.30    2.30
   7  14   0   46.50    2.50
   7  14   0   49.90    1.70
  -7  14   0   47.10    2.10
   7  14   0   46.10    2.50
  -7  14   0   45.30    2.80
   7  14   0   49.30    2.50
   7  14   0   43.30    3.10
  -7  14   0   45.90    2.30
   7  14   0   45.00    3.30
  -7  14   0   43.50    2.30
  -7  14   0   44.10    2.70
   7  14   0   44.90    2.90
  -8 -14   0  123.59    4.30
  -8 -14   0  107.89    4.20
   8 -14   0  111.49    3.40
  -8 -14   0  115.69    4.90
   8 -14   0   97.99    4.50
   8 -14   0  114.59    5.00
  -8 -14   0  112.89    4.20
  -8 -14   0  116.79    5.80
   8 -14   0  111.39    4.60
   8 -14   0  107.49    4.30
  -8 -14   0  107.69    4.20
  -8 -14   0  120.29    5.90
  -8 -14   0  114.09    4.90
   8 -14   0  117.09    5.10
   8 -14   0  113.99    4.50
   8 -14   0  108.19    4.50
   8 -14   0  110.29    4.30
   8 -14   0  107.99    5.10
   8 -14   0  112.49    5.10
  -8  14   0  111.19    3.80
   8  14   0  108.89    4.10
   8  14   0  106.49    3.30
  -8  14   0  106.89    4.80
   8  14   0  111.29    4.70
   8  14   0  110.89    4.20
   8  14   0  122.69    4.30
  -8  14   0  111.19    3.80
  -8  14   0  107.99    4.30
   8  14   0  114.49    4.20
  -8  14   0  111.89    4.50
   8  14   0  111.39    4.20
  -8  14   0   99.69    4.30
  -8  14   0  115.69    4.50
   8  14   0  114.29    4.10
  -8  14   0  105.49    4.40
   8  14   0  107.49    5.00
  -8  14   0  109.19    3.80
   9 -14   0    3.40    1.30
  -9 -14   0    4.00    1.90
   9 -14   0    5.70    1.40
  -9 -14   0    5.50    1.70
  -9 -14   0    5.50    1.20
  -9 -14   0    2.80    2.00
  -9 -14   0    6.30    1.10
   9 -14   0    4.90    1.20
  -9 -14   0    3.80    1.10
  -9 -14   0    4.90    1.50
   9 -14   0    4.40    1.30
   9 -14   0    4.50    1.50
   9 -14   0    4.50    1.30
   9 -14   0    4.30    1.50
   9 -14   0    4.20    1.40
   9 -14   0    4.80    1.30
  -9 -14   0    4.00    1.10
  -9  14   0    5.90    1.30
   9  14   0    6.00    1.10
   9  14   0    5.90    1.10
   9  14   0    4.50    1.10
  -9  14   0    2.80    1.20
   9  14   0    4.80    1.20
   9  14   0    4.90    1.50
   9  14   0    4.50    1.10
  -9  14   0    5.10    0.80
   9  14   0    3.40    1.40
   9  14   0    6.00    0.70
  -9  14   0    5.10    1.20
  -9  14   0    3.30    0.90
  -9  14   0    4.10    0.80
   9  14   0    4.40    1.10
  -9  14   0    4.90    1.50
 -10 -14   0    0.20    0.80
  10 -14   0    0.50    1.00
 -10 -14   0    0.70    1.90
  10 -14   0    1.50    1.10
 -10 -14   0    0.00    1.40
 -10 -14   0    0.90    0.90
  10 -14   0    0.20    1.00
  10 -14   0    0.90    1.10
 -10 -14   0   -0.70    0.80
  10 -14   0    1.40    1.20
  10 -14   0   -0.20    1.20
  10 -14   0    2.00    1.20
  10 -14   0    3.30    1.50
  10 -14   0    0.40    1.40
 -10 -14   0    0.90    1.40
 -10 -14   0    0.70    1.20
  10 -14   0    0.80    1.10
  10  14   0    1.40    0.90
  10  14   0   -0.90    0.90
  10  14   0   -0.50    0.80
  10  14   0    1.70    1.30
 -10  14   0    0.00    1.00
  10  14   0    0.10    0.80
  10  14   0    0.20    0.50
 -10  14   0   -0.10    1.00
  10  14   0    0.10    1.40
 -10  14   0    0.60    1.00
 -10  14   0    0.00    0.90
 -10  14   0    0.70    0.70
 -11 -14   0    3.60    1.60
 -11 -14   0    4.30    2.10
  11 -14   0    8.50    1.50
  11 -14   0    6.00    1.60
 -11 -14   0    7.60    1.70
 -11 -14   0    6.20    1.10
  11 -14   0    2.50    1.50
 -11 -14   0    6.30    2.50
  11 -14   0    5.00    1.40
 -11 -14   0    5.70    1.10
  11 -14   0    4.00    1.30
  11 -14   0    5.20    1.00
  11 -14   0    4.70    1.30
  11 -14   0    3.80    1.20
 -11 -14   0    6.90    1.10
  11 -14   0    4.80    1.30
 -11  14   0    6.40    1.50
  11  14   0    7.00    1.30
  11  14   0    5.70    1.00
  11  14   0    5.70    0.80
  11  14   0    6.40    1.60
  11  14   0    5.20    1.10
  11  14   0    6.80    1.10
 -11  14   0    6.60    1.40
 -11  14   0    5.20    1.30
 -11  14   0    3.80    1.50
 -11  14   0    5.40    1.10
 -11  14   0    6.80    1.40
  11  14   0    7.90    2.00
  11  14   0    5.50    0.90
  11  14   0    5.00    1.10
  11  14   0    4.90    1.10
  12 -14   0   43.90    2.90
 -12 -14   0   43.80    2.30
  12 -14   0   54.99    3.60
  12 -14   0   40.60    2.80
  12 -14   0   45.60    3.00
  12 -14   0   44.70    2.30
 -12 -14   0   47.70    3.50
 -12 -14   0   48.20    2.40
 -12 -14   0   44.50    3.80
 -12 -14   0   47.10    2.60
  12 -14   0   44.70    2.80
  12 -14   0   44.40    2.80
  12 -14   0   44.30    3.00
  12 -14   0   42.70    3.70
  12  14   0   41.00    2.50
 -12  14   0   40.20    2.70
  12  14   0   43.70    2.70
 -12  14   0   47.80    2.80
  12  14   0   44.40    2.20
  12  14   0   46.10    2.30
  12  14   0   44.70    2.20
  12  14   0   45.60    3.20
 -12  14   0   45.60    2.80
  12  14   0   45.70    2.20
  12  14   0   42.70    2.00
 -12  14   0   47.00    3.00
 -12  14   0   41.90    2.40
  12  14   0   43.40    3.90
  12  14   0   47.20    2.30
   0 -15   0   -1.50    0.70
   0 -15   0   -1.20    0.80
   0 -15   0    0.60    0.50
   0 -15   0    0.30    0.80
   0 -15   0    0.30    0.80
   0 -15   0   -0.10    0.90
   0 -15   0   -0.40    0.70
   0 -15   0   -0.20    0.60
   0 -15   0    0.40    0.70
   0 -15   0    0.00    0.80
   0  15   0    0.40    0.90
   0  15   0    1.30    0.90
   0  15   0   -0.40    0.60
   0  15   0    0.80    0.80
   0  15   0   -0.30    0.60
   0  15   0   -0.30    0.70
   0  15   0    0.20    0.80
   0  15   0    1.20    0.90
  -1 -15   0  154.68    5.50
  -1 -15   0  163.68    5.30
   1 -15   0  169.78    5.70
   1 -15   0  175.78    5.50
   1 -15   0  161.48    5.20
   1 -15   0  172.28    5.50
   1 -15   0  166.18    5.80
   1 -15   0  169.08    5.40
  -1 -15   0  166.58    5.70
   1 -15   0  167.08    5.80
  -1 -15   0  163.88    5.40
  -1 -15   0  158.28    5.60
   1 -15   0  157.28    5.20
   1 -15   0  165.78    5.40
  -1 -15   0  157.98    5.30
  -1 -15   0  163.38    5.70
   1 -15   0  165.98    5.70
  -1 -15   0  160.08    4.90
  -1 -15   0  163.58    5.60
  -1 -15   0  164.38    5.70
  -1  15   0  164.28    5.40
   1  15   0  166.98    5.30
  -1  15   0  162.48    5.50
   1  15   0  167.78    5.40
   1  15   0  162.98    5.50
  -1  15   0  164.98    5.70
  -1  15   0  166.68    5.70
  -1  15   0  161.48    5.70
   1  15   0  169.98    5.70
  -1  15   0  176.68    5.50
   1  15   0  169.08    5.10
   1  15   0  157.08    5.60
   1  15   0  159.88    5.50
  -1  15   0  168.78    5.80
   1  15   0  157.18    5.60
   1  15   0  166.78    5.70
  -1  15   0  171.18    5.50
  -2 -15   0    1.50    0.50
   2 -15   0   -0.50    0.80
  -2 -15   0    0.30    0.70
  -2 -15   0    1.60    1.00
  -2 -15   0    1.20    1.00
   2 -15   0    1.00    0.80
   2 -15   0    0.90    0.70
  -2 -15   0    2.10    1.00
   2 -15   0    0.80    0.90
  -2 -15   0    0.70    0.80
   2 -15   0    0.80    0.70
   2 -15   0    1.30    0.70
  -2 -15   0    1.10    0.80
   2 -15   0   -0.10    1.00
  -2 -15   0    0.40    0.90
   2 -15   0    0.40    0.90
   2  15   0    1.60    1.00
  -2  15   0    1.20    0.90
  -2  15   0   -0.20    0.90
   2  15   0    2.70    1.00
  -2  15   0    1.70    1.00
   2  15   0    2.20    0.80
   2  15   0    1.40    0.90
   2  15   0    2.30    0.60
  -2  15   0    2.40    0.80
  -2  15   0    1.30    0.90
   2  15   0    0.20    0.90
   2  15   0    1.60    0.70
   2  15   0    1.20    0.80
   2  15   0    1.50    0.90
  -2  15   0    2.10    0.90
  -2  15   0    1.90    0.70
  -3 -15   0  104.69    3.70
  -3 -15   0  101.99    4.00
  -3 -15   0  102.39    4.40
   3 -15   0  109.49    4.00
   3 -15   0  105.29    4.20
  -3 -15   0  106.29    3.80
  -3 -15   0  104.69    3.10
  -3 -15   0   91.69    4.00
   3 -15   0  106.69    4.30
   3 -15   0  100.39    4.00
   3 -15   0  106.19    4.00
   3 -15   0  111.29    4.20
   3 -15   0  106.79    3.80
  -3 -15   0  105.39    4.20
  -3 -15   0   99.29    4.00
   3 -15   0   98.89    3.80
   3 -15   0  109.59    4.30
  -3  15   0  110.99    4.20
   3  15   0  101.29    4.10
  -3  15   0  110.99    4.30
   3  15   0  103.09    3.90
   3  15   0  104.09    4.10
   3  15   0  101.69    4.10
  -3  15   0  102.79    3.90
  -3  15   0  101.09    4.10
  -3  15   0  106.19    3.70
  -3  15   0  104.99    4.00
  -3  15   0  111.59    4.30
   3  15   0  110.09    3.90
   3  15   0  103.29    4.10
   3  15   0  105.79    3.30
  -3  15   0  101.79    3.50
  -3  15   0  105.59    4.00
   3  15   0  108.79    4.10
  -4 -15   0  102.59    4.00
   4 -15   0  103.79    3.90
  -4 -15   0   96.79    3.50
  -4 -15   0  103.39    4.00
   4 -15   0   97.09    3.90
  -4 -15   0   98.39    3.60
   4 -15   0   97.49    4.00
   4 -15   0   96.89    4.00
  -4 -15   0   91.19    3.90
  -4 -15   0  101.99    4.50
  -4 -15   0  101.69    4.00
   4 -15   0   96.29    3.80
   4 -15   0  100.69    3.60
   4 -15   0  102.49    4.20
  -4 -15   0  101.49    3.00
  -4 -15   0   96.19    4.10
   4 -15   0   98.39    4.10
   4 -15   0  102.19    4.10
   4  15   0  104.29    3.80
  -4  15   0  101.09    4.10
  -4  15   0   97.19    4.10
  -4  15   0  101.49    4.00
  -4  15   0   98.09    3.80
   4  15   0  100.69    4.20
   4  15   0   93.69    4.20
   4  15   0   96.99    3.90
  -4  15   0   99.69    3.50
   4  15   0  103.89    4.10
  -4  15   0   99.39    4.10
  -4  15   0  100.69    3.40
  -4  15   0  104.59    3.90
   4  15   0  105.69    4.00
   4  15   0   96.69    3.70
   4  15   0  100.79    3.10
   4  15   0   98.89    3.80
  -4  15   0  104.79    4.20
   4  15   0   90.19    5.40
   4  15   0   99.89    4.00
  -5 -15   0   30.90    1.70
   5 -15   0   25.00    1.60
  -5 -15   0   25.00    2.60
   5 -15   0   26.90    2.00
   5 -15   0   27.50    2.20
  -5 -15   0   30.80    2.10
   5 -15   0   26.00    2.20
  -5 -15   0   27.60    2.20
   5 -15   0   26.00    2.30
   5 -15   0   25.50    2.20
   5 -15   0   25.20    2.00
  -5 -15   0   27.70    1.70
  -5 -15   0   29.70    2.40
  -5 -15   0   28.70    2.00
   5 -15   0   26.00    2.20
   5 -15   0   28.40    2.00
  -5 -15   0   25.60    2.00
   5  15   0   25.60    1.80
  -5  15   0   31.70    2.30
  -5  15   0   25.60    2.20
   5  15   0   28.20    2.00
   5  15   0   24.70    2.00
  -5  15   0   23.80    1.50
  -5  15   0   23.40    2.10
  -5  15   0   25.30    1.50
  -5  15   0   26.70    1.90
  -5  15   0   26.40    2.20
   5  15   0   24.50    1.90
  -5  15   0   29.90    2.30
   5  15   0   25.80    2.30
   5  15   0   27.20    2.00
   5  15   0   28.40    1.90
   5  15   0   24.30    2.30
   5  15   0   28.40    2.00
   5  15   0   25.10    1.10
  -5  15   0   27.00    1.90
   5  15   0   30.10    2.20
  -6 -15   0  310.77    9.50
   6 -15   0  309.37    9.60
   6 -15   0  311.87    9.80
   6 -15   0  308.57    9.30
  -6 -15   0  308.17   10.40
   6 -15   0  297.77    9.60
   6 -15   0  300.87    8.70
  -6 -15   0  294.37    8.70
   6 -15   0  305.07    9.50
   6 -15   0  311.67    9.60
  -6 -15   0  311.47   10.50
   6 -15   0  308.27    9.40
   6 -15   0  298.87    9.50
  -6 -15   0  298.97    9.30
  -6 -15   0  297.67    9.70
  -6 -15   0  323.17   10.10
   6 -15   0  313.77    9.40
  -6 -15   0  299.47    9.30
  -6 -15   0  302.07    8.60
   6  15   0  301.77   10.20
  -6  15   0  314.97    9.10
  -6  15   0  309.67    9.60
  -6  15   0  315.67    9.60
  -6  15   0  313.77    9.60
   6  15   0  294.67    9.20
   6  15   0  314.97    9.10
  -6  15   0  301.07    8.70
   6  15   0  302.57    8.20
   6  15   0  312.07    9.20
   6  15   0  298.87    9.30
   6  15   0  301.67    9.30
   6  15   0  296.37    9.20
   6  15   0  304.27    9.90
   6  15   0  316.97    9.60
  -6  15   0  301.17    9.00
  -6  15   0  307.37    9.60
   6  15   0  290.17    9.20
  -6  15   0  302.27    9.50
  -6  15   0  311.17    8.70
   7 -15   0    8.20    1.40
  -7 -15   0    8.90    2.30
   7 -15   0    7.00    1.50
  -7 -15   0    6.50    0.70
  -7 -15   0    8.10    1.30
  -7 -15   0    6.90    0.80
   7 -15   0    7.40    1.40
  -7 -15   0    4.40    1.20
  -7 -15   0    7.50    1.50
   7 -15   0    7.70    0.90
  -7 -15   0    7.50    1.90
   7 -15   0    7.10    1.80
   7 -15   0    4.70    1.30
  -7 -15   0    5.80    1.30
  -7 -15   0    5.50    1.20
   7 -15   0    8.40    1.70
   7 -15   0    7.40    1.50
   7 -15   0    4.60    1.40
   7 -15   0    6.00    1.40
  -7 -15   0    6.40    1.50
  -7  15   0    7.70    1.00
  -7  15   0    6.40    1.40
   7  15   0    5.80    1.40
  -7  15   0    6.50    1.20
  -7  15   0    6.80    1.40
   7  15   0    5.40    1.30
   7  15   0    6.20    1.20
   7  15   0    7.10    1.30
  -7  15   0    9.00    1.60
   7  15   0    7.80    1.30
  -7  15   0    7.90    1.30
   7  15   0    7.40    1.30
  -7  15   0    5.90    1.40
   7  15   0    5.40    1.20
   7  15   0    7.20    0.60
  -7  15   0    8.30    1.60
  -7  15   0    4.80    1.00
   7  15   0    4.80    1.70
   8 -15   0   97.69    4.30
   8 -15   0   93.89    4.20
   8 -15   0  103.29    4.70
  -8 -15   0   93.09    4.50
  -8 -15   0   91.99    5.30
   8 -15   0   89.99    4.60
  -8 -15   0  100.59    4.60
  -8 -15   0   96.69    3.90
   8 -15   0   96.99    4.20
   8 -15   0  100.79    4.30
   8 -15   0   95.29    4.10
  -8 -15   0   90.59    3.80
   8 -15   0  104.79    4.40
   8 -15   0   91.59    3.10
   8 -15   0   93.19    4.00
  -8 -15   0   95.99    3.90
  -8 -15   0   94.69    3.90
  -8 -15   0  105.09    5.50
  -8  15   0   88.79    4.10
   8  15   0   98.59    3.90
   8  15   0  104.49    6.50
   8  15   0   90.09    3.90
   8  15   0  108.29    5.10
  -8  15   0   94.49    3.40
   8  15   0   99.19    3.90
  -8  15   0   97.99    4.50
  -8  15   0   96.09    3.90
   8  15   0   93.59    2.90
  -8  15   0   96.89    3.60
   8  15   0   98.29    3.90
  -8  15   0   95.29    4.30
  -8  15   0   89.09    4.10
  -8  15   0   99.49    3.60
  -8  15   0   99.19    4.20
   8  15   0   98.39    4.70
   8  15   0   98.89    3.90
  -9 -15   0    3.00    1.80
  -9 -15   0    3.70    1.10
   9 -15   0    4.00    1.30
   9 -15   0    4.00    1.30
   9 -15   0    1.50    1.50
   9 -15   0    3.80    1.40
   9 -15   0    4.10    1.30
   9 -15   0    3.30    1.20
   9 -15   0    3.90    1.20
  -9 -15   0    3.50    1.10
  -9 -15   0    3.40    1.90
  -9 -15   0    3.90    1.10
  -9 -15   0    3.40    1.40
   9 -15   0    6.00    1.40
   9 -15   0    2.30    1.20
   9 -15   0    4.20    1.30
  -9 -15   0    3.60    1.10
  -9 -15   0    4.00    1.60
  -9  15   0    3.70    1.10
   9  15   0    3.70    1.50
   9  15   0    3.60    0.60
   9  15   0    4.40    1.10
  -9  15   0    3.90    0.80
  -9  15   0    3.40    0.90
  -9  15   0    3.20    2.00
  -9  15   0    3.00    1.40
   9  15   0    4.40    1.60
   9  15   0    2.90    1.10
  -9  15   0    5.70    1.40
   9  15   0    5.10    1.80
   9  15   0    4.10    1.10
  -9  15   0    3.30    1.20
   9  15   0    4.00    1.40
   9  15   0    3.30    1.00
 -10 -15   0   98.39    4.80
  10 -15   0  104.69    4.50
 -10 -15   0   99.59    4.00
  10 -15   0  108.39    4.80
  10 -15   0  103.99    4.50
  10 -15   0   89.29    4.70
  10 -15   0  101.09    4.40
 -10 -15   0  110.99    6.10
 -10 -15   0  103.09    5.90
  10 -15   0  106.39    4.40
 -10 -15   0   99.09    4.00
 -10 -15   0  101.09    4.00
 -10 -15   0  104.09    5.10
  10 -15   0   95.29    5.10
  10 -15   0  107.59    5.20
 -10 -15   0  100.39    4.00
  10 -15   0  101.69    4.50
  10 -15   0  107.09    4.50
  10  15   0  102.29    3.40
 -10  15   0  104.99    5.00
  10  15   0  106.39    4.10
  10  15   0   99.09    4.10
  10  15   0  103.39    4.70
  10  15   0  106.59    4.10
  10  15   0  104.99    4.00
 -10  15   0  102.59    3.80
 -10  15   0  102.59    3.00
  10  15   0  104.19    3.90
  10  15   0  108.49    5.20
 -10  15   0  110.09    4.30
  10  15   0   99.69    3.20
  10  15   0  103.49    4.00
 -10  15   0   98.69    4.40
 -10  15   0   99.59    4.40
 -10  15   0  104.19    4.40
 -11 -15   0    2.80    1.60
 -11 -15   0    5.60    2.30
 -11 -15   0    3.50    1.80
 -11 -15   0    3.40    1.00
  11 -15   0    4.30    1.30
  11 -15   0    3.20    1.20
 -11 -15   0    3.00    1.00
  11 -15   0    2.40    1.20
 -11 -15   0    2.10    2.00
 -11 -15   0    2.30    1.00
  11 -15   0    4.20    1.30
  11 -15   0    2.30    1.20
  11 -15   0    3.10    1.50
  11 -15   0    3.50    1.50
  11 -15   0    1.30    1.20
  11  15   0    2.50    1.00
 -11  15   0    2.10    1.10
  11  15   0    0.60    1.50
  11  15   0    2.30    1.00
 -11  15   0    2.30    1.20
  11  15   0    2.80    0.70
  11  15   0    1.90    1.00
  11  15   0    2.60    1.40
 -11  15   0   -0.20    1.00
 -11  15   0    1.50    1.60
  11  15   0    3.40    1.20
  11  15   0    2.30    0.60
  11  15   0    1.70    0.90
 -11  15   0    2.20    1.20
 -11  15   0    1.70    0.80
  11  15   0    1.70    0.90
 -12 -15   0    4.50    1.00
  12 -15   0    3.80    1.40
 -12 -15   0    2.80    1.00
  12 -15   0    3.80    1.40
  12 -15   0    5.00    1.40
  12 -15   0    5.70    1.40
  12 -15   0    4.40    1.30
 -12 -15   0    4.80    1.60
  12 -15   0    6.00    1.70
 -12 -15   0    6.40    2.00
 -12 -15   0    5.00    2.40
  12 -15   0    5.20    1.40
  12 -15   0    3.90    2.00
  12  15   0    4.00    1.00
  12  15   0    4.30    1.00
 -12  15   0    3.90    1.30
  12  15   0    3.10    1.20
  12  15   0    3.80    1.10
  12  15   0    4.80    0.80
  12  15   0    5.00    0.90
  12  15   0    5.00    1.00
 -12  15   0    4.00    1.00
 -12  15   0    3.30    1.30
  12  15   0    4.50    1.00
  12  15   0    2.60    1.80
  12  15   0    4.70    1.60
   0 -16   0   -0.70    0.90
   0 -16   0    0.20    1.00
   0 -16   0    0.00    0.60
   0 -16   0    0.10    1.00
   0 -16   0    0.70    1.10
   0 -16   0    0.40    0.80
   0 -16   0    0.20    0.70
   0 -16   0    0.20    0.50
   0 -16   0    0.70    0.80
   0 -16   0    0.40    0.70
   0  16   0   -0.20    0.60
   0  16   0    0.30    0.80
   0  16   0    0.70    0.80
   0  16   0   -0.70    0.60
   0  16   0    1.40    0.90
   0  16   0    0.60    0.80
   0  16   0    0.60    1.00
   0  16   0    0.90    0.90
  -1 -16   0   15.00    2.50
   1 -16   0   18.50    1.60
  -1 -16   0   13.90    1.70
  -1 -16   0   13.00    1.70
   1 -16   0   11.60    1.30
  -1 -16   0   18.20    2.90
  -1 -16   0   17.50    1.90
   1 -16   0   17.40    1.70
   1 -16   0   19.70    1.90
   1 -16   0   17.60    1.70
   1 -16   0   17.50    1.60
  -1 -16   0   14.20    1.30
  -1 -16   0   14.50    1.50
   1 -16   0   15.40    1.40
  -1 -16   0   16.00    1.80
   1 -16   0   16.90    1.80
  -1 -16   0   17.50    1.70
   1 -16   0   17.70    1.50
  -1 -16   0   17.50    1.60
   1 -16   0   15.50    1.70
   1  16   0   12.10    1.60
   1  16   0   15.30    1.60
   1  16   0   15.60    1.70
   1  16   0   15.80    1.40
   1  16   0   16.40    1.80
  -1  16   0   14.20    1.60
   1  16   0   16.60    1.80
   1  16   0   17.70    1.70
  -1  16   0   12.70    1.60
  -1  16   0   22.40    2.00
   1  16   0   14.30    1.40
  -1  16   0   19.80    1.60
  -1  16   0   14.80    1.50
  -1  16   0   17.20    1.80
  -1  16   0   17.90    1.60
  -1  16   0   15.00    1.50
  -2 -16   0   -0.70    0.70
   2 -16   0   -0.30    0.70
  -2 -16   0    1.20    1.00
  -2 -16   0    1.20    0.80
  -2 -16   0    0.90    1.00
   2 -16   0    1.40    0.80
   2 -16   0    1.00    0.90
   2 -16   0    1.00    1.00
  -2 -16   0   -0.90    0.60
   2 -16   0    1.30    0.80
  -2 -16   0   -0.40    0.90
   2 -16   0    0.40    0.80
  -2 -16   0    0.00    0.90
   2 -16   0    2.30    1.10
   2 -16   0    0.60    0.90
   2 -16   0   -0.70    0.60
  -2  16   0    1.20    0.90
  -2  16   0    0.60    0.70
   2  16   0    0.60    0.50
   2  16   0    0.00    0.90
  -2  16   0   -0.10    0.70
  -2  16   0    0.60    1.00
  -2  16   0    1.10    0.90
   2  16   0    0.70    1.00
  -2  16   0    1.00    0.90
   2  16   0    1.10    0.90
  -2  16   0   -0.20    0.90
  -2  16   0    0.60    0.70
   2  16   0    0.20    0.90
   2  16   0   -0.60    0.90
   2  16   0    1.40    0.70
   2  16   0    0.60    0.70
   2  16   0   -0.40    0.80
  -3 -16   0    0.10    0.90
   3 -16   0    1.10    0.80
  -3 -16   0   -0.40    0.70
   3 -16   0    1.60    1.00
   3 -16   0    0.90    1.00
  -3 -16   0    0.30    1.00
   3 -16   0    0.70    0.70
  -3 -16   0    0.30    0.70
   3 -16   0    2.30    1.10
   3 -16   0    0.60    1.00
   3 -16   0    0.60    0.80
  -3 -16   0    1.30    0.80
  -3 -16   0    1.10    0.40
   3 -16   0    0.40    0.80
  -3 -16   0    0.30    0.80
   3 -16   0    0.40    0.80
  -3 -16   0    0.60    0.90
  -3 -16   0    1.60    1.00
   3  16   0    1.10    0.80
  -3  16   0   -0.20    0.70
   3  16   0    0.80    0.90
  -3  16   0   -0.10    0.90
  -3  16   0    1.30    1.00
  -3  16   0    1.40    1.00
   3  16   0    1.00    0.90
  -3  16   0    2.00    0.90
   3  16   0   -0.80    0.60
   3  16   0   -0.10    0.80
   3  16   0    3.30    1.10
  -3  16   0    0.40    0.60
   3  16   0    1.00    0.90
  -3  16   0    0.20    0.90
   3  16   0    0.40    0.40
   3  16   0    1.70    0.90
  -3  16   0    0.80    0.80
  -3  16   0    1.40    0.90
  -4 -16   0    1.30    1.00
  -4 -16   0    1.50    1.00
   4 -16   0    0.70    0.90
   4 -16   0   -0.30    0.90
  -4 -16   0    0.50    0.40
   4 -16   0    0.30    0.80
   4 -16   0    0.70    1.00
  -4 -16   0    1.10    1.20
   4 -16   0    0.70    1.00
  -4 -16   0    0.40    0.70
   4 -16   0    1.80    0.90
  -4 -16   0   -0.70    0.70
   4 -16   0    0.80    1.00
  -4 -16   0    3.10    1.10
  -4 -16   0    2.10    1.00
  -4 -16   0    0.70    0.90
   4 -16   0    1.10    0.70
   4 -16   0   -1.10    0.90
  -4  16   0    0.90    0.90
   4  16   0    0.40    0.80
  -4  16   0    1.10    0.80
   4  16   0    0.60    0.90
  -4  16   0    0.50    1.10
  -4  16   0    1.00    0.70
  -4  16   0    2.10    1.10
   4  16   0    2.70    1.00
  -4  16   0    0.10    0.80
   4  16   0    1.20    1.00
  -4  16   0   -0.20    0.90
   4  16   0    2.30    0.90
   4  16   0    1.10    0.90
  -4  16   0    0.50    1.00
   4  16   0    0.10    0.90
   4  16   0    0.30    0.90
  -4  16   0    1.90    0.80
   4  16   0    1.90    1.00
   4  16   0    1.20    0.50
   5 -16   0   20.70    1.90
  -5 -16   0   22.70    2.00
   5 -16   0   27.80    2.40
   5 -16   0   19.30    1.90
  -5 -16   0   25.20    2.10
  -5 -16   0   22.30    1.60
  -5 -16   0   25.00    3.20
   5 -16   0   22.10    2.00
  -5 -16   0   24.10    2.10
  -5 -16   0   24.40    1.80
  -5 -16   0   19.10    2.10
   5 -16   0   20.00    1.60
   5 -16   0   25.00    2.30
   5 -16   0   27.10    2.40
   5 -16   0   24.40    2.00
  -5 -16   0   23.00    2.00
   5 -16   0   25.50    2.20
  -5  16   0   19.50    2.00
  -5  16   0   26.20    2.30
  -5  16   0   22.30    2.20
   5  16   0   18.80    2.00
   5  16   0   22.50    1.90
   5  16   0   20.40    1.90
  -5  16   0   25.90    2.10
   5  16   0   21.90    1.80
   5  16   0   32.50    3.40
   5  16   0   19.90    1.90
  -5  16   0   21.30    1.50
   5  16   0   23.30    1.10
  -5  16   0   26.20    1.60
  -5  16   0   24.20    1.90
   5  16   0   24.30    1.90
   5  16   0   21.20    2.00
   5  16   0   21.80    2.00
  -5  16   0   25.80    2.20
  -5  16   0   20.30    2.00
   5  16   0   20.70    1.90
  -6 -16   0  121.69    4.10
  -6 -16   0  118.89    4.00
  -6 -16   0  119.79    4.70
   6 -16   0  131.29    4.80
  -6 -16   0  113.69    4.60
   6 -16   0  119.49    5.00
   6 -16   0  118.99    5.00
  -6 -16   0  130.59    5.80
   6 -16   0  119.39    4.70
  -6 -16   0  120.99    5.10
   6 -16   0  128.49    5.00
   6 -16   0  128.99    5.00
  -6 -16   0  125.09    4.70
  -6 -16   0  122.99    5.70
   6 -16   0  123.29    4.80
  -6 -16   0  123.29    5.30
   6 -16   0  120.09    4.90
   6 -16   0  120.19    4.10
   6 -16   0  125.79    4.90
  -6  16   0  120.69    4.90
   6  16   0  128.29    4.60
   6  16   0  128.49    5.30
  -6  16   0  124.69    4.50
   6  16   0  124.59    4.60
   6  16   0  122.59    5.40
   6  16   0  118.09    4.60
  -6  16   0  118.99    4.90
   6  16   0  122.99    4.50
  -6  16   0  127.19    5.00
  -6  16   0  118.69    4.00
   6  16   0  128.39    4.80
   6  16   0  121.59    4.90
  -6  16   0  120.19    4.00
   6  16   0  125.99    4.70
  -6  16   0  126.99    4.50
  -6  16   0  132.39    5.10
  -6  16   0  118.19    4.80
   6  16   0  124.49    4.70
   7 -16   0   49.70    2.90
   7 -16   0   51.49    3.30
  -7 -16   0   48.30    3.80
   7 -16   0   46.50    2.10
  -7 -16   0   51.69    3.20
  -7 -16   0   44.20    3.10
  -7 -16   0   45.30    2.60
   7 -16   0   51.99    3.30
   7 -16   0   43.80    2.90
  -7 -16   0   45.50    1.90
  -7 -16   0   46.50    1.90
  -7 -16   0   57.99    4.10
   7 -16   0   43.80    2.90
   7 -16   0   43.40    3.00
   7 -16   0   47.00    3.00
  -7 -16   0   47.10    2.70
   7 -16   0   48.10    2.80
   7 -16   0   49.80    3.10
  -7  16   0   52.89    3.20
   7  16   0   47.90    2.70
  -7  16   0   47.60    3.00
  -7  16   0   47.00    2.20
   7  16   0   49.80    2.80
   7  16   0   47.10    2.60
  -7  16   0   50.59    3.00
   7  16   0   50.29    2.80
   7  16   0   44.10    3.30
   7  16   0   48.00    2.60
  -7  16   0   51.89    2.60
  -7  16   0   49.10    2.60
  -7  16   0   44.30    2.90
   7  16   0   49.60    2.70
  -7  16   0   44.80    3.60
  -7  16   0   46.10    3.00
   7  16   0   46.80    2.80
  -8 -16   0    4.70    1.10
   8 -16   0    3.50    0.70
   8 -16   0    1.60    1.30
  -8 -16   0    3.70    1.50
   8 -16   0    5.70    1.40
   8 -16   0    6.20    1.40
   8 -16   0    3.40    1.30
   8 -16   0    3.90    1.30
  -8 -16   0    4.40    1.20
  -8 -16   0    3.60    1.90
  -8 -16   0    5.60    2.10
  -8 -16   0    3.80    1.10
  -8 -16   0    4.50    1.40
   8 -16   0    5.10    1.70
   8 -16   0    6.00    1.60
  -8 -16   0    4.70    1.20
   8 -16   0    2.70    1.30
   8 -16   0    3.30    1.20
   8 -16   0    1.90    1.30
  -8  16   0    2.60    1.30
  -8  16   0    3.20    1.30
   8  16   0    3.50    1.20
   8  16   0    5.60    1.20
  -8  16   0    3.30    1.30
   8  16   0    4.40    1.40
   8  16   0    2.70    1.40
   8  16   0    4.50    0.60
  -8  16   0    3.90    1.10
   8  16   0    4.00    2.10
   8  16   0    2.30    1.10
  -8  16   0    4.40    1.00
   8  16   0    2.30    1.10
  -8  16   0    4.40    0.90
   8  16   0    2.50    1.10
  -8  16   0    6.80    1.50
   8  16   0    4.40    1.20
  -8  16   0    3.80    1.30
  -8  16   0    3.80    1.00
  -9 -16   0   44.90    2.60
   9 -16   0   49.00    3.00
   9 -16   0   44.10    2.80
   9 -16   0   45.50    3.00
  -9 -16   0   38.80    4.10
   9 -16   0   43.70    3.40
  -9 -16   0   47.00    2.70
   9 -16   0   43.60    3.00
   9 -16   0   50.29    3.10
  -9 -16   0   47.20    2.70
   9 -16   0   44.00    1.70
  -9 -16   0   49.40    3.60
   9 -16   0   41.40    3.30
   9 -16   0   46.60    2.90
   9 -16   0   41.80    3.00
  -9 -16   0   41.80    4.00
  -9 -16   0   43.70    3.30
  -9 -16   0   46.30    2.60
   9 -16   0   46.30    2.90
   9  16   0   43.60    2.60
  -9  16   0   41.90    2.90
  -9  16   0   41.90    2.90
  -9  16   0   48.70    2.70
   9  16   0   41.00    2.50
   9  16   0   42.70    3.40
  -9  16   0   42.40    2.80
   9  16   0   43.10    1.60
   9  16   0   45.80    2.60
  -9  16   0   48.00    2.20
   9  16   0   43.80    2.50
  -9  16   0   40.90    2.90
   9  16   0   41.00    2.60
   9  16   0   40.80    3.10
  -9  16   0   43.70    2.20
   9  16   0   47.60    2.60
  -9  16   0   43.50    2.20
 -10 -16   0   -1.00    1.30
  10 -16   0    0.00    1.10
 -10 -16   0    0.20    0.90
  10 -16   0    0.50    1.20
  10 -16   0    1.20    1.20
  10 -16   0    2.60    1.20
 -10 -16   0    0.00    1.90
  10 -16   0   -0.50    1.30
 -10 -16   0    1.00    0.90
  10 -16   0    1.20    1.30
  10 -16   0    0.80    1.10
 -10 -16   0    0.90    0.90
  10 -16   0    2.00    1.20
 -10 -16   0    2.40    1.70
  10 -16   0   -0.10    1.30
 -10 -16   0    0.60    0.90
 -10  16   0   -0.10    0.90
  10  16   0    0.80    0.90
  10  16   0    0.90    0.90
 -10  16   0    0.50    1.10
 -10  16   0    1.10    0.60
 -10  16   0    1.60    0.80
  10  16   0    2.00    0.50
  10  16   0   -0.10    1.40
  10  16   0    0.90    0.90
  10  16   0    2.20    1.40
  10  16   0    0.10    1.00
  10  16   0    1.50    1.00
 -10  16   0    1.10    0.60
  10  16   0    1.00    0.50
 -10  16   0    0.10    1.30
 -10  16   0   -0.50    1.00
 -10  16   0    1.80    1.20
 -11 -16   0   23.90    2.00
  11 -16   0   17.90    2.10
 -11 -16   0   28.40    3.20
  11 -16   0   18.80    2.30
  11 -16   0   23.10    2.20
 -11 -16   0   23.80    1.90
  11 -16   0   24.90    2.40
  11 -16   0   21.70    2.20
  11 -16   0   22.50    2.30
 -11 -16   0   25.20    2.00
 -11 -16   0   22.10    3.30
  11 -16   0   21.80    2.70
 -11 -16   0   28.30    4.00
  11 -16   0   23.00    2.40
 -11 -16   0   21.90    2.50
  11  16   0   20.70    1.90
  11  16   0   22.10    2.50
 -11  16   0   19.80    2.20
  11  16   0   23.00    1.20
  11  16   0   23.00    1.30
  11  16   0   24.60    2.00
 -11  16   0   20.00    2.20
 -11  16   0   25.90    2.20
  11  16   0   22.90    2.80
 -11  16   0   23.80    1.80
  11  16   0   22.40    1.90
  11  16   0   23.10    1.90
 -11  16   0   19.50    2.20
  11  16   0   23.90    2.40
  11  16   0   22.10    1.90
  12 -16   0    2.00    1.30
  12 -16   0   -0.90    1.10
  12 -16   0    1.00    1.30
  12 -16   0   -0.20    1.30
  12 -16   0    1.30    1.40
  12 -16   0   -0.60    1.10
 -12 -16   0    3.30    2.10
 -12 -16   0    2.10    1.00
 -12 -16   0    1.40    1.50
 -12 -16   0    2.60    1.70
  12 -16   0    2.50    1.60
  12 -16   0    0.10    1.50
  12  16   0    0.50    0.90
  12  16   0   -0.10    1.30
  12  16   0   -1.10    1.70
 -12  16   0    2.30    1.10
  12  16   0    0.80    0.60
  12  16   0    0.50    0.80
  12  16   0    2.20    1.00
  12  16   0    1.20    1.10
  12  16   0    1.60    0.90
 -12  16   0    1.30    0.80
  12  16   0    3.70    1.20
   0 -17   0    1.20    0.80
   0 -17   0   -0.20    0.60
   0 -17   0    0.50    1.00
   0 -17   0    0.90    1.00
   0 -17   0    0.50    0.90
   0 -17   0   -0.20    0.90
   0 -17   0    0.30    0.90
   0 -17   0   -0.70    0.70
   0 -17   0    0.30    0.80
   0 -17   0    0.40    0.80
   0  17   0   -0.20    0.70
   0  17   0   -1.00    0.80
   0  17   0   -0.30    1.00
   0  17   0    0.10    0.90
   0  17   0    1.50    1.10
   0  17   0   -1.00    0.70
   0  17   0    0.00    0.90
   0  17   0    0.50    1.00
   1 -17   0  237.98    7.20
   1 -17   0  232.98    7.40
   1 -17   0  233.88    7.40
  -1 -17   0  231.78    6.80
  -1 -17   0  229.28    7.30
  -1 -17   0  232.78    7.70
  -1 -17   0  247.78    7.50
  -1 -17   0  232.78    7.60
   1 -17   0  235.08    7.50
  -1 -17   0  232.98    7.30
   1 -17   0  235.78    7.30
  -1 -17   0  248.58    7.80
  -1 -17   0  222.68    7.60
   1 -17   0  241.88    7.80
   1 -17   0  229.68    7.70
   1 -17   0  231.28    7.30
  -1 -17   0  223.18    7.60
   1 -17   0  224.78    7.70
   1 -17   0  252.27    7.90
  -1 -17   0  232.38    7.60
   1  17   0  238.28    7.30
  -1  17   0  242.38    7.80
   1  17   0  240.28    7.70
   1  17   0  234.38    7.70
  -1  17   0  236.68    7.40
  -1  17   0  232.58    7.40
  -1  17   0  224.28    7.70
  -1  17   0  242.28    7.80
  -1  17   0  228.88    7.70
   1  17   0  237.08    7.70
  -1  17   0  231.28    7.30
   1  17   0  232.58    7.50
   1  17   0  245.18    7.60
   1  17   0  234.68    7.40
  -1  17   0  245.68    7.60
   1  17   0  231.48    7.70
   2 -17   0    1.30    0.80
  -2 -17   0    0.50    0.80
   2 -17   0    0.90    0.80
   2 -17   0    0.10    1.00
   2 -17   0    0.60    0.90
   2 -17   0    0.50    0.80
  -2 -17   0   -0.10    1.00
  -2 -17   0    1.00    1.00
  -2 -17   0    1.40    0.90
   2 -17   0   -0.90    1.00
  -2 -17   0   -0.30    1.00
  -2 -17   0    0.50    0.50
  -2 -17   0    1.70    1.00
  -2 -17   0    0.30    1.00
  -2 -17   0    1.60    1.00
   2 -17   0    0.40    1.00
   2 -17   0    0.30    0.80
   2 -17   0    2.40    1.70
   2  17   0    0.00    0.70
  -2  17   0    0.60    1.00
   2  17   0    1.10    1.00
   2  17   0   -0.30    0.70
  -2  17   0    0.00    0.70
  -2  17   0    1.10    0.90
   2  17   0    0.50    0.50
   2  17   0    1.10    0.90
   2  17   0    0.60    1.00
   2  17   0    0.60    1.00
   2  17   0    0.80    1.00
  -2  17   0    0.40    0.90
  -2  17   0    2.80    1.10
  -2  17   0    0.70    0.90
   2  17   0   -0.30    0.90
  -2  17   0   -0.30    0.90
  -2  17   0    2.00    1.10
   3 -17   0   52.49    2.80
  -3 -17   0   56.89    3.00
   3 -17   0   58.49    3.20
   3 -17   0   60.29    3.10
   3 -17   0   56.99    2.70
  -3 -17   0   61.59    2.10
  -3 -17   0   53.49    3.00
  -3 -17   0   57.99    3.10
   3 -17   0   56.89    2.90
  -3 -17   0   57.89    3.10
   3 -17   0   57.89    3.00
  -3 -17   0   60.19    3.10
   3 -17   0   58.79    3.10
   3 -17   0   57.49    3.10
  -3 -17   0   57.69    3.30
   3 -17   0   55.89    2.80
  -3 -17   0   54.29    2.60
   3  17   0   53.79    2.70
   3  17   0   56.79    2.20
   3  17   0   55.79    2.90
  -3  17   0   59.09    2.90
   3  17   0   58.09    3.00
   3  17   0   57.29    3.00
   3  17   0   63.79    3.00
   3  17   0   55.69    3.00
  -3  17   0   59.69    3.20
  -3  17   0   54.09    3.10
  -3  17   0   57.99    3.20
  -3  17   0   56.79    2.70
  -3  17   0   56.09    2.90
  -3  17   0   61.49    3.10
   3  17   0   55.49    2.70
   3  17   0   56.49    3.00
  -3  17   0   57.19    2.80
  -3  17   0   56.89    2.40
  -4 -17   0   32.80    2.40
  -4 -17   0   29.00    1.30
   4 -17   0   29.20    2.00
   4 -17   0   28.00    2.30
  -4 -17   0   26.90    2.20
   4 -17   0   27.00    2.30
   4 -17   0   30.60    2.60
   4 -17   0   23.90    2.10
  -4 -17   0   28.70    2.40
  -4 -17   0   29.80    2.30
  -4 -17   0   28.40    2.00
  -4 -17   0   28.90    1.90
   4 -17   0   30.60    2.20
   4 -17   0   31.90    2.60
  -4 -17   0   22.70    2.10
   4 -17   0   27.20    2.50
   4 -17   0   28.50    2.50
   4  17   0   32.80    2.30
  -4  17   0   28.10    1.70
  -4  17   0   26.10    2.20
   4  17   0   30.10    2.30
   4  17   0   25.70    2.30
  -4  17   0   25.20    2.30
   4  17   0   27.80    2.30
  -4  17   0   31.30    2.10
  -4  17   0   26.20    2.40
   4  17   0   28.90    2.30
  -4  17   0   31.80    2.90
   4  17   0   25.90    2.20
  -4  17   0   26.50    2.20
   4  17   0   26.60    2.00
   4  17   0   26.80    2.00
   4  17   0   27.80    1.40
  -4  17   0   29.00    2.50
  -4  17   0   29.70    1.90
   4  17   0   26.40    2.40
   5 -17   0   15.20    1.90
  -5 -17   0   16.20    1.80
  -5 -17   0   17.30    1.80
  -5 -17   0   21.40    2.50
   5 -17   0   19.10    2.00
  -5 -17   0   18.10    1.50
   5 -17   0   18.90    2.00
   5 -17   0   15.80    1.90
  -5 -17   0   21.60    1.70
   5 -17   0   13.40    1.70
  -5 -17   0   19.70    1.90
   5 -17   0   15.30    1.80
   5 -17   0   20.80    2.20
  -5 -17   0   18.20    2.00
   5 -17   0   19.20    1.90
  -5 -17   0   15.20    1.80
   5 -17   0   21.10    1.70
  -5  17   0   16.40    1.70
   5  17   0   19.70    2.20
   5  17   0   17.00    1.80
   5  17   0   18.60    2.00
  -5  17   0   19.20    1.80
   5  17   0   16.40    1.80
  -5  17   0   17.70    2.20
  -5  17   0   18.70    1.90
   5  17   0   18.20    1.00
  -5  17   0   19.90    1.50
   5  17   0   17.30    2.00
  -5  17   0   13.50    1.80
   5  17   0   17.20    1.90
  -5  17   0   21.00    2.30
   5  17   0   15.80    1.70
  -5  17   0   20.90    2.20
   5  17   0   19.90    1.80
   5  17   0   17.60    1.90
   5  17   0   21.00    1.80
  -5  17   0   21.70    1.60
  -6 -17   0    0.00    1.40
  -6 -17   0    0.50    1.00
  -6 -17   0    0.60    1.10
  -6 -17   0    0.30    0.80
   6 -17   0   -0.50    1.00
   6 -17   0    1.10    1.00
   6 -17   0    1.20    1.20
   6 -17   0   -0.50    0.70
   6 -17   0    1.10    1.40
   6 -17   0    2.40    1.20
  -6 -17   0    1.20    1.70
  -6 -17   0    0.40    1.00
   6 -17   0    0.70    1.10
   6 -17   0   -0.70    1.20
  -6 -17   0    0.30    1.20
   6 -17   0   -0.80    1.10
  -6 -17   0    0.70    1.00
   6 -17   0    1.00    2.10
  -6 -17   0   -0.10    0.70
  -6  17   0    0.30    1.20
  -6  17   0    0.30    1.10
  -6  17   0   -0.30    0.60
  -6  17   0   -0.70    1.10
   6  17   0    1.50    0.90
  -6  17   0    0.40    0.90
   6  17   0   -1.10    1.00
   6  17   0    1.40    2.20
   6  17   0   -1.30    0.90
  -6  17   0   -0.10    1.10
   6  17   0    0.00    1.10
  -6  17   0   -0.30    0.60
   6  17   0    0.40    1.00
  -6  17   0   -0.40    0.90
  -6  17   0    0.00    1.10
   6  17   0   -0.40    0.80
   6  17   0    0.70    1.20
   6  17   0   -1.50    1.20
   6  17   0   -0.50    1.00
   7 -17   0   15.00    2.00
   7 -17   0   12.90    1.90
  -7 -17   0   14.90    1.80
  -7 -17   0   15.60    1.90
   7 -17   0    8.40    1.70
   7 -17   0   14.70    1.80
   7 -17   0   14.00    1.90
  -7 -17   0   16.10    1.30
   7 -17   0   14.70    1.30
   7 -17   0   12.90    2.00
  -7 -17   0   16.70    2.10
  -7 -17   0   15.30    2.10
   7 -17   0   12.60    2.00
   7 -17   0    9.10    1.60
  -7 -17   0   20.20    2.80
  -7 -17   0   17.80    1.80
  -7 -17   0   11.60    2.40
   7  17   0   16.00    1.90
   7  17   0   15.10    1.70
  -7  17   0   14.10    1.60
  -7  17   0   14.40    2.00
   7  17   0   15.70    2.10
  -7  17   0   17.70    2.20
  -7  17   0   15.00    2.00
  -7  17   0   14.70    2.00
   7  17   0   14.40    1.70
  -7  17   0   16.80    1.40
  -7  17   0   17.50    1.70
  -7  17   0   15.10    1.60
   7  17   0   16.60    1.70
   7  17   0   12.40    2.00
   7  17   0   12.80    1.70
  -7  17   0   15.00    2.00
   7  17   0   16.60    1.80
   7  17   0   12.50    1.70
  -8 -17   0   39.70    3.00
   8 -17   0   40.70    3.20
   8 -17   0   32.60    2.50
  -8 -17   0   34.40    2.40
   8 -17   0   33.40    2.70
   8 -17   0   37.70    2.70
   8 -17   0   33.00    1.80
   8 -17   0   31.20    2.40
   8 -17   0   36.50    2.80
  -8 -17   0   31.40    2.30
  -8 -17   0   35.20    3.70
   8 -17   0   38.20    2.80
   8 -17   0   33.60    3.00
  -8 -17   0   35.80    3.00
   8 -17   0   32.20    2.70
   8 -17   0   34.10    3.20
  -8 -17   0   30.90    2.40
  -8 -17   0   29.50    3.30
   8  17   0   36.70    2.40
   8  17   0   35.90    2.90
   8  17   0   31.80    2.30
   8  17   0   38.20    2.50
  -8  17   0   33.00    2.60
  -8  17   0   35.30    2.40
  -8  17   0   36.40    2.80
   8  17   0   28.00    2.80
  -8  17   0   34.10    1.90
   8  17   0   41.30    2.60
  -8  17   0   32.80    2.60
   8  17   0   35.70    2.50
   8  17   0   37.60    2.50
   8  17   0   37.70    2.50
  -8  17   0   34.30    2.90
  -8  17   0   34.70    2.20
  -8  17   0   35.60    2.80
   9 -17   0   32.80    2.80
   9 -17   0   30.80    2.90
   9 -17   0   32.20    2.50
   9 -17   0   26.50    2.60
   9 -17   0   31.00    2.60
   9 -17   0   29.00    2.50
   9 -17   0   25.80    2.50
  -9 -17   0   29.90    3.10
   9 -17   0   34.80    2.80
  -9 -17   0   28.40    3.20
  -9 -17   0   28.60    3.40
  -9 -17   0   27.70    3.70
  -9 -17   0   32.70    2.40
  -9 -17   0   32.00    2.30
   9 -17   0   31.90    1.50
  -9 -17   0   33.00    2.40
   9 -17   0   32.70    2.80
   9  17   0   35.90    2.30
   9  17   0   30.30    3.10
  -9  17   0   33.70    2.70
   9  17   0   29.80    2.40
  -9  17   0   29.80    1.90
   9  17   0   27.60    2.30
  -9  17   0   33.50    2.00
   9  17   0   31.90    2.50
  -9  17   0   29.80    2.50
   9  17   0   32.20    2.40
   9  17   0   28.50    2.60
  -9  17   0   32.60    2.60
  -9  17   0   31.30    2.90
   9  17   0   29.60    2.30
  -9  17   0   30.10    2.60
  -9  17   0   31.70    2.30
  -9  17   0   27.50    1.80
   9  17   0   30.70    2.20
  10 -17   0    5.20    1.50
 -10 -17   0    9.90    2.50
  10 -17   0    2.80    1.30
  10 -17   0    5.80    1.50
  10 -17   0    5.70    1.40
 -10 -17   0    3.70    1.60
 -10 -17   0    6.50    1.30
  10 -17   0    4.80    2.00
 -10 -17   0    2.60    1.10
  10 -17   0    5.80    1.90
  10 -17   0    4.20    1.40
  10 -17   0    4.30    1.50
 -10 -17   0    2.80    1.10
 -10 -17   0    4.20    1.10
 -10 -17   0    0.70    1.50
 -10 -17   0    7.60    2.40
 -10  17   0    4.20    1.70
 -10  17   0    4.40    0.80
 -10  17   0    4.60    1.40
 -10  17   0    5.30    1.20
  10  17   0    5.00    1.20
  10  17   0    4.60    1.50
 -10  17   0    5.80    1.00
  10  17   0    7.30    1.30
  10  17   0    4.20    1.20
  10  17   0    6.70    1.20
  10  17   0    6.60    1.30
  10  17   0    7.60    1.70
  10  17   0    4.10    1.70
 -10  17   0    7.20    1.50
  11 -17   0    0.30    1.20
  11 -17   0   -1.90    1.10
 -11 -17   0    0.90    1.80
  11 -17   0   -0.30    1.50
  11 -17   0   -0.20    1.20
  11 -17   0   -2.00    1.00
  11 -17   0    0.10    1.10
 -11 -17   0   -0.40    2.30
 -11 -17   0    0.50    0.90
  11 -17   0   -1.00    1.10
  11 -17   0   -0.20    1.20
 -11 -17   0   -1.30    1.30
 -11 -17   0    0.40    1.40
 -11 -17   0    1.00    0.90
 -11  17   0   -0.30    1.10
  11  17   0    0.90    1.60
  11  17   0   -0.80    1.20
  11  17   0    0.50    0.90
  11  17   0    0.10    1.50
  11  17   0   -0.30    0.80
  11  17   0   -0.80    1.00
  11  17   0    0.20    0.90
  11  17   0   -0.30    0.90
 -11  17   0   -1.80    0.60
 -11  17   0    0.50    1.00
  12 -17   0   -1.40    1.40
 -12 -17   0   -0.20    0.60
  12 -17   0    0.60    1.20
 -12 -17   0    1.10    2.00
 -12 -17   0    0.20    1.50
  12 -17   0   -2.00    1.40
 -12 -17   0    0.40    0.90
  12 -17   0   -0.90    1.20
  12 -17   0   -1.70    1.10
  12 -17   0   -0.50    1.20
  12 -17   0   -1.50    1.10
  12 -17   0   -0.10    1.20
 -12  17   0    0.10    0.80
  12  17   0    0.90    0.90
  12  17   0    1.70    0.90
  12  17   0    0.00    0.90
  12  17   0    1.40    1.00
  12  17   0   -0.80    1.50
  12  17   0   -0.20    1.30
  12  17   0    1.60    1.20
  12  17   0   -2.20    0.80
 -12  17   0    1.60    1.10
   0 -18   0   17.10    1.70
   0 -18   0   20.10    2.00
   0 -18   0   17.60    1.50
   0 -18   0   16.80    1.90
   0 -18   0   22.30    1.90
   0 -18   0   16.10    1.50
   0 -18   0   19.10    2.00
   0 -18   0   19.70    2.10
   0 -18   0   17.50    1.80
   0 -18   0   17.40    1.70
   0  18   0   21.50    1.90
   0  18   0   18.40    2.00
   0  18   0   15.50    1.50
   0  18   0   11.70    1.70
   0  18   0   18.70    1.80
   0  18   0   16.10    1.80
   0  18   0   18.10    1.90
   0  18   0   16.50    1.90
   1 -18   0   -0.70    0.90
  -1 -18   0   -0.80    0.70
  -1 -18   0   -1.80    0.80
  -1 -18   0    0.90    0.60
  -1 -18   0    0.90    0.90
  -1 -18   0    0.10    0.90
   1 -18   0   -0.10    0.90
   1 -18   0    0.70    0.80
   1 -18   0    0.30    1.00
  -1 -18   0    0.50    0.90
   1 -18   0    1.20    1.10
   1 -18   0   -0.50    1.00
   1 -18   0    1.80    1.00
  -1 -18   0    0.00    1.10
   1 -18   0   -0.20    0.70
  -1 -18   0    0.10    1.10
  -1 -18   0   -0.50    1.10
  -1 -18   0   -0.30    1.20
   1 -18   0   -0.80    0.60
   1 -18   0   -0.40    0.90
  -1  18   0   -1.70    0.80
   1  18   0    0.70    1.10
   1  18   0    0.20    0.70
   1  18   0   -0.90    0.90
   1  18   0    0.30    1.00
  -1  18   0   -0.50    0.90
   1  18   0   -0.20    0.80
   1  18   0    0.30    1.00
   1  18   0    0.00    1.00
  -1  18   0   -1.10    0.80
  -1  18   0    0.50    0.90
  -1  18   0   -1.20    0.90
  -1  18   0   -0.20    0.90
  -1  18   0    1.50    1.00
   1  18   0   -2.30    0.80
  -1  18   0    0.90    1.00
   2 -18   0  229.88    7.70
  -2 -18   0  243.68    8.00
   2 -18   0  236.38    8.00
  -2 -18   0  248.98    7.60
   2 -18   0  240.88    8.00
  -2 -18   0  243.48    8.00
   2 -18   0  249.88    7.60
   2 -18   0  242.88    7.70
   2 -18   0  237.08    8.20
  -2 -18   0  240.18    7.90
   2 -18   0  240.38    8.00
   2 -18   0  248.68    8.10
  -2 -18   0  238.38    7.90
   2 -18   0  246.98    7.60
  -2 -18   0  232.88    7.90
  -2 -18   0  239.98    8.10
  -2 -18   0  235.08    7.50
  -2  18   0  244.58    7.70
   2  18   0  238.28    7.50
  -2  18   0  230.78    7.90
  -2  18   0  229.08    7.60
   2  18   0  232.68    7.80
  -2  18   0  249.68    8.10
  -2  18   0  240.98    7.50
   2  18   0  245.18    7.80
   2  18   0  244.88    8.00
   2  18   0  240.18    7.60
  -2  18   0  241.58    7.70
   2  18   0  233.48    7.90
   2  18   0  237.48    7.70
   2  18   0  235.78    7.90
  -2  18   0  242.18    8.00
  -2  18   0  233.48    7.90
   3 -18   0   20.30    2.00
   3 -18   0   23.60    2.00
  -3 -18   0   20.50    2.10
  -3 -18   0   20.50    1.80
   3 -18   0   17.20    2.00
  -3 -18   0   22.60    2.40
  -3 -18   0   19.90    2.00
   3 -18   0   21.80    2.20
   3 -18   0   18.80    1.80
  -3 -18   0   27.00    2.30
  -3 -18   0   24.10    1.90
   3 -18   0   18.00    2.00
  -3 -18   0   19.60    2.00
   3 -18   0   22.60    2.00
   3 -18   0   25.50    2.10
  -3 -18   0   24.60    1.80
   3 -18   0   19.80    2.10
   3  18   0   21.50    2.10
  -3  18   0   20.60    1.80
  -3  18   0   20.60    2.20
   3  18   0   24.30    1.40
  -3  18   0   24.30    2.40
   3  18   0   25.00    2.10
   3  18   0   21.70    2.10
   3  18   0   25.60    2.00
   3  18   0   18.60    1.90
   3  18   0   21.50    2.00
  -3  18   0   22.20    2.00
  -3  18   0   25.00    2.00
  -3  18   0   24.90    2.40
  -3  18   0   25.50    2.40
  -3  18   0   22.80    2.10
  -3  18   0   23.60    1.70
   3  18   0   23.80    1.90
   3  18   0   24.70    2.20
   4 -18   0   10.60    1.50
  -4 -18   0   14.40    1.00
   4 -18   0   12.70    2.00
  -4 -18   0   12.40    1.50
   4 -18   0   10.40    1.80
   4 -18   0    9.40    1.50
   4 -18   0   10.50    1.60
  -4 -18   0   14.40    1.70
  -4 -18   0   13.30    1.70
  -4 -18   0   11.80    1.70
  -4 -18   0   11.00    1.70
   4 -18   0   14.10    1.60
   4 -18   0   16.70    1.60
  -4 -18   0   11.80    1.30
  -4 -18   0   12.40    2.00
   4 -18   0   15.40    1.90
  -4 -18   0   13.10    1.70
   4  18   0   16.10    1.70
  -4  18   0   14.20    1.70
  -4  18   0   10.90    1.70
   4  18   0   10.00    1.60
  -4  18   0   11.70    1.70
  -4  18   0   15.60    2.00
  -4  18   0   13.50    1.30
   4  18   0   10.80    1.60
  -4  18   0   11.60    1.50
   4  18   0   15.10    1.90
   4  18   0   13.70    1.70
   4  18   0   11.90    1.80
  -4  18   0   14.20    1.80
  -4  18   0   13.30    1.90
   4  18   0   13.40    1.70
  -4  18   0   15.00    1.40
   4  18   0   11.30    1.40
   4  18   0   13.00    1.10
   4  18   0   10.90    1.60
  -5 -18   0  243.38    7.50
  -5 -18   0  245.68    8.30
   5 -18   0  234.08    9.80
   5 -18   0  243.48    8.20
   5 -18   0  231.18    8.10
  -5 -18   0  242.58    8.10
  -5 -18   0  251.27    7.40
   5 -18   0  235.88    8.20
   5 -18   0  240.08    8.20
   5 -18   0  246.48    7.50
  -5 -18   0  246.38    8.80
  -5 -18   0  231.08    7.90
   5 -18   0  248.28    7.90
   5 -18   0  241.08    8.00
  -5 -18   0  238.48    8.00
  -5 -18   0  246.08    8.00
  -5  18   0  253.27    7.30
  -5  18   0  247.28    8.20
   5  18   0  271.57   10.70
  -5  18   0  238.58    8.20
   5  18   0  257.17    8.10
   5  18   0  240.48    8.50
   5  18   0  241.98    7.70
  -5  18   0  251.47    8.20
   5  18   0  233.68    8.00
  -5  18   0  241.98   10.70
   5  18   0  235.28    7.80
   5  18   0  228.48    7.90
  -5  18   0  251.57    7.90
  -5  18   0  244.28    7.80
   5  18   0  228.18    8.50
   5  18   0  244.78    7.70
   5  18   0  234.28    6.70
  -5  18   0  239.08    7.30
  -5  18   0  244.08    8.30
   6 -18   0    1.50    1.20
   6 -18   0    4.50    1.40
   6 -18   0    4.20    1.40
   6 -18   0    4.80    1.30
   6 -18   0    2.50    1.30
  -6 -18   0    1.00    1.10
  -6 -18   0    4.00    1.40
  -6 -18   0    2.60    1.60
  -6 -18   0    2.50    0.90
   6 -18   0    4.70    1.40
   6 -18   0    3.70    1.00
  -6 -18   0    4.30    1.40
   6 -18   0    5.30    1.40
  -6 -18   0    2.50    1.20
  -6 -18   0    2.70    1.20
  -6 -18   0    2.80    0.90
   6 -18   0    5.00    1.40
   6  18   0    4.60    0.60
   6  18   0    4.60    1.30
  -6  18   0    4.80    1.40
   6  18   0    3.40    1.10
  -6  18   0    4.10    1.30
  -6  18   0    7.00    2.80
   6  18   0    1.80    1.40
  -6  18   0    4.60    1.40
   6  18   0    5.00    1.30
   6  18   0    4.30    1.40
  -6  18   0    2.40    0.80
   6  18   0    2.30    1.20
   6  18   0    2.90    1.10
  -6  18   0    4.30    1.10
  -6  18   0    4.40    1.20
   6  18   0    4.40    1.30
   6  18   0    4.30    1.30
  -6  18   0    5.60    1.50
   6  18   0    4.70    1.60
  -6  18   0    2.20    0.80
   7 -18   0   70.29    4.00
  -7 -18   0   80.19    5.00
   7 -18   0   76.79    3.80
  -7 -18   0   65.89    3.90
   7 -18   0   71.29    4.00
   7 -18   0   76.39    4.00
  -7 -18   0   74.99    3.60
   7 -18   0   76.19    3.80
  -7 -18   0   73.49    2.80
  -7 -18   0   73.59    3.60
   7 -18   0   75.79    3.00
   7 -18   0   65.39    3.60
  -7 -18   0   83.89    4.90
  -7 -18   0   76.19    3.70
   7 -18   0   71.29    4.10
   7 -18   0   67.59    3.80
   7 -18   0   75.79    3.70
  -7 -18   0   77.99    4.00
  -7  18   0   77.39    4.00
   7  18   0   72.59    3.50
  -7  18   0   74.09    2.90
  -7  18   0   68.49    3.80
  -7  18   0   78.69    3.40
  -7  18   0   75.39    2.90
   7  18   0   76.09    3.60
   7  18   0   77.89    3.70
  -7  18   0   73.59    4.00
  -7  18   0   71.69    3.40
   7  18   0   71.89    4.00
  -7  18   0   68.89    3.70
   7  18   0   75.29    3.60
   7  18   0   67.99    4.10
  -7  18   0   75.79    3.30
  -7  18   0   74.29    3.90
   7  18   0   75.09    3.60
   7  18   0   76.19    3.40
   7  18   0   71.89    3.50
  -8 -18   0    0.50    1.10
  -8 -18   0    0.30    1.70
   8 -18   0    0.70    1.20
   8 -18   0    1.10    1.20
   8 -18   0    2.10    1.10
   8 -18   0    0.30    1.30
  -8 -18   0    1.20    1.30
   8 -18   0    2.00    1.30
  -8 -18   0    0.30    0.50
   8 -18   0   -0.30    1.20
  -8 -18   0    2.50    1.10
   8 -18   0    2.80    1.20
  -8 -18   0    1.10    1.80
  -8 -18   0    2.80    1.40
   8 -18   0    0.50    1.40
   8 -18   0    1.60    0.80
  -8 -18   0    2.10    1.10
   8 -18   0    1.30    1.10
  -8 -18   0    1.60    0.50
  -8 -18   0    0.20    1.00
   8 -18   0    0.80    1.20
  -8  18   0   -0.30    1.20
  -8  18   0    1.00    1.30
   8  18   0    1.50    1.10
  -8  18   0    0.70    1.50
  -8  18   0    0.30    0.90
   8  18   0    3.00    1.20
  -8  18   0    2.00    1.50
  -8  18   0    2.20    1.00
   8  18   0    1.00    1.00
   8  18   0    1.70    1.10
  -8  18   0    0.40    1.30
   8  18   0    0.60    1.00
  -8  18   0    0.40    1.00
   8  18   0    1.70    1.40
   8  18   0    1.00    1.10
   8  18   0    2.10    1.20
  -8  18   0    0.90    0.80
   8  18   0    3.30    1.50
   9 -18   0    2.10    1.30
  -9 -18   0    0.80    1.10
   9 -18   0    2.70    1.20
  -9 -18   0    2.40    1.10
  -9 -18   0    2.30    1.80
  -9 -18   0    1.40    1.10
   9 -18   0    3.90    1.40
  -9 -18   0    2.00    1.40
   9 -18   0    2.40    1.40
   9 -18   0    4.00    1.70
  -9 -18   0    3.10    2.20
   9 -18   0    3.00    1.30
  -9 -18   0    1.00    1.00
   9 -18   0    3.70    1.40
   9 -18   0    2.00    0.60
   9 -18   0    1.90    1.40
   9 -18   0    0.40    1.30
   9 -18   0    2.30    1.30
  -9 -18   0    1.20    1.40
   9  18   0    0.90    1.00
   9  18   0    0.80    1.40
  -9  18   0    4.20    1.50
   9  18   0    1.90    1.10
  -9  18   0    2.00    1.40
  -9  18   0    1.50    0.80
  -9  18   0    1.80    0.90
   9  18   0    4.40    1.20
  -9  18   0    1.00    1.20
   9  18   0    3.00    1.20
  -9  18   0    1.40    1.20
   9  18   0    2.50    1.20
   9  18   0    2.20    1.40
  -9  18   0    0.80    1.20
  -9  18   0    3.20    1.10
   9  18   0    0.40    1.00
   9  18   0    4.20    1.60
  10 -18   0   -2.70    1.10
  10 -18   0   -0.20    1.20
 -10 -18   0   -1.20    1.20
 -10 -18   0   -1.40    0.90
 -10 -18   0   -0.90    0.90
  10 -18   0   -1.30    1.10
 -10 -18   0    0.10    1.30
  10 -18   0   -0.10    1.20
  10 -18   0   -0.60    1.30
  10 -18   0    0.40    1.10
 -10 -18   0    0.20    1.00
  10 -18   0    0.50    1.10
 -10 -18   0   -1.60    1.80
  10 -18   0   -1.00    1.20
 -10 -18   0   -0.50    1.80
  10  18   0   -1.30    0.90
  10  18   0    0.70    1.00
 -10  18   0    0.10    1.20
 -10  18   0    0.90    0.90
  10  18   0   -1.00    0.80
  10  18   0    0.90    1.10
 -10  18   0    0.30    0.70
 -10  18   0    1.50    1.00
 -10  18   0    0.00    0.70
  10  18   0   -1.30    1.00
 -10  18   0    0.60    1.20
  10  18   0    0.00    1.30
  10  18   0   -0.20    1.00
 -10  18   0    0.50    0.70
  10  18   0    0.20    1.50
  10  18   0   -0.90    0.90
  11 -18   0    8.20    1.80
 -11 -18   0    8.50    2.10
  11 -18   0    7.30    1.70
 -11 -18   0    7.80    2.40
 -11 -18   0    8.20    1.30
  11 -18   0   11.30    1.80
 -11 -18   0    7.50    3.10
  11 -18   0    8.20    1.70
 -11 -18   0    9.20    1.50
  11 -18   0    5.20    1.60
  11 -18   0    9.70    1.70
  11  18   0   10.20    1.70
  11  18   0   10.10    1.50
  11  18   0    8.70    1.40
  11  18   0    7.50    1.30
  11  18   0    9.60    1.50
  11  18   0    7.80    2.00
 -11  18   0   10.00    1.50
 -11  18   0    8.30    1.70
  11  18   0   10.00    2.50
  11  18   0    8.30    1.50
 -11  18   0    5.90    1.00
   0 -19   0    0.10    1.20
   0 -19   0   -0.20    0.90
   0 -19   0   -0.40    1.10
   0 -19   0    0.30    1.00
   0 -19   0    1.20    1.30
   0 -19   0    0.90    0.70
   0 -19   0    0.60    0.80
   0 -19   0    0.60    0.90
   0 -19   0    0.70    0.90
   0  19   0    0.70    1.10
   0  19   0   -1.00    1.00
   0  19   0    1.20    1.10
   0  19   0    2.20    1.10
   0  19   0    0.80    1.00
   0  19   0   -0.30    0.90
   0  19   0   -0.10    1.00
   0  19   0   -0.10    0.80
  -1 -19   0   21.50    2.20
  -1 -19   0   18.80    2.10
  -1 -19   0   20.00    2.00
  -1 -19   0   15.40    2.00
   1 -19   0   17.30    2.10
   1 -19   0   16.00    1.60
  -1 -19   0   16.20    2.00
   1 -19   0   20.40    2.20
  -1 -19   0   17.10    1.70
   1 -19   0   20.90    2.00
  -1 -19   0   17.10    1.90
  -1 -19   0   19.60    1.80
   1 -19   0   15.50    1.70
   1 -19   0   18.60    1.80
   1 -19   0   15.00    1.60
   1 -19   0   13.40    1.90
  -1 -19   0   15.30    1.80
   1 -19   0   21.40    1.80
   1 -19   0   14.90    1.90
  -1 -19   0   19.20    1.40
   1  19   0   19.10    2.00
  -1  19   0   14.60    1.70
   1  19   0   21.90    1.80
  -1  19   0   15.20    1.90
   1  19   0   21.50    2.10
  -1  19   0   19.50    2.10
   1  19   0   17.30    2.10
  -1  19   0   17.80    1.70
   1  19   0   25.20    2.40
   1  19   0   17.90    2.00
  -1  19   0   21.50    2.20
   1  19   0   19.90    2.00
  -1  19   0   15.70    1.70
  -1  19   0   20.30    2.20
   1  19   0   21.70    1.90
  -1  19   0   18.80    1.90
  -2 -19   0   63.09    3.40
   2 -19   0   60.89    3.00
  -2 -19   0   59.59    2.90
  -2 -19   0   51.89    2.90
  -2 -19   0   58.19    2.30
  -2 -19   0   57.49    3.30
   2 -19   0   57.69    3.00
  -2 -19   0   62.39    3.30
   2 -19   0   61.59    3.00
  -2 -19   0   62.69    3.30
   2 -19   0   56.69    3.10
   2 -19   0   57.59    3.30
   2 -19   0   59.69    2.80
  -2 -19   0   57.29    3.30
  -2 -19   0   58.59    3.40
   2 -19   0   61.39    3.40
   2 -19   0   65.49    3.40
   2 -19   0   59.39    3.10
   2 -19   0   57.69    3.30
   2  19   0   63.19    3.80
   2  19   0   51.09    3.10
   2  19   0   58.39    3.20
  -2  19   0   59.19    3.00
   2  19   0   63.79    3.20
   2  19   0   54.39    2.80
  -2  19   0   63.59    3.40
  -2  19   0   57.99    3.20
  -2  19   0   59.69    3.30
   2  19   0   57.59    3.20
   2  19   0   56.09    3.00
  -2  19   0   53.89    3.00
   2  19   0   57.69    3.20
  -2  19   0   61.89    3.00
  -2  19   0   56.19    3.30
  -2  19   0   58.79    3.30
   3 -19   0   19.60    1.90
  -3 -19   0   18.10    2.00
   3 -19   0   18.00    2.10
  -3 -19   0   25.10    2.50
  -3 -19   0   24.30    2.50
  -3 -19   0   19.00    2.10
   3 -19   0   23.50    2.40
  -3 -19   0   28.10    2.00
   3 -19   0   24.90    2.40
   3 -19   0   21.70    2.20
  -3 -19   0   17.40    2.00
  -3 -19   0   20.40    1.90
   3 -19   0   24.40    2.10
  -3 -19   0   21.80    1.30
   3 -19   0   20.10    1.90
   3 -19   0   20.40    2.20
   3 -19   0   22.10    2.10
  -3 -19   0   20.80    2.20
  -3  19   0   16.30    1.80
  -3  19   0   20.30    2.00
  -3  19   0   21.60    2.30
   3  19   0   19.90    2.00
  -3  19   0   22.90    2.40
  -3  19   0   20.50    1.70
   3  19   0   24.00    2.30
  -3  19   0   23.90    2.40
  -3  19   0   25.60    2.50
  -3  19   0   19.10    2.00
  -3  19   0   18.80    1.80
   3  19   0   23.10    2.30
   3  19   0   20.10    1.90
   3  19   0   22.40    2.10
   3  19   0   19.30    2.10
   3  19   0   17.20    1.70
   3  19   0   22.00    2.20
   4 -19   0    7.90    1.40
  -4 -19   0   11.70    1.80
   4 -19   0   11.60    2.00
  -4 -19   0   13.80    1.70
  -4 -19   0   11.30    1.00
   4 -19   0   12.00    2.60
  -4 -19   0   12.40    1.90
  -4 -19   0   12.90    1.90
  -4 -19   0    9.60    1.70
  -4 -19   0   11.00    1.80
   4 -19   0   13.30    1.90
  -4 -19   0   11.80    1.40
   4 -19   0   11.10    1.50
   4 -19   0   13.90    1.80
   4 -19   0   14.70    2.10
  -4  19   0   12.80    1.70
   4  19   0   11.50    1.80
  -4  19   0   11.40    1.30
  -4  19   0   12.60    1.70
  -4  19   0   11.80    1.80
   4  19   0    8.00    1.40
   4  19   0   11.10    1.80
  -4  19   0   12.30    1.90
   4  19   0   13.90    2.00
   4  19   0   11.90    1.80
   4  19   0   12.40    1.60
  -4  19   0   10.70    1.80
   4  19   0    8.50    1.60
  -4  19   0    9.20    1.30
  -4  19   0   11.20    1.60
  -4  19   0   12.50    1.90
  -5 -19   0   -1.90    1.10
   5 -19   0    0.50    1.40
  -5 -19   0   -1.10    1.10
   5 -19   0    1.40    1.20
  -5 -19   0    0.10    0.90
  -5 -19   0   -0.60    1.20
  -5 -19   0   -0.70    1.00
  -5 -19   0    1.20    1.50
   5 -19   0    0.40    1.20
  -5 -19   0   -1.00    1.20
   5 -19   0    0.40    0.90
   5 -19   0    0.70    1.00
  -5 -19   0    0.90    1.20
   5 -19   0    2.30    1.40
   5 -19   0    0.20    1.20
   5 -19   0    1.00    1.20
   5 -19   0   -2.00    1.30
   5  19   0    0.20    1.10
  -5  19   0    0.50    0.70
   5  19   0    0.30    1.30
   5  19   0    1.70    1.00
   5  19   0    0.80    1.20
  -5  19   0    0.70    1.20
   5  19   0   -1.60    1.30
  -5  19   0   -0.50    1.10
  -5  19   0    0.90    0.90
  -5  19   0    2.00    1.20
   5  19   0    0.20    1.20
  -5  19   0    0.40    1.10
   5  19   0   -0.80    1.20
  -5  19   0    1.30    1.40
   5  19   0   -0.50    1.10
  -5  19   0   -0.10    1.30
   5  19   0    1.30    1.30
  -5  19   0    0.40    1.30
   6 -19   0   99.59    4.40
  -6 -19   0  102.79    3.80
   6 -19   0  101.99    4.80
  -6 -19   0  100.09    4.50
   6 -19   0  114.09    4.60
   6 -19   0  110.49    4.60
  -6 -19   0  105.69    4.50
   6 -19   0  107.79    4.80
  -6 -19   0  107.09    3.80
  -6 -19   0   96.09    4.80
  -6 -19   0  106.29    4.50
   6 -19   0  105.49    3.90
  -6 -19   0   99.19    5.30
   6 -19   0  106.89    4.80
  -6 -19   0   97.69    4.50
   6 -19   0   99.89    4.70
   6 -19   0  101.79    4.70
   6  19   0  102.99    4.50
  -6  19   0  104.19    4.30
  -6  19   0  111.09    4.80
  -6  19   0  103.19    3.80
  -6  19   0  105.69    4.20
   6  19   0   98.69    4.40
  -6  19   0   94.49    4.60
   6  19   0  102.99    4.90
   6  19   0  102.69    4.20
   6  19   0  101.09    4.40
   6  19   0  111.49    4.80
  -6  19   0   98.49    4.60
   6  19   0   99.69    4.50
   6  19   0  110.79    4.30
  -6  19   0  103.99    4.70
  -6  19   0  108.89    4.80
  -6  19   0  104.29    3.70
   6  19   0  100.79    4.50
   7 -19   0   41.80    3.10
  -7 -19   0   35.60    2.80
   7 -19   0   34.00    2.10
   7 -19   0   35.00    3.00
  -7 -19   0   30.80    1.90
   7 -19   0   32.90    2.70
   7 -19   0   35.60    3.10
   7 -19   0   31.30    2.70
   7 -19   0   37.10    3.00
   7 -19   0   38.80    2.70
  -7 -19   0   38.40    3.70
  -7 -19   0   39.50    3.10
  -7 -19   0   33.00    2.50
  -7 -19   0   37.40    3.30
  -7 -19   0   31.80    1.80
  -7 -19   0   37.20    3.90
   7 -19   0   34.40    2.80
  -7 -19   0   30.20    2.50
  -7  19   0   36.80    3.00
   7  19   0   36.30    2.60
   7  19   0   35.80    2.70
  -7  19   0   33.30    2.90
  -7  19   0   33.70    2.80
  -7  19   0   33.80    2.40
   7  19   0   33.90    3.00
  -7  19   0   34.50    2.00
   7  19   0   37.70    2.50
  -7  19   0   31.80    2.50
   7  19   0   36.70    2.90
  -7  19   0   37.50    2.00
  -7  19   0   36.00    2.40
   7  19   0   37.30    2.70
  -7  19   0   40.80    3.60
   7  19   0   38.50    3.20
   7  19   0   38.30    2.60
   7  19   0   31.60    2.60
  -8 -19   0    4.90    0.70
  -8 -19   0    4.70    1.70
  -8 -19   0    5.60    2.20
   8 -19   0    2.50    1.50
  -8 -19   0    3.10    1.30
   8 -19   0    3.70    1.50
  -8 -19   0    4.30    0.70
   8 -19   0    4.00    1.50
   8 -19   0    6.00    1.70
  -8 -19   0    4.60    1.30
   8 -19   0    5.70    1.00
   8 -19   0    4.60    1.40
  -8 -19   0    7.30    2.50
  -8 -19   0    5.80    1.70
   8 -19   0    6.50    1.70
   8 -19   0    2.90    1.40
  -8 -19   0    4.40    1.70
   8 -19   0   -0.30    1.20
   8 -19   0    2.90    1.30
  -8  19   0    3.70    1.50
   8  19   0    3.40    1.20
   8  19   0    6.20    1.40
  -8  19   0    3.80    1.30
  -8  19   0    2.60    1.10
   8  19   0    4.10    1.20
   8  19   0    4.50    1.30
  -8  19   0    5.50    1.20
  -8  19   0    5.00    1.20
   8  19   0    3.80    1.60
   8  19   0    4.50    1.30
  -8  19   0    3.50    1.50
  -8  19   0    6.90    1.60
  -8  19   0    3.60    0.90
   8  19   0    8.00    2.00
   8  19   0    2.40    1.20
  -8  19   0    2.10    1.30
   8  19   0    4.20    1.30
   9 -19   0    8.80    1.80
  -9 -19   0    7.10    1.50
   9 -19   0    6.60    1.60
   9 -19   0    7.10    1.70
  -9 -19   0    8.70    1.60
  -9 -19   0   10.70    2.10
  -9 -19   0    9.00    2.40
   9 -19   0    5.70    1.60
   9 -19   0    5.70    1.60
  -9 -19   0    7.60    1.90
   9 -19   0    9.00    1.70
  -9 -19   0    7.70    1.50
   9 -19   0    9.90    1.70
  -9 -19   0    7.70    1.70
  -9 -19   0   10.20    2.80
   9 -19   0    7.90    1.80
   9 -19   0    8.00    1.00
   9 -19   0    8.80    2.20
   9  19   0    7.60    1.80
  -9  19   0    6.60    1.70
   9  19   0    7.50    1.50
  -9  19   0    8.70    1.10
   9  19   0   10.10    2.10
   9  19   0    8.30    1.50
   9  19   0    8.80    1.60
  -9  19   0    8.20    1.40
   9  19   0    5.40    1.30
   9  19   0   10.10    1.60
   9  19   0    3.70    1.30
  -9  19   0    7.40    1.20
  -9  19   0    9.90    2.00
   9  19   0    6.40    1.40
  -9  19   0    8.80    1.70
  -9  19   0    4.40    1.50
  -9  19   0    6.70    1.30
  10 -19   0    3.70    1.50
 -10 -19   0    3.40    3.30
 -10 -19   0    1.60    1.20
  10 -19   0    4.70    1.50
  10 -19   0    3.50    1.40
 -10 -19   0    7.40    2.50
  10 -19   0    4.00    1.70
 -10 -19   0    4.00    1.20
 -10 -19   0    4.50    1.70
  10 -19   0    3.70    1.40
 -10 -19   0    4.10    1.30
  10 -19   0    6.40    1.60
 -10 -19   0    4.50    2.20
  10 -19   0    6.40    1.70
  10 -19   0    5.90    1.60
 -10  19   0    3.30    1.40
 -10  19   0    3.40    1.20
  10  19   0    4.40    1.50
 -10  19   0    4.60    1.00
  10  19   0    4.00    1.30
 -10  19   0    4.50    1.00
  10  19   0    3.20    1.10
  10  19   0    7.40    1.40
  10  19   0    5.10    1.40
  10  19   0    4.10    1.20
  10  19   0    4.20    1.70
  10  19   0    6.00    1.80
 -10  19   0    3.30    0.90
  10  19   0    4.50    1.40
 -10  19   0    5.20    1.60
  11 -19   0    7.50    2.00
  11 -19   0    7.30    1.70
 -11 -19   0    7.30    2.60
 -11 -19   0    7.10    1.50
 -11 -19   0    5.90    2.40
  11 -19   0    6.30    1.60
  11 -19   0    8.00    1.70
  11 -19   0    9.50    1.80
 -11 -19   0    6.30    2.00
  11 -19   0    7.70    1.70
  11 -19   0    3.20    1.50
  11  19   0    5.90    2.00
 -11  19   0    5.50    1.00
  11  19   0    5.10    1.70
  11  19   0    6.20    1.80
 -11  19   0    7.50    1.70
  11  19   0    7.50    1.50
 -11  19   0    7.20    1.30
  11  19   0    5.60    1.50
  11  19   0    6.40    1.40
  11  19   0    5.40    1.30
   0 -20   0  106.49    4.60
   0 -20   0  100.89    4.70
   0 -20   0  108.59    4.00
   0 -20   0  113.29    4.50
   0 -20   0  112.39    4.50
   0 -20   0  108.99    4.30
   0 -20   0  111.49    4.80
   0 -20   0  113.99    4.90
   0 -20   0  107.19    4.70
   0 -20   0  103.79    4.30
   0  20   0  108.29    4.70
   0  20   0  104.99    4.80
   0  20   0  104.49    4.40
   0  20   0  103.79    4.30
   0  20   0  118.29    4.50
   0  20   0  108.39    4.60
   0  20   0  110.59    4.80
   0  20   0  103.59    4.80
  -1 -20   0   87.79    3.90
   1 -20   0   77.29    3.80
   1 -20   0   84.29    3.40
  -1 -20   0   81.89    3.70
  -1 -20   0   79.39    3.60
   1 -20   0   80.29    4.00
  -1 -20   0   80.09    3.90
  -1 -20   0   83.59    3.10
  -1 -20   0   83.89    3.70
  -1 -20   0   77.09    3.90
   1 -20   0   84.49    6.00
   1 -20   0   84.59    3.80
  -1 -20   0   79.09    4.10
   1 -20   0   77.69    3.80
   1 -20   0   81.59    4.10
   1 -20   0   85.79    3.60
  -1 -20   0   84.09    4.20
   1 -20   0   82.99    3.60
   1 -20   0   85.09    4.10
  -1 -20   0   86.29    4.10
  -1  20   0   78.49    3.60
  -1  20   0   78.99    3.70
  -1  20   0   79.89    4.00
  -1  20   0   81.99    3.70
  -1  20   0   75.89    3.80
   1  20   0   81.69    3.90
  -1  20   0   78.49    4.00
   1  20   0   78.79    3.90
  -1  20   0   81.59    4.00
   1  20   0   83.29    3.60
  -1  20   0   80.09    4.00
   1  20   0   71.69    3.80
   1  20   0   78.19    3.90
   1  20   0   87.89    3.80
   1  20   0   77.19    3.90
   1  20   0   76.29    3.80
   2 -20   0    5.20    1.20
   2 -20   0    5.90    1.60
  -2 -20   0    5.40    0.80
  -2 -20   0    3.60    1.20
   2 -20   0    3.60    1.40
   2 -20   0    2.70    1.30
  -2 -20   0    4.80    1.20
  -2 -20   0    4.60    1.50
  -2 -20   0    4.20    1.40
  -2 -20   0    3.50    1.50
   2 -20   0    4.50    1.20
   2 -20   0    4.60    1.30
  -2 -20   0    4.10    1.40
   2 -20   0    6.20    1.40
   2 -20   0    4.80    1.10
   2 -20   0    4.50    1.10
  -2 -20   0    6.40    1.60
   2 -20   0    3.70    1.40
  -2 -20   0    3.50    1.40
  -2  20   0    6.10    1.40
  -2  20   0    6.20    1.30
  -2  20   0    4.10    1.40
   2  20   0    3.90    1.30
  -2  20   0    3.70    1.20
  -2  20   0    3.50    1.10
   2  20   0    3.30    1.30
   2  20   0    3.80    1.10
   2  20   0    3.40    1.30
   2  20   0    5.80    1.20
   2  20   0    3.90    1.40
   2  20   0    3.80    1.40
   2  20   0    4.50    1.40
  -2  20   0    5.00    1.40
  -2  20   0    4.80    1.50
  -2  20   0    4.30    1.40
   3 -20   0   16.90    2.00
   3 -20   0    9.50    1.50
  -3 -20   0    8.20    1.70
  -3 -20   0    9.30    1.70
   3 -20   0    7.40    1.40
   3 -20   0    9.20    1.80
   3 -20   0    9.90    1.70
  -3 -20   0    8.10    1.50
   3 -20   0    8.70    1.40
  -3 -20   0   10.40    1.00
   3 -20   0    9.10    1.50
  -3 -20   0   11.50    1.90
  -3 -20   0   10.30    1.70
  -3 -20   0   10.30    1.90
   3 -20   0   11.20    1.80
  -3 -20   0   11.00    1.50
  -3 -20   0   10.60    1.70
  -3  20   0   10.90    1.90
  -3  20   0   10.90    1.70
   3  20   0   11.00    3.00
  -3  20   0   14.10    1.90
   3  20   0   11.80    1.60
   3  20   0    8.90    1.80
  -3  20   0   12.50    1.50
   3  20   0    9.70    2.10
   3  20   0    8.10    1.60
  -3  20   0    9.60    1.80
   3  20   0    9.10    1.60
  -3  20   0   13.40    1.90
   3  20   0    9.40    1.90
   3  20   0   11.10    1.50
  -3  20   0    8.00    1.40
  -3  20   0    8.20    1.80
  -3  20   0   11.20    1.30
  -4 -20   0    6.80    0.70
   4 -20   0    5.90    1.60
   4 -20   0    6.90    1.50
   4 -20   0    7.20    1.40
  -4 -20   0    7.00    1.70
   4 -20   0    7.60    1.70
   4 -20   0    9.40    1.90
   4 -20   0    9.20    1.50
  -4 -20   0    3.70    1.40
   4 -20   0    7.50    1.60
  -4 -20   0    5.50    1.60
  -4 -20   0    6.10    1.80
  -4 -20   0    5.80    1.60
   4 -20   0    4.40    1.30
   4 -20   0    8.70    1.70
  -4 -20   0    5.10    1.20
  -4 -20   0    6.00    1.40
   4  20   0    8.50    1.40
  -4  20   0    7.50    1.70
   4  20   0    5.30    1.60
  -4  20   0    7.70    1.40
  -4  20   0    8.30    1.30
   4  20   0    7.50    1.60
  -4  20   0    7.50    1.50
   4  20   0    6.10    1.50
   4  20   0    5.50    1.60
   4  20   0    7.30    1.70
   4  20   0    9.60    2.80
  -4  20   0    6.90    1.10
   4  20   0    7.40    1.50
  -4  20   0    6.50    1.70
  -4  20   0    7.50    1.50
   4  20   0    6.30    1.60
  -4  20   0    9.00    1.80
  -4  20   0    7.60    1.60
  -5 -20   0   16.00    1.70
  -5 -20   0   13.10    2.00
  -5 -20   0   15.00    2.00
   5 -20   0   17.50    2.30
  -5 -20   0   14.00    1.50
   5 -20   0   19.00    2.40
   5 -20   0   18.10    2.00
   5 -20   0   15.00    1.80
   5 -20   0   15.90    2.10
  -5 -20   0   18.60    2.20
   5 -20   0   13.80    1.60
   5 -20   0   16.60    2.10
  -5 -20   0   14.30    2.30
  -5 -20   0   21.10    2.30
   5 -20   0   15.50    2.80
  -5 -20   0   16.10    2.10
   5 -20   0   15.00    2.20
  -5  20   0   15.70    1.50
   5  20   0   18.50    2.20
   5  20   0   16.30    2.10
  -5  20   0   18.10    2.20
   5  20   0   15.30    2.10
  -5  20   0   17.50    2.10
   5  20   0   16.40    1.90
  -5  20   0   14.10    2.00
  -5  20   0   19.40    2.40
   5  20   0   14.10    2.00
   5  20   0   16.10    2.00
  -5  20   0   22.00    1.90
  -5  20   0   15.50    1.90
   5  20   0   14.70    1.70
   5  20   0   13.20    1.80
   5  20   0   21.30    2.40
  -5  20   0   15.10    1.70
  -5  20   0   18.20    2.20
   6 -20   0   16.50    2.30
  -6 -20   0   17.00    2.10
   6 -20   0   17.50    1.70
  -6 -20   0   16.80    2.70
  -6 -20   0   13.60    2.10
   6 -20   0   15.10    2.20
  -6 -20   0   17.10    2.40
   6 -20   0   17.40    2.10
  -6 -20   0   11.50    1.90
   6 -20   0   16.30    2.10
   6 -20   0   14.50    1.90
   6 -20   0   20.20    2.40
   6 -20   0   20.40    2.50
  -6 -20   0   17.80    2.10
  -6 -20   0   12.90    1.90
  -6 -20   0   14.60    1.50
   6 -20   0   13.00    1.90
   6  20   0   13.10    1.90
   6  20   0   11.60    2.00
  -6  20   0   12.50    2.00
   6  20   0   12.70    2.00
  -6  20   0   14.70    2.00
  -6  20   0   14.10    1.40
   6  20   0   13.80    1.90
  -6  20   0   12.90    1.80
  -6  20   0   14.60    2.20
  -6  20   0   12.50    1.90
  -6  20   0   20.00    1.70
   6  20   0   12.90    1.80
   6  20   0   13.40    2.00
  -6  20   0   17.00    1.80
   6  20   0   13.00    1.60
   6  20   0   10.70    1.90
  -6  20   0   12.90    2.20
  -7 -20   0   -1.30    0.70
   7 -20   0   -1.00    1.10
   7 -20   0    1.30    1.20
   7 -20   0   -0.40    1.20
  -7 -20   0    1.60    1.20
   7 -20   0   -1.10    1.30
   7 -20   0   -0.70    1.20
   7 -20   0   -0.20    1.20
  -7 -20   0   -0.50    1.20
   7 -20   0   -0.10    0.80
  -7 -20   0    0.00    1.30
  -7 -20   0   -0.80    0.80
  -7 -20   0   -1.70    1.00
  -7 -20   0    0.40    1.20
  -7 -20   0    1.20    1.70
   7 -20   0   -0.30    1.10
   7 -20   0   -0.50    1.30
  -7 -20   0   -0.40    1.80
   7 -20   0   -1.00    1.30
   7  20   0   -0.40    1.00
  -7  20   0    1.80    1.10
  -7  20   0   -0.40    0.70
  -7  20   0   -0.20    1.20
   7  20   0   -0.40    1.10
  -7  20   0    1.10    1.40
  -7  20   0    0.10    0.90
   7  20   0    0.30    1.10
  -7  20   0   -1.50    1.10
   7  20   0    2.90    1.50
  -7  20   0   -0.40    1.00
  -7  20   0   -0.50    0.70
   7  20   0   -1.50    1.10
  -7  20   0   -0.60    1.30
  -7  20   0    0.00    1.30
   7  20   0   -0.60    1.10
   7  20   0   -1.10    1.30
   7  20   0    0.60    1.00
   8 -20   0   48.60    2.30
   8 -20   0   42.50    3.00
   8 -20   0   46.20    3.20
   8 -20   0   44.30    3.10
  -8 -20   0   39.20    2.90
   8 -20   0   47.00    3.60
   8 -20   0   38.60    3.20
  -8 -20   0   43.80    1.90
  -8 -20   0   45.70    4.00
  -8 -20   0   44.60    3.50
  -8 -20   0   46.20    4.40
   8 -20   0   49.99    3.40
  -8 -20   0   53.19    3.20
   8 -20   0   49.00    3.40
  -8 -20   0   45.80    2.90
   8 -20   0   46.00    3.50
  -8 -20   0   43.00    2.10
  -8 -20   0   43.00    4.10
  -8  20   0   42.00    3.30
  -8  20   0   46.70    2.70
  -8  20   0   43.10    3.40
   8  20   0   48.60    3.70
  -8  20   0   38.00    3.10
   8  20   0   42.90    2.90
   8  20   0   41.80    2.90
  -8  20   0   41.80    3.20
   8  20   0   44.40    2.90
   8  20   0   41.70    2.80
  -8  20   0   42.20    2.60
   8  20   0   45.00    2.90
   8  20   0   42.30    3.00
  -8  20   0   39.60    2.70
  -8  20   0   45.90    2.30
  -8  20   0   41.50    3.10
   8  20   0   42.80    2.90
   8  20   0   49.60    3.50
   9 -20   0   33.00    3.00
   9 -20   0   30.70    2.90
   9 -20   0   29.60    2.70
  -9 -20   0   31.70    2.60
   9 -20   0   36.20    2.80
  -9 -20   0   30.30    3.70
  -9 -20   0   30.60    3.80
   9 -20   0   26.50    2.80
   9 -20   0   29.70    2.90
  -9 -20   0   34.10    3.20
   9 -20   0   35.00    3.20
   9 -20   0   37.40    3.40
  -9 -20   0   29.20    3.20
   9 -20   0   34.20    3.10
   9 -20   0   28.50    2.80
  -9 -20   0   27.10    2.50
   9 -20   0   33.00    1.80
   9  20   0   31.20    2.60
   9  20   0   26.60    2.90
   9  20   0   34.00    2.50
   9  20   0   33.50    2.70
  -9  20   0   36.20    2.40
  -9  20   0   36.00    3.00
   9  20   0   34.70    2.70
  -9  20   0   29.30    2.30
   9  20   0   29.70    2.60
   9  20   0   34.60    3.20
  -9  20   0   29.30    2.20
   9  20   0   35.90    2.60
  -9  20   0   34.40    2.80
  -9  20   0   33.90    2.00
   9  20   0   29.90    2.60
 -10 -20   0   22.50    2.60
 -10 -20   0   23.50    2.80
  10 -20   0   25.00    2.70
 -10 -20   0   26.10    3.90
 -10 -20   0   22.50    2.20
  10 -20   0   26.70    2.70
  10 -20   0   26.90    3.00
  10 -20   0   24.60    2.60
  10 -20   0   25.20    2.60
  10 -20   0   22.90    2.40
 -10 -20   0   30.00    4.00
  10 -20   0   27.60    3.10
  10 -20   0   23.60    2.70
  10 -20   0   27.50    1.30
  10 -20   0   26.60    3.10
  10  20   0   23.60    2.20
  10  20   0   19.60    2.80
 -10  20   0   24.40    1.80
  10  20   0   23.50    2.40
  10  20   0   28.00    2.40
  10  20   0   24.30    2.30
  10  20   0   22.90    2.70
  10  20   0   25.70    2.30
 -10  20   0   30.90    2.30
  10  20   0   23.30    2.20
 -10  20   0   28.80    1.90
 -10  20   0   26.50    2.70
   0 -21   0    0.30    1.20
   0 -21   0   -0.20    1.20
   0 -21   0    2.10    1.30
   0 -21   0    1.40    1.10
   0 -21   0    0.60    1.10
   0 -21   0    2.10    1.10
   0 -21   0    1.20    0.80
   0 -21   0    0.60    1.10
   0 -21   0    0.60    1.00
   0 -21   0    1.50    1.30
   0  21   0    0.80    1.00
   0  21   0    1.50    1.10
   0  21   0    1.40    1.10
   0  21   0    0.50    1.30
   0  21   0    2.10    1.40
   0  21   0    3.20    1.30
   0  21   0    0.80    1.40
   0  21   0    1.70    1.40
   1 -21   0   61.49    3.00
  -1 -21   0   61.69    3.60
   1 -21   0   54.59    3.60
   1 -21   0   69.89    3.30
   1 -21   0   63.49    3.80
  -1 -21   0   61.69    2.60
   1 -21   0   66.79    3.50
  -1 -21   0   65.19    3.30
  -1 -21   0   62.59    3.50
   1 -21   0   63.69    3.70
  -1 -21   0   69.19    3.70
   1 -21   0   63.29    3.80
   1 -21   0   59.59    3.40
   1 -21   0   59.79    3.20
  -1 -21   0   58.39    3.30
  -1 -21   0   59.79    3.50
  -1 -21   0   64.09    3.60
  -1 -21   0   60.29    3.40
  -1 -21   0   64.99    3.60
   1 -21   0   63.59    3.80
  -1  21   0   63.69    3.70
   1  21   0   57.69    3.40
   1  21   0   62.09    3.20
   1  21   0   68.59    3.40
  -1  21   0   66.69    3.40
  -1  21   0   62.59    3.30
  -1  21   0   62.29    3.50
   1  21   0   65.59    3.80
   1  21   0   65.09    3.60
  -1  21   0   63.59    3.80
  -1  21   0   56.09    3.60
   1  21   0   59.69    3.50
  -1  21   0   65.89    3.40
  -1  21   0   65.59    3.70
   1  21   0   54.99    4.10
   1  21   0   63.99    3.50
  -2 -21   0   80.69    4.10
   2 -21   0   86.89    3.90
   2 -21   0   94.69    4.60
   2 -21   0   91.09    4.30
   2 -21   0   86.19    4.00
   2 -21   0   83.49    4.30
  -2 -21   0   85.49    3.90
  -2 -21   0   83.29    3.00
  -2 -21   0   93.09    4.40
  -2 -21   0   82.29    3.70
  -2 -21   0   82.49    4.20
   2 -21   0   79.59    3.80
   2 -21   0   89.19    3.70
   2 -21   0   86.99    3.90
   2 -21   0   81.99    3.70
  -2 -21   0   76.39    4.20
  -2 -21   0   86.09    4.20
  -2 -21   0   85.19    4.20
   2  21   0   84.29    4.10
   2  21   0   77.19    4.10
  -2  21   0   87.09    3.80
   2  21   0   87.39    3.80
   2  21   0   81.99    4.20
  -2  21   0   84.39    4.20
  -2  21   0   87.19    3.90
  -2  21   0   72.99    4.10
  -2  21   0   79.79    4.30
   2  21   0   88.09    3.90
  -2  21   0   82.89    4.60
  -2  21   0   75.29    4.20
   2  21   0   76.69    4.20
   2  21   0   88.99    4.10
   2  21   0   90.79    4.20
  -2  21   0   79.39    3.90
  -3 -21   0    0.80    1.20
  -3 -21   0    2.90    1.40
   3 -21   0    4.20    1.30
   3 -21   0    2.20    1.50
   3 -21   0    3.00    1.40
  -3 -21   0    2.20    1.30
  -3 -21   0    1.60    0.60
   3 -21   0    0.80    1.00
   3 -21   0    3.10    1.20
  -3 -21   0    0.10    1.20
  -3 -21   0    1.30    1.10
   3 -21   0    3.70    1.40
   3 -21   0    1.90    1.20
  -3 -21   0   -0.30    1.10
   3 -21   0    1.80    1.10
   3 -21   0    0.70    1.50
  -3 -21   0    2.20    1.30
  -3 -21   0    3.60    1.50
   3  21   0    3.90    2.20
   3  21   0    2.00    1.10
  -3  21   0    1.50    1.10
   3  21   0    2.20    1.30
  -3  21   0    1.00    1.10
   3  21   0    2.20    1.30
   3  21   0    2.70    1.50
   3  21   0    3.10    1.50
  -3  21   0    3.40    1.40
  -3  21   0    1.80    1.40
   3  21   0    1.40    1.10
  -3  21   0    4.10    1.30
  -3  21   0    3.40    1.30
  -3  21   0    3.10    1.40
  -3  21   0    2.20    1.50
   3  21   0    2.20    1.50
   4 -21   0   74.29    4.10
   4 -21   0   64.09    3.70
  -4 -21   0   63.69    3.60
   4 -21   0   65.89    3.30
   4 -21   0   66.39    3.80
  -4 -21   0   65.49    4.10
  -4 -21   0   66.09    3.60
  -4 -21   0   59.69    3.10
   4 -21   0   69.39    3.70
   4 -21   0   66.19    3.50
  -4 -21   0   63.59    2.50
   4 -21   0   67.79    4.40
  -4 -21   0   69.49    3.40
  -4 -21   0   62.69    3.60
   4 -21   0   63.79    3.60
  -4 -21   0   67.29    3.70
   4 -21   0   61.89    3.40
  -4 -21   0   65.89    3.90
  -4  21   0   66.99    3.80
  -4  21   0   73.79    4.30
  -4  21   0   61.89    3.40
   4  21   0   65.89    3.70
   4  21   0   69.59    3.60
  -4  21   0   64.99    3.60
   4  21   0   65.19    3.30
  -4  21   0   67.69    2.90
   4  21   0   71.59    3.50
  -4  21   0   63.99    3.90
  -4  21   0   68.39    4.00
   4  21   0   70.89    3.90
  -4  21   0   64.99    3.80
   4  21   0   58.99    3.60
   4  21   0   65.29    3.70
  -4  21   0   69.59    3.20
   4  21   0   72.49    4.50
   4  21   0   67.79    3.80
   5 -21   0    5.10    1.70
   5 -21   0    6.40    1.50
   5 -21   0    4.20    1.30
  -5 -21   0    3.50    1.30
  -5 -21   0    5.90    1.60
   5 -21   0    2.80    1.10
  -5 -21   0    6.10    1.50
   5 -21   0    2.40    1.20
   5 -21   0    1.50    1.40
   5 -21   0    5.10    1.80
  -5 -21   0    5.10    1.50
   5 -21   0    2.50    1.60
  -5 -21   0    4.60    1.70
  -5 -21   0    4.70    1.50
  -5 -21   0    5.50    1.30
   5 -21   0    4.00    1.50
  -5 -21   0    4.50    1.20
   5  21   0    4.40    1.40
  -5  21   0    5.60    1.10
   5  21   0    4.60    1.50
  -5  21   0    4.00    1.40
  -5  21   0    4.70    1.50
  -5  21   0    6.60    1.40
  -5  21   0    2.90    1.40
   5  21   0    5.60    1.40
   5  21   0    5.00    1.50
  -5  21   0    5.40    1.20
  -5  21   0    3.30    1.60
   5  21   0    9.00    1.80
   5  21   0    6.50    1.60
  -5  21   0    5.50    1.70
   5  21   0    4.50    1.30
   5  21   0    5.50    1.50
  -5  21   0    4.90    1.60
   5  21   0    7.10    1.80
   6 -21   0   59.39    3.70
  -6 -21   0   61.89    3.90
   6 -21   0   60.79    3.50
   6 -21   0   59.39    4.30
  -6 -21   0   66.59    4.40
   6 -21   0   68.69    4.00
  -6 -21   0   58.79    2.80
  -6 -21   0   57.99    3.50
  -6 -21   0   61.59    3.70
   6 -21   0   74.59    4.10
  -6 -21   0   50.09    3.80
   6 -21   0   65.59    3.50
   6 -21   0   62.29    3.70
   6 -21   0   64.09    3.90
   6 -21   0   60.09    3.70
  -6 -21   0   60.39    3.50
  -6 -21   0   62.69    3.00
   6  21   0   66.19    3.90
  -6  21   0   64.49    3.90
  -6  21   0   65.49    3.80
   6  21   0   56.79    3.40
   6  21   0   58.89    3.30
  -6  21   0   62.89    3.30
  -6  21   0   66.69    2.80
  -6  21   0   62.89    3.80
   6  21   0   62.19    3.40
   6  21   0   60.99    3.60
  -6  21   0   62.19    3.90
   6  21   0   65.99    4.00
   6  21   0   60.59    3.60
  -6  21   0   64.59    3.40
   6  21   0   61.09    3.50
  -6  21   0   60.09    2.90
   6  21   0   58.09    3.50
  -6  21   0   65.99    3.80
   7 -21   0    3.70    1.40
  -7 -21   0    4.20    1.50
  -7 -21   0    6.00    1.50
   7 -21   0    6.50    1.80
   7 -21   0    6.60    1.50
  -7 -21   0    3.10    1.40
   7 -21   0    5.60    1.50
  -7 -21   0    6.10    1.50
   7 -21   0    6.30    1.80
   7 -21   0    6.50    1.80
   7 -21   0    4.50    1.10
  -7 -21   0    5.40    1.50
   7 -21   0    4.50    1.50
  -7 -21   0    5.30    1.10
   7 -21   0    3.90    1.60
  -7 -21   0    7.00    2.20
  -7 -21   0    5.10    1.00
  -7 -21   0    2.40    1.50
  -7 -21   0    3.70    2.10
  -7  21   0    6.00    1.60
   7  21   0    6.80    1.50
  -7  21   0    9.30    1.50
   7  21   0    5.70    1.50
  -7  21   0    5.10    1.70
  -7  21   0    4.90    1.60
   7  21   0    4.10    1.40
   7  21   0    6.40    1.50
   7  21   0    4.50    1.60
   7  21   0    7.50    1.40
   7  21   0    3.80    1.60
  -7  21   0    7.30    1.40
  -7  21   0    5.30    1.10
  -7  21   0    5.30    1.60
  -7  21   0    6.10    1.40
  -7  21   0    4.10    1.00
   7  21   0    6.80    1.50
  -7  21   0    6.30    1.60
   7  21   0    5.40    1.50
   8 -21   0    2.60    1.50
  -8 -21   0    1.10    1.50
  -8 -21   0    2.20    1.50
  -8 -21   0    4.90    2.40
   8 -21   0    3.60    1.00
   8 -21   0    4.20    1.70
  -8 -21   0    3.60    1.30
   8 -21   0    4.90    1.70
   8 -21   0    1.90    1.40
   8 -21   0    5.50    1.70
   8 -21   0    2.40    1.30
  -8 -21   0    2.30    0.70
   8 -21   0    1.50    1.40
  -8 -21   0    3.00    1.40
  -8 -21   0    4.00    1.90
   8 -21   0    3.60    1.50
   8 -21   0    3.80    1.10
   8 -21   0    4.20    1.70
   8  21   0    2.80    1.40
   8  21   0    4.20    1.60
  -8  21   0    2.90    1.20
  -8  21   0    2.00    1.10
   8  21   0    2.10    1.30
  -8  21   0    3.20    0.90
  -8  21   0    3.40    1.30
  -8  21   0    3.80    1.50
   8  21   0    2.40    1.30
   8  21   0    4.60    1.30
  -8  21   0    1.70    1.70
   8  21   0    2.90    1.30
   8  21   0    2.60    1.70
   8  21   0    4.50    1.40
   8  21   0    3.60    1.30
  -8  21   0    4.20    2.80
  -9 -21   0   34.20    4.10
   9 -21   0   28.00    2.90
  -9 -21   0   28.10    2.90
   9 -21   0   29.80    1.80
   9 -21   0   28.90    2.90
   9 -21   0   25.50    2.80
   9 -21   0   33.10    3.10
   9 -21   0   28.90    2.60
   9 -21   0   27.70    2.90
   9 -21   0   27.80    2.60
   9 -21   0   26.80    2.70
   9 -21   0   30.00    2.90
  -9 -21   0   33.10    2.70
  -9 -21   0   34.60    3.20
   9  21   0   34.10    2.70
   9  21   0   29.40    2.60
   9  21   0   27.60    2.90
  -9  21   0   33.90    3.10
   9  21   0   33.80    2.60
   9  21   0   30.70    2.80
  -9  21   0   33.80    2.30
  -9  21   0   31.00    3.00
  -9  21   0   33.40    2.00
   9  21   0   30.10    3.10
   9  21   0   26.10    2.50
   9  21   0   30.20    2.70
   9  21   0   31.20    2.80
  -9  21   0   30.40    2.40
  -9  21   0   31.50    2.40
  10 -21   0    7.70    1.90
  10 -21   0    8.60    1.80
  10 -21   0    3.20    2.90
  10 -21   0    8.30    0.80
 -10 -21   0    6.60    2.00
  10 -21   0    7.30    1.90
  10 -21   0    8.30    2.90
  10 -21   0   10.50    2.00
  10 -21   0    5.10    1.50
 -10 -21   0    5.40    2.40
 -10  21   0    7.20    1.20
 -10  21   0    8.60    1.30
  10  21   0    6.50    1.80
 -10  21   0    8.20    1.10
  10  21   0    6.00    1.50
  10  21   0    8.70    1.80
  10  21   0    5.70    2.00
  10  21   0    5.60    1.50
  10  21   0    9.50    1.70
  10  21   0    7.80    1.60
 -10  21   0   10.30    1.50
 -10  21   0    5.70    1.70
   0 -22   0  108.29    5.10
   0 -22   0  110.49    5.00
   0 -22   0  110.09    5.00
   0 -22   0  114.79    4.90
   0 -22   0  107.19    4.50
   0 -22   0  112.99    4.10
   0 -22   0  109.79    4.60
   0 -22   0  113.79    5.20
   0 -22   0  106.79    4.60
   0 -22   0  102.29    4.50
   0  22   0  105.19    7.10
   0  22   0  115.09    4.60
   0  22   0  106.49    4.60
   0  22   0  108.79    4.80
   0  22   0  109.29    5.00
   0  22   0  112.49    6.20
   0  22   0  101.19    5.00
   0  22   0  107.79    4.90
   1 -22   0   27.10    2.30
  -1 -22   0   31.00    2.70
   1 -22   0   29.30    2.20
  -1 -22   0   22.00    2.40
   1 -22   0   27.80    2.50
   1 -22   0   26.30    2.80
   1 -22   0   26.40    2.30
   1 -22   0   24.40    2.50
  -1 -22   0   25.60    2.50
  -1 -22   0   26.40    2.80
   1 -22   0   20.40    2.10
  -1 -22   0   28.30    2.50
  -1 -22   0   21.20    2.10
   1 -22   0   32.80    2.80
  -1 -22   0   27.20    2.80
  -1 -22   0   24.90    2.50
   1 -22   0   23.10    2.30
  -1 -22   0   28.20    1.80
   1  22   0   26.80    2.60
  -1  22   0   29.40    2.50
   1  22   0   30.60    2.70
   1  22   0   22.20    2.40
  -1  22   0   30.90    2.70
  -1  22   0   27.20    2.40
  -1  22   0   31.00    2.90
   1  22   0   23.10    2.40
  -1  22   0   21.40    2.40
   1  22   0   23.20    2.50
   1  22   0   24.30    2.20
  -1  22   0   23.10    2.20
   1  22   0   21.00    2.10
  -1  22   0   23.00    2.60
  -1  22   0   26.10    2.80
   1  22   0   24.20    2.60
   2 -22   0   32.70    2.90
  -2 -22   0   33.50    2.90
  -2 -22   0   32.30    2.80
  -2 -22   0   39.30    3.00
  -2 -22   0   40.00    2.60
  -2 -22   0   34.20    2.70
   2 -22   0   34.60    2.80
   2 -22   0   40.20    3.00
   2 -22   0   36.60    2.70
   2 -22   0   35.60    2.40
   2 -22   0   39.90    3.10
   2 -22   0   35.70    2.50
   2 -22   0   36.50    2.90
  -2 -22   0   37.30    1.90
   2 -22   0   34.40    2.70
  -2 -22   0   26.60    2.70
   2 -22   0   36.00    2.60
  -2 -22   0   32.60    2.90
  -2  22   0   35.50    2.80
   2  22   0   33.00    2.80
  -2  22   0   32.30    2.80
   2  22   0   33.00    4.60
  -2  22   0   36.70    2.70
   2  22   0   35.20    3.00
   2  22   0   34.70    2.50
   2  22   0   32.60    2.90
  -2  22   0   38.20    3.00
   2  22   0   37.00    2.90
   2  22   0   34.70    2.90
   2  22   0   34.70    2.60
  -2  22   0   31.60    2.90
  -2  22   0   30.90    3.40
  -2  22   0   33.50    2.60
  -2  22   0   38.10    2.70
   3 -22   0   26.40    2.50
   3 -22   0   31.80    2.60
  -3 -22   0   31.20    3.00
   3 -22   0   28.80    2.50
   3 -22   0   25.10    2.70
  -3 -22   0   24.60    1.50
   3 -22   0   27.20    2.40
   3 -22   0   28.60    2.50
  -3 -22   0   25.10    2.50
   3 -22   0   29.20    2.90
   3 -22   0   26.20    2.80
  -3 -22   0   21.90    2.40
  -3 -22   0   23.90    2.10
  -3 -22   0   26.70    2.70
   3 -22   0   27.70    2.90
  -3 -22   0   25.30    2.60
  -3 -22   0   25.00    2.30
   3 -22   0   28.30    2.20
  -3 -22   0   25.00    2.80
  -3  22   0   32.00    2.10
   3  22   0   22.30    2.20
   3  22   0   24.00    2.40
   3  22   0   29.00    2.80
  -3  22   0   32.70    2.80
   3  22   0   26.30    2.70
  -3  22   0   25.70    2.50
   3  22   0   30.50    2.90
  -3  22   0   28.50    2.50
   3  22   0   29.70    2.80
  -3  22   0   28.80    2.70
  -3  22   0   26.90    2.60
  -3  22   0   28.20    2.30
  -3  22   0   24.90    2.40
  -3  22   0   32.70    2.80
   3  22   0   24.10    2.30
   3  22   0   27.00    2.30
   3  22   0   30.60    2.70
  -4 -22   0    1.30    1.60
  -4 -22   0    1.50    1.30
   4 -22   0   -1.00    2.20
   4 -22   0   -0.80    1.40
  -4 -22   0    1.20    1.20
   4 -22   0    0.10    1.30
   4 -22   0    0.70    1.10
  -4 -22   0    0.50    1.00
   4 -22   0   -0.60    1.00
  -4 -22   0    0.30    1.40
  -4 -22   0   -1.70    1.00
  -4 -22   0    1.90    1.50
   4 -22   0    1.70    1.30
  -4 -22   0    0.10    1.00
   4 -22   0    1.40    1.10
   4 -22   0    1.00    1.30
   4 -22   0    0.10    1.00
  -4  22   0    0.00    1.40
  -4  22   0    1.40    1.20
   4  22   0    1.30    1.30
  -4  22   0   -0.90    0.80
  -4  22   0    1.40    1.40
  -4  22   0    0.00    1.40
   4  22   0    0.80    1.20
  -4  22   0   -0.20    0.90
   4  22   0    1.00    1.10
   4  22   0    0.20    1.30
   4  22   0   -0.60    1.30
   4  22   0    1.10    1.30
  -4  22   0   -1.40    1.40
  -4  22   0    0.30    1.30
  -4  22   0   -0.10    1.00
   4  22   0   -0.70    1.20
   4  22   0    0.40    1.30
   4  22   0    0.80    1.10
   5 -22   0   -1.90    1.20
   5 -22   0    1.10    1.10
  -5 -22   0   -2.00    1.30
   5 -22   0    2.00    1.60
   5 -22   0   -1.10    1.00
  -5 -22   0    1.30    1.10
  -5 -22   0    0.40    0.90
   5 -22   0   -1.40    1.30
  -5 -22   0    0.60    1.30
  -5 -22   0   -0.90    1.30
   5 -22   0    0.50    1.20
   5 -22   0    0.00    0.90
   5 -22   0   -1.00    1.40
  -5 -22   0   -0.70    1.10
   5 -22   0   -1.20    1.40
  -5 -22   0    0.20    1.50
  -5 -22   0    1.40    1.50
   5  22   0   -0.60    1.20
   5  22   0   -1.60    1.10
   5  22   0    0.30    1.10
   5  22   0   -0.90    1.10
  -5  22   0    0.30    1.40
  -5  22   0    1.60    1.40
   5  22   0    2.70    1.20
  -5  22   0   -0.50    1.10
   5  22   0   -2.10    1.10
  -5  22   0    0.20    1.40
   5  22   0   -0.10    1.30
  -5  22   0    1.00    1.40
  -5  22   0    0.10    1.20
   5  22   0   -0.50    1.20
  -5  22   0    1.70    0.90
   5  22   0    0.00    1.30
  -5  22   0   -0.40    0.90
  -5  22   0    0.20    1.00
   6 -22   0    7.70    1.90
  -6 -22   0    3.70    1.40
  -6 -22   0    3.40    1.90
   6 -22   0    5.50    1.50
   6 -22   0    2.90    1.70
   6 -22   0    4.60    1.50
  -6 -22   0    5.70    1.10
   6 -22   0    3.10    1.40
  -6 -22   0    5.80    1.70
  -6 -22   0    3.40    1.50
   6 -22   0    4.00    1.40
   6 -22   0    5.00    1.20
  -6 -22   0    2.70    1.50
  -6 -22   0    4.10    1.40
   6 -22   0    5.50    1.80
  -6 -22   0    4.90    1.20
   6 -22   0    5.00    1.70
  -6  22   0    3.30    1.50
  -6  22   0    3.30    1.60
  -6  22   0    2.60    1.30
  -6  22   0    3.80    1.10
   6  22   0    4.30    1.40
  -6  22   0    5.00    1.10
   6  22   0    6.90    1.40
   6  22   0    5.00    1.50
  -6  22   0    4.90    1.60
   6  22   0    4.00    1.50
   6  22   0    4.70    1.50
   6  22   0    2.90    1.50
   6  22   0    4.20    1.50
  -6  22   0    3.40    1.50
   6  22   0    1.50    1.40
   6  22   0    5.40    1.70
  -6  22   0    5.20    1.50
  -6  22   0    7.00    1.90
  -7 -22   0   75.99    4.00
   7 -22   0   85.69    4.20
  -7 -22   0   83.49    4.30
   7 -22   0   74.89    4.10
   7 -22   0   70.79    4.20
   7 -22   0   74.09    4.30
  -7 -22   0   73.69    3.10
   7 -22   0   75.89    4.00
   7 -22   0   70.29    4.20
  -7 -22   0   73.29    4.00
   7 -22   0   66.79    4.20
  -7 -22   0   78.19    5.40
   7 -22   0   71.39    4.10
  -7 -22   0   69.19    4.30
  -7 -22   0   80.79    5.20
  -7 -22   0   68.59    4.40
   7 -22   0   76.69    4.30
  -7 -22   0   80.49    3.60
   7  22   0   71.19    3.90
  -7  22   0   70.79    4.20
   7  22   0   75.69    4.00
  -7  22   0   78.59    3.20
   7  22   0   75.09    4.30
  -7  22   0   75.49    3.70
   7  22   0   78.09    4.10
   7  22   0   73.79    3.90
  -7  22   0   70.39    4.70
  -7  22   0   73.99    4.30
   7  22   0   74.59    3.80
  -7  22   0   75.59    4.30
  -7  22   0   73.89    4.10
   7  22   0   75.29    4.50
  -7  22   0   72.09    4.20
  -7  22   0   76.19    3.20
   7  22   0   81.79    4.00
   7  22   0   70.19    3.70
  -8 -22   0    7.40    1.80
   8 -22   0    5.30    1.70
  -8 -22   0    9.00    2.50
  -8 -22   0    5.40    1.00
   8 -22   0    9.00    2.00
  -8 -22   0    7.00    1.60
   8 -22   0    7.40    1.90
  -8 -22   0    6.70    1.40
   8 -22   0    6.10    1.70
  -8 -22   0    7.20    2.60
   8 -22   0    4.80    1.40
   8 -22   0    6.10    1.80
   8 -22   0    5.70    1.80
   8 -22   0    6.20    1.70
   8 -22   0    3.90    1.60
   8 -22   0    6.10    1.10
  -8 -22   0    5.80    1.60
   8 -22   0    8.80    2.00
   8  22   0    9.50    2.20
   8  22   0    5.30    1.70
   8  22   0    4.50    1.60
  -8  22   0    5.40    1.40
   8  22   0    7.00    1.50
   8  22   0    7.80    1.60
  -8  22   0    6.30    1.20
  -8  22   0    5.40    1.30
  -8  22   0    5.50    3.10
   8  22   0    5.90    1.60
   8  22   0    4.30    1.50
   8  22   0    6.60    1.70
  -8  22   0    4.50    1.70
  -8  22   0    6.30    1.40
   9 -22   0   56.29    3.90
   9 -22   0   51.29    3.70
   9 -22   0   49.20    3.40
   9 -22   0   51.49    2.40
   9 -22   0   53.79    3.80
   9 -22   0   47.10    3.50
  -9 -22   0   55.29    3.40
  -9 -22   0   54.59    4.90
  -9 -22   0   50.49    5.10
   9 -22   0   56.39    3.80
  -9 -22   0   52.39    3.90
   9 -22   0   51.49    3.60
   9 -22   0   58.99    4.10
   9  22   0   45.80    5.20
   9  22   0   52.09    3.50
   9  22   0   52.29    3.40
   9  22   0   57.49    3.50
  -9  22   0   54.39    3.00
   9  22   0   51.19    3.50
  -9  22   0   51.59    3.00
   9  22   0   53.29    3.30
   9  22   0   62.79    5.00
  -9  22   0   53.99    3.80
  -9  22   0   56.39    3.10
   9  22   0   52.69    3.90
  -9  22   0   51.89    2.60
   0 -23   0   -0.10    1.50
   0 -23   0    1.80    1.10
   0 -23   0    1.90    1.20
   0 -23   0    1.90    1.40
   0 -23   0   -1.60    1.40
   0 -23   0    2.10    0.90
   0 -23   0    1.80    1.20
   0 -23   0    3.90    2.00
   0 -23   0    0.40    1.40
   0 -23   0    0.80    1.20
   0  23   0    2.60    1.50
   0  23   0    0.80    1.30
   0  23   0    0.50    1.00
   0  23   0    0.70    1.30
   0  23   0    0.90    1.20
   0  23   0    3.60    1.50
   0  23   0    2.30    1.20
   0  23   0    0.80    1.20
   1 -23   0   23.20    2.70
  -1 -23   0   18.30    2.20
   1 -23   0   25.90    2.50
  -1 -23   0   21.40    2.50
  -1 -23   0   25.20    2.60
  -1 -23   0   19.30    2.40
   1 -23   0   17.30    2.00
  -1 -23   0   19.50    2.40
  -1 -23   0   22.30    1.80
   1 -23   0   19.80    2.50
  -1 -23   0   21.10    2.20
   1 -23   0   22.20    1.90
  -1 -23   0   23.80    2.30
   1 -23   0   17.90    1.90
   1 -23   0   20.20    2.20
   1 -23   0   22.60    2.70
  -1 -23   0   16.50    2.20
  -1 -23   0   22.00    2.20
   1 -23   0   22.10    2.20
   1 -23   0   26.10    2.80
  -1  23   0   21.30    2.20
  -1  23   0   28.00    2.80
  -1  23   0   17.00    2.30
  -1  23   0   21.80    2.30
   1  23   0   21.60    2.60
   1  23   0   24.00    2.70
   1  23   0   21.10    2.50
  -1  23   0   19.00    2.30
   1  23   0   23.20    2.40
  -1  23   0   21.80    2.50
   1  23   0   18.40    2.00
   1  23   0   23.50    2.50
   1  23   0   19.80    2.10
   1  23   0   29.30    2.90
  -1  23   0   17.30    2.00
  -1  23   0   24.80    2.70
   2 -23   0   -0.20    1.40
  -2 -23   0   -1.30    1.20
  -2 -23   0    1.70    1.50
   2 -23   0    0.80    1.20
   2 -23   0   -0.50    1.30
  -2 -23   0   -1.00    0.60
  -2 -23   0    1.40    1.30
   2 -23   0    1.30    1.60
  -2 -23   0    0.80    1.30
   2 -23   0    0.60    1.00
  -2 -23   0   -1.10    1.10
   2 -23   0   -0.70    1.10
   2 -23   0    2.20    1.50
   2 -23   0    0.30    0.90
  -2 -23   0    1.70    1.50
  -2 -23   0   -1.10    1.20
   2 -23   0   -0.60    1.30
   2 -23   0    0.10    1.20
  -2 -23   0    1.70    1.30
  -2  23   0   -1.10    1.00
  -2  23   0   -1.60    1.10
   2  23   0    0.20    1.30
   2  23   0    0.50    1.30
   2  23   0    0.50    1.30
   2  23   0   -0.10    1.40
  -2  23   0   -1.60    1.30
  -2  23   0    2.40    1.40
  -2  23   0    1.50    1.50
   2  23   0    0.70    1.30
   2  23   0   -0.60    0.90
   2  23   0    1.40    1.40
   2  23   0    0.00    1.10
  -2  23   0    0.70    1.30
  -2  23   0    1.70    1.20
  -2  23   0   -1.70    1.20
  -3 -23   0    9.50    1.00
  -3 -23   0    7.40    1.90
  -3 -23   0    8.10    2.30
   3 -23   0    9.30    2.10
  -3 -23   0    8.10    1.60
  -3 -23   0   10.20    1.90
   3 -23   0    9.90    1.60
   3 -23   0    7.70    1.40
   3 -23   0   12.20    2.20
  -3 -23   0    8.10    1.50
   3 -23   0    9.20    1.60
   3 -23   0    8.00    1.50
   3 -23   0    6.10    1.50
  -3 -23   0    8.10    1.80
   3 -23   0    7.00    2.10
  -3 -23   0    5.30    1.80
   3 -23   0    7.60    1.90
   3  23   0   13.50    2.00
  -3  23   0   10.80    1.60
  -3  23   0    7.50    1.80
  -3  23   0   10.70    2.00
   3  23   0   11.50    1.90
   3  23   0   11.30    2.00
  -3  23   0    8.80    1.70
  -3  23   0    6.50    1.80
  -3  23   0    9.70    1.90
  -3  23   0    6.70    1.60
   3  23   0   11.50    2.20
   3  23   0   10.60    1.70
   3  23   0    8.50    1.50
  -3  23   0    8.10    1.30
   3  23   0    9.70    2.00
  -3  23   0    9.50    1.90
   3  23   0    7.60    1.90
   3  23   0    7.60    1.60
   4 -23   0    0.10    1.40
   4 -23   0    0.50    1.00
   4 -23   0    0.30    1.10
  -4 -23   0    2.60    2.60
   4 -23   0    0.10    1.20
  -4 -23   0   -1.10    1.30
   4 -23   0    0.30    1.40
  -4 -23   0    0.00    0.50
   4 -23   0   -1.00    1.20
  -4 -23   0   -0.90    1.30
  -4 -23   0    0.50    1.20
  -4 -23   0    0.20    1.20
  -4 -23   0    1.20    1.00
  -4 -23   0    0.20    1.30
   4 -23   0    1.30    1.20
   4 -23   0    0.40    1.10
   4 -23   0    0.90    1.60
  -4 -23   0    0.40    1.30
  -4  23   0    0.50    1.50
  -4  23   0    0.00    0.80
  -4  23   0   -0.20    1.40
   4  23   0    0.20    1.30
  -4  23   0   -0.70    1.10
   4  23   0    0.40    1.40
   4  23   0   -0.50    1.30
  -4  23   0    0.20    1.20
   4  23   0   -0.40    1.20
  -4  23   0    1.30    1.70
  -4  23   0   -0.20    1.10
   4  23   0    0.50    1.20
  -4  23   0    0.10    1.00
  -4  23   0    0.00    1.40
   4  23   0    0.20    1.10
   4  23   0    1.70    1.30
   4  23   0    0.60    1.30
  -5 -23   0    4.60    1.30
   5 -23   0   -0.80    1.40
   5 -23   0    4.60    1.40
  -5 -23   0    1.20    1.20
   5 -23   0    4.20    1.40
  -5 -23   0    1.50    1.40
  -5 -23   0    4.20    1.70
   5 -23   0    1.90    1.60
   5 -23   0    1.60    1.70
  -5 -23   0    2.60    1.50
   5 -23   0    2.30    1.30
   5 -23   0    2.20    1.30
   5 -23   0    2.80    1.70
  -5 -23   0    2.40    1.10
   5 -23   0    0.40    1.00
  -5 -23   0   -0.50    1.40
  -5 -23   0    3.70    1.50
   5  23   0    1.20    1.30
   5  23   0    2.00    1.40
   5  23   0    1.40    1.30
  -5  23   0    2.70    1.00
  -5  23   0    3.50    1.60
   5  23   0    1.40    1.20
   5  23   0    1.20    1.40
   5  23   0    0.30    1.20
  -5  23   0    2.80    1.40
   5  23   0    1.50    1.40
  -5  23   0    4.00    1.70
  -5  23   0    0.60    1.30
  -5  23   0   -1.70    1.50
  -5  23   0    2.10    3.00
  -5  23   0    3.00    1.10
   5  23   0    2.70    1.40
  -5  23   0    2.30    1.20
  -6 -23   0   17.00    2.70
   6 -23   0   13.70    2.20
  -6 -23   0   12.70    2.20
  -6 -23   0   15.90    2.30
   6 -23   0   15.80    2.10
   6 -23   0   20.90    2.60
   6 -23   0   19.10    2.30
  -6 -23   0   14.30    1.60
  -6 -23   0   13.60    2.00
   6 -23   0   15.40    2.40
   6 -23   0   13.30    2.30
   6 -23   0   21.30    2.40
   6 -23   0   14.90    1.80
  -6 -23   0   16.60    2.30
  -6 -23   0   19.40    1.90
   6 -23   0   17.80    2.10
  -6 -23   0   15.70    2.20
  -6  23   0   16.20    2.40
   6  23   0   17.10    2.40
   6  23   0   18.10    2.60
  -6  23   0   14.10    2.30
   6  23   0   15.70    2.20
  -6  23   0   15.20    2.40
  -6  23   0   14.70    2.00
   6  23   0   17.00    2.20
   6  23   0   19.70    2.20
   6  23   0   13.30    2.00
   6  23   0   15.40    2.20
  -6  23   0   17.30    2.00
  -6  23   0   15.00    2.50
   6  23   0   14.50    2.10
  -6  23   0   14.40    2.30
  -6  23   0   17.20    1.70
   6  23   0   14.80    2.10
  -7 -23   0    9.20    1.80
   7 -23   0   13.90    2.20
  -7 -23   0   10.10    1.40
   7 -23   0   11.60    2.20
   7 -23   0   11.10    1.50
   7 -23   0    7.40    1.80
  -7 -23   0   11.50    2.90
  -7 -23   0    7.60    1.80
  -7 -23   0    7.60    1.80
   7 -23   0   10.40    1.90
   7 -23   0    7.70    2.00
  -7 -23   0   11.50    2.50
   7 -23   0   13.80    2.20
   7 -23   0    8.50    1.70
   7 -23   0   11.30    2.10
  -7 -23   0    9.60    1.20
   7 -23   0   14.40    2.20
  -7  23   0   12.10    3.30
   7  23   0   12.50    2.30
  -7  23   0   10.90    1.40
   7  23   0    9.40    1.80
  -7  23   0    9.60    2.00
   7  23   0    8.00    1.90
   7  23   0   10.70    1.90
  -7  23   0   11.30    1.30
   7  23   0    9.30    1.70
  -7  23   0    6.90    1.50
   7  23   0    9.70    1.90
  -7  23   0   11.00    1.80
  -7  23   0   11.10    2.10
   7  23   0    9.20    2.10
   7  23   0    9.40    1.70
  -8 -23   0   48.30    4.90
   8 -23   0   52.79    2.80
   8 -23   0   65.99    4.10
  -8 -23   0   62.09    3.80
   8 -23   0   62.89    4.10
   8 -23   0   59.39    3.60
   8 -23   0   51.89    3.10
  -8 -23   0   54.99    3.90
  -8 -23   0   56.59    2.50
  -8 -23   0   57.99    2.40
   8 -23   0   58.29    3.70
  -8 -23   0   59.39    4.90
   8 -23   0   55.79    4.00
   8 -23   0   58.69    4.00
   8 -23   0   51.99    3.80
   8  23   0   67.29    4.40
   8  23   0   55.89    3.60
   8  23   0   53.79    4.00
  -8  23   0   60.69    2.80
  -8  23   0   58.99    3.80
   8  23   0   62.59    3.70
  -8  23   0   55.29    4.00
   8  23   0   57.99    3.50
   8  23   0   56.59    3.60
   8  23   0   56.59    3.50
   8  23   0   60.49    3.70
  -8  23   0   55.79    3.20
  -8  23   0   56.39    3.10
  -9 -23   0    6.60    1.90
   9 -23   0    5.90    1.70
   9 -23   0    5.00    1.90
   9 -23   0    6.30    1.90
  -9 -23   0    4.30    1.50
   9 -23   0    6.10    1.10
   9 -23   0    6.00    2.20
   9 -23   0    3.30    1.70
  -9 -23   0   10.70    2.80
   9 -23   0    7.90    1.90
   9 -23   0    8.20    2.00
   9 -23   0    6.90    1.70
  -9 -23   0    5.40    2.50
   9  23   0    5.20    2.20
   9  23   0    6.80    1.70
   9  23   0    8.70    1.70
  -9  23   0    5.20    1.10
   9  23   0    6.60    1.60
  -9  23   0    9.50    1.60
   9  23   0    6.90    1.70
  -9  23   0    7.50    1.50
  -9  23   0    6.90    1.40
   9  23   0    6.50    1.90
   9  23   0    6.00    1.60
   9  23   0    7.50    1.70
  -9  23   0    7.40    2.00
   0 -24   0   39.80    3.20
   0 -24   0   44.20    3.00
   0 -24   0   50.89    3.50
   0 -24   0   43.80    3.40
   0 -24   0   45.20    3.40
   0 -24   0   48.00    3.50
   0 -24   0   50.39    3.00
   0 -24   0   46.50    3.10
   0 -24   0   42.90    2.50
   0  24   0   42.70    3.50
   0  24   0   40.10    3.00
   0  24   0   43.20    3.50
   0  24   0   42.60    3.10
   0  24   0   49.40    3.70
   0  24   0   52.59    3.70
   0  24   0   42.90    3.20
   0  24   0   40.30    2.90
  -1 -24   0    1.10    1.50
  -1 -24   0    2.50    1.20
   1 -24   0    1.50    1.20
  -1 -24   0    0.20    0.80
  -1 -24   0    1.30    1.30
  -1 -24   0    0.80    1.30
   1 -24   0    0.00    0.90
   1 -24   0   -0.10    1.30
   1 -24   0    1.90    1.30
  -1 -24   0   -1.00    1.10
   1 -24   0    2.50    1.60
   1 -24   0    2.30    1.60
  -1 -24   0    0.50    1.30
   1 -24   0    0.60    1.10
   1 -24   0    0.60    1.60
   1 -24   0    0.70    1.50
  -1 -24   0   -0.50    1.30
   1 -24   0   -0.10    1.20
  -1 -24   0    1.30    1.60
  -1  24   0    0.00    1.50
   1  24   0    2.20    1.40
   1  24   0    2.00    1.50
   1  24   0    0.60    1.30
   1  24   0    0.80    1.20
  -1  24   0    1.00    1.50
  -1  24   0    0.20    1.20
  -1  24   0    3.30    1.30
   1  24   0   -0.60    1.30
   1  24   0    2.60    2.00
  -1  24   0    0.80    1.40
   1  24   0   -1.10    1.20
  -1  24   0    1.00    1.20
   1  24   0    2.90    1.70
  -1  24   0    1.90    1.60
  -1  24   0   -1.70    1.40
   2 -24   0   44.50    3.00
   2 -24   0   54.29    3.70
  -2 -24   0   49.60    3.50
   2 -24   0   48.70    2.90
  -2 -24   0   44.60    3.60
  -2 -24   0   43.10    3.10
  -2 -24   0   57.79    3.80
  -2 -24   0   44.10    3.40
   2 -24   0   45.00    3.40
   2 -24   0   50.79    3.60
   2 -24   0   51.79    3.30
  -2 -24   0   48.30    3.60
   2 -24   0   46.00    3.10
   2 -24   0   43.60    3.30
  -2 -24   0   45.70    3.00
   2 -24   0   45.90    2.90
   2 -24   0   46.50    3.50
  -2 -24   0   49.90    2.30
  -2  24   0   46.50    3.40
   2  24   0   43.50    3.20
  -2  24   0   49.80    3.10
   2  24   0   43.40    3.00
   2  24   0   50.09    3.60
   2  24   0   51.19    3.60
  -2  24   0   45.90    3.60
   2  24   0   47.30    3.40
  -2  24   0   47.40    3.30
   2  24   0   47.20    3.00
   2  24   0   47.60    3.30
   2  24   0   55.69    3.70
  -2  24   0   46.30    3.70
  -2  24   0   44.50    3.10
  -2  24   0   45.70    3.20
  -2  24   0   52.49    3.60
  -3 -24   0   -0.80    1.40
   3 -24   0    1.40    1.40
  -3 -24   0    1.40    1.50
  -3 -24   0   -0.60    1.00
  -3 -24   0    0.00    0.60
   3 -24   0    0.00    1.50
   3 -24   0   -0.30    1.70
   3 -24   0    0.90    1.20
  -3 -24   0    2.20    1.60
   3 -24   0   -0.20    1.10
   3 -24   0    0.60    1.00
  -3 -24   0    1.70    1.40
   3 -24   0    0.20    1.40
   3 -24   0    0.60    1.60
  -3 -24   0   -2.30    1.30
  -3 -24   0   -0.10    1.40
   3 -24   0    0.40    1.60
   3 -24   0   -0.10    1.10
  -3 -24   0    0.50    1.30
   3  24   0    0.80    1.20
   3  24   0    1.00    1.60
  -3  24   0    0.80    1.20
  -3  24   0    3.30    1.60
   3  24   0    0.60    1.50
  -3  24   0    2.00    1.00
  -3  24   0    0.50    1.40
  -3  24   0    0.40    1.30
  -3  24   0    0.20    1.50
   3  24   0    1.70    1.40
  -3  24   0    1.70    1.40
   3  24   0    0.50    1.50
   3  24   0    1.00    1.10
   3  24   0    0.20    1.30
   3  24   0   -1.00    1.20
  -3  24   0    0.50    2.10
  -3  24   0    0.90    1.40
   3  24   0    1.50    1.50
  -4 -24   0    1.10    1.50
   4 -24   0    0.40    1.30
   4 -24   0    2.70    1.60
  -4 -24   0    0.50    0.70
  -4 -24   0   -0.10    1.20
   4 -24   0   -1.00    1.10
   4 -24   0   -0.20    1.20
   4 -24   0    1.00    1.20
  -4 -24   0   -1.20    1.30
   4 -24   0    1.10    1.60
  -4 -24   0    0.80    1.30
  -4 -24   0    1.80    1.50
   4 -24   0    2.60    1.60
   4 -24   0    2.50    1.70
  -4 -24   0    2.50    1.70
  -4 -24   0    2.00    1.30
   4 -24   0    1.20    1.20
   4 -24   0    0.50    1.00
   4  24   0    4.30    1.60
  -4  24   0   -0.20    1.50
   4  24   0    2.80    1.40
   4  24   0    0.30    1.30
  -4  24   0    0.90    1.30
  -4  24   0    1.00    1.50
   4  24   0   -0.40    1.10
   4  24   0   -0.10    1.30
  -4  24   0    2.10    1.30
  -4  24   0    0.80    1.20
  -4  24   0    2.20    1.60
   4  24   0    1.80    1.50
  -4  24   0    1.90    1.10
  -4  24   0    0.60    1.50
   4  24   0    2.70    1.50
   4  24   0    3.70    1.30
   4  24   0    2.40    1.50
  -4  24   0    1.90    1.00
  -5 -24   0   17.20    2.40
  -5 -24   0   18.50    2.40
  -5 -24   0   21.90    2.80
   5 -24   0   17.30    2.30
   5 -24   0   18.80    2.60
  -5 -24   0   18.70    2.00
   5 -24   0   18.90    2.20
  -5 -24   0   18.80    2.40
   5 -24   0   21.00    2.10
  -5 -24   0   21.90    3.00
  -5 -24   0   20.20    2.50
   5 -24   0   30.20    3.10
   5 -24   0   16.20    2.40
   5 -24   0   21.20    2.30
   5 -24   0   17.60    2.50
   5 -24   0   20.70    2.30
  -5 -24   0   15.50    1.80
   5  24   0   18.90    2.40
  -5  24   0   17.60    1.80
   5  24   0   19.50    2.40
  -5  24   0   17.80    2.50
   5  24   0   21.90    2.50
  -5  24   0   15.10    2.20
   5  24   0   19.70    2.50
   5  24   0   21.90    2.50
  -5  24   0   17.20    2.00
   5  24   0   18.80    2.10
  -5  24   0   19.80    1.80
  -5  24   0   16.40    2.50
  -5  24   0   26.80    2.90
   5  24   0   21.80    2.60
  -5  24   0   20.50    2.60
   5  24   0   22.70    2.30
  -5  24   0   16.40    2.20
   5  24   0   18.40    2.20
   6 -24   0    1.80    1.70
  -6 -24   0   -0.40    1.30
  -6 -24   0    0.00    0.90
   6 -24   0    0.40    1.20
  -6 -24   0    0.90    1.70
   6 -24   0    1.50    1.30
   6 -24   0   -0.50    1.20
   6 -24   0    0.80    1.60
  -6 -24   0   -0.90    1.20
  -6 -24   0    1.20    1.20
   6 -24   0   -0.50    1.40
   6 -24   0    0.40    1.60
   6 -24   0   -0.60    1.00
   6  24   0   -1.20    1.30
   6  24   0   -1.30    1.20
  -6  24   0   -1.10    1.00
  -6  24   0    0.00    1.20
   6  24   0    0.10    1.20
  -6  24   0    1.20    1.60
   6  24   0   -2.20    1.00
   6  24   0   -1.20    1.30
   6  24   0   -0.20    1.20
   6  24   0    0.00    1.40
  -6  24   0   -0.30    0.90
  -6  24   0    2.70    1.70
   6  24   0    1.00    1.40
   6  24   0   -0.50    1.10
  -6  24   0    0.50    0.80
  -6  24   0   -2.60    1.30
   7 -24   0   21.70    2.10
   7 -24   0   24.30    2.60
   7 -24   0   23.30    2.70
   7 -24   0   20.40    2.50
  -7 -24   0   24.70    2.70
  -7 -24   0   25.00    2.10
   7 -24   0   22.00    2.80
   7 -24   0   23.10    2.90
  -7 -24   0   19.20    1.70
  -7 -24   0   23.60    2.60
  -7 -24   0   18.60    2.50
  -7 -24   0   20.30    3.10
   7 -24   0   25.00    3.00
   7 -24   0   17.70    2.50
   7 -24   0   22.10    2.60
   7  24   0   24.70    2.70
  -7  24   0   21.10    2.60
  -7  24   0   28.30    2.90
   7  24   0   19.40    2.40
  -7  24   0   21.80    2.30
   7  24   0   24.70    2.40
   7  24   0   21.90    2.80
  -7  24   0   19.20    2.60
  -7  24   0   24.20    2.00
   7  24   0   25.40    2.70
   7  24   0   23.70    2.80
  -7  24   0   23.60    2.70
   7  24   0   24.30    2.60
   7  24   0   21.40    2.50
  -8 -24   0   41.70    3.60
   8 -24   0   30.20    2.90
   8 -24   0   41.70    3.60
  -8 -24   0   43.00    3.20
   8 -24   0   36.60    2.50
  -8 -24   0   38.20    2.20
   8 -24   0   32.50    3.60
   8 -24   0   35.60    2.60
   8 -24   0   34.40    3.30
  -8 -24   0   42.70    2.10
  -8 -24   0   43.80    4.40
   8 -24   0   31.60    3.20
  -8 -24   0   48.80    5.10
   8 -24   0   43.30    4.20
   8 -24   0   36.80    3.60
   8  24   0   40.00    3.20
  -8  24   0   38.70    2.90
   8  24   0   38.10    3.10
  -8  24   0   39.90    3.40
  -8  24   0   39.80    2.90
   8  24   0   35.40    3.90
   8  24   0   29.00    4.40
  -8  24   0   44.00    2.30
   8  24   0   44.50    3.30
   8  24   0   41.30    3.20
  -8  24   0   42.90    3.60
  -8  24   0   33.90    3.80
   8  24   0   33.50    2.90
   8  24   0   38.30    2.90
   0 -25   0   -0.80    1.40
   0 -25   0    2.80    1.50
   0 -25   0    0.00    1.20
   0 -25   0    0.90    1.40
   0 -25   0    0.80    0.90
   0 -25   0    1.80    1.30
   0 -25   0    1.60    1.50
   0 -25   0    2.90    1.50
   0 -25   0    2.10    1.30
   0 -25   0    1.80    1.30
   0  25   0    1.90    1.70
   0  25   0    2.60    1.70
   0  25   0    0.80    1.30
   0  25   0    2.20    1.40
   0  25   0    0.20    1.50
   0  25   0    0.30    1.20
   0  25   0    5.30    1.80
   0  25   0    0.30    1.10
  -1 -25   0    6.70    1.80
  -1 -25   0    6.30    1.10
  -1 -25   0    9.00    1.80
  -1 -25   0    7.60    1.80
   1 -25   0    6.70    1.80
   1 -25   0    9.20    2.10
   1 -25   0    5.80    1.80
  -1 -25   0    9.20    2.10
  -1 -25   0    6.80    1.60
   1 -25   0   11.70    1.90
   1 -25   0    8.20    2.00
   1 -25   0   10.20    1.70
  -1 -25   0    9.50    2.10
   1 -25   0   10.20    2.10
   1 -25   0    9.80    1.90
   1 -25   0    9.50    1.40
   1 -25   0    7.70    1.60
  -1 -25   0    7.80    1.90
  -1 -25   0    7.50    2.00
  -1  25   0    9.30    1.80
  -1  25   0    6.80    2.80
   1  25   0    8.40    1.90
  -1  25   0    5.60    1.70
   1  25   0    4.70    1.70
   1  25   0    7.30    1.80
   1  25   0    8.10    1.70
   1  25   0    7.60    2.00
  -1  25   0    7.80    1.90
   1  25   0    8.30    2.10
  -1  25   0    5.90    1.80
  -1  25   0    4.90    1.90
  -1  25   0    6.40    1.50
   1  25   0    8.20    1.70
  -1  25   0    7.30    1.70
   1  25   0    7.70    1.70
  -2 -25   0    3.20    1.80
   2 -25   0    2.90    1.40
   2 -25   0    1.40    1.10
   2 -25   0    3.10    1.70
   2 -25   0    6.50    2.00
  -2 -25   0    4.30    1.80
   2 -25   0    2.20    1.60
  -2 -25   0    1.00    1.60
  -2 -25   0    4.10    1.70
   2 -25   0    2.10    1.30
   2 -25   0    3.20    1.60
  -2 -25   0    1.90    1.60
  -2 -25   0    3.00    0.80
   2 -25   0    2.20    1.40
  -2 -25   0    2.70    1.50
   2 -25   0    0.20    2.50
  -2 -25   0    2.60    2.40
   2 -25   0    3.00    1.30
  -2  25   0    1.50    1.30
  -2  25   0    5.40    1.50
  -2  25   0    5.60    1.30
  -2  25   0    0.80    1.60
   2  25   0    1.70    1.40
   2  25   0    4.30    1.40
   2  25   0    3.50    1.40
  -2  25   0    5.50    1.80
  -2  25   0    1.80    1.50
  -2  25   0    3.70    1.60
   2  25   0    4.10    1.50
   2  25   0    2.70    1.70
   2  25   0    4.70    1.60
  -2  25   0    1.50    1.40
   2  25   0    1.50    1.40
   2  25   0    2.20    1.70
   2  25   0    1.50    1.40
  -2  25   0    2.70    1.40
   3 -25   0   18.00    2.30
  -3 -25   0   15.00    2.10
   3 -25   0   20.70    2.80
   3 -25   0   22.20    2.70
   3 -25   0   16.20    2.00
  -3 -25   0   15.10    2.40
  -3 -25   0   17.90    1.40
   3 -25   0   16.20    2.40
   3 -25   0   23.40    2.40
   3 -25   0   21.80    2.10
   3 -25   0   19.60    2.40
  -3 -25   0   23.10    2.80
  -3 -25   0   17.60    2.40
   3 -25   0   19.80    2.70
  -3 -25   0   16.10    2.40
  -3 -25   0   16.80    2.40
  -3 -25   0   20.10    2.10
   3 -25   0   20.40    2.10
  -3 -25   0   19.30    4.40
   3  25   0   14.30    2.20
   3  25   0   18.80    2.30
  -3  25   0   21.20    1.90
   3  25   0   20.50    2.20
   3  25   0   17.60    2.30
  -3  25   0   17.30    2.30
   3  25   0   19.10    2.40
   3  25   0   19.00    2.30
   3  25   0   18.50    2.60
   3  25   0   17.60    2.30
  -3  25   0   20.80    2.60
  -3  25   0   19.70    2.60
  -3  25   0   22.90    2.70
   3  25   0   19.30    2.60
  -3  25   0   19.60    2.60
  -3  25   0   20.20    2.40
  -3  25   0   20.80    2.30
  -3  25   0   21.70    2.20
   4 -25   0   34.10    2.80
   4 -25   0   33.70    3.30
   4 -25   0   35.80    2.50
  -4 -25   0   36.00    3.50
   4 -25   0   39.30    2.90
   4 -25   0   33.10    3.30
  -4 -25   0   38.00    3.30
  -4 -25   0   46.40    5.40
   4 -25   0   37.40    4.50
   4 -25   0   29.90    2.80
   4 -25   0   40.40    3.70
  -4 -25   0   39.30    2.80
   4 -25   0   31.50    2.80
   4 -25   0   34.10    3.40
  -4 -25   0   30.80    3.10
  -4 -25   0   40.50    3.40
  -4 -25   0   32.70    2.60
   4  25   0   34.20    3.20
  -4  25   0   37.70    2.40
   4  25   0   31.80    3.00
   4  25   0   29.40    2.80
   4  25   0   34.50    2.80
  -4  25   0   41.10    3.50
   4  25   0   31.60    3.10
   4  25   0   29.90    2.90
  -4  25   0   27.50    2.70
   4  25   0   27.00    2.90
  -4  25   0   37.90    3.20
  -4  25   0   33.10    2.60
  -4  25   0   29.20    3.20
  -4  25   0   34.70    2.90
   4  25   0   36.90    3.20
   4  25   0   34.10    2.80
   5 -25   0   23.10    2.80
   5 -25   0   26.70    3.10
   5 -25   0   17.20    2.50
   5 -25   0   20.20    2.70
  -5 -25   0   22.90    2.60
  -5 -25   0   19.00    2.50
  -5 -25   0   22.00    2.20
  -5 -25   0   25.20    3.10
  -5 -25   0   19.70    2.60
   5 -25   0   22.30    2.30
   5 -25   0   23.70    2.40
   5 -25   0   18.30    2.20
   5 -25   0   20.30    2.30
  -5  25   0   22.90    2.00
   5  25   0   27.50    3.00
  -5  25   0   23.40    2.90
  -5  25   0   21.50    2.70
   5  25   0   20.80    2.50
  -5  25   0   20.60    2.30
   5  25   0   17.30    2.40
  -5  25   0   22.10    2.70
   5  25   0   19.60    2.60
   5  25   0   17.90    2.50
   5  25   0   20.30    2.30
   5  25   0   19.40    2.40
   5  25   0   19.10    2.60
  -5  25   0   21.90    2.10
   5  25   0   17.40    2.20
  -5  25   0   18.50    2.30
  -6 -25   0   36.20    2.60
  -6 -25   0   28.00    3.00
   6 -25   0   31.80    3.00
  -6 -25   0   37.70    4.00
   6 -25   0   37.70    3.50
   6 -25   0   36.50    3.60
   6 -25   0   37.60    3.30
   6 -25   0   37.30    3.10
  -6 -25   0   35.40    2.40
   6 -25   0   38.20    2.70
  -6 -25   0   36.90    3.20
   6 -25   0   31.70    2.90
   6 -25   0   26.10    3.00
  -6  25   0   33.60    2.50
   6  25   0   37.10    3.10
   6  25   0   37.40    3.10
  -6  25   0   33.20    2.80
  -6  25   0   33.10    2.20
   6  25   0   31.80    3.10
  -6  25   0   39.30    3.60
   6  25   0   37.70    3.40
   6  25   0   27.40    3.10
  -6  25   0   32.80    3.30
  -6  25   0   29.00    2.80
   6  25   0   38.50    3.20
   6  25   0   34.30    2.90
   6  25   0   42.00    3.40
   7 -25   0   13.50    2.40
   7 -25   0    7.20    2.70
  -7 -25   0   12.20    1.60
   7 -25   0    8.70    2.10
  -7 -25   0   12.70    2.20
  -7 -25   0   13.90    3.10
  -7 -25   0   12.40    1.50
   7 -25   0    9.40    2.00
   7 -25   0    9.40    2.20
   7 -25   0    9.20    3.30
  -7 -25   0   11.20    2.10
  -7 -25   0   11.60    2.60
   7 -25   0    9.00    2.10
   7 -25   0   12.60    1.70
   7  25   0    9.70    2.00
  -7  25   0   12.70    2.20
  -7  25   0   12.40    1.90
   7  25   0   12.10    2.60
  -7  25   0   13.80    2.10
   7  25   0   13.10    2.10
  -7  25   0   12.70    1.50
  -7  25   0   13.50    1.60
   7  25   0   10.80    2.10
   7  25   0   13.90    2.30
  -7  25   0   14.80    2.40
   0 -26   0   31.40    3.20
   0 -26   0   34.20    3.30
   0 -26   0   32.40    2.70
   0 -26   0   25.60    2.60
   0 -26   0   29.20    3.10
   0 -26   0   24.30    2.50
   0 -26   0   24.60    2.70
   0 -26   0   31.10    2.20
   0 -26   0   27.10    3.00
   0 -26   0   28.30    3.00
   0  26   0   23.80    2.50
   0  26   0   29.30    2.80
   0  26   0   28.70    3.00
   0  26   0   33.30    2.90
   0  26   0   26.40    4.50
   0  26   0   24.40    2.70
   0  26   0   28.40    3.00
   0  26   0   23.80    2.70
  -1 -26   0   -0.80    1.40
   1 -26   0   -1.30    1.60
  -1 -26   0    0.30    0.80
  -1 -26   0   -1.60    1.30
   1 -26   0   -0.30    0.90
  -1 -26   0    0.50    1.60
   1 -26   0    0.30    1.10
  -1 -26   0   -0.20    1.20
   1 -26   0    0.20    1.20
  -1 -26   0   -0.10    1.60
  -1 -26   0   -0.60    1.40
   1 -26   0    0.50    1.50
  -1 -26   0   -1.80    1.40
   1 -26   0    0.70    1.50
   1 -26   0   -0.40    1.40
   1 -26   0    2.30    1.60
  -1 -26   0    2.00    1.60
   1 -26   0    1.30    1.20
   1  26   0    1.20    1.40
  -1  26   0   -0.40    1.10
   1  26   0    2.20    1.50
  -1  26   0   -2.10    1.30
   1  26   0   -0.80    1.20
   1  26   0    0.90    1.50
  -1  26   0    0.10    1.60
   1  26   0    2.10    1.70
  -1  26   0   -0.40    1.50
   1  26   0   -0.30    1.60
  -1  26   0   -0.10    1.20
  -1  26   0    1.00    1.30
   1  26   0    0.30    1.30
  -1  26   0   -0.60    1.30
   1  26   0   -1.00    1.50
  -1  26   0   -0.70    1.30
   2 -26   0   -0.40    1.40
   2 -26   0   -0.10    1.40
  -2 -26   0   -2.10    1.50
  -2 -26   0   -0.50    1.20
   2 -26   0    0.00    1.20
   2 -26   0    0.10    1.40
  -2 -26   0    1.90    1.70
   2 -26   0   -0.70    1.10
   2 -26   0    0.00    1.30
  -2 -26   0   -0.90    1.40
  -2 -26   0   -0.20    1.30
  -2 -26   0   -0.40    1.30
   2 -26   0    0.30    1.20
  -2 -26   0   -1.80    1.50
   2 -26   0    0.00    1.00
   2 -26   0   -1.90    1.50
  -2 -26   0   -0.50    0.70
   2  26   0   -0.50    1.20
  -2  26   0    3.50    1.60
  -2  26   0    1.50    1.60
   2  26   0   -0.30    1.40
  -2  26   0    0.40    1.00
   2  26   0    1.70    1.40
  -2  26   0    0.40    1.60
  -2  26   0   -0.20    1.20
   2  26   0    1.30    1.50
  -2  26   0    1.00    1.60
   2  26   0   -0.40    1.60
   2  26   0    1.50    1.60
   2  26   0    1.20    1.60
   2  26   0    0.00    1.30
  -2  26   0    1.00    1.40
   2  26   0    0.60    1.20
  -2  26   0    0.40    1.20
   3 -26   0   13.20    2.00
  -3 -26   0    9.80    1.80
   3 -26   0   13.30    2.00
   3 -26   0   16.00    2.50
  -3 -26   0   16.20    2.60
  -3 -26   0    9.50    1.60
   3 -26   0   14.80    2.50
   3 -26   0   16.00    2.60
  -3 -26   0   15.90    2.50
   3 -26   0   14.60    2.60
   3 -26   0   12.80    1.70
  -3 -26   0    8.80    2.20
   3 -26   0   17.50    2.10
  -3 -26   0   13.70    1.20
   3 -26   0   14.30    2.10
  -3 -26   0   13.40    2.30
  -3  26   0   12.60    2.40
   3  26   0   13.30    2.40
   3  26   0   10.80    2.30
   3  26   0   12.60    2.30
   3  26   0    9.40    2.00
  -3  26   0   13.10    2.30
   3  26   0   12.10    2.20
   3  26   0   16.60    2.40
  -3  26   0   11.90    2.10
   3  26   0    9.60    1.90
  -3  26   0   15.10    2.20
  -3  26   0   14.60    1.90
   3  26   0   13.80    2.30
  -3  26   0   11.10    2.10
  -3  26   0   16.40    2.50
  -3  26   0   15.70    1.80
   4 -26   0    0.90    1.30
  -4 -26   0    0.80    1.60
  -4 -26   0   -2.30    2.00
   4 -26   0    0.30    1.60
   4 -26   0   -1.90    1.20
   4 -26   0   -0.10    1.20
  -4 -26   0   -1.10    1.50
   4 -26   0   -2.90    1.40
   4 -26   0   -1.10    1.50
   4 -26   0    0.00    1.70
  -4 -26   0    0.60    1.60
  -4 -26   0   -1.10    1.00
  -4 -26   0   -0.60    0.60
   4 -26   0   -0.40    1.00
   4 -26   0   -1.80    1.10
  -4  26   0   -0.30    1.00
   4  26   0    0.60    1.40
   4  26   0   -1.40    1.30
  -4  26   0    0.40    1.50
   4  26   0   -0.40    1.60
  -4  26   0   -0.40    0.90
  -4  26   0   -1.20    1.20
  -4  26   0    1.20    1.50
   4  26   0   -1.10    1.30
  -4  26   0    1.10    1.60
  -4  26   0    0.70    1.40
   4  26   0   -0.90    1.30
   4  26   0   -1.80    1.40
   4  26   0   -1.10    1.40
  -5 -26   0    1.40    1.10
   5 -26   0   -1.70    1.10
  -5 -26   0    2.40    1.40
   5 -26   0    2.00    1.40
   5 -26   0    1.10    1.70
   5 -26   0    4.20    1.50
   5 -26   0    1.60    1.10
   5 -26   0    0.10    1.20
   5 -26   0    0.70    1.60
  -5 -26   0    1.50    1.30
   5 -26   0   -0.10    1.90
   5 -26   0    2.10    1.60
  -5 -26   0    2.90    1.80
  -5 -26   0   -2.10    1.40
  -5  26   0   -0.70    1.30
   5  26   0    2.40    1.60
   5  26   0    0.10    1.40
  -5  26   0    4.90    1.60
   5  26   0    0.70    1.50
  -5  26   0    0.70    1.80
  -5  26   0    0.90    1.40
   5  26   0    0.30    1.40
   5  26   0    3.00    1.60
   5  26   0    1.50    1.50
   5  26   0    1.30    1.50
  -5  26   0    3.00    1.20
  -5  26   0    0.60    1.50
  -5  26   0    2.10    1.10
   6 -26   0   16.80    2.00
  -6 -26   0   16.00    3.00
  -6 -26   0   18.30    1.90
   6 -26   0   21.40    4.00
  -6 -26   0   19.50    2.60
   6 -26   0   17.00    2.30
  -6 -26   0   17.60    2.90
  -6 -26   0   14.40    1.90
   6 -26   0   18.50    2.60
   6 -26   0   17.40    2.80
  -6  26   0   17.50    2.60
   6  26   0   15.50    2.40
  -6  26   0   18.50    2.70
   6  26   0   18.00    2.60
   6  26   0   14.30    2.30
  -6  26   0   19.40    2.40
  -6  26   0   18.50    1.70
   6  26   0   13.80    3.30
   6  26   0   19.10    2.60
   6  26   0   25.10    4.40
  -6  26   0   13.90    2.20
  -6  26   0   15.20    2.10
   6  26   0   14.10    2.50
   0 -27   0    1.10    1.20
   0 -27   0    0.20    1.30
   0 -27   0    0.30    1.60
   0 -27   0   -0.60    1.60
   0 -27   0   -0.20    0.80
   0 -27   0   -0.10    1.40
   0 -27   0    1.30    1.20
   0 -27   0    0.20    1.70
   0  27   0   -1.30    1.20
   0  27   0    1.40    1.60
   0  27   0    2.20    1.60
   0  27   0    1.50    1.60
   0  27   0    2.10    1.50
   0  27   0    1.40    1.50
   1 -27   0    0.00    1.00
  -1 -27   0    1.10    1.30
   1 -27   0   -0.30    1.40
   1 -27   0    0.80    1.60
  -1 -27   0   -0.20    1.20
  -1 -27   0   -2.50    1.40
  -1 -27   0   -2.80    1.40
   1 -27   0    0.80    1.20
   1 -27   0    2.00    1.60
  -1 -27   0    0.40    1.40
   1 -27   0   -1.60    1.40
   1 -27   0    0.70    1.30
  -1 -27   0   -1.30    1.50
   1 -27   0    0.10    1.50
   1 -27   0    0.10    1.20
  -1 -27   0    1.00    0.90
  -1 -27   0   -1.00    1.60
  -1  27   0    0.00    1.30
  -1  27   0   -0.70    1.20
   1  27   0    1.00    1.50
   1  27   0    0.50    1.50
  -1  27   0    0.40    1.50
  -1  27   0    2.00    1.60
   1  27   0    1.50    1.50
  -1  27   0   -1.00    1.50
   1  27   0    1.60    1.70
   1  27   0    0.30    1.40
   1  27   0   -0.70    1.30
  -1  27   0    0.70    1.70
   2 -27   0    2.10    1.70
  -2 -27   0    1.10    1.70
   2 -27   0   -1.30    1.00
  -2 -27   0   -0.20    1.40
  -2 -27   0    0.90    1.70
  -2 -27   0    0.10    1.60
  -2 -27   0    0.30    0.70
   2 -27   0    0.70    1.60
   2 -27   0    0.60    1.10
   2 -27   0   -1.20    1.30
  -2 -27   0   -0.40    1.40
   2 -27   0    0.60    1.70
   2 -27   0   -1.90    1.00
   2 -27   0    1.10    1.30
   2 -27   0   -0.10    1.50
  -2  27   0    1.20    1.10
  -2  27   0   -0.40    1.60
  -2  27   0   -0.60    1.10
  -2  27   0    1.60    1.70
   2  27   0    0.10    1.60
   2  27   0    0.10    1.40
   2  27   0   -1.80    1.20
   2  27   0    0.10    1.50
   2  27   0    0.30    1.40
  -2  27   0    3.40    2.90
  -2  27   0   -1.00    1.30
   2  27   0    0.00    1.50
   2  27   0    1.30    1.50
  -2  27   0    0.80    1.60
  -3 -27   0   70.19    4.50
  -3 -27   0   67.79    4.00
   3 -27   0   73.39    3.80
   3 -27   0   59.69    3.70
  -3 -27   0   69.09    5.20
   3 -27   0   64.29    4.50
   3 -27   0   68.39    4.00
   3 -27   0   67.99    4.60
  -3 -27   0   76.79    4.60
   3 -27   0   71.09    4.50
  -3 -27   0   65.49    2.70
  -3 -27   0   67.19    4.50
   3 -27   0   72.29    6.20
  -3 -27   0   65.59    3.70
   3 -27   0   70.19    3.50
   3 -27   0   67.79    4.60
   3  27   0   67.79    4.20
   3  27   0   69.09    4.50
  -3  27   0   64.59    3.70
   3  27   0   66.59    4.10
  -3  27   0   58.49    4.10
  -3  27   0   75.49    5.10
   3  27   0   71.09    5.10
   3  27   0   73.39    4.40
   3  27   0   70.99    4.40
   3  27   0   62.79    4.30
  -3  27   0   68.19    3.40
  -3  27   0   54.79    4.20
  -3  27   0   64.19    4.00
   4 -27   0   11.10    2.40
  -4 -27   0   11.80    2.40
  -4 -27   0   13.50    2.50
   4 -27   0   13.10    2.00
   4 -27   0    9.50    1.80
   4 -27   0    9.10    1.80
  -4 -27   0   13.70    1.10
   4 -27   0   13.30    2.50
   4 -27   0   11.10    1.90
  -4 -27   0   12.70    1.80
  -4 -27   0   11.20    1.90
  -4 -27   0   11.60    2.40
   4 -27   0   16.90    2.80
   4 -27   0   13.00    2.40
   4 -27   0   13.40    1.70
   4  27   0   12.30    2.20
   4  27   0   12.80    2.40
  -4  27   0   13.50    1.60
  -4  27   0   14.90    2.60
  -4  27   0   15.00    2.30
  -4  27   0   11.50    2.40
  -4  27   0   10.70    2.40
  -4  27   0   10.50    1.70
   4  27   0   11.50    2.20
   4  27   0    8.80    2.00
   4  27   0   10.90    2.30
   4  27   0   10.50    2.10
   4  27   0   10.70    2.30
  -5 -27   0    5.70    1.90
   5 -27   0    4.00    1.50
  -5 -27   0    4.60    1.90
   5 -27   0    5.00    1.70
   5 -27   0    8.50    1.90
  -5 -27   0    7.00    1.50
   5 -27   0    4.50    2.10
  -5 -27   0    5.80    1.80
   5 -27   0    6.60    2.00
   5 -27   0    7.50    1.40
  -5 -27   0    6.70    2.20
   5 -27   0    9.20    1.80
   5 -27   0    3.20    2.00
  -5  27   0    6.90    1.90
   5  27   0    5.30    1.90
   5  27   0    4.60    2.10
   5  27   0    8.40    2.10
  -5  27   0    5.30    2.00
  -5  27   0    6.30    1.80
   5  27   0    8.00    2.20
   5  27   0    3.80    2.00
  -5  27   0    9.70    1.60
   5  27   0    4.70    1.80
  -5  27   0    8.90    1.50
   5  27   0    5.10    1.90
   0 -28   0   11.80    1.90
   0 -28   0   17.10    2.40
   0 -28   0   13.00    2.60
   0 -28   0   14.70    2.10
   0 -28   0   19.10    2.80
   0 -28   0   15.90    1.70
   0 -28   0   20.00    2.90
   0  28   0   18.70    2.50
   0  28   0   13.50    2.50
   0  28   0   17.80    2.70
   0  28   0   17.50    2.60
   0  28   0   20.80    2.60
   0  28   0   18.00    2.80
  -1 -28   0    0.10    0.90
   1 -28   0   -1.50    1.50
  -1 -28   0   -1.20    1.60
  -1 -28   0    3.20    2.00
   1 -28   0   -1.80    1.40
   1 -28   0    0.90    1.30
   1 -28   0    1.00    1.60
  -1 -28   0   -0.20    1.30
  -1 -28   0    1.20    1.40
   1 -28   0    1.50    1.70
  -1 -28   0   -0.90    1.60
   1 -28   0    2.70    1.40
   1 -28   0    1.10    1.30
   1 -28   0   -0.50    1.20
   1  28   0    2.30    1.60
   1  28   0   -1.90    1.30
   1  28   0   -0.20    1.40
   1  28   0    0.10    1.50
  -1  28   0    2.50    1.60
  -1  28   0    1.30    1.60
  -1  28   0    1.20    1.40
   1  28   0    2.30    1.70
   1  28   0    1.70    1.50
  -1  28   0    2.50    1.60
   1  28   0   -0.20    1.40
  -1  28   0    0.50    1.40
   2 -28   0   12.40    1.80
  -2 -28   0   12.10    2.00
   2 -28   0   11.50    2.30
   2 -28   0    7.80    2.20
  -2 -28   0   11.80    1.30
   2 -28   0   11.80    1.80
   2 -28   0   12.00    2.00
  -2 -28   0   12.30    2.80
   2 -28   0   13.60    2.30
  -2 -28   0   14.30    2.40
   2 -28   0   14.50    2.60
  -2 -28   0   12.60    2.30
   2 -28   0    7.40    1.90
  -2 -28   0   10.50    2.30
  -2  28   0   10.40    2.40
   2  28   0   15.50    2.40
  -2  28   0   13.10    1.90
  -2  28   0    6.90    3.40
   2  28   0   10.90    2.10
   2  28   0   11.50    2.40
   2  28   0   15.40    2.50
  -2  28   0   12.40    2.40
   2  28   0   11.60    2.40
  -2  28   0   10.80    2.10
  -2  28   0   11.10    1.90
   2  28   0    8.70    1.90
   2  28   0    8.60    2.10
  -3 -28   0    3.80    1.90
   3 -28   0    3.00    1.90
   3 -28   0    2.00    1.30
  -3 -28   0    3.20    1.40
   3 -28   0    6.00    1.80
   3 -28   0    3.90    2.00
  -3 -28   0    2.60    0.80
  -3 -28   0    3.70    1.80
   3 -28   0    3.70    2.10
  -3 -28   0    4.20    1.80
   3 -28   0    5.40    2.10
  -3 -28   0    2.40    1.80
   3 -28   0    4.60    1.30
  -3  28   0    4.80    1.30
   3  28   0    0.40    1.50
  -3  28   0    3.00    1.60
  -3  28   0    2.30    1.80
   3  28   0    0.80    2.90
  -3  28   0    0.70    1.50
   3  28   0    3.80    1.80
  -3  28   0    4.40    1.50
   3  28   0    4.00    1.80
   3  28   0    4.50    1.80
  -3  28   0    4.30    1.90
   4 -28   0   -1.10    1.30
  -4 -28   0    0.40    1.70
  -4 -28   0    1.00    1.50
   4 -28   0    0.30    1.30
  -4 -28   0    0.00    1.50
   4 -28   0    1.30    1.30
   4 -28   0    1.20    1.30
  -4 -28   0   -0.40    1.60
   4 -28   0    0.10    1.70
  -4 -28   0    0.20    1.20
   4 -28   0   -3.80    2.40
   4 -28   0   -0.60    2.10
   4 -28   0    2.30    1.10
   4 -28   0   -0.80    1.80
   4  28   0    2.10    1.70
  -4  28   0    1.30    1.70
   4  28   0   -0.40    1.50
   4  28   0    0.40    1.40
   4  28   0    0.00    1.50
  -4  28   0    1.50    1.00
   4  28   0    1.10    1.70
   4  28   0    0.80    1.60
  -4  28   0    1.00    1.60
  -4  28   0    1.90    1.30
   4  28   0    1.30    1.50
   0 -29   0    0.00    1.40
   0 -29   0   -0.30    1.00
   0 -29   0    4.00    1.80
   0 -29   0   -0.10    1.60
   0 -29   0    2.10    1.80
   0 -29   0   -2.20    1.30
   0 -29   0    1.00    1.60
   0  29   0   -0.20    1.50
   0  29   0    1.30    1.90
   0  29   0    1.60    1.40
   0  29   0    1.20    1.70
   0  29   0    1.10    1.60
   0  29   0    1.30    1.80
  -1 -29   0    8.90    2.50
   1 -29   0    3.80    2.10
   1 -29   0    6.60    2.20
  -1 -29   0    4.30    1.10
   1 -29   0    6.10    1.70
   1 -29   0    5.00    1.90
   1 -29   0    4.80    1.30
   1 -29   0    6.80    2.20
  -1 -29   0    4.50    1.70
  -1 -29   0    5.90    1.90
  -1 -29   0    3.60    1.80
  -1  29   0    8.80    2.10
  -1  29   0    6.50    2.10
   1  29   0    3.90    1.70
   1  29   0    5.80    2.30
   1  29   0    5.40    2.00
  -1  29   0    5.00    1.90
   1  29   0    2.50    1.60
  -1  29   0    6.10    1.70
  -1  29   0    5.20    2.70
   1  29   0    8.20    2.00
   1  29   0    2.70    1.90
   1  29   0    2.20    2.90
  -2 -29   0   37.00    2.20
   2 -29   0   42.30    4.90
  -2 -29   0   39.40    3.80
  -2 -29   0   38.90    3.10
   2 -29   0   31.90    3.10
  -2 -29   0   44.90    3.70
   2 -29   0   39.40    3.30
  -2 -29   0   42.10    4.00
   2 -29   0   31.30    3.50
   2 -29   0   40.10    3.00
   2 -29   0   39.50    3.80
   2 -29   0   43.70    3.00
  -2  29   0   33.40    3.70
   2  29   0   39.50    3.80
  -2  29   0   37.90    3.80
  -2  29   0   46.00    3.60
   2  29   0   43.20    3.60
   2  29   0   39.00    3.80
  -2  29   0   38.60    4.00
   2  29   0   37.90    3.70
   2  29   0   43.90    3.60
  -2  29   0   35.50    3.10
   2  29   0   39.30    3.70
  14   0  -1   -0.60    1.10
  14   0  -1   -0.80    0.60
  14   0  -1   -1.20    0.60
  14   0  -1   -1.70    1.10
  14   0  -1   -0.10    0.60
  14   0  -1    0.10    1.10
  13   0  -1   16.10    2.00
  13   0  -1   13.90    1.10
  13   0  -1   12.90    1.90
  13   0  -1   13.00    1.20
  13   0  -1   15.00    1.90
  13   0  -1   12.60    1.10
 -13   0   1    9.80    2.10
 -13   0   1   12.90    2.60
  12   0  -1   -0.70    1.00
 -12   0   1    0.80    1.40
  12   0  -1   -0.20    0.60
  12   0  -1   -1.40    1.10
 -12   0   1    1.60    1.80
  12   0  -1   -0.10    0.70
  12   0  -1   -0.60    0.50
  12   0  -1   -1.20    1.10
  12   0  -1    0.10    1.00
  11   0  -1  129.19    4.30
  11   0  -1  126.19    4.90
  11   0  -1  131.59    5.20
  11   0  -1  128.49    5.60
  11   0  -1  133.49    5.30
  11   0  -1  142.59    4.80
  11   0  -1  135.89    5.70
 -11   0   1  137.99    6.40
 -11   0   1  127.79    7.50
  11   0  -1  131.49    4.00
  10   0  -1   -0.60    0.50
  10   0  -1    0.20    1.00
  10   0  -1    0.20    0.90
  10   0  -1   -0.70    1.10
 -10   0   1   -1.30    1.10
  10   0  -1    0.30    0.50
  10   0  -1    0.20    1.00
  10   0  -1   -0.80    1.00
  10   0  -1    0.10    0.60
 -10   0   1    0.40    1.30
  -9   0   1    0.80    1.40
   9   0  -1    1.60    0.90
   9   0  -1    0.90    0.80
   9   0  -1    2.20    0.40
   9   0  -1    1.70    0.60
  -9   0   1    0.60    1.00
  -9   0   1    1.00    0.80
   9   0  -1    0.80    1.10
  -9   0   1    0.10    1.00
   9   0  -1    1.60    1.10
   9   0  -1    0.80    1.10
   9   0  -1    1.50    1.10
   9   0  -1    1.80    0.40
   9   0  -1    2.30    0.90
   8   0  -1    0.30    1.00
   8   0  -1    0.10    0.80
   8   0  -1   -0.20    0.50
   8   0  -1   -0.70    0.60
  -8   0   1   -0.40    0.30
   8   0  -1   -0.30    0.30
  -8   0   1    1.40    0.70
   8   0  -1    1.10    0.90
  -8   0   1   -0.40    0.30
  -8   0   1   -0.40    0.30
   8   0  -1   -1.00    0.60
   8   0  -1    0.00    0.30
  -8   0   1    0.60    1.10
  -8   0   1    1.40    0.90
  -8   0   1    0.10    0.30
   8   0  -1    0.00    0.70
  -7   0   1  462.75   40.40
   7   0  -1  542.65   17.80
   7   0  -1  585.94   18.10
   6   0  -1   -0.80    0.90
   6   0  -1    0.30    0.30
   6   0  -1    0.20    0.30
   6   0  -1   -0.10    0.70
  -6   0   1    0.00    0.30
   6   0  -1    0.40    0.80
   6   0  -1    0.90    0.50
  -6   0   1   -0.60    0.80
  -6   0   1    0.30    0.30
   6   0  -1   -0.40    1.00
   6   0  -1   -0.10    0.30
  -6   0   1    0.30    0.30
  -6   0   1    0.50    1.00
   6   0  -1    0.40    0.70
   6   0  -1    1.00    0.70
  -6   0   1    0.20    0.60
  -6   0   1   -0.30    0.80
   6   0  -1    0.10    0.30
  -6   0   1    0.70    0.90
  -6   0   1    0.10    0.30
  -5   0   1  135.29    4.40
   5   0  -1  127.59    3.50
  -5   0   1  125.79    3.50
  -5   0   1  123.39    3.50
  -5   0   1  130.49    4.40
   5   0  -1  127.79    4.00
   5   0  -1  126.59    3.50
   5   0  -1  127.39    4.10
  -5   0   1  125.29    4.60
  -5   0   1  142.89    4.60
  -5   0   1  126.79    3.50
  -5   0   1  128.19    3.50
   5   0  -1  130.89    3.80
   5   0  -1  133.89    4.30
  -5   0   1  133.69    4.00
   5   0  -1  129.89    4.60
   5   0  -1  127.79    3.50
   5   0  -1  124.19    4.60
   4   0  -1    1.00    0.50
  -4   0   1   -0.20    0.50
  -4   0   1    0.20    0.50
  -4   0   1    0.30    0.20
  -4   0   1    0.20    0.20
  -4   0   1    0.10    0.20
   4   0  -1    0.10    0.20
   4   0  -1   -0.40    0.50
   4   0  -1    0.30    0.20
   4   0  -1    0.50    0.50
  -4   0   1    0.20    0.50
   4   0  -1    0.10    0.20
  -4   0   1    0.60    0.30
   4   0  -1   -0.30    0.50
   4   0  -1    0.20    0.20
  -4   0   1   -0.60    0.40
   4   0  -1    0.40    0.40
  -4   0   1    0.10    0.40
   4   0  -1    0.40    0.30
   4   0  -1   -0.20    0.40
  -3   0   1  200.98   14.10
   3   0  -1  191.18    6.40
   3   0  -1  190.48    6.20
   2   0  -1    0.30    0.20
  -2   0   1    0.20    0.30
   2   0  -1    0.30    0.30
   2   0  -1   -0.20    0.40
   2   0  -1    0.90    0.30
  -2   0   1   -0.20    0.30
   2   0  -1    0.10    0.20
   2   0  -1    0.10    0.30
  -2   0   1   -0.10    0.20
  -2   0   1   -0.40    0.40
  -2   0   1   -0.10    0.40
   2   0  -1   -0.10    0.40
  -2   0   1   -0.10    0.40
  -1   0  -1    0.10    0.10
  -2   0  -1    0.20    0.20
   2   0   1    0.60    0.40
   2   0   1   -0.20    0.20
  -2   0  -1    0.30    0.30
  -2   0  -1    0.30    0.20
   2   0   1   -0.10    0.20
   2   0   1    0.20    0.20
  -2   0  -1   -0.10    0.30
  -2   0  -1    0.70    0.40
  -2   0  -1   -0.70    0.40
  -2   0  -1   -0.10    0.30
   2   0   1    0.20    0.40
   2   0   1   -0.10    0.30
   2   0   1    0.40    0.30
   2   0   1    0.20    0.20
   2   0   1    0.00    0.40
  -2   0  -1    0.10    0.30
   2   0   1    0.30    0.30
  -2   0  -1    0.20    0.20
   2   0   1    0.10    0.20
   2   0   1    0.00    0.30
  -3   0  -1 2782.82  112.49
   3   0   1 3003.00  115.09
   3   0   1 2681.33   76.49
   4   0   1    0.40    0.60
   4   0   1    0.10    0.30
   4   0   1    0.20    0.30
  -4   0  -1    0.20    0.60
  -4   0  -1    0.30    0.30
   4   0   1    0.20    0.40
   4   0   1    0.30    0.30
   4   0   1    0.10    0.30
   4   0   1    0.50    0.40
  -4   0  -1    0.30    0.40
   4   0   1   -0.10    0.40
   4   0   1    0.00    0.30
  -4   0  -1    0.00    0.30
  -4   0  -1   -0.20    0.50
   4   0   1    0.00    0.50
  -4   0  -1   -0.20    0.30
  -4   0  -1    0.00    0.30
   4   0   1   -0.40    0.70
   4   0   1    0.10    0.30
   5   0   1    4.60    0.80
  -5   0  -1    5.20    0.60
   5   0   1    6.50    1.10
   5   0   1    4.70    0.50
   5   0   1    4.70    0.60
  -5   0  -1    5.50    0.60
   5   0   1    4.90    0.60
   5   0   1    6.00    1.00
   5   0   1    3.90    0.50
   5   0   1    4.40    0.50
   5   0   1    5.10    0.60
  -5   0  -1    4.80    0.60
  -5   0  -1    6.50    1.20
  -5   0  -1    5.00    0.60
   5   0   1    4.70    1.10
   5   0   1    3.90    0.50
  -5   0  -1    5.30    0.80
   5   0   1    4.70    0.90
  -5   0  -1    5.20    1.10
   5   0   1    4.40    0.90
  -6   0  -1    0.10    0.70
   6   0   1    0.30    0.80
   6   0   1    0.60    0.70
   6   0   1    0.30    0.50
   6   0   1    0.10    0.40
   6   0   1    0.00    0.40
   6   0   1   -0.30    0.80
  -6   0  -1    0.60    0.40
  -6   0  -1   -0.30    0.50
   6   0   1    0.40    0.70
   6   0   1    0.50    0.70
  -6   0  -1    0.50    0.50
  -6   0  -1    0.80    1.00
   6   0   1    0.00    0.40
   6   0   1    0.50    0.90
  -6   0  -1   -0.20    0.80
  -6   0  -1    0.20    0.50
   6   0   1    0.40    0.50
   6   0   1   -0.20    0.40
   7   0   1  548.45   15.60
   7   0   1  559.74   16.20
   8   0   1   -0.70    0.70
  -8   0  -1   -0.60    0.40
  -8   0  -1    1.00    1.20
   8   0   1    1.00    0.80
   8   0   1   -0.10    0.80
  -8   0  -1    0.40    0.70
   8   0   1    0.10    0.40
   8   0   1    0.70    0.90
   8   0   1    0.50    0.40
  -8   0  -1   -0.40    0.40
  -8   0  -1   -0.30    0.40
   8   0   1   -0.30    0.40
   8   0   1   -0.10    0.60
   8   0   1   -0.10    0.40
   8   0   1   -0.30    0.40
  -8   0  -1    0.00    0.90
  -8   0  -1   -0.10    0.40
   8   0   1    0.20    0.40
   8   0   1   -0.70    0.80
  -9   0  -1   47.60    1.80
  -9   0  -1   47.70    1.90
   9   0   1   49.20    1.80
  -9   0  -1   47.50    3.40
   9   0   1   44.40    3.20
  -9   0  -1   46.70    1.80
   9   0   1   47.60    1.90
   9   0   1   48.00    1.90
   9   0   1   43.10    2.70
  -9   0  -1   46.00    1.90
   9   0   1   45.20    3.20
   9   0   1   52.99    1.90
   9   0   1   49.30    1.80
   9   0   1   49.90    1.90
  -9   0  -1   47.00    2.60
   9   0   1   49.00    2.60
  -9   0  -1   50.49    3.10
   9   0   1   47.60    1.80
   9   0   1   45.40    2.90
   9   0   1   49.50    3.00
 -10   0  -1    1.80    1.50
 -10   0  -1   -0.20    0.50
 -10   0  -1   -0.70    1.20
  10   0   1   -0.10    1.10
  10   0   1   -1.10    0.60
 -10   0  -1    1.00    0.50
  10   0   1   -0.40    0.50
  10   0   1   -0.80    0.40
  10   0   1    0.60    0.60
  10   0   1    0.80    1.10
 -10   0  -1    0.40    0.50
 -10   0  -1   -0.70    0.50
  10   0   1    0.50    1.00
  10   0   1    0.20    1.00
  10   0   1    0.20    0.50
  10   0   1   -0.30    0.60
  10   0   1    0.00    0.50
 -10   0  -1    0.10    0.90
  11   0   1  181.08    7.60
 -11   0  -1  196.38    7.40
  11   0   1  190.78    5.60
 -11   0  -1  197.18    5.40
  11   0   1  193.28    5.30
  11   0   1  187.88    5.60
 -11   0  -1  189.78    6.70
 -11   0  -1  202.48    8.10
  11   0   1  190.88    7.20
  11   0   1  185.78    5.30
  11   0   1  186.78    5.30
 -11   0  -1  191.78    5.40
 -11   0  -1  179.68    5.40
  11   0   1  163.58    8.80
  11   0   1  187.38    6.50
 -11   0  -1  192.78    5.40
  11   0   1  186.58    5.70
  11   0   1  186.38    5.30
  12   0   1    0.50    0.80
  12   0   1   -0.70    1.00
 -12   0  -1   -0.40    0.50
 -12   0  -1    0.00    1.30
 -12   0  -1    0.00    1.60
 -12   0  -1    0.40    0.40
 -12   0  -1   -0.20    1.00
  12   0   1    0.10    0.10
 -12   0  -1   -0.10    0.40
  12   0   1   -1.00    1.20
  12   0   1    0.00    0.70
  12   0   1    1.40    1.20
 -12   0  -1   -0.20    0.40
  12   0   1   -1.90    1.00
  12   0   1   -0.80    0.60
  13   0   1   -0.50    1.20
 -13   0  -1    0.80    1.30
  13   0   1   -0.30    0.70
  13   0   1   -1.50    0.90
 -13   0  -1    0.20    1.80
  13   0   1    0.70    0.70
  13   0   1    0.50    1.20
 -14   0  -1   -0.90    1.50
  14   0   1   -0.20    0.70
  14   0   1    0.30    1.40
  14   0   1    2.40    1.40
  14   0   1    0.00    0.70
  14   0   1    1.40    1.30
  14   0   1    0.60    0.70
  14  -1  -1    2.60    0.80
 -14  -1   1    2.10    1.60
  14  -1  -1    5.40    1.70
  14  -1  -1    1.20    1.20
 -14  -1   1    2.90    2.20
  14  -1  -1    2.40    0.80
  14  -1  -1    1.40    1.30
  14  -1  -1    2.40    0.80
  14   1  -1    2.60    0.70
  14   1  -1    2.20    1.30
  14   1  -1    2.40    0.80
  14   1  -1    2.80    0.90
  14   1  -1    1.30    1.20
  14   1  -1    2.80    1.50
  13  -1  -1    0.40    1.10
 -13  -1   1    2.10    1.90
  13  -1  -1    0.80    1.10
  13  -1  -1    0.20    0.60
  13  -1  -1   -0.90    0.60
  13  -1  -1    1.80    1.30
  13  -1  -1    0.90    0.70
 -13  -1   1    1.50    1.50
  13   1  -1    0.50    0.60
  13   1  -1    2.60    1.20
  13   1  -1    1.50    1.30
  13   1  -1    1.60    0.80
  13   1  -1   -0.30    0.60
  12  -1  -1  177.48    6.20
  12  -1  -1  180.78    5.40
 -12  -1   1  186.38    7.90
 -12  -1   1  174.68    7.20
  12  -1  -1  178.98    5.30
  12  -1  -1  183.78    5.50
  12  -1  -1  156.08    8.50
  12  -1  -1  188.58    6.70
  12  -1  -1  183.38    7.20
  12   1  -1  184.08    5.70
  12   1  -1  176.08    6.70
  12   1  -1  174.18    6.40
 -12   1   1  185.98    7.20
  12   1  -1  165.18    6.90
  12   1  -1  173.68    5.20
 -12   1   1  191.68    7.90
  12   1  -1  181.68    6.60
  11  -1  -1  121.69    3.70
  11  -1  -1  122.89    5.00
  11  -1  -1  119.19    4.90
  11  -1  -1  114.79    5.20
 -11  -1   1  112.09    5.90
  11  -1  -1  120.49    4.50
  11  -1  -1  118.59    3.70
  11  -1  -1  119.49    5.30
 -11  -1   1  118.99    6.10
  11   1  -1  125.39    4.90
  11   1  -1  113.39    4.20
  11   1  -1  115.49    5.20
  11   1  -1  114.69    4.00
  11   1  -1  114.69    4.90
 -11   1   1  127.29    6.00
  11   1  -1  114.89    5.30
  11   1  -1  120.99    4.70
  11   1  -1  115.19    3.60
  10  -1  -1  350.06   10.10
  10  -1  -1  341.07   10.90
  10  -1  -1  352.96   10.50
 -10  -1   1  336.27   11.50
  10  -1  -1  314.17   11.30
 -10  -1   1  338.57   10.90
  10  -1  -1  336.07   10.50
  10  -1  -1  347.97    9.30
  10  -1  -1  352.06    9.30
  10  -1  -1  337.67   10.90
  10  -1  -1  337.87    9.50
  10   1  -1  341.87   10.40
  10   1  -1  335.57   10.80
 -10   1   1  352.46   11.00
 -10   1   1  332.57   10.20
  10   1  -1  345.07    9.70
  10   1  -1  336.67   10.20
  10   1  -1  325.87   10.40
 -10   1   1  362.26   10.90
 -10   1   1  355.16   11.60
  10   1  -1  340.87    9.20
  10   1  -1  337.97    9.20
  10   1  -1  332.97   11.00
   9  -1  -1  198.28    7.50
   9  -1  -1  204.18    5.50
   9  -1  -1  199.18    6.90
  -9  -1   1  202.98    7.60
   9  -1  -1  204.78    6.10
   9  -1  -1  203.18    6.60
  -9  -1   1  208.98    7.10
   9  -1  -1  203.68    5.70
   9  -1  -1  195.38    6.30
   9  -1  -1  190.68    7.40
   9  -1  -1  192.28    6.90
   9  -1  -1  198.98    6.60
  -9   1   1  199.98    7.00
   9   1  -1  186.48    7.00
   9   1  -1  197.58    5.40
  -9   1   1  205.08    5.40
  -9   1   1  202.08    5.40
   9   1  -1  202.58    6.50
   9   1  -1  204.18    5.40
   9   1  -1  197.68    7.40
  -9   1   1  201.28    6.40
   9   1  -1  208.58    7.00
  -9   1   1  202.58    7.50
   9   1  -1  185.08    7.40
   9   1  -1  192.28    6.00
  -9   1   1  199.48    6.90
  -9   1   1  199.78    5.40
   9   1  -1  190.78    6.60
  -9   1   1  192.68    5.40
   9   1  -1  185.68    6.30
   8  -1  -1   10.90    0.70
   8  -1  -1   10.90    1.40
  -8  -1   1    9.20    1.10
   8  -1  -1    9.10    1.10
   8  -1  -1   12.20    1.70
   8  -1  -1   11.20    0.70
   8  -1  -1   10.30    1.50
  -8  -1   1   10.70    1.50
   8  -1  -1   10.50    1.30
  -8  -1   1   12.10    0.60
   8  -1  -1    9.60    1.40
   8  -1  -1   11.80    0.70
  -8  -1   1   11.00    0.50
   8  -1  -1   10.30    0.70
  -8  -1   1   10.40    1.50
  -8  -1   1   11.00    1.60
   8  -1  -1   14.60    2.00
   8  -1  -1   11.20    0.70
   8  -1  -1   11.30    1.00
  -8   1   1    8.80    1.40
  -8   1   1   11.50    1.20
   8   1  -1    8.50    1.20
  -8   1   1   10.50    0.70
   8   1  -1   11.30    0.60
  -8   1   1   15.90    2.10
   8   1  -1   10.10    1.50
  -8   1   1   12.40    1.60
   8   1  -1   11.50    1.20
  -8   1   1   11.80    0.70
   8   1  -1   13.30    2.00
  -8   1   1   10.80    0.70
   8   1  -1   11.90    1.00
   8   1  -1   13.00    1.70
   8   1  -1   11.60    1.50
   7  -1  -1  159.18    4.70
  -7  -1   1  153.38    4.30
   7  -1  -1  165.78    5.60
   7  -1  -1  169.38    5.60
   7  -1  -1  154.08    5.20
   7  -1  -1  160.78    4.40
  -7  -1   1  162.48    4.30
  -7  -1   1  160.88    5.60
   7  -1  -1  158.28    5.00
   7  -1  -1  163.78    5.90
   7  -1  -1  159.58    4.40
  -7  -1   1  161.88    5.90
  -7  -1   1  144.49    5.40
   7  -1  -1  162.28    4.40
  -7  -1   1  151.58    5.90
   7  -1  -1  159.78    5.80
   7  -1  -1  149.88    5.20
  -7  -1   1  156.18    5.10
   7  -1  -1  162.68    4.30
  -7  -1   1  149.29    4.30
   7  -1  -1  163.28    4.40
   7   1  -1  156.08    5.50
  -7   1   1  155.18    5.50
   7   1  -1  164.28    5.10
  -7   1   1  148.09    5.00
   7   1  -1  158.98    4.80
   7   1  -1  161.38    5.60
   7   1  -1  149.69    5.80
  -7   1   1  154.68    4.40
  -7   1   1  161.18    4.40
   7   1  -1  154.88    5.20
  -7   1   1  157.78    4.40
   7   1  -1  158.08    5.90
  -7   1   1  171.18    5.60
  -7   1   1  163.48    5.90
  -7   1   1  164.98    4.40
  -6  -1   1  314.97    8.90
   6  -1  -1  316.97    9.50
  -6  -1   1  303.67    8.10
   6  -1  -1  290.17    8.10
   6  -1  -1  315.87    8.50
  -6  -1   1  317.47    8.10
  -6  -1   1  293.77    8.10
   6  -1  -1  296.27    8.90
   6  -1  -1  319.97    9.20
   6  -1  -1  309.37    8.20
   6  -1  -1  310.87    8.20
   6  -1  -1  312.47    9.60
   6  -1  -1  306.67    8.20
  -6  -1   1  328.87    9.30
   6  -1  -1  305.67    9.20
  -6  -1   1  307.77    8.10
   6   1  -1  319.67    9.60
   6   1  -1  320.07    8.30
  -6   1   1  310.67    8.20
  -6   1   1  304.57    8.70
   6   1  -1  323.07    9.40
   6   1  -1  335.17    9.30
  -6   1   1  303.67    8.20
   6   1  -1  309.77    8.60
   6   1  -1  312.17    9.60
   6   1  -1  301.47    8.90
   6   1  -1  295.67    8.10
   5  -1  -1    0.60    0.40
   5  -1  -1    0.30    0.30
  -5  -1   1    0.40    0.70
  -5  -1   1    0.50    0.70
   5  -1  -1    0.40    0.30
   5  -1  -1    0.30    0.50
  -5  -1   1    0.10    0.20
   5  -1  -1    0.10    0.60
   5  -1  -1   -0.50    0.70
   5  -1  -1    0.30    0.30
   5  -1  -1    0.10    0.50
  -5  -1   1    0.00    0.80
   5  -1  -1    0.10    0.70
   5  -1  -1    0.00    0.30
  -5  -1   1   -0.20    0.50
   5  -1  -1   -0.90    0.60
  -5  -1   1    0.10    0.20
  -5  -1   1    0.40    0.60
   5   1  -1    0.30    0.60
  -5   1   1    0.00    0.50
   5   1  -1    0.10    0.20
  -5   1   1    0.30    0.30
   5   1  -1    0.70    0.80
  -5   1   1    0.40    0.60
  -5   1   1   -0.20    0.30
  -5   1   1   -0.10    0.70
   5   1  -1   -0.20    0.50
   5   1  -1    0.70    0.40
  -5   1   1   -0.30    0.70
   5   1  -1   -0.20    0.70
  -5   1   1    0.30    0.80
   5   1  -1    0.00    0.20
   5   1  -1   -0.20    0.60
   5   1  -1   -0.20    0.60
  -5   1   1    0.70    0.50
  -5   1   1    0.20    0.30
  -5   1   1   -0.10    0.30
  -4  -1   1  630.24   16.70
   4  -1  -1  541.15   17.90
   4  -1  -1  595.34   18.20
  -4   1   1  457.15   35.90
   4   1  -1  576.14   16.70
   4   1  -1  565.74   28.40
   3  -1  -1    2.30    0.30
   3  -1  -1    0.80    0.40
   3  -1  -1    1.50    0.20
   3  -1  -1    1.10    0.40
   3  -1  -1    1.70    0.30
  -3  -1   1    1.60    0.70
  -3  -1   1    0.30    0.60
   3  -1  -1    1.50    0.50
   3  -1  -1    1.70    0.40
  -3  -1   1    2.60    0.50
   3  -1  -1    1.50    0.30
   3  -1  -1    1.60    0.70
  -3  -1   1    1.30    0.20
   3  -1  -1    1.60    0.40
   3  -1  -1    1.30    0.50
  -3  -1   1    1.80    0.20
   3   1  -1    0.70    0.60
   3   1  -1    2.00    0.60
  -3   1   1    1.30    0.30
  -3   1   1    0.90    0.50
  -3   1   1    1.10    0.30
   3   1  -1    1.20    0.40
   3   1  -1    2.00    0.40
  -3   1   1    1.60    0.30
  -3   1   1    1.70    0.60
   3   1  -1    1.90    0.50
  -3   1   1    1.00    0.40
  -3   1   1    1.20    0.20
   3   1  -1    2.70    0.70
  -3   1   1    1.60    0.30
  -3   1   1    1.80    0.60
   3   1  -1    1.40    0.40
  -3   1   1    2.70    0.70
   2  -1  -1  511.25   15.30
   2  -1  -1  447.46   28.80
  -2   1   1  515.15   15.40
  -2   1   1  568.44   29.70
  -1  -1  -1  791.92   22.50
  -1   1  -1  721.23   22.70
  -2  -1  -1    0.00    0.10
  -3   1  -1    0.10    0.10
   4  -1   1  269.07   12.40
  -4  -1  -1  281.17   12.20
  -4  -1  -1  289.97   41.60
   4   1   1  292.07   12.30
  -4   1  -1  399.76   54.79
   4   1   1  272.07   41.90
  -5  -1  -1  474.15   59.49
   5  -1   1  476.15   18.90
  -5  -1  -1  474.35   18.40
   5   1   1  508.65   18.80
   5   1   1  575.54   51.99
   6  -1   1   10.90    1.50
   6  -1   1   12.60    1.20
   6  -1   1   11.10    1.30
   6  -1   1   11.60    0.90
  -6  -1  -1   13.60    1.30
  -6  -1  -1   12.40    0.90
  -6  -1  -1   13.40    1.40
  -6  -1  -1   13.50    1.10
   6  -1   1   11.50    1.60
   6  -1   1   13.30    0.90
   6  -1   1   10.20    1.20
   6  -1   1   11.70    1.00
  -6  -1  -1   11.50    0.90
   6  -1   1   13.70    0.90
  -6  -1  -1   13.60    0.90
  -6  -1  -1   14.40    1.80
   6  -1   1   12.00    0.80
   6  -1   1   13.50    0.90
   6  -1   1   12.50    1.40
   6   1   1   10.60    1.10
  -6   1  -1   12.50    1.30
   6   1   1   11.30    0.90
   6   1   1   12.90    0.80
   6   1   1   12.90    0.80
  -6   1  -1   13.30    1.00
  -6   1  -1   10.00    1.50
   6   1   1   11.70    1.40
   6   1   1   11.20    0.90
   6   1   1   14.30    1.50
   6   1   1   13.70    1.40
   6   1   1   13.50    1.80
   6   1   1   12.70    1.00
   6   1   1   11.10    0.90
   6   1   1    8.40    1.40
  -6   1  -1   12.70    1.00
  -6   1  -1    9.80    1.30
  -6   1  -1   12.30    0.90
  -6   1  -1   12.00    1.20
   6   1   1   12.50    0.90
  -7  -1  -1  108.39    4.00
   7  -1   1  103.59    3.40
  -7  -1  -1  114.39    4.80
   7  -1   1  110.19    3.30
  -7  -1  -1  109.69    3.30
   7  -1   1  109.49    3.40
  -7  -1  -1  110.19    3.40
  -7  -1  -1  111.59    3.40
   7  -1   1  108.29    4.40
  -7  -1  -1  111.19    3.50
   7  -1   1  109.39    4.20
   7  -1   1  115.19    3.30
   7  -1   1  106.49    4.10
  -7  -1  -1  116.09    4.40
   7  -1   1  111.29    3.40
  -7  -1  -1  113.69    3.40
   7  -1   1  111.39    4.60
   7  -1   1  109.89    3.40
   7  -1   1  114.39    3.30
   7  -1   1  110.79    4.70
   7  -1   1  109.89    3.90
   7   1   1  114.89    4.70
   7   1   1  106.49    4.70
  -7   1  -1  115.09    4.70
   7   1   1  110.09    3.50
   7   1   1  111.29    3.30
   7   1   1  111.39    3.30
   7   1   1  111.09    3.30
   7   1   1  106.79    3.30
  -7   1  -1  110.69    4.40
  -7   1  -1  108.89    3.40
   7   1   1  110.89    3.30
   7   1   1  106.19    4.10
   7   1   1  114.49    4.00
  -7   1  -1  108.89    3.90
  -7   1  -1  114.29    3.40
  -7   1  -1  111.89    3.40
   7   1   1  101.39    4.20
   7   1   1  105.79    4.30
   7   1   1  114.09    3.30
   8  -1   1   18.40    1.90
  -8  -1  -1   16.80    1.00
  -8  -1  -1   15.90    1.00
   8  -1   1   19.60    1.80
   8  -1   1   16.80    1.70
   8  -1   1   16.70    1.10
  -8  -1  -1   23.70    3.60
   8  -1   1   15.10    1.40
   8  -1   1   17.50    1.00
  -8  -1  -1   17.50    1.80
   8  -1   1   15.50    2.00
   8  -1   1   15.20    1.00
   8  -1   1   16.30    1.10
   8  -1   1   19.60    1.10
  -8  -1  -1   20.20    1.80
   8  -1   1   17.70    1.10
   8  -1   1   20.80    1.10
   8   1   1   17.90    1.00
  -8   1  -1   15.90    1.80
   8   1   1   18.40    1.00
   8   1   1   17.10    1.00
  -8   1  -1   17.10    1.10
  -8   1  -1   18.70    1.10
   8   1   1   17.40    1.80
   8   1   1   15.80    1.20
   8   1   1   13.70    1.90
   8   1   1   15.70    1.00
  -8   1  -1   24.90    3.70
  -8   1  -1   19.00    1.10
   8   1   1   21.30    2.10
  -8   1  -1   17.00    1.10
   8   1   1   19.80    1.90
   8   1   1   17.80    1.00
   8   1   1   19.70    1.70
  -8   1  -1   21.80    1.80
  -9  -1  -1   11.50    0.90
   9  -1   1   17.10    2.40
   9  -1   1   11.60    1.60
   9  -1   1   13.00    1.70
  -9  -1  -1   13.90    1.00
   9  -1   1   12.30    2.10
   9  -1   1    7.90    1.40
  -9  -1  -1   10.10    1.40
  -9  -1  -1   11.50    2.10
  -9  -1  -1   13.00    1.00
   9  -1   1   14.00    1.50
   9  -1   1   11.20    1.00
   9  -1   1   10.30    0.90
   9  -1   1   13.80    1.00
   9  -1   1   12.40    1.00
  -9  -1  -1    9.40    1.60
   9  -1   1   12.50    1.00
  -9  -1  -1   12.10    0.90
   9  -1   1   10.80    0.90
  -9   1  -1   12.60    1.00
   9   1   1   13.40    2.10
   9   1   1   11.80    0.90
   9   1   1   13.20    0.90
  -9   1  -1   12.40    1.00
   9   1   1   12.30    1.00
   9   1   1   12.10    1.50
  -9   1  -1   15.10    2.30
   9   1   1   10.70    1.70
  -9   1  -1    8.40    1.50
  -9   1  -1   13.70    1.60
   9   1   1   11.30    0.90
   9   1   1   10.80    1.80
   9   1   1   12.30    1.00
  -9   1  -1   11.10    0.90
   9   1   1   14.10    1.90
   9   1   1   13.60    1.80
   9   1   1   13.60    0.90
   9   1   1   13.10    1.50
 -10  -1  -1   37.80    2.60
  10  -1   1   40.60    1.80
  10  -1   1   41.00    2.50
 -10  -1  -1   40.30    1.70
  10  -1   1   38.30    1.70
  10  -1   1   41.00    1.70
 -10  -1  -1   40.30    3.50
  10  -1   1   41.20    1.80
  10  -1   1   41.30    1.70
  10  -1   1   39.00    1.70
  10  -1   1   41.60    1.70
  10  -1   1   42.50    2.80
 -10  -1  -1   39.70    1.60
  10  -1   1   39.50    3.00
 -10  -1  -1   38.00    1.60
 -10  -1  -1   37.20    3.00
  10  -1   1   34.20    2.70
  10   1   1   40.60    1.60
  10   1   1   39.40    1.60
 -10   1  -1   39.90    3.10
  10   1   1   38.50    1.70
 -10   1  -1   41.20    1.70
 -10   1  -1   41.40    1.80
  10   1   1   41.30    2.20
 -10   1  -1   39.30    1.70
 -10   1  -1   43.80    3.50
  10   1   1   42.00    3.00
  10   1   1   41.90    2.80
  10   1   1   39.90    1.60
  10   1   1   40.70    1.60
  10   1   1   44.80    2.70
  10   1   1   37.40    3.30
 -10   1  -1   35.40    2.50
 -10   1  -1   37.70    1.70
  10   1   1   38.50    2.60
 -11  -1  -1  118.39    3.70
  11  -1   1  124.19    5.40
  11  -1   1  123.59    4.10
 -11  -1  -1  129.69    5.70
  11  -1   1  131.39    4.90
 -11  -1  -1  123.49    3.80
  11  -1   1  125.09    3.90
  11  -1   1  128.99    3.80
  11  -1   1  126.89    3.80
 -11  -1  -1  124.09    6.20
 -11  -1  -1  120.89    3.70
 -11  -1  -1  128.19    3.80
 -11  -1  -1  121.79    5.00
  11  -1   1  127.69    3.80
  11  -1   1  123.09    4.10
  11  -1   1  133.49    3.80
  11  -1   1  128.59    7.50
  11  -1   1  123.69    5.40
 -11   1  -1  132.19    5.10
  11   1   1  126.09    4.00
 -11   1  -1  134.39    3.90
  11   1   1  118.49    5.50
 -11   1  -1  136.99    6.40
 -11   1  -1  126.39    3.90
  11   1   1  121.39    3.60
  11   1   1  127.09    3.60
 -11   1  -1  126.49    5.70
 -11   1  -1  120.69    3.80
  11   1   1  124.79    4.10
  11   1   1  129.89    3.60
  11   1   1  126.19    4.10
 -11   1  -1  129.09    3.90
  11   1   1  124.69    6.40
  11   1   1  122.09    5.00
  11   1   1  125.99    3.60
  12  -1   1   70.09    4.20
 -12  -1  -1   61.99    4.20
  12  -1   1   70.09    2.40
 -12  -1  -1   75.29    4.90
  12  -1   1   70.29    2.80
  12  -1   1   69.19    3.90
  12  -1   1   60.49    4.40
  12  -1   1   74.29    2.70
  12  -1   1   71.69    3.90
  12  -1   1   63.79    3.40
  12   1   1   68.39    3.60
 -12   1  -1   65.39    2.30
 -12   1  -1   65.89    4.20
 -12   1  -1   70.89    4.80
  12   1   1   65.29    3.80
  12   1   1   62.09    4.00
  12   1   1   68.49    2.60
  12   1   1   66.19    2.70
  12   1   1   66.09    2.60
 -12   1  -1   68.39    2.30
 -12   1  -1   70.39    3.60
  12   1   1   76.59    5.30
  13  -1   1   13.70    2.20
 -13  -1  -1    8.50    2.60
  13  -1   1   10.00    0.90
  13  -1   1    9.10    1.80
 -13  -1  -1    8.50    2.10
  13  -1   1    9.60    1.70
  13  -1   1   11.90    1.20
  13  -1   1   11.40    1.30
 -13   1  -1   11.20    2.10
  13   1   1   11.20    1.20
  13   1   1   10.20    1.10
  13   1   1    8.70    1.70
  13   1   1   12.50    1.20
  13   1   1   15.40    2.30
  13   1   1   10.10    1.70
  14  -1   1   15.60    2.00
  14  -1   1   17.20    1.00
  14  -1   1   20.50    2.70
 -14  -1  -1   14.50    3.00
  14  -1   1   19.60    1.60
  14  -1   1   16.60    2.30
  14  -1   1   19.40    1.60
 -14  -1  -1   18.90    2.70
  14   1   1   20.20    1.60
  14   1   1   15.20    2.10
  14   1   1   16.10    2.10
  14   1   1   17.60    1.50
  14   1   1   16.60    1.40
 -14   1  -1   15.10    2.50
  14   1   1   17.00    2.40
  14  -2  -1   -0.60    1.20
  14  -2  -1    1.10    0.70
  14  -2  -1    2.30    1.40
  14  -2  -1    0.10    0.70
 -14  -2   1    4.70    1.80
 -14  -2   1    0.10    1.90
  14   2  -1   -1.60    1.00
  14   2  -1    0.10    1.10
  14   2  -1    0.50    0.60
  14   2  -1    1.00    0.80
  14   2  -1    2.30    1.50
  14   2  -1    1.10    0.60
  13  -2  -1    7.10    1.40
  13  -2  -1    8.10    1.00
  13  -2  -1    7.00    0.90
  13  -2  -1    7.40    1.70
  13  -2  -1    7.90    1.10
 -13  -2   1    7.10    2.00
 -13  -2   1    6.80    2.40
  13  -2  -1    3.90    1.40
  13   2  -1    8.10    0.90
  13   2  -1    6.20    1.60
  13   2  -1    7.00    1.50
  13   2  -1    9.10    0.90
  13   2  -1   10.70    1.90
  13   2  -1    7.50    1.10
  12  -2  -1   25.00    2.50
  12  -2  -1   19.70    2.40
  12  -2  -1   22.80    2.00
  12  -2  -1   26.90    1.50
  12  -2  -1   23.70    1.50
 -12  -2   1   27.00    2.90
 -12  -2   1   28.30    3.50
  12  -2  -1   26.20    2.60
  12  -2  -1   24.50    1.50
  12   2  -1   28.10    1.90
  12   2  -1   24.40    2.40
  12   2  -1   19.00    2.30
  12   2  -1   26.60    2.40
  12   2  -1   24.70    1.40
  12   2  -1   27.30    2.40
  11  -2  -1   27.10    2.10
 -11  -2   1   28.20    3.10
  11  -2  -1   21.50    2.20
[truncated: 10,475,600 more chars]
