# Supplementary material for: A Neutral “Masked” Diborene and Its Reactivity Toward Metal‐Free Pyridine Homocoupling
Source: Angew Chem Int Ed Engl. 2026 May 15;65(27):e2388449. doi: 10.1002/anie.2388449 (PMC13327575; doi:10.1002/anie.2388449)
Supplement: Supplementary file 2 — Supporting File 2: anie72613‐sup‐0002‐cif.zip. [file ANIE-65-e2388449-s001.zip › anie72613-sup-0006.cif]

data_kl_jk11_0m_a
_audit_creation_date               2025-10-14
_audit_creation_method
;
Olex2 1.3
(compiled 2019.09.11 svn.r3662 for OlexSys, GUI svn.r5938)
;
_shelx_SHELXL_version_number       '2018/3'
_audit_contact_author_address      ?
_audit_contact_author_email        ?
_audit_contact_author_name         ''
_audit_contact_author_phone        ?
_publ_contact_author_id_orcid      ?
_publ_section_references
;
Dolomanov, O.V., Bourhis, L.J., Gildea, R.J, Howard, J.A.K. & Puschmann, H.
 (2009), J. Appl. Cryst. 42, 339-341.

Sheldrick, G.M. (2015). Acta Cryst. C71, 3-8.
;
_chemical_name_common              ?
_chemical_name_systematic          ?
_chemical_formula_moiety           'C70 H88 B2 F6 N8'
_chemical_formula_sum              'C70 H88 B2 F6 N8'
_chemical_formula_weight           1177.10
_chemical_melting_point            ?
loop_
  _atom_type_symbol
  _atom_type_description
  _atom_type_scat_dispersion_real
  _atom_type_scat_dispersion_imag
  _atom_type_scat_source
 'C' 'C' 0.0033 0.0016 'International Tables Vol C Tables 4.2.6.8 and 6.1.1.4'
 'H' 'H' 0.0000 0.0000 'International Tables Vol C Tables 4.2.6.8 and 6.1.1.4'
 'N' 'N' 0.0061 0.0033 'International Tables Vol C Tables 4.2.6.8 and 6.1.1.4'
 'F' 'F' 0.0171 0.0103 'International Tables Vol C Tables 4.2.6.8 and 6.1.1.4'
 'B' 'B' 0.0013 0.0007 'International Tables Vol C Tables 4.2.6.8 and 6.1.1.4'

_shelx_space_group_comment
;
The symmetry employed for this shelxl refinement is uniquely defined
by the following loop, which should always be used as a source of
symmetry information in preference to the above space-group names.
They are only intended as comments.
;
_space_group_crystal_system        'monoclinic'
_space_group_IT_number             15
_space_group_name_H-M_alt          'C 1 2/c 1'
_space_group_name_Hall             '-C 2yc'
loop_
  _space_group_symop_operation_xyz
 'x, y, z'
 '-x, y, -z+1/2'
 'x+1/2, y+1/2, z'
 '-x+1/2, y+1/2, -z+1/2'
 '-x, -y, -z'
 'x, -y, z-1/2'
 '-x+1/2, -y+1/2, -z'
 'x+1/2, -y+1/2, z-1/2'

_cell_length_a                     16.9827(14)
_cell_length_b                     15.9751(13)
_cell_length_c                     25.253(2)
_cell_angle_alpha                  90
_cell_angle_beta                   108.042(3)
_cell_angle_gamma                  90
_cell_volume                       6514.1(10)
_cell_formula_units_Z              4
_cell_measurement_reflns_used      9877
_cell_measurement_temperature      100(2)
_cell_measurement_theta_max        27.48
_cell_measurement_theta_min        2.57
_shelx_estimated_absorpt_T_max     0.989
_shelx_estimated_absorpt_T_min     0.987
_exptl_absorpt_coefficient_mu      0.082
_exptl_absorpt_correction_T_max    0.7456
_exptl_absorpt_correction_T_min    0.6751
_exptl_absorpt_correction_type     multi-scan
_exptl_absorpt_process_details
;
SADABS-2016/2 (Bruker,2016/2) was used for absorption correction.
wR2(int) was 0.0757 before and 0.0575 after correction.
The Ratio of minimum to maximum transmission is 0.9054.
The \l/2 correction factor is Not present.
;
_exptl_absorpt_special_details     ?
_exptl_crystal_colour              yellow
_exptl_crystal_colour_primary      yellow
_exptl_crystal_density_diffrn      1.200
_exptl_crystal_density_meas        ?
_exptl_crystal_density_method      ?
_exptl_crystal_description         block
_exptl_crystal_F_000               2512
_exptl_crystal_size_max            0.16
_exptl_crystal_size_mid            0.15
_exptl_crystal_size_min            0.13
_exptl_transmission_factor_max     ?
_exptl_transmission_factor_min     ?
_diffrn_reflns_av_R_equivalents    0.0828
_diffrn_reflns_av_unetI/netI       0.0345
_diffrn_reflns_Laue_measured_fraction_full  0.999
_diffrn_reflns_Laue_measured_fraction_max  0.993
_diffrn_reflns_limit_h_max         22
_diffrn_reflns_limit_h_min         -22
_diffrn_reflns_limit_k_max         20
_diffrn_reflns_limit_k_min         -20
_diffrn_reflns_limit_l_max         32
_diffrn_reflns_limit_l_min         -32
_diffrn_reflns_number              79493
_diffrn_reflns_point_group_measured_fraction_full  0.999
_diffrn_reflns_point_group_measured_fraction_max  0.993
_diffrn_reflns_theta_full          25.242
_diffrn_reflns_theta_max           27.489
_diffrn_reflns_theta_min           2.184
_diffrn_ambient_temperature        100.0
_diffrn_detector_area_resol_mean   ?
_diffrn_measured_fraction_theta_full  0.999
_diffrn_measured_fraction_theta_max  0.993
_diffrn_measurement_device_type    'Bruker APEX-II CCD'
_diffrn_measurement_method         '\f and \w scans'
_diffrn_radiation_type             MoK\a
_diffrn_radiation_wavelength       0.71073
_diffrn_source                     ?
_diffrn_source_current             50.0
_diffrn_source_power               2.5
_diffrn_source_voltage             50.0
_diffrn_standards_number           0
_reflns_Friedel_coverage           0.000
_reflns_Friedel_fraction_full      .
_reflns_Friedel_fraction_max       .
_reflns_number_gt                  5981
_reflns_number_total               7411
_reflns_special_details
;
 Reflections were merged by SHELXL according to the crystal
 class for the calculation of statistics and refinement.
 
 _reflns_Friedel_fraction is defined as the number of unique
 Friedel pairs measured divided by the number that would be
 possible theoretically, ignoring centric projections and
 systematic absences.
;
_reflns_threshold_expression       'I > 2\s(I)'
_computing_cell_refinement         'SAINT V8.40B (?, 2016)'
_computing_data_collection         ?
_computing_data_reduction          'SAINT V8.40B (?, 2016)'
_computing_molecular_graphics      'Olex2 1.3 (Dolomanov et al., 2009)'
_computing_publication_material    'Olex2 1.3 (Dolomanov et al., 2009)'
_computing_structure_refinement    'ShelXL 2018/3 (Sheldrick, 2015)'
_computing_structure_solution      'olex2.solve 1.3 (Bourhis et al., 2015)'
_refine_diff_density_max           0.303
_refine_diff_density_min           -0.290
_refine_diff_density_rms           0.050
_refine_ls_extinction_coef         .
_refine_ls_extinction_method       none
_refine_ls_goodness_of_fit_ref     1.056
_refine_ls_hydrogen_treatment      constr
_refine_ls_matrix_type             full
_refine_ls_number_parameters       398
_refine_ls_number_reflns           7411
_refine_ls_number_restraints       0
_refine_ls_R_factor_all            0.0542
_refine_ls_R_factor_gt             0.0411
_refine_ls_restrained_S_all        1.056
_refine_ls_shift/su_max            0.001
_refine_ls_shift/su_mean           0.000
_refine_ls_structure_factor_coef   Fsqd
_refine_ls_weighting_details      
 'w=1/[\s^2^(Fo^2^)+(0.0661P)^2^+2.9601P] where P=(Fo^2^+2Fc^2^)/3'
_refine_ls_weighting_scheme        calc
_refine_ls_wR_factor_gt            0.1138
_refine_ls_wR_factor_ref           0.1225
_refine_special_details            ?
_olex2_refinement_description
;
1. Fixed Uiso
 At 1.2 times of:
  All C(H) groups
 At 1.5 times of:
  All C(H,H,H) groups
2.a Ternary CH refined with riding coordinates:
 C12(H12), C15(H15), C24(H24), C27(H27), C30(H30)
2.b Aromatic/amide H refined with riding coordinates:
 C8(H8), C9(H9), C10(H10), C20(H20), C21(H21), C22(H22), C31(H31), C33(H33),
 C34(H34)
2.c Idealised Me refined as rotating group:
 C4(H4A,H4B,H4C), C5(H5A,H5B,H5C), C13(H13A,H13B,H13C), C14(H14A,H14B,H14C),
 C16(H16A,H16B,H16C), C17(H17A,H17B,H17C), C25(H25A,H25B,H25C), C26(H26A,H26B,
 H26C), C28(H28A,H28B,H28C), C29(H29A,H29B,H29C)
;
_atom_sites_solution_hydrogens     geom
_atom_sites_solution_primary       iterative
_atom_sites_solution_secondary     ?
loop_
  _atom_site_label
  _atom_site_type_symbol
  _atom_site_fract_x
  _atom_site_fract_y
  _atom_site_fract_z
  _atom_site_U_iso_or_equiv
  _atom_site_adp_type
  _atom_site_occupancy
  _atom_site_site_symmetry_order
  _atom_site_calc_flag
  _atom_site_refinement_flags_posn
  _atom_site_refinement_flags_adp
  _atom_site_refinement_flags_occupancy
  _atom_site_disorder_assembly
  _atom_site_disorder_group
 B1 B 0.50682(7) 0.29387(8) 0.78497(5) 0.0169(2) Uani 1 1 d . . . . .
 C1 C 0.44619(7) 0.18249(7) 0.83134(5) 0.0174(2) Uani 1 1 d . . . . .
 C2 C 0.38611(7) 0.08109(8) 0.87075(5) 0.0226(2) Uani 1 1 d . . . . .
 C3 C 0.32418(7) 0.12466(8) 0.83571(5) 0.0228(3) Uani 1 1 d . . . . .
 C4 C 0.23280(8) 0.11427(9) 0.82162(6) 0.0305(3) Uani 1 1 d . . . . .
 H4A H 0.210919 0.088769 0.784658 0.046 Uiso 1 1 calc R U . . .
 H4B H 0.206965 0.169132 0.821586 0.046 Uiso 1 1 calc R U . . .
 H4C H 0.220408 0.078065 0.849352 0.046 Uiso 1 1 calc R U . . .
 C5 C 0.38424(9) 0.00768(9) 0.90670(6) 0.0306(3) Uani 1 1 d . . . . .
 H5A H 0.326921 -0.003833 0.905244 0.046 Uiso 1 1 calc R U . . .
 H5B H 0.417374 0.019905 0.945184 0.046 Uiso 1 1 calc R U . . .
 H5C H 0.407178 -0.041337 0.893333 0.046 Uiso 1 1 calc R U . . .
 C6 C 0.54174(7) 0.09004(7) 0.90492(5) 0.0216(2) Uani 1 1 d . . . . .
 C7 C 0.57509(8) 0.01484(8) 0.89311(5) 0.0251(3) Uani 1 1 d . . . . .
 C8 C 0.64920(8) -0.01387(9) 0.93113(6) 0.0325(3) Uani 1 1 d . . . . .
 H8 H 0.671868 -0.065758 0.924553 0.039 Uiso 1 1 calc R U . . .
 C9 C 0.68954(8) 0.03184(10) 0.97772(6) 0.0349(3) Uani 1 1 d . . . . .
 H9 H 0.739895 0.011635 1.002879 0.042 Uiso 1 1 calc R U . . .
 C10 C 0.65706(8) 0.10710(9) 0.98807(5) 0.0320(3) Uani 1 1 d . . . . .
 H10 H 0.686354 0.138844 1.019883 0.038 Uiso 1 1 calc R U . . .
 C11 C 0.58193(8) 0.13755(8) 0.95271(5) 0.0263(3) Uani 1 1 d . . . . .
 C12 C 0.54413(9) 0.21673(9) 0.96727(5) 0.0327(3) Uani 1 1 d . . . . .
 H12 H 0.512441 0.244453 0.931522 0.039 Uiso 1 1 calc R U . . .
 C13 C 0.60826(11) 0.27966(10) 1.00084(6) 0.0447(4) Uani 1 1 d . . . . .
 H13A H 0.633110 0.258599 1.038822 0.067 Uiso 1 1 calc R U . . .
 H13B H 0.581172 0.333456 1.002108 0.067 Uiso 1 1 calc R U . . .
 H13C H 0.651555 0.287204 0.983085 0.067 Uiso 1 1 calc R U . . .
 C14 C 0.48283(12) 0.19566(12) 0.99837(8) 0.0503(4) Uani 1 1 d . . . . .
 H14A H 0.438187 0.160902 0.974669 0.075 Uiso 1 1 calc R U . . .
 H14B H 0.459473 0.247498 1.007909 0.075 Uiso 1 1 calc R U . . .
 H14C H 0.511407 0.165023 1.032548 0.075 Uiso 1 1 calc R U . . .
 C15 C 0.53816(8) -0.03263(8) 0.83932(5) 0.0277(3) Uani 1 1 d . . . . .
 H15 H 0.481119 -0.010471 0.821009 0.033 Uiso 1 1 calc R U . . .
 C16 C 0.59053(9) -0.01457(11) 0.80108(6) 0.0380(3) Uani 1 1 d . . . . .
 H16A H 0.584315 0.044375 0.789799 0.057 Uiso 1 1 calc R U . . .
 H16B H 0.571989 -0.050235 0.767947 0.057 Uiso 1 1 calc R U . . .
 H16C H 0.648862 -0.026285 0.820977 0.057 Uiso 1 1 calc R U . . .
 C17 C 0.53159(11) -0.12734(9) 0.84751(7) 0.0437(4) Uani 1 1 d . . . . .
 H17A H 0.587268 -0.151277 0.862115 0.066 Uiso 1 1 calc R U . . .
 H17B H 0.502449 -0.153525 0.811700 0.066 Uiso 1 1 calc R U . . .
 H17C H 0.500861 -0.137639 0.873932 0.066 Uiso 1 1 calc R U . . .
 C18 C 0.31650(7) 0.25986(7) 0.78198(5) 0.0201(2) Uani 1 1 d . . . . .
 C19 C 0.27044(7) 0.25480(8) 0.72536(5) 0.0230(3) Uani 1 1 d . . . . .
 C20 C 0.23153(8) 0.32752(8) 0.69913(6) 0.0283(3) Uani 1 1 d . . . . .
 H20 H 0.200601 0.325621 0.660705 0.034 Uiso 1 1 calc R U . . .
 C21 C 0.23696(8) 0.40175(8) 0.72762(6) 0.0300(3) Uani 1 1 d . . . . .
 H21 H 0.210892 0.450659 0.708770 0.036 Uiso 1 1 calc R U . . .
 C22 C 0.28057(8) 0.40495(8) 0.78388(6) 0.0282(3) Uani 1 1 d . . . . .
 H22 H 0.283689 0.456364 0.803323 0.034 Uiso 1 1 calc R U . . .
 C23 C 0.31993(7) 0.33454(8) 0.81258(5) 0.0234(3) Uani 1 1 d . . . . .
 C24 C 0.36049(8) 0.33753(9) 0.87536(6) 0.0316(3) Uani 1 1 d . . . . .
 H24 H 0.410153 0.300151 0.884831 0.038 Uiso 1 1 calc R U . . .
 C25 C 0.38944(10) 0.42503(11) 0.89754(7) 0.0433(4) Uani 1 1 d . . . . .
 H25A H 0.420831 0.450232 0.874947 0.065 Uiso 1 1 calc R U . . .
 H25B H 0.424842 0.420949 0.936334 0.065 Uiso 1 1 calc R U . . .
 H25C H 0.341188 0.459986 0.895568 0.065 Uiso 1 1 calc R U . . .
 C26 C 0.30157(12) 0.30404(10) 0.90521(7) 0.0464(4) Uani 1 1 d . . . . .
 H26A H 0.248781 0.334137 0.892123 0.070 Uiso 1 1 calc R U . . .
 H26B H 0.326012 0.312263 0.945435 0.070 Uiso 1 1 calc R U . . .
 H26C H 0.292012 0.244203 0.897247 0.070 Uiso 1 1 calc R U . . .
 C27 C 0.25662(8) 0.17355(8) 0.69200(5) 0.0270(3) Uani 1 1 d . . . . .
 H27 H 0.286040 0.127333 0.717086 0.032 Uiso 1 1 calc R U . . .
 C28 C 0.29033(8) 0.17874(10) 0.64256(6) 0.0334(3) Uani 1 1 d . . . . .
 H28A H 0.263670 0.225288 0.618344 0.050 Uiso 1 1 calc R U . . .
 H28B H 0.278622 0.126258 0.621470 0.050 Uiso 1 1 calc R U . . .
 H28C H 0.350297 0.187989 0.656161 0.050 Uiso 1 1 calc R U . . .
 C29 C 0.16351(8) 0.15297(10) 0.67120(6) 0.0348(3) Uani 1 1 d . . . . .
 H29A H 0.141495 0.152803 0.702781 0.052 Uiso 1 1 calc R U . . .
 H29B H 0.155348 0.097707 0.653485 0.052 Uiso 1 1 calc R U . . .
 H29C H 0.134418 0.195301 0.644097 0.052 Uiso 1 1 calc R U . . .
 C30 C 0.53623(7) 0.45061(7) 0.77755(5) 0.0187(2) Uani 1 1 d . . . . .
 H30 H 0.589437 0.452638 0.768405 0.022 Uiso 1 1 calc R U . . .
 C31 C 0.53136(7) 0.52743(7) 0.81158(5) 0.0223(2) Uani 1 1 d . . . . .
 H31 H 0.501662 0.575463 0.793941 0.027 Uiso 1 1 calc R U . . .
 C32 C 0.56910(7) 0.52727(8) 0.86665(5) 0.0240(3) Uani 1 1 d . . . . .
 C33 C 0.60437(8) 0.45108(8) 0.89495(6) 0.0302(3) Uani 1 1 d . . . . .
 H33 H 0.641860 0.451915 0.931749 0.036 Uiso 1 1 calc R U . . .
 C34 C 0.58178(8) 0.37881(8) 0.86692(5) 0.0255(3) Uani 1 1 d . . . . .
 H34 H 0.597840 0.327742 0.886579 0.031 Uiso 1 1 calc R U . . .
 C35 C 0.57062(8) 0.60314(8) 0.90174(6) 0.0300(3) Uani 1 1 d . . . . .
 F1 F 0.52466(6) 0.59302(6) 0.93611(4) 0.0473(2) Uani 1 1 d . . . . .
 F2 F 0.54232(6) 0.67191(5) 0.87218(4) 0.0419(2) Uani 1 1 d . . . . .
 F3 F 0.64772(5) 0.62047(6) 0.93446(4) 0.0433(2) Uani 1 1 d . . . . .
 N1 N 0.50032(6) 0.22895(6) 0.82079(4) 0.0188(2) Uani 1 1 d . . . . .
 N2 N 0.35985(6) 0.18743(6) 0.81065(4) 0.0199(2) Uani 1 1 d . . . . .
 N3 N 0.46168(6) 0.11623(6) 0.86897(4) 0.0196(2) Uani 1 1 d . . . . .
 N4 N 0.53649(6) 0.37486(6) 0.81109(4) 0.0188(2) Uani 1 1 d . . . . .

loop_
  _atom_site_aniso_label
  _atom_site_aniso_U_11
  _atom_site_aniso_U_22
  _atom_site_aniso_U_33
  _atom_site_aniso_U_23
  _atom_site_aniso_U_13
  _atom_site_aniso_U_12
 B1 0.0128(5) 0.0174(6) 0.0201(6) -0.0003(5) 0.0046(4) 0.0015(5)
 C1 0.0193(5) 0.0171(5) 0.0153(5) -0.0011(4) 0.0047(4) 0.0009(4)
 C2 0.0248(6) 0.0225(6) 0.0228(6) 0.0010(5) 0.0107(5) -0.0028(5)
 C3 0.0234(6) 0.0212(6) 0.0261(6) 0.0013(5) 0.0107(5) -0.0034(5)
 C4 0.0232(6) 0.0300(7) 0.0400(8) 0.0055(6) 0.0122(5) -0.0031(5)
 C5 0.0333(7) 0.0291(7) 0.0310(7) 0.0085(5) 0.0122(5) -0.0028(6)
 C6 0.0235(6) 0.0226(6) 0.0182(6) 0.0062(4) 0.0058(4) 0.0011(5)
 C7 0.0264(6) 0.0252(6) 0.0238(6) 0.0061(5) 0.0082(5) 0.0031(5)
 C8 0.0326(7) 0.0337(7) 0.0300(7) 0.0074(6) 0.0081(6) 0.0111(6)
 C9 0.0281(7) 0.0453(8) 0.0273(7) 0.0110(6) 0.0028(5) 0.0077(6)
 C10 0.0314(7) 0.0393(8) 0.0206(6) 0.0048(5) 0.0012(5) -0.0017(6)
 C11 0.0303(6) 0.0281(6) 0.0188(6) 0.0050(5) 0.0053(5) -0.0004(5)
 C12 0.0410(7) 0.0310(7) 0.0206(6) -0.0016(5) 0.0015(5) 0.0048(6)
 C13 0.0577(10) 0.0384(8) 0.0276(7) -0.0066(6) -0.0020(7) -0.0008(7)
 C14 0.0553(10) 0.0522(10) 0.0490(10) -0.0125(8) 0.0243(8) 0.0059(8)
 C15 0.0306(6) 0.0240(6) 0.0281(7) 0.0011(5) 0.0083(5) 0.0053(5)
 C16 0.0320(7) 0.0520(9) 0.0313(7) -0.0039(7) 0.0120(6) 0.0022(7)
 C17 0.0589(10) 0.0253(7) 0.0437(9) 0.0008(6) 0.0112(7) 0.0050(7)
 C18 0.0154(5) 0.0199(5) 0.0256(6) 0.0035(5) 0.0073(4) 0.0008(4)
 C19 0.0172(5) 0.0240(6) 0.0272(6) 0.0017(5) 0.0058(5) 0.0000(5)
 C20 0.0217(6) 0.0314(7) 0.0290(7) 0.0057(5) 0.0036(5) 0.0033(5)
 C21 0.0231(6) 0.0244(6) 0.0409(8) 0.0081(5) 0.0075(5) 0.0061(5)
 C22 0.0231(6) 0.0213(6) 0.0400(7) -0.0027(5) 0.0094(5) 0.0032(5)
 C23 0.0184(5) 0.0237(6) 0.0289(6) -0.0004(5) 0.0086(5) 0.0019(5)
 C24 0.0307(7) 0.0334(7) 0.0289(7) -0.0060(5) 0.0068(5) 0.0110(6)
 C25 0.0416(8) 0.0529(10) 0.0380(8) -0.0162(7) 0.0161(7) -0.0132(7)
 C26 0.0745(12) 0.0347(8) 0.0356(8) -0.0013(6) 0.0253(8) -0.0033(8)
 C27 0.0215(6) 0.0275(6) 0.0279(6) -0.0020(5) 0.0016(5) 0.0006(5)
 C28 0.0253(6) 0.0421(8) 0.0296(7) -0.0080(6) 0.0040(5) -0.0013(6)
 C29 0.0241(6) 0.0368(8) 0.0393(8) -0.0015(6) 0.0035(6) -0.0053(6)
 C30 0.0183(5) 0.0158(5) 0.0226(6) -0.0008(4) 0.0071(5) -0.0009(4)
 C31 0.0232(6) 0.0172(5) 0.0273(6) -0.0020(5) 0.0091(5) -0.0012(5)
 C32 0.0216(6) 0.0220(6) 0.0286(6) -0.0065(5) 0.0081(5) -0.0052(5)
 C33 0.0308(7) 0.0274(7) 0.0250(6) -0.0044(5) -0.0021(5) -0.0017(5)
 C34 0.0272(6) 0.0226(6) 0.0218(6) -0.0002(5) 0.0003(5) -0.0004(5)
 C35 0.0306(7) 0.0273(6) 0.0318(7) -0.0079(5) 0.0091(5) -0.0031(5)
 F1 0.0586(6) 0.0472(5) 0.0465(5) -0.0191(4) 0.0314(5) -0.0094(5)
 F2 0.0537(5) 0.0241(4) 0.0428(5) -0.0099(4) 0.0075(4) 0.0042(4)
 F3 0.0374(5) 0.0373(5) 0.0459(5) -0.0206(4) -0.0005(4) -0.0059(4)
 N1 0.0180(4) 0.0188(5) 0.0189(5) 0.0008(4) 0.0049(4) 0.0004(4)
 N2 0.0175(4) 0.0186(5) 0.0234(5) 0.0034(4) 0.0062(4) -0.0007(4)
 N3 0.0203(5) 0.0199(5) 0.0188(5) 0.0031(4) 0.0061(4) 0.0002(4)
 N4 0.0198(5) 0.0170(5) 0.0183(5) -0.0005(4) 0.0040(4) -0.0001(4)

_geom_special_details
;
 All esds (except the esd in the dihedral angle between two l.s. planes)
 are estimated using the full covariance matrix.  The cell esds are taken
 into account individually in the estimation of esds in distances, angles
 and torsion angles; correlations between esds in cell parameters are only
 used when they are defined by crystal symmetry.  An approximate (isotropic)
 treatment of cell esds is used for estimating esds involving l.s. planes.
;
loop_
  _geom_bond_atom_site_label_1
  _geom_bond_atom_site_label_2
  _geom_bond_distance
  _geom_bond_site_symmetry_2
  _geom_bond_publ_flag
 B1 B1 1.709(3) 2_656 ?
 B1 N1 1.4028(16) . ?
 B1 N4 1.4688(16) . ?
 C1 N1 1.2723(15) . ?
 C1 N2 1.3982(14) . ?
 C1 N3 1.3919(14) . ?
 C2 C3 1.3406(17) . ?
 C2 C5 1.4894(17) . ?
 C2 N3 1.4143(15) . ?
 C3 C4 1.4902(17) . ?
 C3 N2 1.4178(15) . ?
 C4 H4A 0.9800 . ?
 C4 H4B 0.9800 . ?
 C4 H4C 0.9800 . ?
 C5 H5A 0.9800 . ?
 C5 H5B 0.9800 . ?
 C5 H5C 0.9800 . ?
 C6 C7 1.3992(18) . ?
 C6 C11 1.4099(18) . ?
 C6 N3 1.4433(15) . ?
 C7 C8 1.4027(18) . ?
 C7 C15 1.5120(18) . ?
 C8 H8 0.9500 . ?
 C8 C9 1.374(2) . ?
 C9 H9 0.9500 . ?
 C9 C10 1.381(2) . ?
 C10 H10 0.9500 . ?
 C10 C11 1.3987(18) . ?
 C11 C12 1.5144(19) . ?
 C12 H12 1.0000 . ?
 C12 C13 1.531(2) . ?
 C12 C14 1.523(2) . ?
 C13 H13A 0.9800 . ?
 C13 H13B 0.9800 . ?
 C13 H13C 0.9800 . ?
 C14 H14A 0.9800 . ?
 C14 H14B 0.9800 . ?
 C14 H14C 0.9800 . ?
 C15 H15 1.0000 . ?
 C15 C16 1.5295(19) . ?
 C15 C17 1.536(2) . ?
 C16 H16A 0.9800 . ?
 C16 H16B 0.9800 . ?
 C16 H16C 0.9800 . ?
 C17 H17A 0.9800 . ?
 C17 H17B 0.9800 . ?
 C17 H17C 0.9800 . ?
 C18 C19 1.4037(17) . ?
 C18 C23 1.4126(17) . ?
 C18 N2 1.4405(15) . ?
 C19 C20 1.3978(17) . ?
 C19 C27 1.5253(18) . ?
 C20 H20 0.9500 . ?
 C20 C21 1.375(2) . ?
 C21 H21 0.9500 . ?
 C21 C22 1.385(2) . ?
 C22 H22 0.9500 . ?
 C22 C23 1.3918(18) . ?
 C23 C24 1.5212(18) . ?
 C24 H24 1.0000 . ?
 C24 C25 1.529(2) . ?
 C24 C26 1.524(2) . ?
 C25 H25A 0.9800 . ?
 C25 H25B 0.9800 . ?
 C25 H25C 0.9800 . ?
 C26 H26A 0.9800 . ?
 C26 H26B 0.9800 . ?
 C26 H26C 0.9800 . ?
 C27 H27 1.0000 . ?
 C27 C28 1.529(2) . ?
 C27 C29 1.5394(17) . ?
 C28 H28A 0.9800 . ?
 C28 H28B 0.9800 . ?
 C28 H28C 0.9800 . ?
 C29 H29A 0.9800 . ?
 C29 H29B 0.9800 . ?
 C29 H29C 0.9800 . ?
 C30 C30 1.546(2) 2_656 ?
 C30 H30 1.0000 . ?
 C30 C31 1.5152(16) . ?
 C30 N4 1.4763(15) . ?
 C31 H31 0.9500 . ?
 C31 C32 1.3387(18) . ?
 C32 C33 1.4443(18) . ?
 C32 C35 1.4969(17) . ?
 C33 H33 0.9500 . ?
 C33 C34 1.3464(18) . ?
 C34 H34 0.9500 . ?
 C34 N4 1.3825(15) . ?
 C35 F1 1.3448(17) . ?
 C35 F2 1.3316(16) . ?
 C35 F3 1.3430(15) . ?

loop_
  _geom_angle_atom_site_label_1
  _geom_angle_atom_site_label_2
  _geom_angle_atom_site_label_3
  _geom_angle
  _geom_angle_site_symmetry_1
  _geom_angle_site_symmetry_3
  _geom_angle_publ_flag
 N1 B1 B1 130.85(7) . 2_656 ?
 N1 B1 N4 116.50(10) . . ?
 N4 B1 B1 112.46(7) . 2_656 ?
 N1 C1 N2 129.12(10) . . ?
 N1 C1 N3 126.20(10) . . ?
 N3 C1 N2 104.63(9) . . ?
 C3 C2 C5 130.59(11) . . ?
 C3 C2 N3 107.88(10) . . ?
 N3 C2 C5 121.53(11) . . ?
 C2 C3 C4 130.23(11) . . ?
 C2 C3 N2 107.79(10) . . ?
 N2 C3 C4 121.97(11) . . ?
 C3 C4 H4A 109.5 . . ?
 C3 C4 H4B 109.5 . . ?
 C3 C4 H4C 109.5 . . ?
 H4A C4 H4B 109.5 . . ?
 H4A C4 H4C 109.5 . . ?
 H4B C4 H4C 109.5 . . ?
 C2 C5 H5A 109.5 . . ?
 C2 C5 H5B 109.5 . . ?
 C2 C5 H5C 109.5 . . ?
 H5A C5 H5B 109.5 . . ?
 H5A C5 H5C 109.5 . . ?
 H5B C5 H5C 109.5 . . ?
 C7 C6 C11 121.60(11) . . ?
 C7 C6 N3 118.65(11) . . ?
 C11 C6 N3 119.63(11) . . ?
 C6 C7 C8 118.14(12) . . ?
 C6 C7 C15 122.65(11) . . ?
 C8 C7 C15 119.05(12) . . ?
 C7 C8 H8 119.5 . . ?
 C9 C8 C7 121.07(13) . . ?
 C9 C8 H8 119.5 . . ?
 C8 C9 H9 119.9 . . ?
 C8 C9 C10 120.15(12) . . ?
 C10 C9 H9 119.9 . . ?
 C9 C10 H10 119.3 . . ?
 C9 C10 C11 121.39(13) . . ?
 C11 C10 H10 119.3 . . ?
 C6 C11 C12 121.89(11) . . ?
 C10 C11 C6 117.60(12) . . ?
 C10 C11 C12 120.46(12) . . ?
 C11 C12 H12 107.5 . . ?
 C11 C12 C13 113.62(13) . . ?
 C11 C12 C14 110.46(13) . . ?
 C13 C12 H12 107.5 . . ?
 C14 C12 H12 107.5 . . ?
 C14 C12 C13 110.01(13) . . ?
 C12 C13 H13A 109.5 . . ?
 C12 C13 H13B 109.5 . . ?
 C12 C13 H13C 109.5 . . ?
 H13A C13 H13B 109.5 . . ?
 H13A C13 H13C 109.5 . . ?
 H13B C13 H13C 109.5 . . ?
 C12 C14 H14A 109.5 . . ?
 C12 C14 H14B 109.5 . . ?
 C12 C14 H14C 109.5 . . ?
 H14A C14 H14B 109.5 . . ?
 H14A C14 H14C 109.5 . . ?
 H14B C14 H14C 109.5 . . ?
 C7 C15 H15 108.1 . . ?
 C7 C15 C16 108.18(11) . . ?
 C7 C15 C17 113.61(11) . . ?
 C16 C15 H15 108.1 . . ?
 C16 C15 C17 110.58(12) . . ?
 C17 C15 H15 108.1 . . ?
 C15 C16 H16A 109.5 . . ?
 C15 C16 H16B 109.5 . . ?
 C15 C16 H16C 109.5 . . ?
 H16A C16 H16B 109.5 . . ?
 H16A C16 H16C 109.5 . . ?
 H16B C16 H16C 109.5 . . ?
 C15 C17 H17A 109.5 . . ?
 C15 C17 H17B 109.5 . . ?
 C15 C17 H17C 109.5 . . ?
 H17A C17 H17B 109.5 . . ?
 H17A C17 H17C 109.5 . . ?
 H17B C17 H17C 109.5 . . ?
 C19 C18 C23 121.43(11) . . ?
 C19 C18 N2 120.17(11) . . ?
 C23 C18 N2 118.38(10) . . ?
 C18 C19 C27 123.61(11) . . ?
 C20 C19 C18 117.86(12) . . ?
 C20 C19 C27 118.44(11) . . ?
 C19 C20 H20 119.2 . . ?
 C21 C20 C19 121.57(12) . . ?
 C21 C20 H20 119.2 . . ?
 C20 C21 H21 120.1 . . ?
 C20 C21 C22 119.76(12) . . ?
 C22 C21 H21 120.1 . . ?
 C21 C22 H22 119.3 . . ?
 C21 C22 C23 121.49(12) . . ?
 C23 C22 H22 119.3 . . ?
 C18 C23 C24 121.68(11) . . ?
 C22 C23 C18 117.77(12) . . ?
 C22 C23 C24 120.45(12) . . ?
 C23 C24 H24 107.9 . . ?
 C23 C24 C25 113.63(12) . . ?
 C23 C24 C26 110.47(12) . . ?
 C25 C24 H24 107.9 . . ?
 C26 C24 H24 107.9 . . ?
 C26 C24 C25 109.00(12) . . ?
 C24 C25 H25A 109.5 . . ?
 C24 C25 H25B 109.5 . . ?
 C24 C25 H25C 109.5 . . ?
 H25A C25 H25B 109.5 . . ?
 H25A C25 H25C 109.5 . . ?
 H25B C25 H25C 109.5 . . ?
 C24 C26 H26A 109.5 . . ?
 C24 C26 H26B 109.5 . . ?
 C24 C26 H26C 109.5 . . ?
 H26A C26 H26B 109.5 . . ?
 H26A C26 H26C 109.5 . . ?
 H26B C26 H26C 109.5 . . ?
 C19 C27 H27 108.5 . . ?
 C19 C27 C28 111.86(11) . . ?
 C19 C27 C29 109.66(11) . . ?
 C28 C27 H27 108.5 . . ?
 C28 C27 C29 109.74(11) . . ?
 C29 C27 H27 108.5 . . ?
 C27 C28 H28A 109.5 . . ?
 C27 C28 H28B 109.5 . . ?
 C27 C28 H28C 109.5 . . ?
 H28A C28 H28B 109.5 . . ?
 H28A C28 H28C 109.5 . . ?
 H28B C28 H28C 109.5 . . ?
 C27 C29 H29A 109.5 . . ?
 C27 C29 H29B 109.5 . . ?
 C27 C29 H29C 109.5 . . ?
 H29A C29 H29B 109.5 . . ?
 H29A C29 H29C 109.5 . . ?
 H29B C29 H29C 109.5 . . ?
 C30 C30 H30 108.5 2_656 . ?
 C31 C30 C30 110.03(8) . 2_656 ?
 C31 C30 H30 108.5 . . ?
 N4 C30 C30 112.12(7) . 2_656 ?
 N4 C30 H30 108.5 . . ?
 N4 C30 C31 109.23(9) . . ?
 C30 C31 H31 120.2 . . ?
 C32 C31 C30 119.67(11) . . ?
 C32 C31 H31 120.2 . . ?
 C31 C32 C33 120.49(11) . . ?
 C31 C32 C35 121.89(12) . . ?
 C33 C32 C35 117.44(11) . . ?
 C32 C33 H33 121.5 . . ?
 C34 C33 C32 117.10(11) . . ?
 C34 C33 H33 121.5 . . ?
 C33 C34 H34 118.2 . . ?
 C33 C34 N4 123.58(12) . . ?
 N4 C34 H34 118.2 . . ?
 F1 C35 C32 112.20(11) . . ?
 F2 C35 C32 113.52(11) . . ?
 F2 C35 F1 106.27(11) . . ?
 F2 C35 F3 106.77(11) . . ?
 F3 C35 C32 111.46(11) . . ?
 F3 C35 F1 106.14(11) . . ?
 C1 N1 B1 140.59(10) . . ?
 C1 N2 C3 109.69(9) . . ?
 C1 N2 C18 123.15(9) . . ?
 C3 N2 C18 124.75(10) . . ?
 C1 N3 C2 110.00(9) . . ?
 C1 N3 C6 126.29(10) . . ?
 C2 N3 C6 123.52(10) . . ?
 B1 N4 C30 121.64(9) . . ?
 C34 N4 B1 120.22(10) . . ?
 C34 N4 C30 116.72(10) . . ?

loop_
  _geom_torsion_atom_site_label_1
  _geom_torsion_atom_site_label_2
  _geom_torsion_atom_site_label_3
  _geom_torsion_atom_site_label_4
  _geom_torsion
  _geom_torsion_site_symmetry_1
  _geom_torsion_site_symmetry_2
  _geom_torsion_site_symmetry_3
  _geom_torsion_site_symmetry_4
  _geom_torsion_publ_flag
 B1 B1 N1 C1 -70.0(2) 2_656 . . . ?
 B1 B1 N4 C30 12.22(16) 2_656 . . . ?
 B1 B1 N4 C34 -153.75(11) 2_656 . . . ?
 C2 C3 N2 C1 -0.48(14) . . . . ?
 C2 C3 N2 C18 -163.22(11) . . . . ?
 C3 C2 N3 C1 -0.81(14) . . . . ?
 C3 C2 N3 C6 174.49(11) . . . . ?
 C4 C3 N2 C1 -179.74(11) . . . . ?
 C4 C3 N2 C18 17.52(18) . . . . ?
 C5 C2 C3 C4 0.6(2) . . . . ?
 C5 C2 C3 N2 -178.55(13) . . . . ?
 C5 C2 N3 C1 178.58(11) . . . . ?
 C5 C2 N3 C6 -6.12(18) . . . . ?
 C6 C7 C8 C9 -2.2(2) . . . . ?
 C6 C7 C15 C16 101.34(14) . . . . ?
 C6 C7 C15 C17 -135.47(14) . . . . ?
 C6 C11 C12 C13 -152.27(13) . . . . ?
 C6 C11 C12 C14 83.56(16) . . . . ?
 C7 C6 C11 C10 0.34(19) . . . . ?
 C7 C6 C11 C12 -176.90(12) . . . . ?
 C7 C6 N3 C1 -108.72(13) . . . . ?
 C7 C6 N3 C2 76.76(15) . . . . ?
 C7 C8 C9 C10 0.5(2) . . . . ?
 C8 C7 C15 C16 -73.80(15) . . . . ?
 C8 C7 C15 C17 49.38(17) . . . . ?
 C8 C9 C10 C11 1.8(2) . . . . ?
 C9 C10 C11 C6 -2.1(2) . . . . ?
 C9 C10 C11 C12 175.15(13) . . . . ?
 C10 C11 C12 C13 30.58(18) . . . . ?
 C10 C11 C12 C14 -93.60(16) . . . . ?
 C11 C6 C7 C8 1.76(19) . . . . ?
 C11 C6 C7 C15 -173.42(12) . . . . ?
 C11 C6 N3 C1 75.22(15) . . . . ?
 C11 C6 N3 C2 -99.29(14) . . . . ?
 C15 C7 C8 C9 173.18(13) . . . . ?
 C18 C19 C20 C21 -0.74(19) . . . . ?
 C18 C19 C27 C28 -120.43(13) . . . . ?
 C18 C19 C27 C29 117.58(13) . . . . ?
 C18 C23 C24 C25 156.66(12) . . . . ?
 C18 C23 C24 C26 -80.48(15) . . . . ?
 C19 C18 C23 C22 -4.19(18) . . . . ?
 C19 C18 C23 C24 172.14(11) . . . . ?
 C19 C18 N2 C1 113.76(13) . . . . ?
 C19 C18 N2 C3 -85.74(15) . . . . ?
 C19 C20 C21 C22 -1.2(2) . . . . ?
 C20 C19 C27 C28 63.21(15) . . . . ?
 C20 C19 C27 C29 -58.78(16) . . . . ?
 C20 C21 C22 C23 0.5(2) . . . . ?
 C21 C22 C23 C18 2.17(19) . . . . ?
 C21 C22 C23 C24 -174.21(12) . . . . ?
 C22 C23 C24 C25 -27.11(18) . . . . ?
 C22 C23 C24 C26 95.75(15) . . . . ?
 C23 C18 C19 C20 3.49(18) . . . . ?
 C23 C18 C19 C27 -172.89(11) . . . . ?
 C23 C18 N2 C1 -67.87(15) . . . . ?
 C23 C18 N2 C3 92.64(14) . . . . ?
 C27 C19 C20 C21 175.82(12) . . . . ?
 C30 C30 C31 C32 158.00(11) 2_656 . . . ?
 C30 C30 N4 B1 32.04(16) 2_656 . . . ?
 C30 C30 N4 C34 -161.53(11) 2_656 . . . ?
 C30 C31 C32 C33 -8.72(18) . . . . ?
 C30 C31 C32 C35 176.24(11) . . . . ?
 C31 C30 N4 B1 154.26(10) . . . . ?
 C31 C30 N4 C34 -39.30(13) . . . . ?
 C31 C32 C33 C34 -14.60(19) . . . . ?
 C31 C32 C35 F1 111.18(14) . . . . ?
 C31 C32 C35 F2 -9.32(18) . . . . ?
 C31 C32 C35 F3 -129.94(13) . . . . ?
 C32 C33 C34 N4 8.9(2) . . . . ?
 C33 C32 C35 F1 -64.00(15) . . . . ?
 C33 C32 C35 F2 175.50(11) . . . . ?
 C33 C32 C35 F3 54.88(16) . . . . ?
 C33 C34 N4 B1 -173.54(12) . . . . ?
 C33 C34 N4 C30 19.81(18) . . . . ?
 C35 C32 C33 C34 160.65(13) . . . . ?
 N1 B1 N4 C30 -172.31(10) . . . . ?
 N1 B1 N4 C34 21.72(16) . . . . ?
 N1 C1 N2 C3 -177.54(12) . . . . ?
 N1 C1 N2 C18 -14.47(19) . . . . ?
 N1 C1 N3 C2 178.11(11) . . . . ?
 N1 C1 N3 C6 2.98(18) . . . . ?
 N2 C1 N1 B1 -8.3(2) . . . . ?
 N2 C1 N3 C2 0.49(12) . . . . ?
 N2 C1 N3 C6 -174.64(10) . . . . ?
 N2 C18 C19 C20 -178.19(10) . . . . ?
 N2 C18 C19 C27 5.44(18) . . . . ?
 N2 C18 C23 C22 177.46(10) . . . . ?
 N2 C18 C23 C24 -6.21(17) . . . . ?
 N3 C1 N1 B1 174.64(13) . . . . ?
 N3 C1 N2 C3 -0.01(12) . . . . ?
 N3 C1 N2 C18 163.05(10) . . . . ?
 N3 C2 C3 C4 179.94(13) . . . . ?
 N3 C2 C3 N2 0.77(14) . . . . ?
 N3 C6 C7 C8 -174.21(11) . . . . ?
 N3 C6 C7 C15 10.60(18) . . . . ?
 N3 C6 C11 C10 176.27(11) . . . . ?
 N3 C6 C11 C12 -0.96(18) . . . . ?
 N4 B1 N1 C1 115.52(16) . . . . ?
 N4 C30 C31 C32 34.53(14) . . . . ?

_shelx_res_file
;
TITL KL_JK11_0m_a.res in C2/c
    kl_jk11_0m_a.res
    created by SHELXL-2018/3 at 15:38:40 on 14-Oct-2025
CELL 0.71073 16.9827 15.9751 25.2525 90 108.042 90
ZERR 4 0.0014 0.0013 0.0024 0 0.003 0
LATT 7
SYMM -X,+Y,0.5-Z
SFAC C H N F B
UNIT 280 352 32 24 8

L.S. 4
PLAN  6 0 0
SIZE 0.16 0.15 0.13
TEMP -173.15
CONF
HTAB
BOND $H
MORE -1
fmap 2
acta
OMIT 2 0 2
OMIT 0 20 6
OMIT 0 20 4
OMIT 0 20 0
OMIT -6 14 22
OMIT 1 1 1
REM <olex2.extras>
REM <HklSrc "%.\\KL_JK11_0m_a.hkl">
REM </olex2.extras>

WGHT    0.066100    2.960100
FVAR       0.14340
B1    5    0.506816    0.293871    0.784966    11.00000    0.01282    0.01741 =
         0.02014   -0.00035    0.00464    0.00145
C1    1    0.446190    0.182491    0.831345    11.00000    0.01933    0.01708 =
         0.01535   -0.00106    0.00467    0.00095
C2    1    0.386111    0.081090    0.870753    11.00000    0.02476    0.02252 =
         0.02281    0.00098    0.01067   -0.00285
C3    1    0.324179    0.124664    0.835711    11.00000    0.02337    0.02117 =
         0.02607    0.00131    0.01072   -0.00335
C4    1    0.232797    0.114267    0.821621    11.00000    0.02321    0.03001 =
         0.04005    0.00554    0.01219   -0.00306
AFIX 137
H4A   2    0.210919    0.088769    0.784658    11.00000   -1.50000
H4B   2    0.206965    0.169132    0.821586    11.00000   -1.50000
H4C   2    0.220408    0.078065    0.849352    11.00000   -1.50000
AFIX   0
C5    1    0.384235    0.007679    0.906702    11.00000    0.03326    0.02911 =
         0.03098    0.00849    0.01217   -0.00276
AFIX 137
H5A   2    0.326921   -0.003833    0.905244    11.00000   -1.50000
H5B   2    0.417374    0.019905    0.945184    11.00000   -1.50000
H5C   2    0.407178   -0.041337    0.893333    11.00000   -1.50000
AFIX   0
C6    1    0.541736    0.090044    0.904921    11.00000    0.02355    0.02260 =
         0.01819    0.00616    0.00578    0.00115
C7    1    0.575095    0.014843    0.893113    11.00000    0.02642    0.02524 =
         0.02381    0.00609    0.00821    0.00313
C8    1    0.649203   -0.013868    0.931129    11.00000    0.03259    0.03365 =
         0.03004    0.00744    0.00807    0.01106
AFIX  43
H8    2    0.671868   -0.065758    0.924553    11.00000   -1.20000
AFIX   0
C9    1    0.689542    0.031842    0.977723    11.00000    0.02809    0.04528 =
         0.02734    0.01098    0.00279    0.00766
AFIX  43
H9    2    0.739895    0.011635    1.002879    11.00000   -1.20000
AFIX   0
C10   1    0.657056    0.107095    0.988073    11.00000    0.03140    0.03934 =
         0.02056    0.00485    0.00124   -0.00174
AFIX  43
H10   2    0.686354    0.138844    1.019883    11.00000   -1.20000
AFIX   0
C11   1    0.581929    0.137553    0.952707    11.00000    0.03026    0.02813 =
         0.01877    0.00504    0.00526   -0.00043
C12   1    0.544132    0.216727    0.967275    11.00000    0.04102    0.03097 =
         0.02058   -0.00160    0.00152    0.00482
AFIX  13
H12   2    0.512441    0.244453    0.931522    11.00000   -1.20000
AFIX   0
C13   1    0.608261    0.279658    1.000842    11.00000    0.05769    0.03844 =
         0.02759   -0.00655   -0.00197   -0.00084
AFIX 137
H13A  2    0.633110    0.258599    1.038822    11.00000   -1.50000
H13B  2    0.581172    0.333456    1.002108    11.00000   -1.50000
H13C  2    0.651555    0.287204    0.983085    11.00000   -1.50000
AFIX   0
C14   1    0.482835    0.195659    0.998373    11.00000    0.05530    0.05221 =
         0.04904   -0.01255    0.02426    0.00593
AFIX 137
H14A  2    0.438187    0.160902    0.974669    11.00000   -1.50000
H14B  2    0.459473    0.247498    1.007909    11.00000   -1.50000
H14C  2    0.511407    0.165023    1.032548    11.00000   -1.50000
AFIX   0
C15   1    0.538156   -0.032635    0.839319    11.00000    0.03059    0.02403 =
         0.02809    0.00106    0.00835    0.00526
AFIX  13
H15   2    0.481119   -0.010471    0.821009    11.00000   -1.20000
AFIX   0
C16   1    0.590535   -0.014573    0.801076    11.00000    0.03205    0.05201 =
         0.03129   -0.00389    0.01197    0.00222
AFIX 137
H16A  2    0.584315    0.044375    0.789799    11.00000   -1.50000
H16B  2    0.571989   -0.050235    0.767947    11.00000   -1.50000
H16C  2    0.648862   -0.026285    0.820977    11.00000   -1.50000
AFIX   0
C17   1    0.531589   -0.127336    0.847507    11.00000    0.05887    0.02531 =
         0.04374    0.00085    0.01124    0.00498
AFIX 137
H17A  2    0.587268   -0.151277    0.862115    11.00000   -1.50000
H17B  2    0.502449   -0.153525    0.811700    11.00000   -1.50000
H17C  2    0.500861   -0.137639    0.873932    11.00000   -1.50000
AFIX   0
C18   1    0.316495    0.259865    0.781983    11.00000    0.01544    0.01988 =
         0.02565    0.00349    0.00735    0.00080
C19   1    0.270444    0.254800    0.725356    11.00000    0.01721    0.02397 =
         0.02716    0.00165    0.00583   -0.00005
C20   1    0.231533    0.327521    0.699126    11.00000    0.02165    0.03141 =
         0.02898    0.00566    0.00355    0.00329
AFIX  43
H20   2    0.200601    0.325621    0.660705    11.00000   -1.20000
AFIX   0
C21   1    0.236963    0.401749    0.727616    11.00000    0.02307    0.02436 =
         0.04087    0.00809    0.00747    0.00612
AFIX  43
H21   2    0.210892    0.450659    0.708770    11.00000   -1.20000
AFIX   0
C22   1    0.280570    0.404947    0.783878    11.00000    0.02312    0.02125 =
         0.03996   -0.00267    0.00943    0.00317
AFIX  43
H22   2    0.283689    0.456364    0.803323    11.00000   -1.20000
AFIX   0
C23   1    0.319931    0.334541    0.812577    11.00000    0.01840    0.02368 =
         0.02887   -0.00045    0.00861    0.00186
C24   1    0.360493    0.337526    0.875364    11.00000    0.03070    0.03341 =
         0.02892   -0.00601    0.00678    0.01100
AFIX  13
H24   2    0.410153    0.300151    0.884831    11.00000   -1.20000
AFIX   0
C25   1    0.389438    0.425032    0.897545    11.00000    0.04160    0.05287 =
         0.03801   -0.01620    0.01614   -0.01318
AFIX 137
H25A  2    0.420831    0.450232    0.874947    11.00000   -1.50000
H25B  2    0.424842    0.420949    0.936334    11.00000   -1.50000
H25C  2    0.341188    0.459986    0.895568    11.00000   -1.50000
AFIX   0
C26   1    0.301566    0.304044    0.905205    11.00000    0.07453    0.03474 =
         0.03560   -0.00125    0.02532   -0.00334
AFIX 137
H26A  2    0.248781    0.334137    0.892123    11.00000   -1.50000
H26B  2    0.326012    0.312263    0.945435    11.00000   -1.50000
H26C  2    0.292012    0.244203    0.897247    11.00000   -1.50000
AFIX   0
C27   1    0.256619    0.173554    0.692005    11.00000    0.02151    0.02745 =
         0.02786   -0.00199    0.00164    0.00057
AFIX  13
H27   2    0.286040    0.127333    0.717086    11.00000   -1.20000
AFIX   0
C28   1    0.290326    0.178738    0.642559    11.00000    0.02531    0.04210 =
         0.02964   -0.00796    0.00399   -0.00133
AFIX 137
H28A  2    0.263670    0.225288    0.618344    11.00000   -1.50000
H28B  2    0.278622    0.126258    0.621470    11.00000   -1.50000
H28C  2    0.350297    0.187989    0.656161    11.00000   -1.50000
AFIX   0
C29   1    0.163511    0.152971    0.671202    11.00000    0.02411    0.03681 =
         0.03929   -0.00151    0.00347   -0.00533
AFIX 137
H29A  2    0.141495    0.152803    0.702781    11.00000   -1.50000
H29B  2    0.155348    0.097707    0.653485    11.00000   -1.50000
H29C  2    0.134418    0.195301    0.644097    11.00000   -1.50000
AFIX   0
C30   1    0.536231    0.450606    0.777546    11.00000    0.01832    0.01582 =
         0.02260   -0.00078    0.00707   -0.00089
AFIX  13
H30   2    0.589437    0.452638    0.768405    11.00000   -1.20000
AFIX   0
C31   1    0.531356    0.527428    0.811585    11.00000    0.02319    0.01725 =
         0.02731   -0.00203    0.00912   -0.00118
AFIX  43
H31   2    0.501662    0.575463    0.793941    11.00000   -1.20000
AFIX   0
C32   1    0.569103    0.527271    0.866646    11.00000    0.02163    0.02197 =
         0.02863   -0.00646    0.00811   -0.00516
C33   1    0.604365    0.451078    0.894954    11.00000    0.03084    0.02736 =
         0.02499   -0.00443   -0.00206   -0.00170
AFIX  43
H33   2    0.641860    0.451915    0.931749    11.00000   -1.20000
AFIX   0
C34   1    0.581780    0.378810    0.866921    11.00000    0.02718    0.02256 =
         0.02185   -0.00017    0.00031   -0.00038
AFIX  43
H34   2    0.597840    0.327742    0.886579    11.00000   -1.20000
AFIX   0
C35   1    0.570620    0.603138    0.901741    11.00000    0.03057    0.02732 =
         0.03177   -0.00788    0.00911   -0.00310
F1    4    0.524658    0.593017    0.936112    11.00000    0.05858    0.04724 =
         0.04648   -0.01913    0.03145   -0.00942
F2    4    0.542323    0.671915    0.872182    11.00000    0.05368    0.02412 =
         0.04276   -0.00991    0.00751    0.00420
F3    4    0.647718    0.620471    0.934459    11.00000    0.03741    0.03727 =
         0.04591   -0.02056   -0.00048   -0.00594
N1    3    0.500316    0.228953    0.820791    11.00000    0.01800    0.01883 =
         0.01887    0.00083    0.00487    0.00036
N2    3    0.359845    0.187433    0.810655    11.00000    0.01751    0.01865 =
         0.02341    0.00343    0.00623   -0.00068
N3    3    0.461682    0.116233    0.868968    11.00000    0.02027    0.01987 =
         0.01875    0.00305    0.00605    0.00016
N4    3    0.536494    0.374861    0.811093    11.00000    0.01983    0.01699 =
         0.01834   -0.00048    0.00397   -0.00012
HKLF 4


REM  KL_JK11_0m_a.res in C2/c
REM wR2 = 0.1225, GooF = S = 1.056, Restrained GooF = 1.056 for all data
REM R1 = 0.0411 for 5981 Fo > 4sig(Fo) and 0.0542 for all 7411 data
REM 398 parameters refined using 0 restraints

END

WGHT      0.0661      2.9601

REM No hydrogen bonds found for HTAB generation

REM Highest difference peak  0.303,  deepest hole -0.290,  1-sigma level  0.050
Q1    1   0.5000  0.2914  0.7500  10.50000  0.05    0.30
Q2    1   0.5729  0.5579  0.8828  11.00000  0.05    0.27
Q3    1   0.6151  0.4524  0.9398  11.00000  0.05    0.24
Q4    1   0.3025  0.2606  0.7494  11.00000  0.05    0.23
Q5    1   0.3474  0.1198  0.8649  11.00000  0.05    0.23
Q6    1   0.5000  0.4556  0.7500  10.50000  0.05    0.22
;
_shelx_res_checksum                79754
_shelx_hkl_file
;
   2   0   0 1323.97   63.39
  -2   0   0 1209.08   62.49
   6   0   0   16.30    0.90
   6   0   0   17.20    0.80
  -6   0   0   14.00    1.70
  -6   0   0   16.60    0.90
  -6   0   0   18.20    0.90
  -6   0   0   17.40    0.80
  -6   0   0   12.90    2.10
  -8   0   0    4.50    1.80
  -8   0   0    3.10    0.40
  -8   0   0    5.40    1.30
   8   0   0    4.30    1.60
   8   0   0    3.10    1.00
   8   0   0    3.50    0.40
   8   0   0    3.50    0.30
  -8   0   0    3.00    0.30
 -10   0   0  220.98   12.20
  10   0   0  217.18   11.10
  10   0   0  191.88   11.80
 -10   0   0  227.08   11.30
  12   0   0    9.20    0.60
 -12   0   0   10.50    2.90
 -12   0   0    8.60    0.70
 -12   0   0   10.40    0.80
  12   0   0   11.80    0.80
 -12   0   0    9.90    2.20
  12   0   0    8.10    2.90
 -12   0   0    9.70    0.70
  12   0   0   13.20    2.30
 -14   0   0   35.50    1.90
 -14   0   0   48.80    5.10
  14   0   0   42.00    5.60
  14   0   0   34.10    1.90
  14   0   0   39.60    1.70
  14   0   0   27.90    3.90
 -14   0   0   34.10    1.90
 -14   0   0   36.30    1.90
 -14   0   0   39.90    5.70
  16   0   0   39.10    1.90
 -16   0   0   37.70    6.40
 -16   0   0   40.40    2.10
 -16   0   0   41.30    5.00
 -16   0   0   39.60    2.10
 -16   0   0   40.90    2.10
  16   0   0   38.80    6.40
  18   0   0    1.20    0.20
 -18   0   0    1.10    0.50
  18   0   0    0.80    0.20
 -18   0   0   -0.70    1.10
 -18   0   0    0.30    0.40
 -18   0   0    1.20    0.40
  18   0   0    0.00    1.30
  20   0   0   -4.80    5.50
 -20   0   0    1.40    0.50
 -20   0   0    0.30    1.70
  20   0   0   -0.70    0.30
 -20   0   0    6.70    6.10
  -3  -1   0  112.19    5.70
   3  -1   0  108.19    5.20
  -3   1   0   99.29    5.20
   3   1   0  102.49    5.60
   3   1   0  113.59    5.40
   5  -1   0   -0.20    0.60
   5  -1   0    0.50    0.10
  -5  -1   0    0.60    0.60
   5  -1   0    0.60    0.10
  -5  -1   0    0.60    0.20
  -5  -1   0    0.50    0.10
  -5  -1   0    0.40    0.20
  -5  -1   0    1.20    0.90
   5  -1   0    0.50    0.10
   5  -1   0    0.80    0.50
  -5   1   0    0.40    0.10
  -5   1   0    0.20    0.40
   5   1   0    1.40    1.00
   5   1   0    0.50    0.20
   5   1   0    1.60    0.80
   5   1   0    0.90    0.20
  -5   1   0    0.70    0.70
  -5   1   0    0.50    0.10
   5   1   0    0.70    0.10
   7  -1   0    4.20    0.40
   7  -1   0    4.70    0.30
   7  -1   0    4.00    0.40
  -7  -1   0    3.60    1.20
   7  -1   0    7.60    1.70
   7  -1   0    5.80    1.20
  -7  -1   0    4.70    0.40
  -7  -1   0    4.90    1.80
  -7  -1   0    6.70    0.60
  -7  -1   0    4.50    0.40
   7   1   0    4.80    0.40
  -7   1   0    5.40    0.40
  -7   1   0    4.90    1.20
  -7   1   0    7.20    1.70
   7   1   0    5.50    0.50
  -7   1   0    4.70    0.40
   7   1   0    4.90    0.40
  -7   1   0    4.80    0.40
   9  -1   0    1.20    0.20
   9  -1   0    1.60    0.90
  -9  -1   0    1.40    0.30
  -9  -1   0    1.20    0.30
   9  -1   0    2.40    1.40
  -9  -1   0    0.80    0.30
  -9  -1   0   -1.50    1.30
  -9  -1   0   -0.40    0.80
   9  -1   0    1.10    0.20
  -9   1   0    1.60    0.30
  -9   1   0    0.30    1.20
  -9   1   0    1.30    0.20
  -9   1   0    1.60    0.90
   9   1   0    1.40    0.30
   9   1   0    1.70    0.20
   9   1   0    1.00    0.30
  -9   1   0    1.50    0.30
 -11  -1   0    1.60    1.20
  11  -1   0    5.20    1.50
  11  -1   0    3.50    0.40
  11  -1   0    3.40    0.30
 -11  -1   0    2.80    0.40
 -11  -1   0    3.80    2.00
 -11  -1   0    3.60    0.50
 -11  -1   0    3.50    0.40
  11  -1   0    3.70    1.80
 -11   1   0    2.80    0.40
  11   1   0    4.30    0.40
 -11   1   0    3.30    0.40
  11   1   0    3.50    0.50
 -11   1   0    4.00    2.10
  11   1   0    3.10    0.40
 -11   1   0    2.70    0.40
  11   1   0    0.00    1.70
 -13  -1   0    1.30    1.40
 -13  -1   0    1.10    1.90
 -13  -1   0    0.50    0.30
  13  -1   0    2.00    1.40
  13  -1   0   -0.20    1.80
  13  -1   0    0.40    0.30
 -13  -1   0    0.60    0.40
  13  -1   0    0.70    0.20
 -13  -1   0    0.20    0.30
  13   1   0   -1.40    1.60
  13   1   0    0.60    0.30
 -13   1   0    1.20    0.30
 -13   1   0   -0.40    0.90
 -13   1   0    0.90    0.30
  13   1   0    0.70    0.30
 -13   1   0    2.80    2.20
  13   1   0   -0.20    0.40
 -13   1   0    1.00    0.30
 -15  -1   0    0.90    2.90
  15  -1   0    0.10    0.20
  15  -1   0   -2.30    2.60
  15  -1   0   -0.20    0.30
 -15  -1   0   -0.20    0.30
 -15  -1   0    0.10    0.30
 -15  -1   0    1.30    1.50
 -15  -1   0   -0.50    0.30
  15  -1   0   -1.20    1.20
 -15   1   0   -0.30    0.30
 -15   1   0    0.20    3.40
  15   1   0   -0.60    2.60
 -15   1   0    2.70    1.50
  15   1   0    0.30    0.30
 -15   1   0    0.40    0.30
 -15   1   0   -0.10    0.30
  15   1   0    2.30    1.60
  15   1   0    0.60    0.30
 -17  -1   0    5.70    2.20
  17  -1   0    3.00    3.80
  17  -1   0    3.40    1.80
 -17  -1   0    2.60    0.50
 -17  -1   0    5.00    0.60
 -17  -1   0    7.10    3.70
 -17  -1   0    3.50    0.60
 -17   1   0    5.60    4.20
 -17   1   0    4.70    2.00
 -17   1   0    4.10    0.70
  17   1   0    4.80    2.10
  17   1   0    3.30    0.40
  17   1   0    4.20    3.90
 -17   1   0    4.70    0.60
 -17   1   0    5.40    0.60
  19  -1   0   -1.00    1.30
  19  -1   0   -0.30    4.60
 -19  -1   0    0.40    0.40
 -19  -1   0    1.60    1.70
 -19  -1   0   -0.70    5.30
 -19  -1   0    0.10    0.40
 -19  -1   0   -0.30    0.40
 -19   1   0    0.00    0.40
 -19   1   0    0.00    0.40
  19   1   0    0.30    0.20
 -19   1   0    0.50    1.30
  19   1   0   -0.90    1.50
  19   1   0   -6.70    4.80
 -19   1   0    3.70    4.90
 -19   1   0    0.20    0.40
   0  -2   0    4.20    0.60
   0  -2   0    3.80    0.50
   0  -2   0    3.20    0.20
   0   2   0    3.60    0.20
   0   2   0    3.40    0.20
   0   2   0    3.30    0.60
   0   2   0    3.60    0.50
  -2  -2   0  436.86   19.60
   2   2   0  424.96   19.50
  -4  -2   0  653.23   30.80
   4  -2   0  715.43   29.80
  -4   2   0  708.03   29.80
   4   2   0  635.64   30.70
  -6  -2   0  379.56   18.50
   6  -2   0  369.56   17.40
   6   2   0  371.16   18.40
  -6   2   0  390.66   17.50
   8  -2   0   63.29    4.30
  -8  -2   0   62.89    2.80
   8  -2   0   58.39    2.60
   8  -2   0   60.09    2.80
  -8  -2   0   58.29    2.80
  -8  -2   0   57.49    4.30
  -8  -2   0   60.19    5.10
   8   2   0   59.69    4.80
   8   2   0   59.89    2.80
  -8   2   0   59.79    2.70
  -8   2   0   58.19    2.70
   8   2   0   62.59    2.70
  -8   2   0   54.79    4.20
   8   2   0   63.09    2.80
   8   2   0   58.39    4.20
  -8   2   0   61.09    3.80
  -8   2   0   56.79    2.70
 -10  -2   0    0.70    1.10
  10  -2   0    1.00    0.10
  10  -2   0    0.70    0.20
 -10  -2   0    0.80    0.30
  10  -2   0   -0.70    1.00
  10  -2   0   -0.20    0.70
  10  -2   0    1.00    0.10
 -10  -2   0    0.90    0.30
 -10  -2   0    1.30    0.30
 -10  -2   0    0.70    1.70
  10   2   0    3.90    2.00
  10   2   0    0.70    1.10
 -10   2   0    0.90    0.20
 -10   2   0    0.00    1.10
  10   2   0    1.70    0.30
  10   2   0    1.20    0.30
 -10   2   0    2.60    1.00
 -10   2   0    0.90    0.30
  12  -2   0    8.10    0.60
 -12  -2   0    9.30    0.80
 -12  -2   0    7.60    0.70
 -12  -2   0    9.70    0.80
  12  -2   0    9.60    2.00
 -12  -2   0    8.90    2.20
 -12  -2   0   12.90    3.30
  12   2   0    9.10    0.70
 -12   2   0    7.90    0.70
 -12   2   0    8.80    0.70
  12   2   0    4.80    2.60
  12   2   0    9.00    0.70
 -12   2   0    7.40    1.80
 -12   2   0    8.50    0.60
  12   2   0    8.80    0.60
  12   2   0   10.80    2.40
  14  -2   0   31.90    4.60
 -14  -2   0   23.10    1.40
 -14  -2   0   23.80    1.50
 -14  -2   0   23.20    3.70
 -14  -2   0   22.70    1.40
 -14  -2   0   21.50    4.70
  14  -2   0   23.80    1.30
  14  -2   0   21.70    3.10
 -14   2   0   24.40    3.40
 -14   2   0   27.40    4.50
 -14   2   0   25.80    1.40
 -14   2   0   22.90    1.30
 -14   2   0   25.20    1.40
  14   2   0   25.30    1.30
  14   2   0   24.20    1.40
 -16  -2   0   38.90    2.10
  16  -2   0   33.00    4.10
 -16  -2   0   31.00    4.80
 -16  -2   0   37.20    6.40
  16  -2   0   36.70    5.70
 -16  -2   0   37.50    2.00
 -16   2   0   36.70    2.00
 -16   2   0   35.30    2.00
 -16   2   0   38.80    4.50
  16   2   0   37.50    1.80
 -16   2   0   49.40    6.30
 -16   2   0   35.90    1.90
 -18  -2   0   15.10    1.20
 -18  -2   0   10.20    2.80
 -18  -2   0   17.50    5.60
  18  -2   0   16.30    3.10
 -18  -2   0   14.30    1.10
  18  -2   0   17.10    4.80
 -18  -2   0   13.80    1.20
 -18   2   0   15.00    1.10
  18   2   0   14.20    0.90
  18   2   0   16.00    3.50
 -18   2   0   12.80    2.90
  18   2   0   17.00    5.60
 -18   2   0   14.70    1.10
 -18   2   0   11.10    4.30
 -18   2   0   13.90    1.10
 -20  -2   0    7.50    5.90
 -20  -2   0   17.50    5.30
  20  -2   0    6.90    2.20
 -20  -2   0    6.30    1.30
  20  -2   0    1.20    5.40
 -20  -2   0    7.40    0.90
 -20  -2   0    7.80    1.00
 -20   2   0    8.80    2.50
 -20   2   0    6.80    0.80
 -20   2   0    7.20    0.90
  20   2   0    0.80    4.90
  20   2   0    7.60    0.60
 -20   2   0    5.90    5.60
  -1  -3   0  122.79    5.80
   1  -3   0  114.69    5.50
  -1  -3   0  119.29    6.10
  -1   3   0  114.09    5.50
   1   3   0  115.09    5.70
  -3  -3   0  851.91   37.00
   3   3   0  795.92   36.90
   5  -3   0   98.79    4.50
  -5  -3   0   95.59    5.50
   5  -3   0   90.09    4.70
  -5  -3   0   92.49    6.10
   5   3   0   89.29    6.00
  -5   3   0   93.79    4.70
  -5   3   0   94.59    4.50
   5   3   0   96.69    5.50
   7  -3   0   36.00    1.60
  -7  -3   0   36.80    1.70
  -7  -3   0   31.80    4.10
   7  -3   0   34.70    2.80
  -7  -3   0   35.90    3.30
  -7  -3   0   33.30    1.70
   7  -3   0   35.90    2.30
  -7   3   0   36.00    1.60
  -7   3   0   31.80    2.70
   7   3   0   32.20    4.10
   7   3   0   35.80    3.20
  -7   3   0   38.20    2.50
   7   3   0   32.80    1.70
   7   3   0   37.80    1.70
  -7   3   0   36.20    1.60
   7   3   0   34.80    1.80
  -7   3   0   35.20    1.60
  -9  -3   0   39.70    4.40
   9  -3   0   35.70    3.20
  -9  -3   0   32.50    3.70
   9  -3   0   31.10    2.60
  -9  -3   0   35.30    1.80
  -9  -3   0   35.10    1.80
  -9  -3   0   35.20    1.80
   9  -3   0   33.80    1.70
  -9   3   0   38.80    2.70
  -9   3   0   35.50    1.70
   9   3   0   38.10    1.80
   9   3   0   36.80    1.80
  -9   3   0   39.50    3.30
  -9   3   0   36.80    1.70
   9   3   0   37.80    1.80
   9   3   0   32.60    4.50
  -9   3   0   36.60    1.70
   9   3   0   35.10    3.40
 -11  -3   0   46.40    2.30
 -11  -3   0   43.90    2.30
 -11  -3   0   43.00    4.10
 -11  -3   0   44.00    5.90
 -11  -3   0   48.60    2.20
  11  -3   0   47.20    3.40
  11  -3   0   48.70    4.10
  11  -3   0   44.40    2.10
 -11   3   0   40.70    3.30
 -11   3   0   43.70    4.10
  11   3   0   45.90    5.10
 -11   3   0   44.90    2.10
  11   3   0   47.20    2.30
  11   3   0   39.30    4.00
 -11   3   0   44.70    2.20
  11   3   0   47.60    2.20
  11   3   0   49.10    2.30
 -11   3   0   43.60    2.10
 -13  -3   0    1.20    0.40
 -13  -3   0    0.60    0.40
 -13  -3   0    0.80    0.40
 -13  -3   0   -0.90    1.00
 -13  -3   0   -1.40    2.40
  13  -3   0    0.70    2.20
  13  -3   0    2.00    1.20
 -13   3   0    0.70    0.30
  13   3   0   -0.30    0.30
 -13   3   0    1.10    1.10
  13   3   0   -1.20    1.20
 -13   3   0    1.10    2.00
 -13   3   0    0.50    0.30
  13   3   0    0.80    2.50
 -13   3   0    0.70    0.30
  13   3   0    0.20    0.30
 -15  -3   0    1.10    0.50
 -15  -3   0    2.50    1.80
 -15  -3   0    1.30    0.40
 -15  -3   0    0.50    3.10
  15  -3   0    1.80    1.30
  15  -3   0    2.00    2.50
 -15  -3   0    1.10    0.50
 -15   3   0    1.40    0.40
 -15   3   0    1.90    1.30
  15   3   0    2.20    1.90
  15   3   0   -2.00    3.00
 -15   3   0    2.40    2.60
  15   3   0    1.50    0.40
  15   3   0    1.80    0.50
 -15   3   0    1.80    0.40
 -15   3   0    2.00    0.40
 -17  -3   0    1.80    0.50
 -17  -3   0   -1.90    3.60
  17  -3   0    1.60    2.80
 -17  -3   0    2.20    0.50
 -17  -3   0    2.50    0.60
  17  -3   0    0.10    1.20
 -17  -3   0    1.10    1.60
  17   3   0    3.50    2.10
  17   3   0    6.40    4.30
  17   3   0    1.10    0.40
 -17   3   0    0.40    1.30
 -17   3   0    0.80    0.40
 -17   3   0    1.80    3.40
 -17   3   0    0.90    0.40
 -17   3   0    1.60    0.40
 -19  -3   0    0.50    1.70
 -19  -3   0    0.20    0.40
  19  -3   0    3.90    4.40
  19  -3   0    0.20    1.30
 -19  -3   0   -0.40    0.40
 -19  -3   0   -6.60    4.90
 -19  -3   0    0.30    0.50
 -19   3   0    0.00    0.30
 -19   3   0    0.20    1.30
 -19   3   0   -4.50    4.10
 -19   3   0   -0.30    0.30
 -19   3   0   -0.40    0.40
  19   3   0    0.30    0.40
   0  -4   0  871.11   36.70
   0   4   0  783.62   36.40
  -2  -4   0   70.59    4.40
   2   4   0   62.49    4.20
   2   4   0   63.59    4.20
  -2   4   0   72.09    3.50
  -2   4   0   64.19    3.10
  -4  -4   0   47.90    2.20
  -4  -4   0   48.40    3.80
  -4  -4   0   44.40    3.20
  -4  -4   0   47.80    2.20
   4   4   0   48.60    2.20
   4   4   0   42.00    3.20
   4   4   0   47.30    3.90
   4   4   0   46.80    2.20
   4   4   0   48.70    2.20
  -6  -4   0    7.00    0.50
  -6  -4   0    4.90    0.50
   6  -4   0    7.30    0.80
   6  -4   0    6.60    0.90
  -6  -4   0    7.80    1.90
  -6  -4   0    6.70    0.60
  -6  -4   0    7.20    2.30
   6   4   0    5.90    0.50
   6   4   0    4.90    2.00
  -6   4   0    5.30    0.70
   6   4   0    6.30    0.50
  -6   4   0    5.70    0.90
   6   4   0    6.60    1.60
   6   4   0    6.50    0.50
  -6   4   0    6.10    0.40
  -6   4   0    6.10    0.40
   8  -4   0    9.00    1.50
  -8  -4   0    7.00    3.30
  -8  -4   0    7.80    0.60
  -8  -4   0    7.80    0.70
  -8  -4   0    7.30    1.80
  -8  -4   0    7.90    0.60
   8  -4   0    7.00    1.00
   8   4   0    8.40    0.60
  -8   4   0    8.90    1.20
   8   4   0    8.10    0.60
   8   4   0    8.00    0.60
  -8   4   0    7.50    0.50
  -8   4   0    7.40    0.50
  -8   4   0    7.00    0.40
   8   4   0    6.80    2.50
   8   4   0    5.80    1.70
  -8   4   0    9.80    1.50
 -10  -4   0  261.17   15.80
  10  -4   0  280.77   13.30
  10  -4   0  274.37   13.90
 -10   4   0  284.87   14.00
  10   4   0  311.87   15.00
 -10   4   0  295.67   13.40
  10   4   0  272.07   15.80
  12  -4   0    2.70    1.10
 -12  -4   0    1.60    1.30
 -12  -4   0    4.10    2.40
 -12  -4   0    3.60    0.50
  12  -4   0    6.00    2.00
 -12  -4   0    2.30    0.50
 -12  -4   0    3.50    0.50
 -12   4   0    3.80    2.00
 -12   4   0    3.40    0.40
 -12   4   0    2.10    1.00
 -12   4   0    3.50    0.40
  12   4   0    2.50    1.60
  12   4   0    2.70    0.50
  12   4   0    2.60    0.50
  12   4   0    4.20    0.50
 -12   4   0    3.80    0.40
 -14  -4   0    4.00    0.60
 -14  -4   0    4.70    0.70
 -14  -4   0    3.40    0.50
  14  -4   0    3.80    1.40
 -14  -4   0    6.00    3.70
  14  -4   0    1.20    2.00
 -14  -4   0    8.20    2.60
 -14   4   0    4.30    0.50
 -14   4   0    3.10    1.40
 -14   4   0    4.30    0.50
  14   4   0    4.30    0.50
 -14   4   0    1.70    2.30
  14   4   0    5.00    0.70
  14   4   0    1.10    2.30
  14   4   0    0.70    1.80
 -14   4   0    3.20    0.40
 -16  -4   0   46.10    7.50
 -16  -4   0   49.90    2.70
  16  -4   0   63.59    6.00
  16  -4   0   47.20    4.10
 -16  -4   0   50.89    2.70
 -16  -4   0   57.79    6.50
 -16  -4   0   47.30    2.60
  16   4   0   48.90    2.50
 -16   4   0   50.89    2.50
  16   4   0   51.29    6.20
 -16   4   0   47.70    4.20
 -16   4   0   52.79    2.50
  16   4   0   67.79    8.70
 -16   4   0   55.39    6.10
 -16   4   0   52.69    2.50
 -18  -4   0    1.10    1.60
  18  -4   0    0.60    1.20
 -18  -4   0    2.00    0.50
 -18  -4   0    2.10    0.60
 -18  -4   0   -3.30    4.70
 -18  -4   0    2.00    0.60
  18  -4   0   -1.00    3.20
 -18   4   0    1.40    1.40
 -18   4   0    1.40    0.40
 -18   4   0    2.70    0.50
 -18   4   0    2.50    0.50
  18   4   0    1.40    5.00
 -18   4   0    0.20    3.40
  18   4   0    0.60    1.50
  18   4   0    2.80    0.50
 -20  -4   0    3.90    0.70
 -20  -4   0    0.30    2.30
 -20  -4   0    3.70    6.70
  20  -4   0    2.50    1.60
 -20  -4   0    3.70    0.80
 -20  -4   0    3.40    0.70
  20  -4   0   -2.90    4.40
  20   4   0   -2.20    6.80
 -20   4   0    4.50    0.70
 -20   4   0    5.70    4.70
  20   4   0    2.90    0.50
 -20   4   0    4.80    0.80
 -20   4   0    1.80    1.50
  -1  -5   0  424.96   19.70
   1  -5   0  437.06   19.20
   1   5   0  408.86   19.60
  -1   5   0  418.96   19.10
   3  -5   0    0.20    0.30
  -3  -5   0    0.10    0.10
  -3  -5   0    0.10    0.60
  -3  -5   0    0.10    0.20
  -3  -5   0    0.30    0.90
   3  -5   0    0.20    0.20
  -3  -5   0    0.20    0.20
   3   5   0    0.10    0.20
   3   5   0    0.40    0.20
   3   5   0    0.30    0.20
   3   5   0    2.10    1.30
  -3   5   0   -0.10    0.20
   3   5   0    0.50    0.80
  -5  -5   0    7.50    1.80
  -5  -5   0    5.70    0.50
  -5  -5   0    6.10    0.50
  -5  -5   0    4.70    2.00
  -5  -5   0    5.90    0.50
   5   5   0    6.20    1.60
   5   5   0    5.60    0.50
   5   5   0    4.30    0.40
   5   5   0    6.00    0.50
   5   5   0    4.30    1.90
  -7  -5   0    2.90    0.40
  -7  -5   0    5.00    0.50
   7  -5   0    3.10    0.70
  -7  -5   0    3.90    0.60
  -7  -5   0    2.90    1.70
  -7  -5   0    2.50    1.20
  -7   5   0    3.40    0.50
   7   5   0    2.00    1.50
  -7   5   0    2.80    0.20
   7   5   0    2.50    0.40
   7   5   0    4.20    1.40
  -7   5   0    3.40    0.20
  -7   5   0    3.40    0.70
   7   5   0    3.50    0.40
   7   5   0    4.40    0.50
   9  -5   0   56.89    3.70
  -9  -5   0   61.79    2.90
  -9  -5   0   61.49    2.90
   9  -5   0   54.19    3.30
  -9  -5   0   67.59    6.20
  -9  -5   0   61.59    2.80
  -9  -5   0   62.99    4.90
   9   5   0   59.99    2.80
   9   5   0   61.79    6.70
   9   5   0   68.99    5.00
  -9   5   0   57.19    2.60
  -9   5   0   62.39    3.80
   9   5   0   58.59    2.90
   9   5   0   63.39    2.90
  -9   5   0   57.19    3.30
  -9   5   0   57.39    2.70
  -9   5   0   59.29    2.70
 -11  -5   0   38.20    4.60
 -11  -5   0   31.20    1.70
  11  -5   0   30.30    2.40
 -11  -5   0   33.30    1.80
 -11  -5   0   31.30    1.80
  11  -5   0   33.70    3.00
 -11   5   0   33.20    2.50
 -11   5   0   29.60    1.50
 -11   5   0   31.80    1.50
  11   5   0   33.50    1.70
 -11   5   0   33.30    1.50
  11   5   0   32.00    1.80
  11   5   0   33.20    1.80
  11   5   0   35.50    4.40
 -11   5   0   38.00    3.30
 -13  -5   0   94.29    7.50
 -13  -5   0   90.29    4.30
 -13  -5   0   93.29    4.30
 -13  -5   0   94.59    4.20
 -13  -5   0   79.29    8.40
  13  -5   0   88.09    5.30
  13  -5   0   82.59    6.00
 -13   5   0   86.49    5.30
  13   5   0   85.09    8.30
 -13   5   0   92.19    4.10
  13   5   0   81.49    4.40
  13   5   0   90.29    4.10
 -13   5   0   83.39    5.90
  13   5   0   94.59    7.90
  13   5   0   90.39    4.20
 -13   5   0   93.19    4.00
 -13   5   0   87.39    4.00
 -15  -5   0   12.50    3.60
  15  -5   0   12.90    2.10
 -15  -5   0   11.50    1.00
 -15  -5   0   11.10    1.10
 -15  -5   0   13.40    4.70
  15  -5   0    7.10    2.60
 -15  -5   0   14.20    1.00
  15   5   0   15.20    4.90
 -15   5   0   15.90    3.00
 -15   5   0   12.90    0.90
 -15   5   0   12.80    0.80
 -15   5   0   14.00    2.20
  15   5   0   13.40    3.50
  15   5   0   13.50    0.90
 -15   5   0   11.10    0.80
  17  -5   0    6.00    2.90
 -17  -5   0   12.50    3.30
 -17  -5   0   15.50   10.20
 -17  -5   0    6.80    0.90
 -17  -5   0    9.00    0.90
 -17  -5   0    8.20    1.50
 -17   5   0    8.50    0.70
  17   5   0    8.70    3.00
 -17   5   0    9.70    2.10
  17   5   0    3.70    4.80
  17   5   0    7.90    0.80
 -17   5   0    7.60    0.70
 -17   5   0    8.50    3.40
 -19  -5   0   -5.20    5.70
 -19  -5   0    0.90    2.00
 -19  -5   0   -0.20    0.40
 -19  -5   0    0.20    0.50
 -19  -5   0   -0.10    0.50
  19  -5   0    4.10    3.70
 -19   5   0   -0.20    1.00
 -19   5   0   -1.40    3.40
 -19   5   0   -0.20    0.30
  19   5   0   -0.60    0.30
  19   5   0    2.40    6.30
 -19   5   0    0.20    0.30
   0  -6   0  217.48   10.80
   0   6   0  219.28   10.30
   0   6   0  211.48   10.70
   2  -6   0   11.20    0.60
  -2  -6   0   11.60    1.70
   2  -6   0   11.70    1.50
  -2  -6   0   11.40    0.70
  -2  -6   0   12.40    0.70
   2  -6   0   11.50    1.10
   2  -6   0   10.00    0.60
  -2  -6   0   13.80    2.40
   2   6   0   12.50    1.80
   2   6   0   11.60    0.70
  -2   6   0   11.50    0.60
   2   6   0   12.20    0.70
  -2   6   0   11.10    0.60
  -2   6   0   11.20    1.10
  -2   6   0   12.90    1.50
   2   6   0   12.00    0.70
   2   6   0    8.80    1.80
  -4  -6   0  141.79    7.80
  -4  -6   0  136.69    8.50
   4   6   0  138.99    8.60
   4   6   0  148.39    7.90
  -6  -6   0    3.10    1.40
  -6  -6   0   -1.00    1.70
  -6  -6   0    1.30    0.30
  -6  -6   0    1.30    0.40
  -6  -6   0    1.00    0.30
   6   6   0    1.30    0.30
   6   6   0    1.10    0.30
   6   6   0    1.90    0.30
   6   6   0    2.50    1.50
   6   6   0    0.70    1.10
  -8  -6   0   66.59    3.20
  -8  -6   0   65.59    3.20
  -8  -6   0   68.09    5.20
  -8  -6   0   69.19    3.30
  -8  -6   0   70.29    6.30
   8   6   0   68.09    3.20
   8   6   0   69.79    3.20
   8   6   0   69.89    3.20
   8   6   0   66.29    5.90
   8   6   0   68.19    5.20
 -10  -6   0   45.30    6.30
  10  -6   0   50.59    3.20
 -10  -6   0   53.69    2.60
 -10  -6   0   53.09    2.50
 -10  -6   0   56.79    4.90
 -10  -6   0   54.29    2.60
 -10   6   0   53.79    2.90
  10   6   0   47.90    5.40
 -10   6   0   54.99    3.20
 -10   6   0   49.50    2.30
  10   6   0   51.69    2.60
  10   6   0   51.39    2.50
  10   6   0   52.59    4.60
 -10   6   0   50.29    2.30
  10   6   0   51.49    2.60
 -10   6   0   51.29    2.30
 -12  -6   0    2.90    0.50
 -12  -6   0    2.90    0.60
 -12  -6   0    3.10    0.50
 -12  -6   0    4.50    1.90
 -12  -6   0    0.80    2.10
  12  -6   0    2.20    1.40
 -12   6   0    3.40    1.50
  12   6   0    2.50    0.60
 -12   6   0    2.80    0.90
  12   6   0    2.20    0.50
  12   6   0    4.70    2.10
 -12   6   0    3.20    0.40
  12   6   0    3.30    0.50
  12   6   0    5.60    3.40
 -12   6   0    3.80    0.30
 -12   6   0    3.00    0.30
 -14  -6   0   10.30    1.00
 -14  -6   0   13.50    4.20
 -14  -6   0    9.50    1.00
 -14  -6   0   10.90    1.00
  14  -6   0   12.00    2.40
 -14  -6   0    9.80    2.80
  14   6   0   11.30    4.30
 -14   6   0   14.80    2.70
  14   6   0   12.70    3.20
 -14   6   0   10.40    0.70
  14   6   0   10.50    1.00
 -14   6   0   10.20    0.70
 -14   6   0   11.00    0.70
  14   6   0    9.40    0.80
 -14   6   0   12.30    1.90
 -16  -6   0    0.40    0.40
 -16  -6   0    0.20    0.40
 -16  -6   0    0.10    1.50
 -16  -6   0    1.10    0.50
 -16  -6   0    2.90    4.20
 -16   6   0   -1.00    0.70
 -16   6   0    0.60    0.30
 -16   6   0    1.90    2.50
 -16   6   0    0.50    0.30
  16   6   0    0.20    1.50
 -16   6   0    0.80    0.30
  16   6   0    1.40    0.40
  16   6   0    1.60    3.90
 -18  -6   0   24.20    1.70
 -18  -6   0   33.70    5.70
  18  -6   0   30.90    4.30
 -18  -6   0   24.00    7.40
 -18  -6   0   27.50    1.80
 -18  -6   0   26.60    1.80
  18   6   0   21.80    4.60
 -18   6   0   27.10    4.40
 -18   6   0   23.40    1.40
 -18   6   0   27.10    1.40
 -18   6   0   25.10    1.40
  18   6   0   21.90    7.80
 -18   6   0   22.80    2.90
 -20  -6   0    1.00    0.50
 -20  -6   0    1.20    1.00
 -20  -6   0    1.00    0.60
  20  -6   0    0.40    3.90
 -20  -6   0   10.00    9.60
 -20   6   0    0.30    0.40
  20   6   0    4.70    8.30
 -20   6   0    0.80    0.40
 -20   6   0    2.60    4.00
   1  -7   0   62.19    4.20
   1  -7   0   66.59    3.00
  -1  -7   0   65.09    3.00
  -1  -7   0   64.09    4.20
   1  -7   0   72.39    3.90
  -1  -7   0   68.29    4.80
   1  -7   0   65.09    3.00
   1   7   0   68.29    3.00
  -1   7   0   62.89    4.20
  -1   7   0   62.99    3.80
   1   7   0   63.09    4.70
   1   7   0   66.39    3.00
  -1   7   0   67.69    2.90
   1   7   0   55.99    4.00
  -1   7   0   65.99    3.00
  -1   7   0   74.39    3.00
   1   7   0   66.19    3.00
  -3  -7   0   39.20    1.80
  -3  -7   0   34.90    1.70
  -3  -7   0   34.90    3.10
   3  -7   0   32.00    2.30
   3  -7   0   33.40    2.10
  -3  -7   0   35.60    3.80
   3  -7   0   36.90    1.60
   3  -7   0   33.00    1.60
   3   7   0   36.80    3.80
  -3   7   0   33.30    2.40
   3   7   0   36.00    1.70
   3   7   0   36.40    1.70
  -3   7   0   36.20    2.10
   3   7   0   33.40    3.10
   3   7   0   37.30    1.80
  -5  -7   0   22.50    1.30
  -5  -7   0   23.00    3.00
  -5  -7   0   25.40    1.30
  -5  -7   0   23.40    1.30
  -5  -7   0   24.20    3.90
   5   7   0   23.60    1.20
   5   7   0   30.00    3.40
   5   7   0   21.30    3.40
   5   7   0   23.40    1.30
  -7  -7   0   78.29    3.60
  -7  -7   0   61.39    5.20
  -7  -7   0   72.89    3.60
  -7  -7   0   78.19    3.50
  -7  -7   0   67.99    6.30
   7   7   0   78.29    3.50
   7   7   0   73.69    3.50
   7   7   0   82.49    6.50
   7   7   0   71.09    5.40
   7   7   0   79.69    3.60
  -9  -7   0   64.19    6.50
  -9  -7   0   59.79    5.20
  -9  -7   0   62.59    3.10
  -9  -7   0   65.19    3.10
  -9  -7   0   65.69    3.10
   9   7   0   62.59    3.10
   9   7   0   65.19    3.00
   9   7   0   63.89    5.30
   9   7   0   65.79    3.10
   9   7   0   62.19    6.40
  11  -7   0   57.59    2.80
 -11  -7   0   57.59    2.90
 -11  -7   0   56.19    2.80
 -11  -7   0   57.09    2.80
 -11  -7   0   51.49    5.00
 -11  -7   0   61.39    6.50
  11   7   0   65.59    5.50
  11   7   0   53.59    2.80
 -11   7   0   55.69    2.50
  11   7   0   59.79    2.80
 -11   7   0   52.39    2.80
 -11   7   0   56.29    2.50
  11   7   0   56.59    2.80
 -11   7   0   56.39    2.50
  11   7   0   61.69    6.80
 -13  -7   0    0.90    0.50
 -13  -7   0    0.70    0.40
 -13  -7   0    0.40    0.40
 -13  -7   0    3.60    3.50
 -13  -7   0    1.80    1.90
  13   7   0   -1.20    1.40
  13   7   0    0.80    0.40
 -13   7   0    0.20    0.20
  13   7   0    1.50    3.40
 -13   7   0    0.60    0.20
 -13   7   0    0.30    0.20
  13   7   0   -0.10    0.40
  13   7   0    0.70    0.40
 -13   7   0    0.50    0.50
 -15  -7   0    2.60    4.40
 -15  -7   0    1.20    0.50
 -15  -7   0    1.40    0.50
 -15  -7   0    0.20    1.80
 -15  -7   0    1.30    0.50
  15  -7   0    1.60    1.60
 -15   7   0    1.40    0.70
 -15   7   0    1.00    0.30
 -15   7   0    1.00    0.30
  15   7   0    6.80    4.50
  15   7   0    4.10    2.40
 -15   7   0    1.30    0.30
 -15   7   0    1.50    1.70
 -17  -7   0    0.20    0.50
 -17  -7   0    0.20    0.40
 -17  -7   0   -0.20    0.40
 -17  -7   0    0.40    1.80
 -17  -7   0    7.90    6.00
  17  -7   0    0.80    2.10
 -17   7   0    0.10    0.70
  17   7   0    1.20    2.00
 -17   7   0    0.70    2.10
 -17   7   0    0.10    0.30
  17   7   0   -2.00    5.30
 -17   7   0   -0.30    0.30
 -17   7   0    0.10    0.20
 -19  -7   0   14.90    7.40
 -19  -7   0    0.10    0.40
 -19  -7   0    0.30    1.50
  19  -7   0    1.90    2.70
 -19  -7   0    0.00    0.50
 -19  -7   0    0.30    0.50
  19   7   0   12.60    6.80
 -19   7   0    0.80    0.30
 -19   7   0    0.90    0.40
 -19   7   0    1.10    0.90
 -19   7   0   -0.50    2.80
 -19   7   0    0.90    0.30
  19   7   0   -0.30    0.40
   0  -8   0  124.09    7.30
   0  -8   0  122.69    6.70
   0  -8   0  125.59    5.50
   0   8   0  122.69    6.70
   0   8   0  130.49    7.40
  -2  -8   0    1.10    1.10
   2  -8   0    5.00    1.30
  -2  -8   0    3.10    0.40
  -2  -8   0    3.20    0.40
  -2  -8   0    1.30    1.60
   2  -8   0    4.90    1.00
   2   8   0    3.90    0.40
  -2   8   0    4.60    0.40
   2   8   0    3.90    0.40
   2   8   0    4.40    1.80
  -2   8   0    4.80    1.40
  -2   8   0    4.30    0.90
   2   8   0    5.80    1.50
   2   8   0    3.30    0.40
   4  -8   0    5.90    0.70
  -4  -8   0   12.50    2.80
  -4  -8   0    6.50    0.60
   4  -8   0    5.70    0.90
  -4  -8   0    6.70    0.60
  -4  -8   0    6.20    1.70
   4   8   0    5.20    0.50
  -4   8   0    7.50    0.90
   4   8   0    8.80    1.90
   4   8   0    6.80    0.60
   4   8   0    8.70    2.60
   4   8   0    6.60    0.60
  -6  -8   0    4.90    1.70
  -6  -8   0    1.70    0.40
  -6  -8   0    3.90    2.40
  -6  -8   0    3.40    0.40
  -6  -8   0    2.50    0.40
   6   8   0    2.70    0.40
   6   8   0    1.40    1.80
   6   8   0    2.80    0.40
   6   8   0    2.50    0.40
   6   8   0    2.50    1.40
  -8  -8   0   21.90    3.50
  -8  -8   0   18.00    1.10
  -8  -8   0   21.80    4.50
  -8  -8   0   18.00    1.20
  -8  -8   0   16.90    1.10
   8   8   0   18.90    1.20
   8   8   0   19.80    1.20
   8   8   0   17.40    1.10
   8   8   0   18.50    3.20
   8   8   0   24.00    4.40
 -10  -8   0   10.00    0.90
 -10  -8   0    2.50    3.30
 -10  -8   0    9.80    2.60
 -10  -8   0    8.10    0.80
 -10  -8   0    9.30    0.80
  10   8   0    8.70    0.70
  10   8   0    6.90    3.50
  10   8   0    6.90    0.80
  10   8   0    6.50    2.30
  10   8   0    9.50    0.80
 -12  -8   0   82.69    6.80
 -12  -8   0   71.59    3.70
 -12  -8   0   80.29    3.60
 -12  -8   0   75.39    3.70
 -12  -8   0   81.49    8.30
  12   8   0   75.59    3.70
  12   8   0   77.89    3.60
  12   8   0   65.89    6.30
 -12   8   0   69.19    3.30
  12   8   0   76.79    3.70
  12   8   0   75.49    8.30
 -14  -8   0    0.80    4.00
 -14  -8   0    0.70    0.40
 -14  -8   0    0.70    0.50
 -14  -8   0   -0.80    1.60
 -14  -8   0    0.70    0.40
  14   8   0   -1.00    1.30
 -14   8   0    1.10    0.20
  14   8   0    1.10    0.50
  14   8   0   -1.30    2.70
 -16  -8   0   11.90    6.20
 -16  -8   0    8.80    1.00
 -16  -8   0   13.20    1.20
 -16  -8   0   10.30    1.00
 -16  -8   0   15.60    4.00
  16   8   0    7.70    3.20
  16   8   0   15.90    6.50
 -16   8   0   10.90    0.70
 -18  -8   0    1.70    0.70
 -18  -8   0    3.30    0.60
 -18  -8   0   -2.20    6.60
 -18  -8   0    6.30    2.70
 -18  -8   0    1.90    0.60
  18   8   0    1.60    2.30
  18   8   0   15.50    7.40
 -18   8   0    2.40    0.30
 -18   8   0    2.30    0.40
 -18   8   0    2.60    0.30
  -1  -9   0  202.68   10.80
  -1  -9   0  191.68    8.30
   1  -9   0  178.28   10.00
  -1  -9   0  187.88    9.80
   1  -9   0  183.58    9.40
  -1   9   0  198.88    9.50
   1   9   0  194.68    9.80
  -1   9   0  181.98    9.90
   1   9   0  178.28   10.40
  -3  -9   0   18.30    3.30
   3  -9   0   15.30    1.40
   3  -9   0   15.30    0.80
  -3  -9   0   14.00    0.90
   3  -9   0   13.70    1.80
  -3  -9   0   15.30    2.40
   3  -9   0   14.20    0.70
  -3  -9   0   14.40    0.90
   3   9   0   15.20    0.90
  -3   9   0   15.30    1.40
   3   9   0   14.00    2.80
   3   9   0   13.20    0.80
  -3   9   0   17.10    1.90
   3   9   0   17.50    2.60
   3   9   0   15.60    0.90
  -5  -9   0   -0.10    0.90
  -5  -9   0    0.40    0.30
  -5  -9   0    2.70    2.00
  -5  -9   0    0.50    0.30
   5   9   0    0.60    0.30
   5   9   0    0.20    0.90
   5   9   0    1.00    1.50
   5   9   0    0.40    0.20
   5   9   0    0.10    0.20
  -7  -9   0   71.69    6.60
  -7  -9   0   64.59    3.20
  -7  -9   0   66.19    3.20
  -7  -9   0   64.89    3.10
  -7  -9   0   59.99    5.20
   7   9   0   65.09    6.40
   7   9   0   60.39    5.20
   7   9   0   67.59    3.10
   7   9   0   62.19    3.10
   7   9   0   65.99    3.10
  -9  -9   0   57.99    2.90
  -9  -9   0   52.19    5.20
  -9  -9   0   60.09    3.00
  -9  -9   0   62.69    6.60
  -9  -9   0   60.39    3.00
   9   9   0   61.89    3.00
   9   9   0   62.49    5.50
   9   9   0   62.49    2.90
   9   9   0   57.49    7.50
   9   9   0   59.29    3.00
 -11  -9   0    4.60    0.70
 -11  -9   0    5.30    2.20
 -11  -9   0    3.40    3.00
 -11  -9   0    4.80    0.60
 -11  -9   0    4.30    0.70
  11   9   0    4.00    2.20
  11   9   0    4.40    0.70
 -11   9   0    3.20    0.30
  11   9   0    3.20    0.50
  11   9   0    0.10    3.40
  11   9   0    3.10    0.60
 -13  -9   0   40.80    2.30
 -13  -9   0   41.20    2.20
 -13  -9   0   45.40    7.40
 -13  -9   0   39.50    2.30
 -13  -9   0   51.59    6.40
  13   9   0   31.00    5.00
  13   9   0   32.40    6.60
 -13   9   0   40.20    1.80
 -15  -9   0   13.30    5.50
 -15  -9   0   12.20    1.10
 -15  -9   0    9.50    3.20
 -15  -9   0   14.20    1.20
 -15  -9   0   15.60    1.30
  15   9   0   12.40    3.60
 -15   9   0   12.20    0.80
  15   9   0   30.60    6.90
 -17  -9   0    1.70    1.80
 -17  -9   0    0.10    0.50
 -17  -9   0   -0.30    0.50
 -17  -9   0    3.40    5.00
  17   9   0   -1.70    6.30
  17   9   0   -0.80    2.10
 -17   9   0    0.10    0.30
   0 -10   0  181.28    8.00
   0 -10   0  184.68    9.50
   0 -10   0  183.88   10.30
   0  10   0  187.28    9.50
   0  10   0  168.58   10.10
  -2 -10   0   21.90    3.60
  -2 -10   0   20.20    2.70
   2 -10   0   18.40    2.10
  -2 -10   0   16.60    1.00
   2 -10   0   19.30    1.00
   2 -10   0   18.30    2.60
  -2 -10   0   16.70    1.00
   2 -10   0   17.20    0.90
   2  10   0   17.30    3.10
   2  10   0   17.60    1.00
  -2  10   0   22.50    2.80
   2  10   0   17.80    1.00
  -2  10   0   17.80    0.90
   2  10   0   18.10    1.00
   2  10   0   19.20    2.60
  -2  10   0   18.90    0.90
  -2  10   0   17.60    2.00
  -4 -10   0    7.10    0.70
   4 -10   0    7.10    0.40
  -4 -10   0    6.80    0.60
   4 -10   0    7.00    0.40
   4 -10   0    7.20    1.30
   4 -10   0    7.50    1.00
  -4 -10   0    7.20    2.70
  -4 -10   0    9.90    2.10
   4  10   0    9.60    2.80
   4  10   0    8.00    2.00
   4  10   0    7.10    0.60
   4  10   0    6.40    0.60
  -4  10   0    7.90    1.30
   4  10   0    7.50    0.60
  -6 -10   0    3.30    1.50
  -6 -10   0    1.60    0.40
  -6 -10   0    1.20    1.70
  -6 -10   0    1.70    0.40
   6  10   0    0.60    0.30
   6  10   0    1.50    0.40
   6  10   0    1.60    0.40
   6  10   0    4.20    2.50
   6  10   0    0.90    1.30
  -8 -10   0   18.40    1.20
  -8 -10   0   18.90    1.20
  -8 -10   0   20.80    4.70
  -8 -10   0   19.40    3.50
   8  10   0   18.40    1.20
   8  10   0   20.90    4.60
   8  10   0   21.00    3.60
   8  10   0   19.10    1.20
   8  10   0   17.90    1.30
 -10 -10   0   11.30    1.00
 -10 -10   0   11.50    3.80
 -10 -10   0   11.60    2.90
 -10 -10   0   12.80    0.90
 -10 -10   0    9.40    1.00
  10  10   0   10.80    3.00
  10  10   0    9.60    0.80
  10  10   0   12.20    0.90
  10  10   0    7.40    0.80
  10  10   0    6.80    3.80
 -12 -10   0   -3.90    2.60
 -12 -10   0    0.10    0.40
 -12 -10   0   -0.10    0.40
 -12 -10   0    1.20    1.60
 -12 -10   0    0.40    0.50
  12  10   0   -0.40    0.40
  12  10   0    0.70    3.90
  12  10   0    0.40    0.50
  12  10   0   -0.70    1.70
 -14 -10   0   29.00    1.80
 -14 -10   0   27.60    1.80
 -14 -10   0   20.70    4.30
 -14 -10   0   29.40    6.50
  14  10   0   30.30    7.00
  14  10   0   23.10    4.70
 -14  10   0   25.90    1.30
  14  10   0   27.90    1.70
 -16 -10   0   -4.60    4.10
 -16 -10   0   -0.10    0.50
 -16 -10   0    2.10    1.90
 -16 -10   0    0.20    0.50
 -16  10   0    0.40    0.20
  16  10   0   -5.10    5.80
  16  10   0   -0.10    1.90
 -18 -10   0    7.50    8.00
 -18 -10   0    0.90    0.60
 -18 -10   0    0.00    0.60
  18  10   0   -4.50    7.90
 -18  10   0    1.20    0.30
   1 -11   0   12.70    2.60
   1 -11   0   12.00    0.70
  -1 -11   0   10.40    0.80
   1 -11   0   11.20    0.70
  -1 -11   0   13.30    2.80
  -1 -11   0   14.80    2.40
   1 -11   0   12.80    1.90
   1  11   0   11.20    2.50
   1  11   0   10.50    0.70
   1  11   0   11.20    0.80
  -1  11   0   12.00    0.70
  -1  11   0   11.40    2.50
   1  11   0   10.60    0.70
   1  11   0   12.50    2.10
  -1  11   0   12.70    0.70
  -1  11   0   11.80    0.70
  -1  11   0   13.90    2.00
   3 -11   0  119.79    5.20
  -3 -11   0  120.19    5.30
   3 -11   0  105.39    6.60
   3 -11   0  114.99    5.20
  -3 -11   0  109.79    8.30
   3 -11   0  121.69    6.30
  -3 -11   0  122.59    5.40
  -3 -11   0  121.09    7.50
   3  11   0  118.89    5.30
  -3  11   0  116.49    6.20
   3  11   0  122.59    5.30
   3  11   0  126.69    7.60
   3  11   0  116.69    5.30
   3  11   0  102.19    8.10
  -3  11   0  117.49    6.80
  -3  11   0  116.29    5.20
  -5 -11   0   85.99    7.60
   5 -11   0   96.59    4.40
  -5 -11   0   86.79    6.60
   5 -11   0   94.39    4.40
  -5 -11   0   84.39    4.20
  -5 -11   0   87.89    4.20
   5  11   0   82.39    7.40
   5  11   0   95.59    6.70
   5  11   0   84.09    4.20
   5  11   0   90.99    4.10
   5  11   0   93.99    4.20
  -7 -11   0    1.90    1.50
  -7 -11   0    1.20    0.40
  -7 -11   0   -0.60    2.10
  -7 -11   0    2.00    0.50
   7  11   0    0.50    0.40
   7  11   0    0.80    2.60
   7  11   0    1.60    0.40
   7  11   0    0.00    1.50
   7  11   0    1.50    0.40
  -9 -11   0    4.20    3.40
  -9 -11   0    2.70    0.50
  -9 -11   0    4.00    0.60
  -9 -11   0    1.00    1.60
   9  11   0    4.70    2.90
   9  11   0    3.40    0.60
   9  11   0    1.20    1.70
   9  11   0    2.60    0.50
   9  11   0    3.70    0.60
 -11 -11   0   57.29    3.00
 -11 -11   0   65.69    7.30
 -11 -11   0   56.79    3.00
 -11 -11   0   66.29    7.50
  11  11   0   58.29    3.00
  11  11   0   56.29    3.00
  11  11   0   67.39    9.10
  11  11   0   57.29    6.80
 -13 -11   0   -0.30    0.40
 -13 -11   0    2.90    4.60
 -13 -11   0    1.10    1.70
 -13 -11   0    0.70    0.50
  13  11   0   -0.20    0.40
  13  11   0    3.10    6.00
  13  11   0   -2.30    1.40
 -15 -11   0   13.90    1.30
 -15 -11   0    3.40    6.80
 -15 -11   0   18.10    4.40
 -15 -11   0   12.20    1.30
 -15  11   0   12.80    0.70
  15  11   0   12.80    3.90
  15  11   0   16.90    7.70
 -17 -11   0   10.80    7.90
 -17 -11   0   -0.30    1.70
  17  11   0    2.90    8.10
  17  11   0    3.40    2.70
   0 -12   0    1.50    0.30
   0 -12   0    2.30    1.20
   0 -12   0    1.70    1.90
   0 -12   0    2.00    0.30
   0  12   0    2.10    2.00
   0  12   0    2.10    0.30
   0  12   0    1.70    0.30
   0  12   0    1.90    0.30
   0  12   0    1.60    1.20
  -2 -12   0  139.39    8.50
   2 -12   0  149.39    6.30
   2 -12   0  146.59    8.50
   2 -12   0  134.79    6.20
   2 -12   0  154.18    7.80
  -2 -12   0  140.39    6.40
  -2 -12   0  137.59    9.60
  -2  12   0  159.78    8.60
   2  12   0  140.59    6.40
   2  12   0  134.19    6.30
   2  12   0  136.19    6.30
   2  12   0  145.19    8.50
   2  12   0  140.79    9.50
  -2  12   0  133.79    7.60
  -2  12   0  141.19    6.20
   4 -12   0    0.80    1.10
  -4 -12   0   -0.20    0.30
   4 -12   0    0.10    0.20
  -4 -12   0    1.50    2.20
  -4 -12   0    0.90    1.20
  -4 -12   0    0.30    0.30
   4 -12   0    0.80    0.60
   4 -12   0    0.20    0.20
   4  12   0    0.60    0.30
  -4  12   0    0.00    1.10
   4  12   0    0.40    0.30
   4  12   0    0.60    1.20
  -4  12   0    0.50    0.20
   4  12   0    2.20    2.30
   4  12   0    0.50    0.30
  -6 -12   0   26.40    1.60
  -6 -12   0   25.40    4.00
  -6 -12   0   28.50    1.60
  -6 -12   0   27.40    5.00
   6  12   0   26.50    1.50
  -6  12   0   24.80    1.20
   6  12   0   25.30    3.90
   6  12   0   26.10    4.90
   6  12   0   26.30    1.50
   6  12   0   28.30    1.60
  -8 -12   0   13.70    1.10
  -8 -12   0   12.10    4.20
  -8 -12   0   11.60    3.00
   8  12   0   14.60    3.10
   8  12   0   14.80    3.90
   8  12   0   12.60    1.10
   8  12   0   12.60    1.00
 -10 -12   0   -2.20    2.60
 -10 -12   0    0.60    0.40
 -10 -12   0    0.10    0.40
 -10 -12   0   -0.20    1.40
  10  12   0    0.60    0.50
  10  12   0    0.30    0.40
  10  12   0   -1.20    2.70
 -12 -12   0    0.50    0.40
 -12 -12   0   -0.30    0.40
 -12 -12   0    2.90    2.20
 -12 -12   0    3.60    4.60
  12  12   0   -1.70    4.40
  12  12   0    0.20    2.00
  12  12   0   -0.60    0.40
 -14 -12   0    1.10    2.00
 -14 -12   0   -3.90    4.00
  14  12   0   -2.60    1.10
 -14  12   0    0.20    0.10
  14  12   0    5.90    6.00
  14  12   0   -0.20    0.60
 -16 -12   0   18.50    4.70
 -16 -12   0    9.90    1.10
 -16 -12   0   17.10    8.30
  16  12   0   11.70    4.00
  16  12   0    5.20    8.10
  -1 -13   0    9.40    0.80
  -1 -13   0    8.50    0.80
  -1 -13   0   10.90    2.20
   1 -13   0    9.40    1.90
  -1 -13   0   12.60    3.10
   1 -13   0    9.20    0.70
   1 -13   0   11.30    0.80
   1 -13   0   11.90    2.80
   1  13   0    9.00    0.70
  -1  13   0    8.30    1.80
   1  13   0    8.60    0.70
  -1  13   0   12.80    2.80
  -1  13   0    9.40    0.70
   1  13   0   12.40    2.40
   1  13   0   11.80    3.30
   3 -13   0   38.80    1.80
   3 -13   0   38.70    3.00
   3 -13   0   39.70    1.80
  -3 -13   0   32.40    5.10
  -3 -13   0   42.10    4.70
   3 -13   0   49.70    4.00
  -3 -13   0   35.80    2.00
  -3  13   0   38.00    1.80
   3  13   0   37.50    1.90
  -3  13   0   37.10    3.00
   3  13   0   35.30    2.00
   3  13   0   40.60    4.60
  -3  13   0   35.00    3.60
   3  13   0   38.40    5.60
   3  13   0   38.40    2.00
  -5 -13   0   24.10    1.50
  -5 -13   0   24.90    1.50
  -5 -13   0   23.40    3.80
  -5 -13   0   27.30    5.20
   5 -13   0   23.40    1.70
   5 -13   0   26.30    2.10
   5  13   0   24.30    1.50
   5  13   0   24.20    3.80
   5  13   0   25.80    1.50
   5  13   0   27.40    1.50
  -5  13   0   26.00    2.00
   5  13   0   25.20    4.90
  -5  13   0   25.90    1.20
  -7 -13   0    3.90    0.60
  -7 -13   0    3.70    0.60
  -7 -13   0    6.50    3.80
  -7 -13   0    4.70    2.20
  -7  13   0    3.60    0.30
   7  13   0    5.40    0.70
   7  13   0    5.50    2.30
   7  13   0    3.90    0.50
   7  13   0    8.00    3.90
   7  13   0    2.60    0.60
  -9 -13   0   30.70    4.90
  -9 -13   0   28.30    6.50
  -9 -13   0   21.80    1.60
  -9 -13   0   24.00    1.60
   9  13   0   23.40    4.30
   9  13   0   26.90    1.60
   9  13   0   28.20    6.30
   9  13   0   25.50    1.60
 -11 -13   0    3.40    3.90
 -11 -13   0    3.60    0.70
 -11 -13   0    1.20    1.90
  11  13   0    1.70    4.40
  11  13   0    3.30    0.70
  11  13   0    5.20    2.70
 -13 -13   0   12.50    3.70
 -13 -13   0   16.50    1.40
 -13 -13   0   19.20    6.80
  13  13   0   13.50    3.80
  13  13   0   15.90    1.30
  13  13   0   18.10    6.60
 -15 -13   0    5.60    7.00
 -15 -13   0   -1.00    1.40
 -15 -13   0    2.20    0.70
  15  13   0    1.80    2.10
  15  13   0   17.60    7.80
   0 -14   0  300.57   12.70
   0 -14   0  264.07   15.70
   0 -14   0  286.77   14.80
   0 -14   0  283.87   12.60
   0  14   0  286.07   12.60
   0  14   0  301.07   16.10
   0  14   0  291.37   14.80
   2 -14   0   15.90    1.00
   2 -14   0   16.70    1.00
  -2 -14   0   22.50    3.40
  -2 -14   0   18.40    4.10
  -2 -14   0   17.20    1.20
   2 -14   0   19.50    2.60
   2 -14   0   25.30    3.70
  -2  14   0   26.50    3.80
  -2  14   0   17.20    1.00
   2  14   0   26.90    4.70
   2  14   0   17.50    1.10
  -2  14   0   20.60    2.60
   2  14   0   19.30    3.20
   2  14   0   16.60    1.30
  -4 -14   0   77.49    6.40
  -4 -14   0   84.29    4.00
   4 -14   0   74.19    5.40
   4 -14   0   80.59    3.70
   4 -14   0   77.59    4.70
  -4 -14   0   81.89    3.90
  -4 -14   0   94.59    8.20
   4 -14   0   82.59    3.70
  -4  14   0   86.09    5.40
   4  14   0   84.89    3.90
   4  14   0   83.19    6.50
   4  14   0   81.39    3.90
   4  14   0   99.79    8.20
  -4  14   0   83.89    3.70
  -6 -14   0    5.30    0.70
  -6 -14   0    5.50    3.80
  -6 -14   0    6.40    0.80
  -6 -14   0    5.80    2.30
   6  14   0    7.00    2.50
   6  14   0    4.50    0.60
   6  14   0    5.30    0.90
   6  14   0    1.90    3.20
   6  14   0    4.30    0.70
  -6  14   0    5.00    0.40
  -8 -14   0   26.80    1.60
  -8 -14   0   16.90    5.60
  -8 -14   0   19.40    4.10
   8  14   0   26.80    5.60
  -8  14   0   22.90    1.10
   8  14   0   25.20    1.80
   8  14   0   23.90    4.30
 -10 -14   0   98.19   10.70
 -10 -14   0   70.09    8.40
 -10 -14   0   94.89    4.40
  10  14   0  100.19   10.60
  10  14   0   86.59    4.40
  10  14   0   83.69    7.70
 -12 -14   0   12.20    5.00
 -12 -14   0    9.10    3.00
 -12 -14   0    8.10    1.00
  12  14   0    8.60    3.30
  12  14   0    6.50    0.90
  12  14   0    3.00    5.80
 -14 -14   0    0.90    0.60
 -14 -14   0    2.00    2.30
 -14 -14   0    5.60    7.50
  14  14   0   -4.00    7.30
  14  14   0    2.70    2.70
   1 -15   0   21.90    3.10
   1 -15   0   28.80    1.50
  -1 -15   0   29.20    1.60
  -1 -15   0   24.20    3.50
   1 -15   0   27.20    1.50
  -1 -15   0   30.30    4.90
   1 -15   0   30.90    4.60
  -1 -15   0   30.10    1.80
  -1  15   0   31.00    3.60
  -1  15   0   37.70    4.80
   1  15   0   28.50    1.50
  -1  15   0   28.40    1.50
   1  15   0   30.40    4.70
   1  15   0   30.20    3.90
  -3 -15   0    6.50    2.20
  -3 -15   0    4.80    2.90
   3 -15   0    4.80    0.50
   3 -15   0    5.30    2.20
  -3 -15   0    6.70    0.70
   3 -15   0    7.30    0.50
   3 -15   0    5.50    1.40
   3  15   0    6.60    0.70
  -3  15   0    6.10    0.50
   3  15   0    5.50    3.60
   3  15   0    6.10    2.10
  -3  15   0    7.60    2.40
   5 -15   0    8.90    1.60
  -5 -15   0    6.20    2.30
  -5 -15   0    5.80    0.70
  -5 -15   0    7.10    3.60
   5 -15   0    7.20    1.10
  -5  15   0    6.30    0.50
   5  15   0    6.70    0.80
  -5  15   0    7.60    1.40
   5  15   0    5.10    2.30
   5  15   0   13.80    4.50
   5  15   0    7.70    0.70
  -7 -15   0    2.70    0.60
  -7 -15   0    3.90    4.10
  -7 -15   0    3.50    2.00
   7  15   0   -3.80    3.40
  -7  15   0    2.60    0.30
   7  15   0    1.20    1.90
   7  15   0    2.80    0.60
  -9 -15   0   21.40    6.00
  -9 -15   0   17.60    1.30
  -9 -15   0   18.70    4.10
   9  15   0   31.90    7.10
   9  15   0   16.30    1.30
   9  15   0   15.90    3.90
  -9  15   0   14.80    0.80
 -11 -15   0    4.70    5.70
 -11 -15   0    1.00    0.50
  11  15   0    0.40    0.50
  11  15   0  -14.80    5.50
 -13 -15   0   -3.30    5.10
 -13 -15   0    2.30    0.70
 -13 -15   0    2.00    1.90
  13  15   0   17.40    7.60
  13  15   0    1.50    0.60
  13  15   0   -0.10    2.20
   0 -16   0    0.50    1.20
   0 -16   0    0.60    0.30
   0 -16   0    1.10    2.80
   0  16   0    1.10    0.30
   0  16   0    0.30    1.20
   0  16   0   -1.10    2.60
  -2 -16   0    7.50    2.20
   2 -16   0    6.30    0.60
  -2 -16   0    4.80    3.30
   2 -16   0    9.00    1.90
   2 -16   0    7.10    2.80
  -2  16   0    8.10    3.00
  -2  16   0    7.10    0.60
  -2  16   0    6.20    1.70
   2  16   0   12.60    2.70
   2  16   0    6.50    0.70
   2  16   0    7.00    3.70
   4 -16   0   11.70    1.70
   4 -16   0   12.20    0.70
  -4 -16   0    8.10    4.10
  -4 -16   0   10.50    0.90
   4 -16   0   12.70    2.70
   4 -16   0   11.90    0.70
  -4 -16   0   11.20    2.90
  -4  16   0   12.20    0.80
   4  16   0    8.20    4.30
   4  16   0   11.40    1.00
   4  16   0   11.00    0.90
   4  16   0   18.10    3.80
  -4  16   0   13.60    2.70
  -6 -16   0    0.10    1.50
  -6 -16   0   -0.10    0.40
  -6 -16   0   -0.10    3.90
   6  16   0   -0.10    0.40
   6  16   0    0.10    1.50
   6  16   0   -0.10    4.00
  -6  16   0    0.10    0.20
  -8 -16   0    4.50    4.80
   8  16   0   -1.50    1.60
   8  16   0    4.90    5.00
 -10 -16   0    3.00    6.40
 -10 -16   0    1.20    0.50
 -10 -16   0   -0.40    1.70
  10  16   0   -2.40    1.60
  10  16   0    3.80    6.70
  10  16   0    0.60    0.50
 -12 -16   0    3.90    2.60
 -12 -16   0  -11.20    6.60
 -12 -16   0    0.80    0.60
  12  16   0    0.10    0.50
  12  16   0  -12.60    6.80
  12  16   0    3.40    2.80
   1 -17   0    0.40    1.10
  -1 -17   0   -1.30    3.40
   1 -17   0    0.40    0.30
  -1 -17   0    0.40    0.30
  -1 -17   0    0.30    1.30
   1 -17   0   -3.20    2.60
  -1  17   0    1.00    1.30
  -1  17   0    1.30    2.80
  -1  17   0    0.00    0.30
   1  17   0    0.20    0.30
   1  17   0   -0.70    1.20
   1  17   0    6.30    3.70
   3 -17   0    2.00    0.30
   3 -17   0    2.70    1.10
  -3 -17   0    2.80    1.60
  -3 -17   0    6.70    3.90
   3 -17   0    0.40    2.50
   3  17   0    3.60    1.90
  -3  17   0    2.30    0.40
   3  17   0    8.70    4.00
  -3  17   0    4.50    2.70
  -5 -17   0   19.90    5.70
  -5 -17   0   11.80    3.00
   5 -17   0   14.30    1.40
  -5 -17   0   14.70    1.10
   5  17   0   14.60    1.10
  -5  17   0   13.50    0.90
   5  17   0   12.90    3.40
   5  17   0   16.90    5.20
  -7 -17   0    1.10    5.10
  -7 -17   0    3.20    0.60
  -7 -17   0    2.70    2.40
  -7  17   0    2.30    0.50
   7  17   0    3.30    5.30
   7  17   0    2.10    0.60
  -9 -17   0   -3.30    5.60
   9  17   0   -4.70    5.70
 -11 -17   0    1.30    0.60
 -11 -17   0    5.60    7.30
  11  17   0   -0.50    0.50
  11  17   0    0.20    7.60
   0 -18   0    3.20    0.50
   0 -18   0    4.30    3.60
   0  18   0    2.50    0.50
   0  18   0    3.30    3.50
  -2 -18   0    1.80    0.50
  -2 -18   0   -2.80    3.80
   2 -18   0    6.20    3.20
   2  18   0   -0.30    3.90
  -2  18   0    2.60    3.30
  -2  18   0    1.00    0.30
   4 -18   0    3.20    2.40
  -4 -18   0    3.20    4.20
   4  18   0    0.40    5.10
  -4  18   0    4.90    2.50
  -6 -18   0   -0.10    0.40
  -6  18   0    0.40    0.20
  -8 -18   0    4.40    1.10
  -8  18   0    4.70    0.50
 -10 -18   0    6.10    0.90
 -10  18   0    6.40    0.60
   1 -19   0   27.30    1.40
  -1 -19   0   20.50    1.40
  -1  19   0   25.00    1.40
   3 -19   0    0.50    0.30
  -3 -19   0    0.30    0.20
  -5 -19   0    0.30    0.10
  -5  19   0    0.20    0.30
  -7  19   0    3.90    0.50
   0 -20   0    0.40    0.10
   2 -20   0   17.50    1.10
  -4  20   0    0.20    0.30
 -20   0   1   -4.00    5.40
 -20   0   1   -0.10    0.40
  20   0  -1    0.90    5.30
 -20   0   1    0.40    1.50
  20   0  -1    0.90    1.00
 -20   0   1    0.60    0.40
 -18   0   1    0.10    0.30
 -18   0   1    0.00    0.40
  18   0  -1    3.70    5.00
  18   0  -1    0.00    0.20
 -18   0   1   -0.20    0.30
 -18   0   1   -0.30    1.30
  18   0  -1   -1.50    1.30
 -16   0   1    0.40    0.30
 -16   0   1   -0.50    1.20
  16   0  -1    3.00    3.50
  16   0  -1    0.00    0.20
 -16   0   1    0.90    3.50
  16   0  -1   -1.00    1.20
 -16   0   1   -0.20    0.30
 -16   0   1   -0.10    0.30
  14   0  -1   -2.10    2.00
 -14   0   1   -1.40    0.90
  14   0  -1   -0.20    0.20
 -14   0   1   -0.20    0.30
  14   0  -1    0.80    1.20
 -14   0   1    1.70    2.50
  14   0  -1    0.00    0.30
 -14   0   1   -0.20    0.30
 -14   0   1   -0.20    0.30
 -12   0   1   -0.90    0.80
  12   0  -1    1.10    1.10
 -12   0   1    0.10    0.30
  12   0  -1   -0.10    0.20
 -12   0   1   -0.10    0.20
 -12   0   1   -0.20    0.20
 -12   0   1   -1.60    1.70
  12   0  -1   -1.10    1.60
  12   0  -1   -0.20    0.20
  10   0  -1    0.20    0.20
 -10   0   1    0.50    0.20
 -10   0   1    0.10    0.20
 -10   0   1    0.20    0.20
  10   0  -1    0.40    0.20
 -10   0   1   -0.50    0.80
  10   0  -1   -1.40    1.10
  10   0  -1   -0.70    0.70
 -10   0   1    1.30    1.70
  -8   0   1   -2.00    1.00
   8   0  -1    0.20    0.20
  -8   0   1    0.00    0.20
   8   0  -1   -0.10    0.20
   8   0  -1    0.10    0.50
  -8   0   1   -0.70    0.70
  -8   0   1    0.20    0.30
   8   0  -1    1.00    1.10
  -8   0   1    0.10    0.20
  -6   0   1    0.00    0.50
  -6   0   1    0.10    0.20
   6   0  -1    0.00    0.10
   6   0  -1    0.20    0.20
  -6   0   1    0.00    0.20
   6   0  -1    0.00    0.10
  -6   0   1   -1.30    0.70
   6   0  -1   -0.50    0.40
  -6   0   1    0.10    0.10
  -4   0   1    0.10    0.10
   4   0  -1    0.40    0.20
  -4   0   1    0.10    0.10
  -4   0   1    0.30    0.60
  -4   0   1    0.30    0.70
  -4   0   1    0.30    0.20
   4   0  -1    0.30    0.10
  -2   0   1    0.10    0.10
  -2   0   1    0.30    0.10
   2   0  -1    0.10    0.10
  -2   0   1    0.00    0.30
   2   0  -1    0.10    0.10
  -2   0   1    0.10    0.20
  -2   0  -1   -0.20    0.20
  -2   0  -1    0.10    0.10
   2   0   1    0.10    0.10
  -2   0  -1    0.70    0.50
  -2   0  -1    0.10    0.10
  -2   0  -1    0.00    0.10
   2   0   1    0.00    0.10
  -4   0  -1    0.40    0.10
  -4   0  -1    0.20    0.40
  -4   0  -1    0.30    0.10
  -4   0  -1    0.60    0.10
   4   0   1    0.60    0.10
  -4   0  -1    1.20    0.80
   4   0   1    0.40    0.10
   4   0   1    0.00    0.50
  -6   0  -1    0.90    0.70
  -6   0  -1    1.00    1.20
  -6   0  -1    0.50    0.20
   6   0   1    0.00    0.20
   6   0   1    0.50    0.20
  -6   0  -1    0.60    0.20
  -6   0  -1    0.40    0.20
   6   0   1    0.60    0.10
   6   0   1    0.30    0.60
  -8   0  -1    0.40    0.20
  -8   0  -1    1.10    1.30
   8   0   1   -0.20    0.70
   8   0   1    1.70    1.30
   8   0   1    0.30    0.20
   8   0   1    0.70    0.20
  -8   0  -1    0.40    0.20
  -8   0  -1   -0.60    0.80
 -10   0  -1    0.00    0.20
  10   0   1    0.20    0.20
 -10   0  -1   -2.40    1.20
  10   0   1    0.10    0.10
  10   0   1    0.00    0.20
 -10   0  -1    0.50    0.80
  10   0   1   -1.10    1.40
  10   0   1    1.00    0.90
 -10   0  -1    0.30    0.20
 -10   0  -1    0.00    0.20
  12   0   1   -0.20    0.20
 -12   0  -1   -0.30    0.20
 -12   0  -1    0.70    2.30
 -12   0  -1    1.00    1.10
  12   0   1   -0.50    1.70
  12   0   1   -0.10    0.10
 -12   0  -1   -0.40    0.20
  12   0   1   -0.60    0.80
 -12   0  -1    0.00    0.30
  12   0   1   -0.30    0.20
 -14   0  -1    0.30    0.30
 -14   0  -1   -1.00    1.00
 -14   0  -1   -0.70    0.30
  14   0   1    0.10    0.30
  14   0   1    1.20    1.30
 -14   0  -1   -0.30    0.30
  14   0   1   -0.10    0.20
  14   0   1   -1.10    2.40
 -14   0  -1   -2.70    2.30
  16   0   1   -2.40    2.90
 -16   0  -1   -0.60    0.30
  16   0   1   -1.40    1.20
  16   0   1    0.00    0.20
 -16   0  -1   -0.10    0.30
 -16   0  -1    0.70    1.50
 -16   0  -1   -1.70    2.90
 -16   0  -1    0.00    0.30
  18   0   1    0.10    0.20
 -18   0  -1    1.10    1.60
 -18   0  -1    0.00    0.30
  18   0   1   -0.90    1.20
 -18   0  -1   -0.10    0.40
 -18   0  -1   -0.30    0.40
 -18   0  -1   -1.60    3.90
 -20   0  -1   11.00    6.30
 -20   0  -1    0.10    0.40
  20   0   1   -4.00    5.60
  20   0   1   -0.60    0.40
 -20   0  -1    0.80    1.60
 -20   0  -1   -0.30    0.50
 -20   0  -1    0.00    0.40
 -21  -1   1   15.40    1.20
 -21  -1   1   17.00    1.30
 -21  -1   1   17.30    8.00
  21  -1  -1   -2.70    6.20
 -21  -1   1   14.10    1.40
 -21   1   1   14.90    1.30
 -21   1   1   15.30    1.20
  21   1  -1   -7.70    6.80
 -21   1   1   15.50    1.20
 -21   1   1   15.10    7.20
 -19  -1   1    0.40    0.40
 -19  -1   1    0.20    0.40
 -19  -1   1   -0.70    1.30
 -19  -1   1    0.30    0.40
  19  -1  -1   -0.50    1.30
 -19  -1   1    1.50    5.10
  19  -1  -1   -4.20    3.70
 -19   1   1    0.40    4.70
  19   1  -1    0.40    0.20
 -19   1   1    1.20    1.60
 -19   1   1   -0.20    0.50
 -19   1   1    0.00    0.30
 -19   1   1   -0.10    0.30
  19   1  -1   -1.30    4.10
 -17  -1   1    0.10    0.40
 -17  -1   1    4.70    4.10
 -17  -1   1   -0.40    0.30
 -17  -1   1   -0.40    0.30
 -17  -1   1   -1.40    1.10
  17  -1  -1    1.30    3.00
  17  -1  -1    1.30    1.30
 -17   1   1   -0.30    0.30
 -17   1   1   -1.00    1.30
  17   1  -1    0.60    0.30
  17   1  -1    2.30    3.80
  17   1  -1    0.50    1.50
 -17   1   1    1.20    3.30
 -17   1   1   -0.20    0.30
 -17   1   1    0.40    0.30
 -15  -1   1   16.30    1.20
 -15  -1   1    8.80    3.60
 -15  -1   1   19.20    1.30
  15  -1  -1   17.30    1.10
 -15  -1   1   21.30    3.60
  15  -1  -1   18.00    0.90
  15  -1  -1   25.40    4.70
  15  -1  -1   18.60    0.90
 -15  -1   1   17.30    1.10
 -15   1   1   19.20    1.20
  15   1  -1   23.10    4.60
 -15   1   1   18.80    4.60
  15   1  -1   17.60    3.20
 -15   1   1    9.20    3.30
  15   1  -1   17.00    1.20
  15   1  -1   17.60    1.00
 -15   1   1   17.70    1.10
  13  -1  -1   -0.10    0.20
 -13  -1   1   -0.30    0.20
 -13  -1   1   -1.10    2.00
 -13  -1   1   -0.10    0.30
  13  -1  -1    0.10    0.20
 -13  -1   1   -0.40    1.00
  13  -1  -1   -3.30    1.90
 -13  -1   1   -0.20    0.30
  13   1  -1   -0.20    0.20
 -13   1   1    1.10    2.30
  13   1  -1    0.00    0.30
  13   1  -1    0.00    1.70
 -13   1   1    0.30    1.10
 -13   1   1   -0.60    0.20
 -13   1   1   -0.60    0.20
  13   1  -1    0.00    0.20
 -13   1   1   -0.20    0.20
 -11  -1   1    2.30    1.20
 -11  -1   1    3.80    0.50
  11  -1  -1    2.80    1.60
 -11  -1   1    2.80    0.40
  11  -1  -1    1.80    1.00
 -11  -1   1   -0.30    1.90
  11  -1  -1    2.90    0.40
 -11  -1   1    2.80    0.40
  11  -1  -1    2.90    0.30
 -11   1   1    4.30    2.10
  11   1  -1    2.60    0.40
 -11   1   1    5.50    1.70
 -11   1   1    3.00    0.40
 -11   1   1    2.20    0.40
 -11   1   1    3.00    0.40
  11   1  -1    2.60    0.30
  -9  -1   1   22.20    1.20
  -9  -1   1   21.60    1.20
   9  -1  -1   24.10    2.60
   9  -1  -1   20.90    3.10
  -9  -1   1   21.00    1.30
  -9  -1   1   22.60    3.50
  -9  -1   1   23.90    2.90
   9  -1  -1   21.70    1.00
   9  -1  -1   21.00    1.10
  -9   1   1   21.40    1.10
  -9   1   1   26.40    2.40
  -9   1   1   22.00    1.10
   9   1  -1   20.80    1.10
   9   1  -1   19.90    1.10
  -9   1   1   21.40    1.10
  -9   1   1   24.70    3.20
   7  -1  -1  208.98   10.60
  -7  -1   1  192.78   11.00
  -7  -1   1  216.48   10.50
   7  -1  -1  204.38   10.00
  -7   1   1  208.38   10.70
  -7   1   1  206.38   10.10
   5  -1  -1  193.18    9.30
  -5  -1   1  182.68    9.70
  -5  -1   1  183.68    9.20
   5   1  -1  190.98    9.70
  -5   1   1  186.58    9.30
   5   1  -1  191.38    9.20
  -3  -1   1  281.47   14.10
   3  -1  -1  323.87   13.70
   3   1  -1  299.57   14.20
  -3   1   1  308.17   13.70
   1   1   1  325.07   14.60
   3  -1   1   35.20    1.60
  -3  -1  -1   35.00    1.60
   3  -1   1   31.60    1.90
  -3  -1  -1   32.90    2.30
  -3  -1  -1   32.90    2.60
   3  -1   1   36.20    2.20
   3  -1   1   35.10    1.60
   3   1   1   39.70    2.70
  -3   1  -1   32.80    2.20
  -3   1  -1   32.90    2.00
   3   1   1   35.20    1.60
  -3   1  -1   36.30    1.60
   3   1   1   36.00    2.30
   5  -1   1  116.79    6.60
   5  -1   1  122.49    6.30
  -5  -1  -1  135.69    6.70
  -5  -1  -1  122.09    7.10
  -5   1  -1  128.59    6.70
   5   1   1  124.79    7.10
   5   1   1  136.29    6.80
  -5   1  -1  138.29    6.40
   7  -1   1  187.58    9.10
   7  -1   1  170.98    9.50
  -7  -1  -1  156.18    9.80
  -7  -1  -1  206.48    9.50
  -7   1  -1  189.88    9.10
  -7   1  -1  180.58    9.70
   9  -1   1  146.89    8.00
   9  -1   1  142.39    8.60
  -9  -1  -1  139.09    8.30
  -9  -1  -1  151.68    6.60
  -9  -1  -1  147.19    9.20
  -9   1  -1  158.48    8.90
  -9   1  -1  151.78    8.10
  -9   1  -1  150.58    6.60
   9   1   1  149.19    6.60
 -11  -1  -1   41.40    4.80
  11  -1   1   43.00    1.90
 -11  -1  -1   40.90    2.00
  11  -1   1   38.10    2.30
  11  -1   1   41.50    3.50
 -11  -1  -1   42.10    3.80
 -11  -1  -1   43.60    2.10
  11  -1   1   41.50    4.30
  11  -1   1   40.00    2.00
 -11  -1  -1   43.40    2.10
 -11   1  -1   42.70    2.10
  11   1   1   42.10    2.00
 -11   1  -1   38.60    4.60
  11   1   1   44.20    2.10
 -11   1  -1   47.70    4.70
 -11   1  -1   40.30    2.10
 -11   1  -1   42.00    2.00
  11   1   1   41.70    2.10
  13  -1   1   12.60    3.50
 -13  -1  -1   14.00    0.90
 -13  -1  -1   14.60    1.00
 -13  -1  -1   20.50    4.00
  13  -1   1   16.90    2.70
 -13  -1  -1   13.60    1.00
 -13  -1  -1   11.80    2.50
  13  -1   1   13.30    0.90
  13  -1   1   13.60    0.70
 -13   1  -1   14.60    0.90
  13   1   1   13.00    0.80
 -13   1  -1   14.20    1.00
 -13   1  -1   13.90    0.90
 -13   1  -1   18.20    3.90
  13   1   1   14.00    0.90
 -13   1  -1   15.80    2.70
  15  -1   1    8.60    2.20
  15  -1   1    8.90    0.50
 -15  -1  -1    9.80    3.90
 -15  -1  -1    8.00    0.80
 -15  -1  -1    9.40    0.80
  15  -1   1    7.20    5.20
 -15  -1  -1   12.70    2.90
 -15  -1  -1    8.00    0.80
  15   1   1    9.90    3.70
 -15   1  -1    7.40    0.70
 -15   1  -1   10.50    2.40
 -15   1  -1    7.80    0.70
  15   1   1    7.50    0.60
  15   1   1    9.70    2.50
 -15   1  -1    8.00    0.80
 -17  -1  -1   21.50    1.40
 -17  -1  -1   20.70    1.30
  17  -1   1   18.30    3.40
  17  -1   1   21.60    5.00
 -17  -1  -1   21.30    5.80
 -17  -1  -1   25.50    4.40
 -17  -1  -1   21.20    1.50
 -17   1  -1   23.40    1.40
 -17   1  -1   22.60    1.40
 -17   1  -1   33.00    5.70
  17   1   1   17.60    5.40
 -17   1  -1   24.00    3.70
  17   1   1   21.50    3.80
 -17   1  -1   23.70    1.80
  17   1   1   19.80    1.10
 -19  -1  -1    0.00    0.40
 -19  -1  -1   -0.20    0.40
 -19  -1  -1   -1.60    5.50
  19  -1   1   -1.10    4.30
 -19  -1  -1    0.10    0.50
  19  -1   1    2.20    1.70
 -19  -1  -1   -1.80    1.10
  19   1   1    0.10    1.40
 -19   1  -1    9.30    5.20
  19   1   1    0.10    0.20
 -19   1  -1    0.80    0.50
 -19   1  -1    0.00    0.40
 -19   1  -1   -0.50    1.30
 -19   1  -1    1.00    0.40
  20  -2  -1    5.10    5.10
 -20  -2   1    4.60    5.80
 -20  -2   1    1.10    0.60
 -20  -2   1    0.80    0.50
 -20  -2   1    1.30    0.60
 -20  -2   1    1.20    1.80
  20  -2  -1    0.30    1.40
 -20   2   1    1.10    0.50
 -20   2   1    1.50    0.50
  20   2  -1    7.60    5.60
  20   2  -1    1.30    0.30
 -20   2   1   -2.20    5.30
 -20   2   1    1.20    0.50
 -20   2   1    2.60    1.70
  18  -2  -1    0.00    3.20
 -18  -2   1    1.40    0.50
 -18  -2   1    2.80    0.50
  18  -2  -1    3.40    1.70
 -18  -2   1    2.10    0.60
 -18  -2   1    4.00    4.90
 -18  -2   1   -0.20    1.60
 -18   2   1   -0.10    4.00
  18   2  -1    0.50    4.10
  18   2  -1    2.90    1.80
 -18   2   1    2.50    0.50
 -18   2   1    1.00    1.40
  18   2  -1    2.60    0.40
 -18   2   1    3.80    0.60
 -16  -2   1   18.50    5.00
  16  -2  -1   19.10    4.40
 -16  -2   1   24.00    1.50
  16  -2  -1   26.20    3.60
 -16  -2   1   25.60    1.50
 -16  -2   1   24.20    1.50
 -16  -2   1   25.20    4.00
 -16   2   1   23.30    3.50
  16   2  -1   21.80    1.30
 -16   2   1   24.50    1.40
 -16   2   1   22.80    1.30
 -16   2   1   23.30    1.40
 -16   2   1   26.30    5.10
 -14  -2   1   10.80    0.90
 -14  -2   1    9.20    0.80
 -14  -2   1    9.70    2.50
 -14  -2   1    9.40    3.40
  14  -2  -1   10.50    0.70
  14  -2  -1    8.40    2.00
  14  -2  -1   10.80    3.20
 -14  -2   1   10.80    0.90
 -14   2   1   16.40    3.30
 -14   2   1   10.20    0.80
 -14   2   1   10.90    0.80
 -14   2   1   11.50    2.30
 -14   2   1    9.80    0.70
  14   2  -1    8.80    0.80
  14   2  -1   11.10    0.70
 -12  -2   1   61.49    5.00
  12  -2  -1   59.79    2.80
  12  -2  -1   57.29    4.30
 -12  -2   1   58.29    2.90
  12  -2  -1   63.49    2.70
 -12  -2   1   66.59    6.20
 -12  -2   1   57.59    3.00
  12  -2  -1   56.19    5.70
 -12  -2   1   59.19    2.90
  12   2  -1   55.79    4.80
 -12   2   1   58.99    5.50
  12   2  -1   63.09    6.00
 -12   2   1   60.19    2.80
  12   2  -1   60.99    2.80
 -12   2   1   72.79    4.70
 -12   2   1   63.69    2.90
 -12   2   1   63.99    2.90
  12   2  -1   61.89    2.90
  10  -2  -1   82.39    3.80
  10  -2  -1   81.89    5.10
  10  -2  -1   82.59    3.70
 -10  -2   1   84.69    3.90
 -10  -2   1   75.29    6.40
 -10  -2   1   77.49    5.60
 -10  -2   1   88.09    3.90
  10  -2  -1   80.99    3.70
 -10  -2   1   84.79    3.90
 -10   2   1   82.09    3.80
  10   2  -1   92.59    3.90
  10   2  -1   75.89    6.40
  10   2  -1   87.79    5.80
 -10   2   1   86.49    5.20
  10   2  -1   89.49    3.90
 -10   2   1   99.39    6.20
 -10   2   1   83.49    3.80
 -10   2   1   88.19    3.80
   8  -2  -1    7.00    1.50
  -8  -2   1    4.90    0.50
  -8  -2   1    5.50    0.60
  -8  -2   1    3.50    0.40
   8  -2  -1    4.80    0.30
   8  -2  -1    4.70    0.30
   8  -2  -1    3.70    1.50
  -8  -2   1    2.20    1.20
  -8  -2   1    3.00    1.90
   8  -2  -1    4.30    0.40
   8   2  -1    4.60    0.50
   8   2  -1    3.50    1.40
   8   2  -1    4.20    0.40
  -8   2   1    4.40    1.20
  -8   2   1    5.50    1.90
  -8   2   1    4.50    0.40
  -8   2   1    4.80    0.40
   8   2  -1    4.00    2.00
   8   2  -1    4.80    0.50
  -8   2   1    4.10    0.40
   6  -2  -1  325.47   15.60
  -6  -2   1  374.96   16.90
   6   2  -1  343.47   15.90
   6   2  -1  313.17   16.40
  -6   2   1  327.57   15.60
   4  -2  -1  272.07   12.00
  -4  -2   1  269.67   13.00
  -4   2   1  264.77   12.00
   4   2  -1  246.88   12.80
   2  -2  -1  468.55   21.30
  -2  -2   1  519.55   22.20
   2   2  -1  486.15   22.10
   0  -2  -1  119.79    5.80
   0  -2   1  121.79    5.70
   0   2  -1  120.69    5.70
   0   2   1  124.99    5.90
  -2  -2  -1  293.67   12.90
   2  -2   1  258.27   11.90
  -2   2  -1  259.27   11.90
   2   2   1  283.07   12.90
  -4  -2  -1   11.10    1.50
  -4  -2  -1   10.80    0.60
  -4  -2  -1   13.00    0.60
  -4  -2  -1   11.30    2.00
   4  -2   1   10.60    0.90
  -4  -2  -1   11.70    0.70
   4  -2   1   10.70    0.60
   4  -2   1   12.20    1.20
  -4   2  -1   10.60    0.90
  -4   2  -1   11.30    0.60
   4   2   1   15.10    1.70
   4   2   1    7.90    1.60
  -4   2  -1   11.50    0.60
  -4   2  -1   11.80    0.50
  -4   2  -1   13.20    1.20
   4   2   1   12.20    0.60
   4   2   1   13.00    0.60
  -6  -2  -1   22.80    1.10
   6  -2   1   21.00    1.70
  -6  -2  -1   22.20    2.50
   6  -2   1   19.20    2.00
   6  -2   1   19.80    1.00
  -6  -2  -1   21.40    1.10
   6  -2   1   20.10    1.00
  -6  -2  -1   22.00    3.00
  -6  -2  -1   24.30    1.10
   6   2   1   21.60    1.10
  -6   2  -1   19.40    1.00
  -6   2  -1   18.90    1.00
  -6   2  -1   18.10    2.10
  -6   2  -1   19.20    2.10
   6   2   1   20.30    3.00
  -6   2  -1   20.60    1.00
   6   2   1   24.20    1.10
   6   2   1   21.10    2.50
   6   2   1   21.30    1.10
   8  -2   1   17.70    2.50
   8  -2   1   16.00    0.90
  -8  -2  -1   16.40    3.20
   8  -2   1   17.30    0.80
  -8  -2  -1   15.90    1.00
  -8  -2  -1   18.70    2.60
   8  -2   1   16.60    0.90
  -8  -2  -1   16.60    0.90
  -8  -2  -1   17.00    1.00
  -8   2  -1   19.60    2.60
  -8   2  -1   16.40    0.90
  -8   2  -1   17.40    0.90
   8   2   1   16.90    2.50
  -8   2  -1   18.20    2.00
   8   2   1   16.70    0.90
  -8   2  -1   17.60    0.90
   8   2   1   16.80    1.00
   8   2   1   16.10    3.00
 -10  -2  -1  102.49    4.80
  10  -2   1  104.19    4.70
  10  -2   1  107.29    4.60
 -10  -2  -1  121.69    7.00
  10  -2   1   95.19    6.60
  10  -2   1  102.09    6.10
 -10  -2  -1  102.49    4.70
 -10  -2  -1  101.19    7.50
 -10  -2  -1  104.99    4.80
  10   2   1  104.79    4.80
  10   2   1  104.29    4.80
 -10   2  -1  109.39    6.20
  10   2   1   96.29    6.60
 -10   2  -1  109.49    4.70
 -10   2  -1  105.69    4.70
 -10   2  -1  103.19    4.70
  10   2   1  102.09    7.60
  10   2   1  107.89    4.80
 -10   2  -1  116.39    7.10
  12  -2   1   38.30    3.40
 -12  -2  -1   42.20    2.10
 -12  -2  -1   39.00    2.00
 -12  -2  -1   35.90    5.00
 -12  -2  -1   39.60    2.00
 -12  -2  -1   40.50    4.60
  12   2   1   41.60    1.90
 -12   2  -1   38.20    1.90
 -12   2  -1   38.50    2.00
  12   2   1   44.90    4.80
  12   2   1   40.50    2.10
  12   2   1   41.90    5.60
 -12   2  -1   38.90    3.50
 -12   2  -1   40.70    2.00
  12   2   1   40.20    2.00
  14  -2   1    1.10    1.10
 -14  -2  -1   -0.20    0.30
  14  -2   1    0.70    1.80
 -14  -2  -1   -0.10    0.30
 -14  -2  -1   -0.30    2.70
 -14  -2  -1   -2.50    0.70
 -14  -2  -1    0.20    0.30
 -14   2  -1    0.10    0.30
 -14   2  -1    0.10    1.00
 -14   2  -1    0.70    2.10
  14   2   1    0.00    0.20
 -14   2  -1   -0.20    0.30
  14   2   1    0.10    0.30
 -14   2  -1   -0.50    0.30
 -16  -2  -1    1.50    3.50
 -16  -2  -1    1.60    0.50
 -16  -2  -1    2.60    0.50
 -16  -2  -1    2.70    0.60
  16  -2   1   -0.40    1.20
 -16  -2  -1    1.90    1.80
  16  -2   1    2.10    2.90
 -16   2  -1    2.60    0.50
 -16   2  -1    1.20    0.50
  16   2   1    5.00    4.00
 -16   2  -1    1.70    0.40
 -16   2  -1    3.60    3.30
  16   2   1    2.20    0.40
 -16   2  -1    1.50    1.40
  18  -2   1   -0.50    3.80
  18  -2   1   -0.50    1.30
 -18  -2  -1    0.90    0.40
 -18  -2  -1    8.20    4.80
 -18  -2  -1    4.10    2.00
 -18  -2  -1    1.00    0.50
 -18  -2  -1    1.40    0.50
  18   2   1    1.10    0.30
  18   2   1    3.00    2.10
 -18   2  -1    0.40    0.30
 -18   2  -1    0.80    0.40
  18   2   1   -1.30    4.10
 -18   2  -1    0.00    4.20
 -18   2  -1    4.00    1.90
 -18   2  -1    0.60    0.40
  20  -2   1    0.90    5.90
 -20  -2  -1    8.30    1.00
  20  -2   1    6.70    2.40
 -20  -2  -1    8.70    1.00
 -20  -2  -1    9.00    0.90
 -20  -2  -1   11.10    8.60
 -20   2  -1    6.80    2.30
 -20   2  -1    6.10    0.80
 -20   2  -1   12.40    5.80
 -20   2  -1    9.70    0.90
  20   2   1    2.40    6.50
 -20   2  -1    7.20    0.80
  20   2   1    7.60    0.60
 -19  -3   1   -1.80    1.00
  19  -3  -1   -3.40    3.90
  19  -3  -1   -1.60    0.90
 -19  -3   1   -0.20    0.40
 -19  -3   1    0.20    0.40
 -19  -3   1   -0.80    5.00
 -19  -3   1   -0.40    0.40
 -19   3   1    0.20    0.30
 -19   3   1   -1.70    0.80
 -19   3   1   -2.50    4.00
 -19   3   1   -0.30    0.40
 -19   3   1   -0.90    0.30
  19   3  -1   -0.30    0.30
 -17  -3   1   12.00    3.10
 -17  -3   1   12.40    1.00
 -17  -3   1    7.10    4.40
  17  -3  -1   12.50    2.50
  17  -3  -1    9.70    4.00
 -17  -3   1   13.70    1.10
 -17  -3   1   11.30    1.10
  17   3  -1   11.50    3.10
  17   3  -1   10.20    4.60
 -17   3   1   13.30    3.80
 -17   3   1   13.20    1.00
 -17   3   1   13.10    0.90
 -17   3   1   11.60    0.90
 -17   3   1   12.90    2.60
  17   3  -1   13.10    0.90
 -15  -3   1   15.40    3.20
 -15  -3   1   19.40    4.70
 -15  -3   1   11.80    0.90
 -15  -3   1   13.10    1.50
  15  -3  -1   12.20    2.40
 -15  -3   1   11.30    1.00
  15  -3  -1    9.30    3.00
  15   3  -1   11.40    0.90
 -15   3   1   10.60    0.80
 -15   3   1   10.60    0.80
 -15   3   1   11.10    2.30
  15   3  -1   10.80    0.80
  15   3  -1   13.30    4.20
 -15   3   1    7.20    3.00
  15   3  -1    8.40    2.60
 -13  -3   1  109.59    5.00
  13  -3  -1  110.89    4.80
 -13  -3   1  118.49    7.80
  13  -3  -1  105.49    6.50
  13  -3  -1  112.49    7.50
 -13  -3   1  103.99    5.00
 -13  -3   1  101.59    8.70
 -13  -3   1  108.89    4.90
  13   3  -1  104.89    8.70
  13   3  -1  105.89    5.00
  13   3  -1  112.49    4.90
  13   3  -1   93.89    7.20
 -13   3   1  108.89    4.90
 -13   3   1  101.29    7.40
 -13   3   1  113.39    6.60
 -13   3   1  105.49    4.80
 -13   3   1  105.59    4.90
  11  -3  -1   24.70    2.70
 -11  -3   1   23.00    1.30
 -11  -3   1   22.30    1.30
 -11  -3   1   22.00    1.30
  11  -3  -1   22.40    1.20
 -11  -3   1   25.30    4.30
 -11  -3   1   25.80    3.50
  11  -3  -1   21.50    3.10
 -11   3   1   24.20    1.20
  11   3  -1   22.10    4.00
  11   3  -1   18.10    3.00
 -11   3   1   22.80    1.20
 -11   3   1   26.00    1.30
  11   3  -1   23.60    1.30
 -11   3   1   22.30    2.60
  11   3  -1   23.20    1.20
 -11   3   1   28.10    3.50
  -9  -3   1  217.88   11.30
   9  -3  -1  204.68   10.80
  -9  -3   1  182.38   11.90
   9  -3  -1  220.88   10.20
  -9   3   1  206.68   11.00
   9   3  -1  189.98   11.80
   9   3  -1  224.28   11.30
  -9   3   1  217.58   10.20
  -7  -3   1   16.80    3.10
  -7  -3   1   15.20    2.40
  -7  -3   1   12.40    0.70
   7  -3  -1   12.00    1.70
   7  -3  -1   10.70    1.50
  -7  -3   1   10.90    0.70
  -7  -3   1   11.10    0.70
   7  -3  -1   10.30    0.60
  -7   3   1    9.30    0.60
   7   3  -1   12.20    2.60
  -7   3   1    8.30    1.60
   7   3  -1   11.40    0.70
   7   3  -1   10.00    0.60
  -7   3   1   10.00    0.50
   7   3  -1    9.30    1.90
  -7   3   1   10.10    0.60
   7   3  -1    9.60    0.70
   5  -3  -1  727.23   32.30
  -5  -3   1  773.42   33.90
  -5   3   1  747.93   32.30
   5   3  -1  699.43   33.70
   3  -3  -1  250.37   11.60
   3  -3  -1  274.07   11.70
  -3  -3   1  282.47   13.10
   3   3  -1  260.27   13.00
   1  -3  -1  295.37   13.10
  -1  -3   1  280.17   13.50
  -1   3   1  300.37   13.20
  -1  -3  -1   11.30    1.30
   1  -3   1    9.90    0.50
   1  -3   1   10.70    0.80
  -1  -3  -1   11.30    0.60
  -1  -3  -1   11.60    1.60
   1  -3   1    8.90    0.50
   1  -3   1    8.90    0.90
  -1  -3  -1   12.10    0.50
  -1  -3  -1   11.10    0.60
  -1   3  -1    8.20    0.90
   1   3   1   11.30    0.60
   1   3   1   12.30    1.30
  -1   3  -1    9.90    0.80
  -1   3  -1    9.30    0.50
   1   3   1   11.80    0.60
   1   3   1   11.40    0.50
  -3  -3  -1  134.49    6.30
  -3  -3  -1  110.89    6.50
  -3   3  -1  114.69    5.20
   3   3   1  109.89    6.50
  -5  -3  -1  249.58   13.70
   5  -3   1  281.47   12.40
  -5  -3  -1  283.47   13.20
   5   3   1  268.87   13.80
   5   3   1  268.47   13.20
  -5   3  -1  271.17   12.40
  -7  -3  -1   51.19    4.40
   7  -3   1   47.00    3.60
   7  -3   1   46.00    2.10
   7  -3   1   42.40    2.80
  -7  -3  -1   51.69    3.80
  -7  -3  -1   44.80    2.20
  -7  -3  -1   45.60    2.20
  -7   3  -1   49.40    3.50
  -7   3  -1   46.00    2.10
  -7   3  -1   44.90    2.10
   7   3   1   46.70    2.20
   7   3   1   46.40    2.20
   7   3   1   46.20    4.20
  -7   3  -1   47.90    2.90
   7   3   1   46.90    2.20
  -7   3  -1   46.40    2.10
   7   3   1   42.60    3.50
  -9  -3  -1   40.50    2.00
   9  -3   1   38.40    2.80
  -9  -3  -1   44.30    4.70
   9  -3   1   33.40    3.20
  -9  -3  -1   41.20    1.90
  -9  -3  -1   41.40    4.40
  -9  -3  -1   40.60    2.00
  -9   3  -1   39.00    1.90
  -9   3  -1   39.90    3.40
   9   3   1   40.60    2.00
   9   3   1   41.50    1.90
  -9   3  -1   41.60    1.90
   9   3   1   40.80    4.20
   9   3   1   37.60    3.50
  -9   3  -1   40.00    1.80
  -9   3  -1   37.30    2.80
   9   3   1   37.70    2.00
 -11  -3  -1    6.00    2.70
  11  -3   1    7.20    2.00
 -11  -3  -1    6.90    0.70
 -11  -3  -1    8.80    0.80
 -11  -3  -1    5.20    0.60
 -11  -3  -1    4.10    1.80
  11  -3   1    9.20    1.70
  11   3   1    5.40    1.80
 -11   3  -1    5.50    0.50
  11   3   1    6.70    0.70
 -11   3  -1    7.60    1.60
  11   3   1    8.10    2.80
  11   3   1    6.40    0.50
  11   3   1    5.60    0.60
 -11   3  -1    5.90    0.50
 -11   3  -1    6.00    0.50
 -11   3  -1    6.10    2.10
 -13  -3  -1  142.49    6.30
 -13  -3  -1  141.09    9.00
  13  -3   1  140.59    7.90
 -13  -3  -1  120.29   10.00
  13  -3   1  139.29    8.90
 -13  -3  -1  133.99    6.30
 -13  -3  -1  137.49    6.20
  13   3   1  134.89    6.30
  13   3   1  141.89    6.20
 -13   3  -1  135.79    6.10
  13   3   1  138.49    6.30
  13   3   1  120.09    9.60
 -13   3  -1  139.79    6.20
 -13   3  -1  141.29    6.20
 -13   3  -1  144.69    8.00
  13   3   1  140.29    9.00
 -13   3  -1  138.29    9.00
  15  -3   1   11.40    3.40
 -15  -3  -1   13.50    1.10
 -15  -3  -1   14.40    1.10
 -15  -3  -1   11.70    2.90
 -15  -3  -1   18.40    4.80
 -15  -3  -1   13.10    1.00
  15  -3   1   17.00    2.70
  15   3   1   13.00    0.90
 -15   3  -1   11.70    0.90
 -15   3  -1   12.00    0.90
 -15   3  -1   11.50    0.90
  15   3   1    9.00    2.60
 -15   3  -1   13.10    2.40
 -15   3  -1   15.10    3.70
  15   3   1   10.50    4.00
 -17  -3  -1   27.50    1.70
  17  -3   1   21.60    4.60
 -17  -3  -1   27.90    1.70
 -17  -3  -1   27.50    1.60
 -17  -3  -1   17.50    3.80
 -17  -3  -1   43.20    7.60
  17  -3   1   23.70    3.50
 -17   3  -1   25.50    1.60
  17   3   1   34.70    6.30
 -17   3  -1   26.40    1.50
 -17   3  -1   27.70    1.50
 -17   3  -1   30.20    5.20
 -17   3  -1   26.20    3.70
  17   3   1   25.40    4.40
  17   3   1   24.90    1.40
  19  -3   1   13.70    3.00
 -19  -3  -1   15.00    3.60
  19  -3   1   18.00    5.30
 -19  -3  -1   18.40    1.40
 -19  -3  -1   19.20    1.50
 -19  -3  -1   23.40    7.80
 -19  -3  -1   21.40    1.40
 -19   3  -1   25.40    3.80
 -19   3  -1   17.40    1.30
 -19   3  -1   32.00    6.30
  19   3   1   15.50    1.30
 -19   3  -1   18.50    1.20
 -19   3  -1   19.10    1.30
 -20  -4   1    6.40    0.80
 -20  -4   1   13.80    6.80
  20  -4  -1    4.90    7.70
 -20  -4   1    2.50    2.20
 -20  -4   1    4.80    0.90
  20  -4  -1    4.70    1.90
 -20   4   1    5.90    0.70
  20   4  -1    6.20    0.70
 -20   4   1    7.90    0.90
 -20   4   1    5.40    1.00
  20   4  -1   10.70    6.40
 -20   4   1    2.70    4.90
 -20   4   1    7.20    2.20
 -18  -4   1    5.80    0.80
 -18  -4   1    4.70    2.20
 -18  -4   1   11.30    5.40
  18  -4  -1    7.30    2.00
 -18  -4   1    5.20    0.80
 -18  -4   1    5.70    0.70
  18  -4  -1    5.70    3.70
  18   4  -1    7.50    2.70
 -18   4   1    6.40    0.70
 -18   4   1    6.10    1.90
  18   4  -1    6.20    0.70
 -18   4   1    6.90    3.80
  18   4  -1    0.30    4.40
 -18   4   1    5.20    0.60
 -18   4   1    5.50    0.60
 -16  -4   1   43.60    7.40
 -16  -4   1   35.90    2.00
  16  -4  -1   37.30    4.90
 -16  -4   1   36.40    2.00
 -16  -4   1   34.50    5.10
  16  -4  -1   30.50    3.60
 -16  -4   1   34.50    2.00
  16   4  -1   33.90    1.80
 -16   4   1   33.60    1.80
 -16   4   1   34.20    1.80
  16   4  -1   42.00    5.30
 -16   4   1   37.40    1.90
 -16   4   1   30.40    3.60
 -16   4   1   33.70    4.90
  16   4  -1   37.00    6.50
 -14  -4   1    7.00    2.50
 -14  -4   1    7.80    3.50
 -14  -4   1    8.80    0.90
  14  -4  -1    5.90    1.50
  14  -4  -1   11.90    2.90
 -14  -4   1    6.30    0.70
 -14  -4   1    8.50    0.90
 -14   4   1    7.60    0.70
 -14   4   1    7.60    0.60
 -14   4   1    6.90    1.70
  14   4  -1    8.90    0.70
  14   4  -1    9.00    0.90
  14   4  -1    7.00    3.60
 -14   4   1    9.20    2.80
 -14   4   1    6.80    0.60
 -12  -4   1   20.60    1.20
  12  -4  -1   22.70    3.10
 -12  -4   1   19.30    4.10
  12  -4  -1   20.80    2.40
 -12  -4   1   15.50    3.00
 -12  -4   1   18.10    1.10
 -12  -4   1   19.90    1.20
  12  -4  -1   18.50    1.00
  12   4  -1   19.40    1.10
 -12   4   1   19.10    1.10
 -12   4   1   18.40    1.00
  12   4  -1   16.20    6.10
 -12   4   1   19.80    2.40
  12   4  -1   15.80    3.00
 -12   4   1   15.70    2.80
  12   4  -1   18.50    1.20
 -12   4   1   19.40    1.00
 -10  -4   1   31.50    1.70
  10  -4  -1   30.60    1.50
 -10  -4   1   34.10    1.70
 -10  -4   1   31.20    1.70
  10  -4  -1   32.60    2.40
 -10  -4   1   37.30    6.70
  10  -4  -1   33.60    3.00
 -10  -4   1   30.00    4.90
  10   4  -1   33.30    1.60
 -10   4   1   33.70    2.50
  10   4  -1   39.20    4.30
  10   4  -1   30.00    1.70
 -10   4   1   31.00    1.50
  10   4  -1   35.20    5.10
 -10   4   1   32.10    1.50
 -10   4   1   30.80    1.50
 -10   4   1   34.00    3.10
  10   4  -1   34.60    1.70
   8  -4  -1    1.20    0.90
   8  -4  -1    1.10    0.50
  -8  -4   1    2.40    1.20
   8  -4  -1    1.50    0.20
  -8  -4   1    2.00    0.40
  -8  -4   1    2.50    0.40
   8   4  -1    1.30    0.30
  -8   4   1    2.30    0.70
   8   4  -1    1.20    0.30
  -8   4   1    1.80    0.20
   8   4  -1    1.40    1.50
  -8   4   1    2.80    1.10
  -8   4   1    1.40    0.20
   8   4  -1    1.90    1.20
  -8   4   1    1.50    0.20
   8   4  -1    1.60    0.30
  -6  -4   1   35.10    1.70
  -6  -4   1   31.90    3.00
   6  -4  -1   32.00    1.90
  -6  -4   1   38.20    1.70
   6  -4  -1   33.50    2.10
  -6  -4   1   34.80    3.80
   6  -4  -1   33.40    1.50
   6   4  -1   34.00    3.00
   6   4  -1   31.90    1.70
  -6   4   1   35.60    1.50
  -6   4   1   34.60    2.20
  -6   4   1   33.20    1.90
  -6   4   1   32.50    1.50
   6   4  -1   36.80    1.70
   6   4  -1   31.60    3.40
  -4  -4   1   93.69    5.20
   4  -4  -1   82.49    3.90
  -4  -4   1   85.39    5.60
   4  -4  -1   85.69    3.90
   4   4  -1   81.59    5.50
   4   4  -1   87.89    5.00
  -2  -4   1    3.50    1.60
  -2  -4   1    2.80    0.30
   2  -4  -1    2.90    0.20
  -2  -4   1    1.50    1.00
   2  -4  -1    3.80    0.70
  -2  -4   1    3.80    0.30
   2  -4  -1    3.70    0.50
   2  -4  -1    3.40    0.20
  -2   4   1    3.50    0.20
   2   4  -1    3.50    0.30
   2   4  -1    2.70    0.90
   2   4  -1    3.50    0.30
   2   4  -1    2.50    1.30
   2   4  -1    3.20    0.30
   0  -4   1  279.07   13.50
   0  -4  -1  301.17   13.40
   0   4   1  271.87   13.20
   0   4  -1  276.07   13.10
   2  -4   1   10.20    0.50
  -2  -4  -1    9.70    0.60
   2  -4   1    9.10    0.80
  -2  -4  -1    9.70    0.50
   2  -4   1   10.00    0.50
  -2  -4  -1   10.20    0.60
   2  -4   1   10.10    0.70
  -2  -4  -1   12.20    1.80
  -2   4  -1    9.70    0.70
   2   4   1   10.50    0.60
  -2   4  -1   10.00    0.50
   2   4   1    8.90    1.60
   2   4   1    9.50    0.60
   2   4   1   10.30    0.50
   2   4   1    9.40    1.70
  -4  -4  -1   53.79    4.00
  -4  -4  -1   52.49    3.50
   4   4   1   49.00    3.40
   4   4   1   40.60    3.70
   4   4   1   51.29    2.30
   4   4   1   53.09    2.30
  -6  -4  -1   37.40    5.00
  -6  -4  -1   35.50    1.60
  -6  -4  -1   33.40    1.70
   6  -4   1   31.70    2.20
  -6  -4  -1   36.60    3.20
  -6  -4  -1   34.50    1.70
   6   4   1   30.90    3.00
  -6   4  -1   33.80    2.20
   6   4   1   32.10    1.70
   6   4   1   34.30    1.60
  -6   4  -1   31.70    1.50
   6   4   1   35.00    1.70
  -6   4  -1   32.50    1.50
  -6   4  -1   32.00    1.90
   6   4   1   35.20    3.80
  -8  -4  -1   40.50    1.90
  -8  -4  -1   35.90    6.00
   8  -4   1   38.10    2.90
   8  -4   1   31.60    2.40
  -8  -4  -1   36.70    3.50
  -8  -4  -1   38.90    2.00
  -8  -4  -1   42.90    2.00
  -8   4  -1   38.90    1.80
  -8   4  -1   39.40    1.80
  -8   4  -1   40.80    3.00
   8   4   1   40.50    4.20
  -8   4  -1   37.90    2.50
   8   4   1   40.30    1.90
  -8   4  -1   38.70    1.80
   8   4   1   42.40    2.00
   8   4   1   39.70    3.50
  10  -4   1   79.79    4.70
  10  -4   1   72.59    5.20
 -10  -4  -1   85.99    7.20
 -10  -4  -1   87.69    3.90
 -10  -4  -1   84.19    3.80
 -10  -4  -1   83.49    3.90
  10   4   1   82.69    3.90
 -10   4  -1   84.99    5.40
  10   4   1   85.19    3.80
  10   4   1   80.59    3.80
 -10   4  -1   81.89    3.70
  10   4   1   82.59    5.90
 -10   4  -1   80.69    3.70
 -10   4  -1   83.09    3.70
 -10   4  -1   79.09    4.70
  10   4   1   88.79    6.90
 -12  -4  -1   20.70    1.30
 -12  -4  -1   18.30    1.20
 -12  -4  -1   20.40    1.20
  12  -4   1   18.50    3.00
 -12  -4  -1   26.40    5.10
 -12  -4  -1   20.30    3.40
  12  -4   1   22.70    2.60
 -12   4  -1   19.50    1.10
 -12   4  -1   20.30    1.30
 -12   4  -1   18.30    2.40
  12   4   1   19.80    1.20
 -12   4  -1   19.20    1.10
  12   4   1   20.30    1.30
  12   4   1   19.70    1.10
  12   4   1   17.80    3.20
 -12   4  -1   24.40    3.50
 -14  -4  -1   -0.90    3.10
 -14  -4  -1    3.20    0.60
  14  -4   1    1.40    2.00
 -14  -4  -1    3.50    0.60
 -14  -4  -1    3.00    1.90
  14  -4   1    4.00    1.40
 -14  -4  -1    3.70    0.60
  14   4   1    3.80    0.60
 -14   4  -1    3.80    0.50
 -14   4  -1    4.10    0.50
  14   4   1    0.40    1.80
  14   4   1   -0.30    2.70
 -14   4  -1    3.90    2.40
  14   4   1    4.30    0.60
  14   4   1    3.20    0.50
 -14   4  -1    4.90    1.50
 -14   4  -1    4.10    0.50
 -16  -4  -1    1.50    0.50
 -16  -4  -1   -3.20    3.70
 -16  -4  -1    1.60    0.50
  16  -4   1    2.70    1.40
  16  -4   1    3.20    2.60
 -16  -4  -1    2.00    1.90
 -16  -4  -1    1.20    0.50
 -16   4  -1    0.80    2.50
 -16   4  -1    2.10    0.40
  16   4   1    2.80    3.10
 -16   4  -1    2.00    1.30
 -16   4  -1    1.30    0.40
  16   4   1    1.20    0.60
  16   4   1    2.60    1.90
 -16   4  -1    1.30    0.40
 -18  -4  -1    4.10    2.30
 -18  -4  -1    4.30    0.70
 -18  -4  -1    4.40    0.80
  18  -4   1    4.40    1.70
  18  -4   1    0.20    3.60
 -18  -4  -1    4.70    0.80
 -18  -4  -1    2.80    5.20
 -18   4  -1    2.90    3.90
  18   4   1    2.70    4.50
 -18   4  -1    4.20    0.60
  18   4   1    4.60    2.60
 -18   4  -1    4.40    0.60
  18   4   1    4.40    0.60
 -18   4  -1    4.20    0.60
 -20  -4  -1   37.80    8.90
 -20  -4  -1   35.30    2.10
 -20  -4  -1   32.80    2.10
  20  -4   1   23.00    5.90
 -20   4  -1   32.70    6.70
 -20   4  -1   34.20    1.90
 -20   4  -1   32.20    1.80
 -20   4  -1   31.90    2.30
  20   4   1   28.90    1.80
 -20   4  -1   32.60    4.20
 -19  -5   1   -9.00    5.20
 -19  -5   1    0.00    0.40
 -19  -5   1    0.90    1.60
 -19  -5   1   -0.10    0.50
  19  -5  -1    3.30    3.70
 -19  -5   1    0.50    0.40
  19  -5  -1    0.10    1.10
 -19   5   1   -0.10    0.50
 -19   5   1    0.40    1.10
 -19   5   1    1.70    3.90
 -19   5   1    0.30    0.50
  19   5  -1   -4.50    5.20
 -19   5   1   -0.10    0.30
  19   5  -1    0.10    0.80
  17  -5  -1   17.30    3.80
 -17  -5   1   15.60    1.60
 -17  -5   1   28.00    8.00
 -17  -5   1   13.20    3.50
 -17  -5   1   17.10    1.30
 -17  -5   1   18.70    1.40
  17   5  -1   13.30    5.70
 -17   5   1   17.70    1.20
 -17   5   1   13.80    3.40
 -17   5   1   17.40    1.10
  17   5  -1   17.70    1.10
  17   5  -1   17.80    3.80
 -17   5   1   17.10    3.80
 -17   5   1   16.60    1.10
  15  -5  -1   30.60    3.00
  15  -5  -1   26.40    3.90
 -15  -5   1   34.30    1.90
 -15  -5   1   35.70    2.00
 -15  -5   1   41.50    7.30
  15   5  -1   43.40    6.90
 -15   5   1   29.10    4.30
 -15   5   1   35.70    1.80
 -15   5   1   35.00    1.70
 -15   5   1   36.70    3.20
  15   5  -1   28.30    5.90
  15   5  -1   36.30    2.00
 -15   5   1   37.00    1.90
  15   5  -1   33.00    1.90
 -13  -5   1    1.10    2.50
 -13  -5   1    0.30    0.30
 -13  -5   1    0.80    0.40
 -13  -5   1   -0.80    1.10
  13  -5  -1    0.50    1.60
  13  -5  -1    0.40    0.70
 -13  -5   1    0.20    0.40
 -13   5   1    0.80    1.80
 -13   5   1   -0.40    0.80
 -13   5   1    0.50    0.30
  13   5  -1    0.80    0.40
 -13   5   1    0.90    0.30
  13   5  -1    0.50    0.30
  13   5  -1    3.40    3.00
 -13   5   1    0.30    0.20
  13   5  -1    2.40    1.80
  11  -5  -1    6.90    1.70
 -11  -5   1   12.40    4.20
 -11  -5   1    6.50    0.70
  11  -5  -1    5.20    1.10
 -11  -5   1    8.60    0.70
 -11  -5   1    7.10    0.70
 -11  -5   1    8.70    2.30
 -11   5   1    6.50    1.70
  11   5  -1    5.50    2.00
  11   5  -1    5.90    0.60
  11   5  -1    6.90    0.70
 -11   5   1    8.10    1.30
 -11   5   1    5.80    0.40
 -11   5   1    5.90    0.50
 -11   5   1    5.30    0.50
  11   5  -1    5.40    0.60
   9  -5  -1  201.38   10.80
  -9  -5   1  228.08   13.50
  -9  -5   1  239.28   12.40
   9  -5  -1  220.88   10.50
   9   5  -1  243.48   12.40
  -9   5   1  237.38   11.00
   9   5  -1  234.08   13.70
   7  -5  -1   85.89    4.10
  -7  -5   1   92.89    5.80
  -7  -5   1   78.79    6.40
  -7  -5   1   85.79    4.00
  -7  -5   1   85.79    3.90
   7   5  -1   78.59    5.60
  -7   5   1   84.49    4.30
   7   5  -1   87.39    3.90
  -7   5   1   87.19    4.10
   7   5  -1   83.89    6.60
  -7   5   1   83.99    3.70
   7   5  -1   87.69    3.90
  -7   5   1   87.89    3.70
   7   5  -1   87.99    4.00
  -5  -5   1   12.00    2.00
  -5  -5   1   10.30    2.30
  -5  -5   1   10.30    0.70
   5   5  -1   12.80    2.40
   5   5  -1   11.50    0.70
   5   5  -1   11.80    1.90
   5   5  -1   11.40    0.70
   5   5  -1   12.30    0.70
   3  -5  -1    3.60    0.20
   3  -5  -1    3.80    0.70
  -3  -5   1    2.30    1.20
  -3  -5   1    3.40    1.00
  -3  -5   1    2.80    0.30
   3  -5  -1    3.90    0.50
  -3  -5   1    3.10    0.30
   3   5  -1    3.70    0.40
   3   5  -1    4.40    0.40
  -3   5   1    4.10    0.60
  -3   5   1    3.70    0.20
   3   5  -1    3.00    0.30
   3   5  -1    1.90    1.20
   3   5  -1    4.00    1.10
   1  -5  -1   67.49    3.50
  -1  -5   1   67.39    2.90
  -1  -5   1   64.49    3.80
   1  -5  -1   62.09    2.90
   1  -5  -1   65.19    3.80
  -1  -5   1   68.39    4.20
   1  -5  -1   66.19    2.90
   1   5  -1   63.69    4.10
  -1   5   1   60.09    3.40
   1   5  -1   65.59    3.80
  -1   5   1   64.49    3.80
  -1  -5  -1    0.10    0.10
  -1  -5  -1    0.10    0.10
  -1  -5  -1   -0.20    0.80
   1  -5   1   -0.20    0.10
   1  -5   1   -0.40    0.10
  -1  -5  -1    0.10    0.10
  -1  -5  -1   -0.30    0.40
   1  -5   1    0.00    0.50
   1  -5   1   -0.30    0.30
   1   5   1   -0.10    0.10
  -1   5  -1   -0.10    0.10
   1   5   1   -0.40    0.50
   1   5   1   -1.00    0.60
  -1   5  -1    0.10    0.60
   1   5   1    0.00    0.10
  -1   5  -1    0.00    0.40
   1   5   1   -0.10    0.10
  -3  -5  -1    5.30    1.40
   3  -5   1    4.50    0.50
   3  -5   1    5.20    0.40
  -3  -5  -1    5.80    1.20
  -3  -5  -1    4.30    0.40
  -3  -5  -1    4.80    0.40
  -3  -5  -1    5.20    0.40
   3   5   1    4.60    0.40
   3   5   1    5.00    1.10
  -3   5  -1    5.50    0.50
   3   5   1    4.30    0.40
   3   5   1    2.80    1.20
  -3   5  -1    5.10    0.40
   3   5   1    4.70    0.40
  -5  -5  -1   69.49    4.60
  -5  -5  -1   70.99    3.20
  -5  -5  -1   69.79    3.20
  -5  -5  -1   63.09    5.20
   5   5   1   59.99    4.60
   5   5   1   71.49    3.10
   5   5   1   65.99    3.10
   5   5   1   68.49    5.50
   7  -5   1   12.60    1.20
  -7  -5  -1   12.80    0.90
  -7  -5  -1   15.70    3.10
  -7  -5  -1   10.60    2.10
  -7  -5  -1   14.00    0.80
  -7  -5  -1   13.10    0.90
   7   5   1   14.10    3.10
   7   5   1   14.10    0.90
  -7   5  -1   13.20    0.60
  -7   5  -1   13.20    0.60
  -7   5  -1   12.10    1.20
   7   5   1   14.10    2.40
   7   5   1   12.60    0.90
   7   5   1   13.60    0.80
  -7   5  -1   13.20    1.00
   9  -5   1   17.10    2.00
  -9  -5  -1   22.10    1.20
  -9  -5  -1   20.40    1.10
  -9  -5  -1   21.50    1.20
  -9  -5  -1   20.80    4.00
  -9  -5  -1   24.40    3.40
   9   5   1   22.50    4.40
   9   5   1   20.70    1.20
   9   5   1   19.70    1.20
  -9   5  -1   23.50    2.10
  -9   5  -1   19.00    1.00
  -9   5  -1   15.80    1.50
  -9   5  -1   19.60    1.00
   9   5   1   24.00    3.30
   9   5   1   22.60    1.10
  -9   5  -1   19.90    1.00
 -11  -5  -1    1.30    0.40
  11  -5   1    0.80    0.70
 -11  -5  -1    1.50    0.40
  11  -5   1    2.30    1.50
 -11  -5  -1    1.20    0.40
 -11  -5  -1    0.90    1.50
 -11   5  -1    1.20    0.20
 -11   5  -1   -0.50    1.30
  11   5   1    0.50    0.30
  11   5   1    1.60    0.40
 -11   5  -1    0.90    0.70
 -11   5  -1    1.60    0.20
  11   5   1    1.20    0.30
 -11   5  -1    1.00    0.20
  11   5   1    0.50    1.20
 -13  -5  -1   11.70    1.00
 -13  -5  -1   12.80    3.20
  13  -5   1   12.70    2.50
 -13  -5  -1   12.80    1.00
  13  -5   1   10.70    1.80
 -13  -5  -1   14.00    1.00
 -13  -5  -1    9.60    3.40
 -13   5  -1   11.00    1.80
  13   5   1   13.40    1.20
 -13   5  -1   14.50    2.60
  13   5   1   10.40    0.80
  13   5   1   15.40    4.30
 -13   5  -1   12.40    0.80
  13   5   1   13.30    1.10
 -13   5  -1   10.90    0.70
 -13   5  -1   12.80    0.80
  13   5   1   14.30    3.50
 -15  -5  -1   -0.30    0.40
 -15  -5  -1   -7.60    3.20
 -15  -5  -1    0.00    0.40
  15  -5   1   -0.20    2.10
  15  -5   1   -0.60    0.80
 -15  -5  -1    0.20    0.40
 -15  -5  -1   -0.20    1.40
 -15   5  -1    0.20    0.30
 -15   5  -1   -0.40    0.30
 -15   5  -1    0.40    0.90
 -15   5  -1    0.30    0.30
  15   5   1   -1.10    1.50
  15   5   1   -1.30    3.20
 -15   5  -1    1.00    2.30
  15   5   1   -0.10    0.30
 -17  -5  -1   27.00    1.70
 -17  -5  -1   26.60    1.70
  17  -5   1   30.90    4.70
 -17  -5  -1   25.00    4.60
  17   5   1   28.50    4.90
 -17   5  -1   25.60    1.50
  17   5   1   38.00    7.50
  17   5   1   27.60    1.50
 -17   5  -1   25.60    5.60
 -17   5  -1   27.60    1.50
 -19  -5  -1   17.20    1.30
 -19  -5  -1   17.30    1.30
 -19  -5  -1   15.50    1.40
  19  -5   1   23.20    4.90
 -19  -5  -1   12.70    3.60
 -19  -5  -1   31.90    8.00
 -19   5  -1   15.40    2.80
 -19   5  -1   12.90    4.30
 -19   5  -1   14.70    1.10
 -19   5  -1   14.20    1.00
 -19   5  -1   12.60    1.00
 -20  -6   1   -2.50    7.30
 -20  -6   1    1.40    0.60
  20  -6  -1    3.20    3.70
 -20  -6   1    2.20    0.70
 -20   6   1    0.50    4.00
  20   6  -1   -5.00    7.00
 -20   6   1    1.90    0.40
 -20   6   1    1.30    0.40
 -20   6   1    4.70    1.50
 -20   6   1    2.80    0.50
 -18  -6   1    1.00    5.30
 -18  -6   1    1.40    0.60
  18  -6  -1    2.90    3.00
 -18  -6   1    1.00    0.50
 -18  -6   1    4.00    2.40
 -18  -6   1    1.80    0.60
 -18   6   1    1.30    0.40
  18   6  -1    2.30    2.00
 -18   6   1    5.20    1.50
 -18   6   1   -0.60    2.90
 -18   6   1    1.40    0.30
 -18   6   1    1.10    0.40
  18   6  -1   -6.20    5.30
 -16  -6   1   -2.90    3.20
 -16  -6   1    0.00    0.40
 -16  -6   1    0.10    0.40
  16  -6  -1   -0.50    0.80
 -16  -6   1    0.00    0.40
 -16  -6   1   -0.60    1.20
  16   6  -1    0.90    4.20
 -16   6   1   -0.20    0.20
 -16   6   1   -0.80    0.80
 -16   6   1    0.30    0.30
  16   6  -1    1.00    2.00
  16   6  -1    0.00    0.30
 -16   6   1    0.20    0.30
 -14  -6   1    0.80    0.40
  14  -6  -1   -0.10    1.60
  14  -6  -1   -0.60    0.60
 -14  -6   1    0.30    0.60
 -14  -6   1    0.30    0.40
 -14  -6   1    7.10    3.60
 -14  -6   1   -0.20    1.30
  14   6  -1   -0.20    3.40
  14   6  -1   -0.10    0.30
 -14   6   1    1.00    0.90
 -14   6   1    0.00    0.30
  14   6  -1    0.40    0.40
 -14   6   1    0.50    0.20
  14   6  -1   -0.70    1.30
 -14   6   1    0.30    0.20
 -14   6   1    1.80    1.80
  12  -6  -1    1.00    1.30
 -12  -6   1    2.00    0.50
 -12  -6   1    1.70    0.50
  12  -6  -1    2.20    0.80
 -12  -6   1    1.30    1.70
 -12  -6   1   -0.40    2.60
 -12  -6   1    2.10    0.40
  12   6  -1    2.60    0.40
 -12   6   1    2.90    1.40
 -12   6   1    2.30    0.30
  12   6  -1    3.60    2.00
  12   6  -1    2.80    0.50
 -12   6   1    2.30    0.80
  12   6  -1   -1.40    2.70
 -12   6   1    3.20    0.30
 -12   6   1    2.50    0.30
 -10  -6   1   47.40    2.50
  10  -6  -1   45.90    2.70
 -10  -6   1   49.70    2.40
  10  -6  -1   45.30    3.10
 -10  -6   1   46.30    4.50
 -10  -6   1   52.59    2.50
 -10  -6   1   50.49    6.60
  10   6  -1   47.90    2.50
 -10   6   1   47.90    2.70
 -10   6   1   49.20    2.20
  10   6  -1   50.99    2.40
 -10   6   1   48.90    2.20
  10   6  -1   48.70    4.60
  10   6  -1   49.50    2.50
 -10   6   1   51.69    3.20
 -10   6   1   51.79    2.20
  10   6  -1   53.79    5.80
  -8  -6   1    1.30    0.40
  -8  -6   1    0.30    1.90
  -8  -6   1    0.30    0.20
  -8  -6   1   -0.60    0.90
   8   6  -1    0.10    0.20
   8   6  -1    0.70    1.00
   8   6  -1    4.50    1.90
   8   6  -1    1.00    0.30
   8   6  -1    0.90    0.30
  -6  -6   1  175.28    9.60
  -6  -6   1  168.08   10.50
   6   6  -1  168.08   10.40
   6   6  -1  178.08    9.60
   4  -6  -1   37.50    1.90
  -4  -6   1   45.10    3.40
  -4  -6   1   41.40    1.90
  -4  -6   1   43.00    1.90
   4  -6  -1   35.40    1.90
   4  -6  -1   38.50    2.00
  -4  -6   1   33.90    3.80
   4  -6  -1   38.20    2.00
   4   6  -1   32.30    3.50
   4   6  -1   41.10    1.90
   4   6  -1   41.40    1.90
   4   6  -1   40.70    3.30
   4   6  -1   42.10    1.90
  -2  -6   1    0.70    0.80
  -2  -6   1    1.20    0.20
   2  -6  -1    1.40    0.50
   2  -6  -1    1.40    0.20
   2  -6  -1    1.70    0.80
  -2  -6   1   -0.20    1.10
   2  -6  -1    1.30    0.20
  -2  -6   1    1.40    0.30
  -2   6   1    1.40    0.10
   2   6  -1    1.10    0.20
  -2   6   1    1.30    0.20
   2   6  -1    1.60    1.10
  -2   6   1    0.70    0.70
   2   6  -1    2.20    0.90
   2   6  -1    1.20    0.20
   2   6  -1    0.90    0.20
  -2   6   1    3.00    0.60
   0  -6  -1   42.30    2.00
   0  -6   1   43.30    2.00
   0  -6   1   46.90    2.90
   0  -6  -1   37.60    2.70
   0  -6   1   40.60    2.00
   0  -6  -1   41.90    3.20
   0  -6   1   46.70    3.30
   0   6   1   44.80    2.90
   0   6  -1   42.20    2.80
   0   6  -1   46.90    3.30
   0   6   1   41.60    2.00
   0   6  -1   46.10    2.00
   0   6  -1   46.70    2.00
   0   6   1   41.90    2.00
   0   6   1   43.10    2.00
   0   6   1   43.30    3.30
   2  -6   1  340.07   15.00
  -2  -6  -1  323.27   16.30
  -2   6  -1  334.27   15.00
   2   6   1  320.27   16.30
  -4  -6  -1   10.80    1.90
  -4  -6  -1   10.60    0.70
  -4  -6  -1    6.80    2.00
  -4  -6  -1   10.50    0.70
   4   6   1   11.00    0.70
   4   6   1   10.00    0.70
   4   6   1   12.00    2.50
   4   6   1   11.10    0.70
   4   6   1    9.80    1.90
  -6  -6  -1  568.14   26.50
   6   6   1  506.85   26.00
   6   6   1  521.85   25.10
  -8  -6  -1    7.90    0.60
  -8  -6  -1    5.80    1.90
  -8  -6  -1    9.20    0.70
  -8  -6  -1   10.00    0.80
  -8  -6  -1    8.90    3.00
   8   6   1    9.20    2.20
   8   6   1    9.50    0.70
   8   6   1    7.90    0.70
   8   6   1    7.70    2.90
 -10  -6  -1    7.80    0.70
 -10  -6  -1    5.80    0.70
 -10  -6  -1   11.30    3.40
  10  -6   1    6.90    1.30
 -10  -6  -1    9.60    2.50
 -10  -6  -1    6.70    0.70
  10   6   1    8.40    2.30
 -10   6  -1    7.30    0.50
  10   6   1    8.30    0.80
 -10   6  -1    7.60    0.40
  10   6   1    7.00    0.60
 -10   6  -1    7.20    0.40
  10   6   1    7.80    0.80
  10   6   1   11.70    3.50
 -10   6  -1    8.50    1.40
 -10   6  -1    8.00    1.00
  12  -6   1   40.20    3.20
 -12  -6  -1   39.20    2.00
 -12  -6  -1   33.60    2.20
 -12  -6  -1   35.00    2.00
 -12  -6  -1   39.70    6.40
 -12  -6  -1   34.00    4.70
  12   6   1   41.30    6.70
 -12   6  -1   34.90    1.70
 -12   6  -1   41.50    3.40
  12   6   1   37.10    1.90
  12   6   1   35.00    2.00
  12   6   1   42.50    2.20
 -12   6  -1   39.60    2.60
 -12   6  -1   37.60    1.70
  12   6   1   33.50    4.70
 -14  -6  -1   66.89    3.30
  14  -6   1   65.29    4.80
 -14  -6  -1   62.39    3.20
 -14  -6  -1   65.09    6.20
 -14  -6  -1   63.99    3.30
 -14  -6  -1   79.89    9.60
  14   6   1   66.79    6.10
  14   6   1   69.19    7.60
 -14   6  -1   63.29    3.00
 -14   6  -1   69.49    5.10
  14   6   1   62.19    3.20
 -14   6  -1   63.29    3.00
 -14   6  -1   66.59    3.00
  14   6   1   64.69    3.10
  14   6   1   68.59    3.30
 -16  -6  -1    7.30    4.80
 -16  -6  -1   11.60    1.10
 -16  -6  -1   15.20    3.70
 -16  -6  -1   12.40    1.00
 -16  -6  -1   11.00    1.10
  16  -6   1   11.40    4.50
 -16   6  -1   13.80    2.10
 -16   6  -1   11.50    0.80
 -16   6  -1   17.90    3.20
 -16   6  -1   10.70    0.80
  16   6   1   14.90    5.70
 -16   6  -1   11.20    0.80
  16   6   1   12.00    3.30
  18  -6   1    3.40    3.10
 -18  -6  -1    7.40    0.90
 -18  -6  -1   10.70    6.70
 -18  -6  -1    7.60    1.00
 -18  -6  -1    8.00    3.30
 -18  -6  -1    6.30    0.90
 -18   6  -1    8.50    1.80
 -18   6  -1    7.90    0.70
 -18   6  -1    6.50    0.60
  18   6   1    9.80    3.20
 -18   6  -1    7.60    3.40
 -18   6  -1    7.90    0.70
  18   6   1    9.50    6.60
 -19  -7   1    7.70    2.90
  19  -7  -1    0.70    2.70
 -19  -7   1    4.30    0.80
 -19  -7   1   -1.20    6.60
 -19  -7   1    1.50    0.70
 -19   7   1    3.40    2.80
 -19   7   1    4.10    0.50
 -19   7   1    4.30    0.60
  19   7  -1    4.40    7.00
  19   7  -1    0.60    1.00
 -19   7   1    2.90    0.40
 -17  -7   1   -0.20    1.80
 -17  -7   1    2.90    0.70
  17  -7  -1    4.70    2.20
 -17  -7   1    1.00    5.30
 -17  -7   1    2.40    0.60
 -17  -7   1    2.40    0.60
  17   7  -1    1.60    2.30
  17   7  -1    0.80    5.20
 -17   7   1    2.70    0.40
 -17   7   1    2.10    0.40
 -17   7   1    2.20    0.90
 -17   7   1    5.20    2.30
 -17   7   1    2.60    0.40
 -15  -7   1   19.50    4.10
  15  -7  -1   26.60    3.00
 -15  -7   1   25.00    1.70
 -15  -7   1   27.30    1.70
 -15  -7   1   30.70    6.80
 -15  -7   1   28.30    1.60
  15   7  -1   27.60    4.70
 -15   7   1   28.20    3.10
  15   7  -1   21.60    5.90
 -15   7   1   26.40    1.60
 -15   7   1   26.90    1.30
 -15   7   1   27.30    2.20
 -15   7   1   25.50    1.40
 -13  -7   1   31.40    1.80
 -13  -7   1   33.50    1.90
  13  -7  -1   29.40    2.50
 -13  -7   1   40.40    6.20
 -13  -7   1   28.40    4.60
 -13  -7   1   31.50    1.90
 -13   7   1   30.50    1.50
 -13   7   1   32.40    2.10
 -13   7   1   32.40    1.50
  13   7  -1   27.00    4.40
  13   7  -1   33.90    6.50
 -13   7   1   32.60    1.50
 -13   7   1   34.80    2.80
  13   7  -1   30.70    1.70
  13   7  -1   31.20    1.80
 -11  -7   1    5.50    0.70
 -11  -7   1    4.00    2.20
 -11  -7   1    4.40    0.60
 -11  -7   1    4.90    3.10
 -11  -7   1    3.00    0.50
  11  -7  -1    4.20    0.70
  11   7  -1    9.00    2.60
  11   7  -1    4.20    0.60
  11   7  -1    2.80    3.00
 -11   7   1    4.00    0.30
  11   7  -1    4.80    0.50
  11   7  -1    3.10    0.50
  -9  -7   1    0.70    0.30
  -9  -7   1   -0.10    2.30
  -9  -7   1    0.40    0.30
  -9  -7   1    0.40    0.30
  -9  -7   1    0.10    1.30
   9   7  -1    0.40    0.30
   9   7  -1   -1.30    1.00
   9   7  -1    0.70    0.30
   9   7  -1    1.70    2.30
   9   7  -1    0.90    0.30
  -7  -7   1    2.40    0.40
  -7  -7   1    2.80    0.40
  -7  -7   1    6.20    2.20
  -7  -7   1    2.70    0.40
  -7  -7   1    1.60    1.10
   7   7  -1    2.30    0.40
   7   7  -1    1.20    1.60
   7   7  -1    2.30    0.30
   7   7  -1    3.10    1.50
   7   7  -1    2.20    0.40
  -5  -7   1   64.69    5.50
  -5  -7   1   67.49    4.90
  -5  -7   1   70.39    3.20
  -5  -7   1   71.09    3.20
   5   7  -1   63.79    5.60
   5   7  -1   69.89    3.20
   5   7  -1   67.59    3.20
   5   7  -1   63.89    4.80
   3  -7  -1  424.46   18.70
  -3  -7   1  437.46   20.60
   3   7  -1  431.26   19.60
  -3   7   1  401.26   18.60
   3   7  -1  374.56   20.10
  -1  -7   1   43.20    3.50
  -1  -7   1   36.50    1.70
   1  -7  -1   38.70    1.70
  -1  -7   1   31.40    2.70
   1  -7  -1   40.90    3.10
   1  -7  -1   33.80    1.70
   1  -7  -1   33.90    2.50
  -1   7   1   38.10    1.70
  -1   7   1   35.00    3.00
  -1   7   1   37.60    1.70
  -1   7   1   38.40    2.60
   1   7  -1   36.10    1.70
   1   7  -1   38.50    1.70
   1   7  -1   31.00    3.20
   1   7  -1   36.90    2.90
   1   7  -1   35.90    1.70
  -1   7   1   36.80    1.70
   1  -7   1  130.69    7.20
  -1  -7  -1  137.39    7.90
   1  -7   1  139.59    6.90
  -1  -7  -1  140.29    7.30
  -1   7  -1  144.69    6.90
  -1   7  -1  117.19    7.10
   1   7   1  146.89    7.40
   1   7   1  139.49    7.90
  -3  -7  -1    5.70    0.50
   3  -7   1    6.50    1.00
  -3  -7  -1    6.30    0.60
   3  -7   1    7.10    0.40
  -3  -7  -1    6.20    2.10
  -3  -7  -1    5.30    0.50
   3  -7   1    7.10    0.40
  -3  -7  -1    8.70    1.80
   3  -7   1    8.00    0.90
  -3   7  -1    8.20    0.90
   3   7   1    5.90    1.50
   3   7   1    7.10    0.60
   3   7   1    5.10    1.80
  -3   7  -1    7.10    0.40
   3   7   1    5.10    0.50
   3   7   1    6.30    0.50
  -3   7  -1    7.20    1.10
  -5  -7  -1   29.00    3.50
  -5  -7  -1   31.30    1.70
  -5  -7  -1   33.60    4.60
  -5  -7  -1   32.50    1.70
  -5  -7  -1   34.10    1.70
   5   7   1   36.30    1.70
   5   7   1   36.40    3.90
   5   7   1   34.60    4.60
   5   7   1   34.40    1.70
  -7  -7  -1   86.89    4.30
  -7  -7  -1   86.89    6.10
  -7  -7  -1   90.89    4.10
  -7  -7  -1   87.79    7.10
  -7  -7  -1   88.69    4.20
   7   7   1   92.59    4.10
   7   7   1   84.79    7.10
   7   7   1   91.19    4.10
   7   7   1   91.79    6.20
   7   7   1   86.09    4.10
  -9  -7  -1   21.20    4.60
  -9  -7  -1   25.20    1.50
  -9  -7  -1   26.80    1.40
  -9  -7  -1   26.60    3.80
  -9  -7  -1   25.00    1.50
   9   7   1   23.80    1.50
   9   7   1   24.60    4.20
   9   7   1   28.40    3.90
   9   7   1   27.70    1.40
   9   7   1   26.30    1.50
 -11  -7  -1    9.30    2.60
 -11  -7  -1    9.10    0.80
 -11  -7  -1    8.60    0.90
 -11  -7  -1   10.30    4.00
 -11  -7  -1    8.60    0.80
  11   7   1   10.10    0.80
 -11   7  -1    8.90    0.90
 -11   7  -1    7.70    0.50
 -11   7  -1    8.90    1.00
  11   7   1    5.00    2.10
  11   7   1    7.60    0.70
  11   7   1    8.90    0.90
  11   7   1    7.80    3.70
 -13  -7  -1    1.00    0.50
 -13  -7  -1   -3.10    3.30
 -13  -7  -1    0.20    0.40
 -13  -7  -1   -0.40    1.60
 -13  -7  -1    0.30    0.40
  13   7   1   -0.20    0.30
  13   7   1    3.00    3.00
  13   7   1   -0.10    1.30
 -13   7  -1    0.00    0.40
  13   7   1   -0.30    0.30
 -13   7  -1    0.00    0.20
 -13   7  -1   -0.40    0.20
 -15  -7  -1   21.40    1.60
 -15  -7  -1   22.60    6.50
  15  -7   1   26.30    3.00
 -15  -7  -1   16.80    4.10
 -15  -7  -1   24.50    1.50
 -15  -7  -1   25.60    1.70
  15   7   1   22.50    6.30
  15   7   1   24.80    4.60
 -15   7  -1   25.10    1.20
 -15   7  -1   22.30    1.30
 -15   7  -1   25.10    2.00
 -15   7  -1   24.30    1.20
 -15   7  -1   31.30    3.10
 -17  -7  -1    0.70    0.50
 -17  -7  -1   -0.20    0.40
  17  -7   1    2.20    2.10
 -17  -7  -1    6.30    5.30
 -17  -7  -1    0.70    0.50
 -17  -7  -1    1.50    2.10
 -17   7  -1    0.40    0.30
 -17   7  -1   -0.20    0.20
  17   7   1    1.20    2.10
  17   7   1    5.70    5.50
 -17   7  -1    0.20    0.30
 -17   7  -1    0.10    2.20
 -17   7  -1    0.20    0.70
 -19  -7  -1    1.10    0.60
 -19  -7  -1    7.00    7.40
 -19  -7  -1    1.20    0.50
 -19  -7  -1    0.20    1.80
 -19  -7  -1    0.90    0.60
 -19   7  -1    1.60    0.40
 -19   7  -1    1.90    0.90
 -19   7  -1    1.40    0.40
  19   7   1    0.10    0.70
  19   7   1   -3.20    7.10
 -19   7  -1    0.40    0.30
 -18  -8   1   23.90    4.80
 -18  -8   1   15.70    1.40
 -18  -8   1   17.40    1.50
 -18  -8   1   23.60    8.20
  18   8  -1   10.80    3.60
 -18   8   1   19.60    1.10
 -18   8   1   17.30    0.90
  18   8  -1   17.10    7.40
 -18   8   1   16.80    0.90
 -16  -8   1   10.10    1.10
 -16  -8   1   11.50    3.40
 -16  -8   1   10.50    4.70
 -16  -8   1    9.50    1.00
 -16  -8   1    8.70    0.90
 -16   8   1    9.50    0.70
  16   8  -1   12.60    3.50
  16   8  -1   13.80    6.40
 -16   8   1   10.10    0.60
 -14  -8   1   -0.40    0.40
 -14  -8   1   -0.20    1.60
 -14  -8   1   -2.10    4.00
 -14  -8   1   -0.50    0.30
 -14  -8   1    0.20    0.40
  14   8  -1    0.70    1.60
  14   8  -1   -0.10    0.40
  14   8  -1   -1.70    3.80
 -14   8   1   -0.30    0.20
 -12  -8   1   12.40    1.00
 -12  -8   1   11.80    1.00
 -12  -8   1    9.90    0.90
 -12  -8   1   22.80    5.00
 -12  -8   1   19.90    3.70
 -12   8   1   10.10    0.60
  12   8  -1   10.70    1.00
  12   8  -1   13.90    3.20
  12   8  -1   15.70    4.10
  12   8  -1   10.90    0.90
 -10  -8   1    9.60    0.90
 -10  -8   1   10.40    0.80
 -10  -8   1   10.90    2.60
 -10  -8   1   14.80    3.80
 -10  -8   1    9.70    0.80
  10   8  -1    7.90    0.80
  10   8  -1    8.80    0.70
  10   8  -1   11.00    3.70
  10   8  -1    9.80    0.90
  10   8  -1    7.30    2.40
  -8  -8   1  106.39    4.80
  -8  -8   1  103.49    8.50
  -8  -8   1  109.79    4.90
  -8  -8   1  124.29    7.70
  -8  -8   1  105.49    5.30
   8   8  -1  104.59    4.90
   8   8  -1  107.89    4.80
   8   8  -1   92.49    7.00
   8   8  -1  110.19    4.90
   8   8  -1   91.29    8.00
  -6  -8   1   61.39    2.90
  -6  -8   1   57.79    5.70
  -6  -8   1   58.59    2.90
  -6  -8   1   62.69    4.80
   6   8  -1   58.99    2.90
   6   8  -1   65.49    5.80
   6   8  -1   60.69    2.80
   6   8  -1   61.69    2.90
   6   8  -1   59.49    4.70
   4  -8  -1    0.30    0.30
  -4  -8   1    0.50    0.30
  -4  -8   1    0.00    1.10
   4  -8  -1    0.00    0.10
  -4  -8   1   -0.30    0.20
  -4  -8   1   -0.40    0.90
   4  -8  -1   -0.10    0.10
   4  -8  -1   -0.70    0.60
   4   8  -1   -1.60    1.40
   4   8  -1   -0.10    0.20
   4   8  -1    0.20    0.30
   4   8  -1   -0.30    0.20
  -4   8   1    0.40    0.60
   4   8  -1   -1.00    0.80
   2  -8  -1  122.79    7.00
   2  -8  -1  133.69    5.70
   2  -8  -1  127.69    6.60
  -2  -8   1  132.49    5.80
  -2  -8   1  131.99    7.30
  -2  -8   1  121.49    7.90
   2   8  -1  132.89    7.30
  -2   8   1  132.49    7.10
  -2   8   1  132.09    6.60
   2   8  -1  114.49    7.70
   0  -8   1   16.00    0.90
   0  -8  -1   16.60    1.00
   0  -8  -1   16.50    1.00
   0  -8   1   21.30    2.20
   0  -8   1   15.60    0.90
   0  -8   1   13.20    2.30
   0  -8  -1   17.20    2.10
   0  -8  -1   18.60    2.70
   0   8  -1   18.90    0.90
   0   8  -1   18.80    0.90
   0   8   1   16.60    0.90
   0   8  -1   12.80    2.20
   0   8   1   18.60    2.70
   0   8  -1   19.40    2.10
   0   8   1   17.10    0.90
   0   8  -1   15.90    0.90
   0   8   1   20.80    2.30
   0   8   1   16.50    0.90
   2  -8   1   77.09    3.30
   2  -8   1   68.49    4.50
   2  -8   1   75.29    4.10
  -2  -8  -1   72.29    3.40
  -2  -8  -1   71.29    5.60
   2  -8   1   81.49    3.30
  -2  -8  -1   69.19    4.80
  -2  -8  -1   69.89    3.40
   2   8   1   82.19    5.80
  -2   8  -1   78.99    3.30
   2   8   1   73.39    3.40
  -2   8  -1   76.79    4.60
   2   8   1   72.39    3.40
   2   8   1   87.09    5.10
  -2   8  -1   79.49    4.20
   2   8   1   73.09    3.40
  -4  -8  -1   32.40    1.70
  -4  -8  -1   33.80    1.70
   4  -8   1   31.70    1.80
  -4  -8  -1   32.40    3.70
  -4  -8  -1   31.30    1.60
  -4  -8  -1   38.30    4.70
   4  -8   1   31.00    1.70
   4   8   1   35.00    4.50
   4   8   1   33.30    1.60
  -4   8  -1   33.20    1.80
   4   8   1   33.00    3.60
   4   8   1   33.40    1.70
   4   8   1   34.10    1.70
  -6  -8  -1   10.10    0.80
  -6  -8  -1   10.00    0.70
  -6  -8  -1   10.50    0.80
  -6  -8  -1   13.90    3.10
  -6  -8  -1   13.60    2.60
   6   8   1   13.90    3.30
   6   8   1   11.20    0.70
   6   8   1   10.10    0.80
   6   8   1   11.00    2.30
   6   8   1   10.50    0.80
  -8  -8  -1    9.50    2.40
  -8  -8  -1   11.00    0.90
  -8  -8  -1   11.00    0.80
  -8  -8  -1   10.50    0.80
  -8  -8  -1   12.10    3.70
   8   8   1   10.20    0.90
   8   8   1   14.40    1.40
   8   8   1   13.50    3.70
   8   8   1   11.60    0.80
   8   8   1   12.20    2.60
 -10  -8  -1    5.40    3.10
 -10  -8  -1    6.50    0.70
 -10  -8  -1    4.90    0.70
 -10  -8  -1    4.10    1.90
 -10  -8  -1    3.60    0.50
  10   8   1    6.60    0.70
  10   8   1    7.80    3.50
  10   8   1    6.10    0.70
  10   8   1    5.70    0.60
 -10   8  -1    5.50    0.30
  10   8   1    0.20    1.50
 -12  -8  -1    0.30    0.40
 -12  -8  -1    0.30    0.40
 -12  -8  -1   -0.20    3.30
 -12  -8  -1   -0.60    0.30
 -12  -8  -1   -0.30    1.60
 -12   8  -1   -0.10    0.20
  12   8   1    0.80    3.70
  12   8   1   -0.50    0.30
  12   8   1    0.90    1.90
  12   8   1   -0.40    0.40
  12   8   1    0.50    0.30
 -14  -8  -1   15.50    3.80
 -14  -8  -1   17.80    1.20
 -14  -8  -1   16.70    1.20
 -14  -8  -1   15.00    1.30
 -14  -8  -1   17.20    5.80
  14   8   1   17.20    1.30
  14   8   1   14.10    3.50
  14   8   1   12.70    5.00
  14   8   1   15.20    1.20
 -14   8  -1   15.50    0.90
 -16  -8  -1    1.20    5.30
 -16  -8  -1    1.50    0.50
 -16  -8  -1    1.80    0.60
 -16  -8  -1    2.60    2.50
 -16  -8  -1    3.00    0.70
  16   8   1    3.20    2.40
 -16   8  -1    2.60    0.40
  16   8   1   -0.20    4.10
 -18  -8  -1   -8.40    7.10
 -18  -8  -1    7.60    1.00
 -18  -8  -1   12.00    1.60
 -18  -8  -1    6.90    1.10
 -18  -8  -1   11.80    3.90
 -18   8  -1    8.20    0.70
  18   8   1    8.70    3.30
  18   8   1   11.80    7.50
 -19  -9   1   31.20    9.30
 -19  -9   1    5.30    1.00
 -19  -9   1   11.50    5.40
 -19  -9   1    9.00    1.10
  19   9  -1    6.20    7.90
 -17  -9   1   40.50    8.50
 -17  -9   1   27.60    5.50
 -17  -9   1   30.30    1.90
 -17  -9   1   24.10    1.80
  17   9  -1   30.80    8.20
 -17   9   1   27.90    1.50
  17   9  -1   28.30    5.40
 -15  -9   1    1.80    0.60
 -15  -9   1    0.90    3.60
 -15  -9   1    1.80    0.60
 -15  -9   1    2.20    1.90
  15   9  -1    3.60    5.10
  15   9  -1   -0.80    1.80
 -15   9   1    2.20    0.40
 -13  -9   1    8.50    3.00
 -13  -9   1   13.20    4.70
 -13  -9   1   12.40    1.10
 -13  -9   1    9.70    1.00
 -13  -9   1   11.50    0.90
  13   9  -1   11.80    1.10
  13   9  -1   11.70    3.10
 -13   9   1   10.50    0.60
  13   9  -1   16.50    4.70
 -11  -9   1   49.90    2.60
 -11  -9   1   59.49    8.00
 -11  -9   1   43.80    5.80
 -11  -9   1   52.39    2.60
 -11  -9   1   50.49    2.50
  11   9  -1   45.70    5.70
  11   9  -1   39.30    6.70
  11   9  -1   48.40    2.60
  11   9  -1   50.49    2.50
  -9  -9   1   41.70    6.00
  -9  -9   1   43.50    5.10
  -9  -9   1   33.20    1.90
  -9  -9   1   33.00    1.90
   9   9  -1   39.00    6.30
   9   9  -1   33.90    1.80
   9   9  -1   33.20    1.90
   9   9  -1   35.20    1.90
   9   9  -1   41.30    5.00
  -7  -9   1   39.90    2.20
  -7  -9   1   47.40    4.40
  -7  -9   1   46.20    2.30
  -7  -9   1   45.00    6.00
   7   9  -1   43.50    2.20
   7   9  -1   46.90    2.30
   7   9  -1   45.50    4.90
   7   9  -1   41.70    2.20
   7   9  -1   46.30    5.00
  -5  -9   1   41.80    5.20
  -5  -9   1   40.20    1.90
  -5  -9   1   41.40    4.40
   5  -9  -1   35.60    1.90
   5  -9  -1   34.30    1.90
  -5  -9   1   37.20    1.90
   5  -9  -1   32.40    1.80
   5  -9  -1   35.60    1.80
   5   9  -1   39.40    1.90
   5   9  -1   40.00    1.80
   5   9  -1   43.20    4.40
   5   9  -1   39.30    1.90
   5   9  -1   36.50    4.00
   3  -9  -1   18.30    2.00
   3  -9  -1   16.40    0.80
  -3  -9   1   16.90    1.00
  -3  -9   1   17.40    2.60
  -3  -9   1   24.90    3.70
  -3  -9   1   16.60    1.00
   3  -9  -1   17.50    0.90
   3  -9  -1   16.90    1.50
  -3   9   1   20.60    2.10
   3   9  -1   16.70    1.00
   3   9  -1   16.30    1.00
   3   9  -1   12.60    2.80
  -3   9   1   15.90    0.80
  -3   9   1   17.10    0.90
  -3   9   1   16.70    1.50
   3   9  -1   16.40    0.90
   3   9  -1   14.50    2.40
   1  -9  -1   13.80    0.80
  -1  -9   1   15.10    2.20
   1  -9  -1   14.00    2.30
  -1  -9   1   17.30    2.90
  -1  -9   1   12.50    0.80
   1  -9  -1   16.60    0.80
   1  -9  -1   13.90    1.90
   1   9  -1   13.20    0.80
  -1   9   1   14.50    0.80
   1   9  -1   13.90    0.80
  -1   9   1   14.70    0.80
   1   9  -1   15.20    2.10
  -1   9   1   15.10    2.40
  -1   9   1   14.60    1.90
   1   9  -1   13.70    0.80
   1   9  -1   13.30    2.50
  -1   9   1   13.60    0.80
  -1  -9  -1  115.19    6.90
   1  -9   1  120.19    5.30
  -1  -9  -1  121.89    7.70
   1  -9   1  121.09    7.00
  -1  -9  -1  119.29    5.40
   1  -9   1  122.99    6.50
   1  -9   1  128.49    5.30
  -1   9  -1  119.79    6.40
   1   9   1  113.09    7.50
  -1   9  -1  116.29    6.90
   1   9   1  118.59    6.90
   1   9   1  122.49    5.40
  -3  -9  -1   13.30    3.00
  -3  -9  -1    8.30    1.90
   3  -9   1    8.80    1.20
   3  -9   1   12.00    1.70
   3  -9   1    8.30    0.50
  -3  -9  -1   10.00    0.70
  -3  -9  -1   10.00    0.70
   3  -9   1    8.70    0.50
   3   9   1   10.30    0.70
   3   9   1   10.20    0.70
  -3   9  -1    8.90    1.20
   3   9   1    9.50    0.60
  -3   9  -1    9.80    0.50
   3   9   1   10.80    2.10
   3   9   1    9.90    2.70
  -3   9  -1    9.50    1.50
  -5  -9  -1    0.40    0.30
  -5  -9  -1    0.50    0.20
  -5  -9  -1   -0.60    1.90
  -5  -9  -1    0.10    0.90
  -5  -9  -1    0.10    0.30
   5   9   1   -0.70    1.70
   5   9   1    0.40    1.10
   5   9   1    0.60    0.30
   5   9   1    0.00    0.20
   5   9   1    0.20    0.30
  -7  -9  -1    3.50    0.50
  -7  -9  -1    5.50    0.60
  -7  -9  -1    7.00    2.50
  -7  -9  -1    6.40    0.70
  -7  -9  -1    1.40    1.50
   7   9   1    4.10    0.60
   7   9   1    4.90    0.50
   7   9   1    4.40    1.80
   7   9   1    3.90    0.50
   7   9   1    6.00    2.60
  -9  -9  -1   38.30    6.20
  -9  -9  -1   41.80    2.10
  -9  -9  -1   41.30    2.20
  -9  -9  -1   43.30    5.20
  -9  -9  -1   42.30    2.20
   9   9   1   41.40    2.20
   9   9   1   49.10    6.70
   9   9   1   39.70    5.10
   9   9   1   39.60    2.20
   9   9   1   42.20    2.10
 -11  -9  -1    2.50    0.60
 -11  -9  -1    2.10    2.80
 -11  -9  -1    2.10    0.50
 -11  -9  -1    1.90    0.50
 -11  -9  -1    3.10    1.80
  11   9   1   -0.80    3.40
  11   9   1    2.00    0.50
  11   9   1    1.80    0.50
  11   9   1    2.80    0.60
 -11   9  -1    1.90    0.20
  11   9   1    1.30    1.80
 -13  -9  -1    9.90    4.50
 -13  -9  -1    6.00    2.60
 -13  -9  -1    1.70    0.50
 -13  -9  -1    1.90    0.60
 -13  -9  -1    2.40    0.60
  13   9   1    2.10    0.60
  13   9   1    0.00    3.10
  13   9   1    1.70    0.50
 -13   9  -1    1.60    0.20
  13   9   1    1.80    1.80
 -15  -9  -1    6.40    0.80
 -15  -9  -1    9.20    3.20
 -15  -9  -1    7.80    1.00
 -15  -9  -1    3.20    5.30
 -15  -9  -1    6.70    0.90
  15   9   1   11.30    5.80
  15   9   1    5.50    2.90
 -15   9  -1    7.40    0.60
 -17  -9  -1    1.50    0.60
 -17  -9  -1    1.30    0.70
 -17  -9  -1    1.30    2.30
 -17  -9  -1    0.30    0.50
 -17  -9  -1   -4.10    6.30
 -17   9  -1    0.80    0.30
  17   9   1   -5.20    6.60
  17   9   1    1.30    2.40
 -18 -10   1   28.70    9.40
 -18 -10   1   21.40    1.70
 -18 -10   1   20.10    1.60
  18  10  -1   19.70    8.80
  18  10  -1   15.00    7.50
 -16 -10   1   22.90    1.80
 -16 -10   1   28.70    5.40
 -16 -10   1   26.30    1.80
 -16 -10   1   35.80    8.10
  16  10  -1   30.20    8.30
  16  10  -1   30.30    5.50
 -16  10   1   27.00    1.30
 -14 -10   1    4.90    0.80
 -14 -10   1    8.50    2.90
 -14 -10   1    3.40    4.90
 -14 -10   1    8.00    0.90
  14  10  -1   10.00    4.70
  14  10  -1    6.20    0.80
  14  10  -1    7.00    2.50
 -14  10   1    5.30    0.40
 -12 -10   1    2.00    4.10
 -12 -10   1   -0.30    1.50
 -12 -10   1    1.80    0.60
 -12 -10   1    1.60    0.50
  12  10  -1   -3.20    3.60
 -12  10   1    1.60    0.20
  12  10  -1    2.40    0.60
  12  10  -1    2.90    2.10
 -10 -10   1   10.70    3.00
 -10 -10   1    7.10    0.80
 -10 -10   1    7.30    0.80
 -10 -10   1    3.80    3.10
  10  10  -1   10.00    2.80
  10  10  -1   11.40    4.40
  10  10  -1    6.40    0.70
  10  10  -1    7.20    0.80
  10  10  -1    7.00    0.80
  -8 -10   1    1.20    2.00
  -8 -10   1    0.90    1.30
  -8 -10   1    1.00    0.40
   8  10  -1    0.90    1.50
   8  10  -1    1.00    0.40
   8  10  -1   -0.20    0.30
   8  10  -1    0.10    2.60
   8  10  -1    0.80    0.30
  -6 -10   1    3.30    2.60
  -6 -10   1    3.80    0.50
  -6 -10   1    3.20    1.60
  -6 -10   1    3.80    0.50
   6  10  -1    4.60    2.70
   6  10  -1    4.30    1.80
   6  10  -1    4.60    0.60
   6  10  -1    4.40    0.50
   6  10  -1    3.40    0.50
  -4 -10   1   15.10    3.30
  -4 -10   1   15.30    1.00
   4 -10  -1   15.90    1.90
   4 -10  -1   13.10    1.40
  -4 -10   1   13.80    1.00
   4 -10  -1   15.00    0.80
  -4 -10   1   12.30    2.40
   4 -10  -1   14.70    0.70
   4  10  -1   16.70    1.00
  -4  10   1   17.20    1.90
   4  10  -1   16.20    1.00
   4  10  -1   20.50    3.60
   4  10  -1   17.40    2.80
   4  10  -1   16.70    0.90
  -4  10   1   15.20    0.80
   2 -10  -1   74.49    5.10
  -2 -10   1   74.29    6.00
   2 -10  -1   75.19    4.50
   2 -10  -1   80.59    3.40
   2 -10  -1   74.79    3.40
  -2 -10   1   75.69    5.20
  -2 -10   1   77.29    3.50
  -2 -10   1   73.69    3.50
  -2  10   1   80.69    4.60
   2  10  -1   79.29    3.50
   2  10  -1   77.29    5.20
   2  10  -1   76.69    3.50
  -2  10   1   77.29    3.40
  -2  10   1   73.49    3.40
   2  10  -1   78.09    6.00
  -2  10   1   70.59    5.00
   2  10  -1   74.19    3.50
   0 -10   1   13.40    2.50
   0 -10   1   11.90    1.90
   0 -10  -1   12.20    0.80
   0 -10   1   14.60    0.80
   0 -10  -1    9.50    2.40
   0 -10   1   15.20    0.80
   0 -10  -1   12.70    2.00
   0  10   1   13.60    0.80
   0  10  -1   13.60    0.80
   0  10   1   12.00    2.00
   0  10  -1   15.10    2.70
   0  10   1   12.50    2.70
   0  10  -1   13.00    2.00
   0  10   1   13.10    0.80
   0  10   1   13.40    0.80
   0  10  -1   15.30    0.80
   2 -10   1   29.50    2.90
  -2 -10  -1   25.40    1.40
   2 -10   1   27.50    2.30
  -2 -10  -1   24.40    1.40
   2 -10   1   28.60    1.30
  -2 -10  -1   31.00    4.20
  -2 -10  -1   29.40    3.40
   2 -10   1   28.30    1.30
   2  10   1   28.00    1.40
  -2  10  -1   28.20    1.30
  -2  10  -1   33.00    2.90
   2  10   1   36.50    4.00
   2  10   1   26.30    3.20
  -2  10  -1   27.60    2.20
   2  10   1   27.70    1.40
   2  10   1   26.30    1.50
  -4 -10  -1    4.60    0.50
  -4 -10  -1    3.10    1.40
   4 -10   1    4.10    0.70
   4 -10   1    4.80    1.00
  -4 -10  -1    4.80    0.50
  -4 -10  -1    8.50    2.80
   4  10   1    4.90    0.50
   4  10   1    4.20    1.60
  -4  10  -1    5.60    1.10
   4  10   1    4.90    0.50
   4  10   1    5.00    0.50
   4  10   1    6.60    2.40
  -6 -10  -1   49.90    2.50
  -6 -10  -1   54.69    5.50
  -6 -10  -1   51.19    4.50
  -6 -10  -1   51.59    2.50
   6  10   1   51.09    6.50
   6  10   1   49.90    2.50
   6  10   1   53.39    4.70
   6  10   1   50.69    2.50
   6  10   1   48.20    2.50
  -8 -10  -1    8.20    0.70
  -8 -10  -1    7.80    0.80
  -8 -10  -1   13.80    4.10
  -8 -10  -1    7.60    0.80
  -8 -10  -1    6.50    2.30
   8  10   1    8.20    0.80
   8  10   1    7.60    0.80
   8  10   1    6.60    2.20
   8  10   1    8.70    0.70
   8  10   1    5.50    3.00
 -10 -10  -1   91.49    4.30
 -10 -10  -1   84.79    8.90
 -10 -10  -1   90.19    4.40
 -10 -10  -1   94.89    4.40
 -10 -10  -1  100.59    7.60
  10  10   1   86.59    4.30
  10  10   1  104.49    9.30
  10  10   1   88.59    7.30
  10  10   1   91.99    4.40
  10  10   1   95.79    4.40
 -12 -10  -1   89.79    4.20
 -12 -10  -1   84.49    4.30
 -12 -10  -1  107.49    9.50
 -12 -10  -1   76.89    7.00
 -12 -10  -1   89.69    4.30
  12  10   1   90.59    4.30
  12  10   1   80.69    4.20
  12  10   1   83.89    7.40
 -12  10  -1   82.49    3.80
  12  10   1  100.59   10.00
 -14 -10  -1    5.90    0.80
 -14 -10  -1    8.60    1.10
 -14 -10  -1    3.70    4.90
 -14 -10  -1    5.90    0.90
 -14 -10  -1    4.20    2.50
  14  10   1    7.90    3.00
  14  10   1    5.40    0.80
  14  10   1   11.40    5.80
 -14  10  -1    6.80    0.50
 -16 -10  -1    0.70    0.50
 -16 -10  -1    0.50    0.50
 -16 -10  -1    2.80    2.30
 -16 -10  -1   -2.00    5.80
 -16 -10  -1    1.00    0.50
  16  10   1    0.40    1.90
 -16  10  -1    0.90    0.30
  16  10   1    2.70    4.80
 -18 -10  -1    0.00    0.50
 -18 -10  -1    9.90    8.20
 -18 -10  -1   -0.20    0.60
 -18  10  -1   -0.40    0.20
  18  10   1  -16.10    8.00
 -17 -11   1    3.10    0.70
 -17 -11   1   -1.10    7.30
 -17 -11   1    3.60    2.40
  17  11  -1    8.60    7.60
  17  11  -1   -2.00    1.60
 -15 -11   1   -1.00    0.40
 -15 -11   1   -0.10    0.50
 -15 -11   1    4.50    5.30
 -15 -11   1    0.50    1.50
 -15  11   1    0.10    0.20
  15  11  -1    3.30    6.10
  15  11  -1   -2.50    1.40
 -13 -11   1    0.00    0.50
 -13 -11   1    0.20    3.90
 -13 -11   1    0.00    0.40
 -13 -11   1   -1.00    1.50
  13  11  -1   -0.50    3.80
  13  11  -1   -0.20    1.80
  13  11  -1    0.10    0.50
 -13  11   1    0.40    0.10
 -11 -11   1   13.60    3.40
 -11 -11   1   12.30    1.10
 -11 -11   1   13.10    1.20
 -11 -11   1   12.90    4.30
  11  11  -1   14.70    4.40
  11  11  -1   12.60    1.10
  11  11  -1   13.50    3.20
  -9 -11   1   42.40    5.50
  -9 -11   1   36.50    2.10
  -9 -11   1   38.00    2.10
  -9 -11   1   37.90    6.40
   9  11  -1   37.10    2.00
   9  11  -1   35.90    2.00
   9  11  -1   40.30    6.50
   9  11  -1   39.10    2.10
   9  11  -1   33.90    4.90
  -7 -11   1   -0.10    0.30
  -7 -11   1    1.00    1.50
  -7 -11   1   -0.40    0.30
  -7 -11   1    0.50    2.50
   7  11  -1   -0.40    1.30
   7  11  -1   -0.30    0.30
   7  11  -1   -0.10    0.30
   7  11  -1   -0.30    0.30
   7  11  -1    2.90    2.80
  -5 -11   1   -0.70    1.10
   5 -11  -1    1.00    0.50
   5 -11  -1    1.40    0.80
  -5 -11   1    2.50    2.30
  -5 -11   1    0.20    0.30
  -5 -11   1    0.20    0.30
   5  11  -1    0.10    1.30
  -5  11   1    0.30    0.20
   5  11  -1    0.60    0.30
   5  11  -1    0.00    0.30
   5  11  -1    0.10    2.30
   5  11  -1    0.10    0.30
   3 -11  -1   27.00    1.30
   3 -11  -1   27.30    2.80
  -3 -11   1   28.40    1.50
  -3 -11   1   29.30    3.60
   3 -11  -1   26.90    2.30
  -3 -11   1   26.40    1.50
  -3 -11   1   32.60    4.60
   3 -11  -1   28.10    1.40
   3  11  -1   28.40    1.40
   3  11  -1   28.10    1.50
  -3  11   1   27.30    1.30
  -3  11   1   32.30    3.00
   3  11  -1   25.80    3.40
  -3  11   1   26.50    1.30
   3  11  -1   33.70    4.50
   3  11  -1   27.90    1.50
  -3  11   1   26.70    2.20
  -1 -11   1   10.70    2.60
   1 -11  -1    9.80    0.70
   1 -11  -1   10.10    0.70
  -1 -11   1   11.00    0.70
   1 -11  -1    9.90    1.80
  -1 -11   1   17.40    2.50
   1 -11  -1   10.20    2.30
   1  11  -1   10.50    0.70
   1  11  -1    9.00    2.40
  -1  11   1    9.80    0.70
  -1  11   1    9.90    2.20
   1  11  -1   11.60    2.00
   1  11  -1   11.20    0.70
  -1  11   1    8.00    1.60
  -1  11   1    9.90    0.60
  -1 -11  -1    1.60    1.10
   1 -11   1    2.60    0.30
  -1 -11  -1    3.80    1.90
   1 -11   1    3.20    1.70
  -1 -11  -1    2.20    0.40
   1 -11   1    1.70    0.90
   1 -11   1    2.40    0.30
   1  11   1    2.90    0.40
   1  11   1    2.30    0.40
   1  11   1    4.20    1.40
  -1  11  -1    3.60    1.40
   1  11   1    3.50    0.40
  -1  11  -1    2.60    0.30
   1  11   1    0.00    1.30
  -1  11  -1    4.00    1.10
  -1  11  -1    2.60    0.30
  -3 -11  -1   12.60    0.90
   3 -11   1   11.30    1.50
  -3 -11  -1   11.60    3.00
   3 -11   1   16.20    2.20
   3 -11   1   12.10    0.70
   3 -11   1   12.40    0.70
  -3 -11  -1   13.50    0.90
  -3 -11  -1   12.50    2.50
  -3  11  -1   13.30    1.60
   3  11   1   12.70    0.90
   3  11   1   10.90    0.80
  -3  11  -1   18.50    2.40
   3  11   1   12.20    3.30
   3  11   1   11.50    2.40
   3  11   1   12.30    0.90
  -5 -11  -1    7.60    0.80
  -5 -11  -1    6.50    2.50
  -5 -11  -1    7.70    2.20
  -5 -11  -1    7.90    0.70
   5  11   1   11.80    2.60
   5  11   1    8.00    0.80
   5  11   1   10.70    3.30
   5  11   1    7.50    0.80
   5  11   1    8.00    0.70
  -7 -11  -1   16.00    1.10
  -7 -11  -1   19.50    4.50
  -7 -11  -1   14.00    3.00
  -7 -11  -1   13.20    1.00
   7  11   1   18.40    4.60
   7  11   1   12.40    0.90
   7  11   1   13.20    1.00
   7  11   1   13.00    1.00
   7  11   1   15.20    3.10
  -9 -11  -1    6.80    2.40
  -9 -11  -1    4.10    0.60
  -9 -11  -1   -1.20    3.10
  -9 -11  -1    4.60    0.70
   9  11   1    3.80    0.60
   9  11   1    7.80    2.60
   9  11   1    4.30    0.70
   9  11   1    2.20    0.50
   9  11   1    5.60    3.80
 -11 -11  -1    2.40    0.60
 -11 -11  -1    0.90    0.50
 -11 -11  -1    1.50    0.40
 -11 -11  -1   13.90    4.80
 -11 -11  -1    2.60    2.20
  11  11   1    0.00    1.30
  11  11   1    3.80    3.10
  11  11   1    1.50    0.50
  11  11   1    1.30    0.50
 -13 -11  -1    0.40    0.50
 -13 -11  -1    1.20    4.50
 -13 -11  -1    0.70    0.40
 -13 -11  -1    0.00    0.40
 -13 -11  -1    1.00    1.80
  13  11   1    2.60    2.40
 -13  11  -1    0.40    0.10
  13  11   1    0.50    6.40
  13  11   1    1.30    0.60
  13  11   1    0.80    0.50
 -15 -11  -1   15.30    4.20
 -15 -11  -1   17.30    1.50
 -15 -11  -1   14.10    7.10
 -15 -11  -1   18.40    1.50
  15  11   1   18.90    4.60
  15  11   1   38.30    9.80
 -17 -11  -1    5.40    0.90
 -17 -11  -1    8.90    8.20
 -17 -11  -1    5.70    2.90
 -17  11  -1    3.80    0.40
  17  11   1    6.20    3.30
  17  11   1    6.80    8.10
 -16 -12   1    1.00    0.60
 -16 -12   1    6.20    7.30
 -16 -12   1    3.50    2.40
  16  12  -1    8.50    7.50
  16  12  -1    2.70    2.40
 -14 -12   1    0.30    0.50
 -14 -12   1    0.00    2.10
 -14 -12   1    2.20    5.50
  14  12  -1   -0.30    0.40
  14  12  -1   -2.80    4.00
  14  12  -1   -2.10    0.90
 -12 -12   1   13.40    5.80
 -12 -12   1   25.10    4.80
 -12 -12   1   25.50    1.70
 -12 -12   1   27.50    1.70
  12  12  -1   23.60    4.40
  12  12  -1   28.00    1.70
  12  12  -1   27.60    5.80
 -10 -12   1   55.69    3.00
 -10 -12   1   65.69    9.10
 -10 -12   1   57.99    3.00
 -10 -12   1   50.69    6.40
  10  12  -1   57.69    3.00
  10  12  -1   55.19    8.10
  10  12  -1   53.09    6.50
  -8 -12   1   20.80    3.80
  -8 -12   1   28.20    5.90
   8  12  -1   33.40    6.10
   8  12  -1   22.30    1.40
   8  12  -1   23.10    1.40
   8  12  -1   23.70    4.10
  -6 -12   1    7.20    0.80
  -6 -12   1    5.30    0.70
  -6 -12   1    8.60    2.80
  -6 -12   1    6.20    2.20
   6  12  -1    8.80    2.50
   6  12  -1    6.50    0.70
   6  12  -1    5.10    0.60
   6  12  -1    6.30    0.70
   6  12  -1   10.00    3.60
  -6  12   1    7.30    0.40
   4 -12  -1   21.80    2.60
   4 -12  -1   18.60    1.00
  -4 -12   1   18.00    1.20
  -4 -12   1   19.70    1.20
   4 -12  -1   18.80    1.80
   4 -12  -1   18.10    0.90
  -4 -12   1   24.10    4.30
  -4 -12   1   17.80    3.10
   4  12  -1   18.60    1.10
  -4  12   1   21.40    2.50
  -4  12   1   18.40    1.00
   4  12  -1   17.50    3.00
   4  12  -1   19.60    4.00
   4  12  -1   19.70    1.20
   2 -12  -1   72.79    5.50
  -2 -12   1   75.89    6.40
   2 -12  -1   74.19    3.40
  -2 -12   1   77.09    3.50
   2 -12  -1   70.09    3.40
   2 -12  -1   72.69    4.80
  -2 -12   1   91.19    5.80
  -2  12   1   83.69    4.90
   2  12  -1   77.99    3.50
   2  12  -1   74.89    6.40
  -2  12   1   73.19    3.40
   2  12  -1   78.19    3.90
  -2  12   1   71.39    3.40
   2  12  -1   75.79    5.40
  -2  12   1   82.39    5.80
   0 -12   1   84.29    3.70
   0 -12  -1   77.59    3.80
   0 -12   1   88.39    3.80
   0 -12  -1   79.59    5.40
   0 -12  -1   77.19    3.70
   0 -12   1   81.59    5.40
   0 -12   1   89.59    6.40
   0 -12  -1   88.29    6.50
   0  12   1   79.89    3.70
   0  12   1   78.19    3.70
   0  12   1   75.29    3.70
   0  12  -1   83.89    3.70
   0  12   1   85.89    6.50
   0  12  -1   84.09    3.70
   0  12   1   81.89    5.50
   0  12  -1   77.69    6.20
   0  12  -1   85.89    5.40
   2 -12   1    0.10    0.80
   2 -12   1    0.80    0.20
  -2 -12  -1   -0.10    0.30
   2 -12   1    0.50    0.20
  -2 -12  -1    1.50    2.40
  -2 -12  -1    0.20    0.30
   2 -12   1    0.60    1.40
  -2 -12  -1    0.20    1.10
  -2  12  -1    0.40    0.20
   2  12   1    0.30    2.00
   2  12   1   -0.30    0.20
  -2  12  -1    2.30    1.50
  -2  12  -1    0.50    0.20
   2  12   1    0.00    0.30
   2  12   1   -1.80    0.90
  -2  12  -1    0.20    0.80
   2  12   1    0.10    0.30
   4 -12   1    1.20    1.10
  -4 -12  -1    0.30    0.30
   4 -12   1    0.30    0.20
  -4 -12  -1   -3.40    2.10
  -4 -12  -1    0.00    0.30
  -4 -12  -1   -0.90    0.90
   4 -12   1   -0.30    0.50
   4 -12   1    0.00    0.10
   4  12   1    0.10    0.30
   4  12   1    0.20    0.30
  -4  12  -1    0.20    0.20
  -4  12  -1    0.20    1.00
   4  12   1    0.50    0.30
   4  12   1    1.10    2.30
   4  12   1   -0.40    1.30
  -6 -12  -1   35.10    1.90
  -6 -12  -1   32.40    4.40
  -6 -12  -1   32.70    1.90
  -6 -12  -1   34.60    6.00
   6  12   1   35.30    1.90
   6  12   1   33.30    5.80
   6  12   1   31.30    1.80
   6  12   1   35.20    1.90
   6  12   1   32.30    4.40
  -8 -12  -1    6.20    0.80
  -8 -12  -1    5.00    1.10
  -8 -12  -1    4.80    3.50
  -8 -12  -1    3.00    2.00
   8  12   1    4.90    0.70
   8  12   1    5.50    2.50
   8  12   1    5.30    0.60
   8  12   1    5.30    0.70
   8  12   1    0.70    3.20
 -10 -12  -1   18.70    4.80
 -10 -12  -1   12.20    3.10
 -10 -12  -1   14.70    1.20
 -10 -12  -1   12.10    1.10
  10  12   1   14.50    1.10
  10  12   1   15.00    5.30
  10  12   1   13.40    1.10
  10  12   1   14.60    3.60
 -12 -12  -1   22.10    1.60
 -12 -12  -1   18.60    5.10
 -12 -12  -1   22.70    1.60
 -12 -12  -1   23.40    4.40
  12  12   1   22.30    1.60
  12  12   1   26.20    6.90
  12  12   1   23.40    1.60
  12  12   1   24.20    4.80
 -14 -12  -1   25.00    7.50
 -14 -12  -1   27.50    5.30
 -14 -12  -1   16.80    1.40
 -14  12  -1   15.20    0.80
  14  12   1   24.30    7.20
  14  12   1   16.00    4.30
 -16 -12  -1    1.70    0.60
 -16 -12  -1    2.90    2.40
 -16 -12  -1  -10.00    7.40
  16  12   1   15.90    8.70
 -16  12  -1    2.30    0.30
  16  12   1    1.90    2.60
 -15 -13   1    7.60    3.20
 -15 -13   1   16.80    7.80
 -15 -13   1    7.20    1.00
  15  13  -1    8.10    3.30
  15  13  -1    4.50    7.30
 -13 -13   1   -0.30    1.70
 -13 -13   1    0.50    0.50
 -13 -13   1    6.00    6.00
  13  13  -1    5.10    5.80
  13  13  -1   -0.60    2.00
  13  13  -1   -0.20    0.40
 -11 -13   1    1.10    1.80
 -11 -13   1    3.50    0.70
 -11 -13   1   14.50    4.80
  11  13  -1    3.50    4.70
  11  13  -1    1.50    2.10
  11  13  -1    4.90    0.70
  -9 -13   1   -0.60    1.20
  -9 -13   1    0.30    0.40
  -9 -13   1   -0.50    2.80
  -9 -13   1    0.40    0.50
   9  13  -1    1.90    3.70
   9  13  -1    0.70    0.40
   9  13  -1   -1.40    1.50
  -7 -13   1    0.90    1.60
  -7 -13   1    1.30    0.50
  -7 -13   1   11.00    4.10
  -7 -13   1    1.20    0.50
   7  13  -1    1.30    0.40
  -7  13   1    1.90    0.20
   7  13  -1    0.70    1.70
   7  13  -1   -1.40    3.10
   7  13  -1    1.70    0.50
   5 -13  -1   14.40    1.90
  -5 -13   1   12.10    0.90
  -5 -13   1   19.90    4.50
  -5 -13   1   11.80    1.00
  -5 -13   1   15.00    3.10
   5 -13  -1   11.00    1.40
   5  13  -1   13.60    1.00
  -5  13   1   12.10    0.70
   5  13  -1   11.80    0.90
   5  13  -1   12.60    2.90
   5  13  -1   13.10    3.90
  -5  13   1   13.10    1.80
  -3 -13   1  435.56   21.20
   3 -13  -1  422.96   20.40
   3 -13  -1  395.46   19.60
  -3 -13   1  434.66   22.50
   3  13  -1  415.66   22.30
  -3  13   1  419.96   20.40
   3  13  -1  431.66   21.00
   1 -13  -1   96.59    4.60
   1 -13  -1   95.49    6.30
  -1 -13   1  103.79    4.70
  -1 -13   1   97.99    6.60
  -1 -13   1  109.29    4.70
   1 -13  -1   99.09    4.60
  -1 -13   1   97.29    7.50
   1 -13  -1   99.69    7.20
   1  13  -1  103.69    4.60
   1  13  -1  114.09    5.00
  -1  13   1   97.39    6.30
  -1  13   1  101.29    7.30
   1  13  -1   91.89    6.40
   1  13  -1  105.79    7.70
  -1  13   1  100.09    4.60
  -1  13   1  100.09    4.60
  -1 -13  -1   15.70    1.10
  -1 -13  -1   27.20    4.30
   1 -13   1   22.70    2.80
   1 -13   1   19.20    1.10
   1 -13   1   20.30    3.30
  -1 -13  -1   25.00    3.30
   1 -13   1   20.30    1.10
  -1  13  -1   24.60    2.80
   1  13   1   22.30    1.20
  -1  13  -1   20.80    1.10
  -1  13  -1   18.80    1.10
   1  13   1   21.80    3.80
   1  13   1   19.40    3.00
  -1  13  -1   13.80    3.00
   1  13   1   19.00    1.10
   1  13   1   18.20    1.20
   3 -13   1    2.30    0.30
  -3 -13  -1    2.70    0.80
  -3 -13  -1    2.50    1.60
  -3 -13  -1   -0.10    2.40
   3 -13   1    1.30    0.90
   3 -13   1    1.90    0.30
   3 -13   1    4.30    1.90
  -3 -13  -1    3.20    0.50
  -3  13  -1    2.00    0.30
   3  13   1    2.70    2.40
  -3  13  -1    4.10    1.90
   3  13   1    2.40    0.50
  -3  13  -1    3.50    1.10
   3  13   1    1.40    0.40
   3  13   1    2.90    0.50
   3  13   1   -0.10    1.40
  -5 -13  -1   16.90    3.30
  -5 -13  -1   18.60    1.20
   5 -13   1   21.60    1.50
  -5 -13  -1   17.00    1.20
   5 -13   1   19.90    1.30
  -5 -13  -1   25.70    5.00
   5  13   1   17.00    1.10
   5  13   1   20.50    4.60
  -5  13  -1   18.50    1.00
   5  13   1   18.50    1.20
   5  13   1   17.80    3.40
   5  13   1   18.70    1.20
  -7 -13  -1   -2.00    1.20
  -7 -13  -1    0.60    0.50
  -7 -13  -1    0.50    0.40
  -7 -13  -1    2.40    3.40
   7  13   1   -0.90    1.30
   7  13   1    0.20    0.30
   7  13   1    0.90    0.40
   7  13   1    0.30    0.40
   7  13   1   -2.20    2.10
  -9 -13  -1    2.80    4.30
  -9 -13  -1    2.60    0.60
  -9 -13  -1    2.40    0.60
  -9 -13  -1    3.20    2.10
   9  13   1    1.90    0.50
   9  13   1    3.30    0.60
   9  13   1    8.50    4.50
   9  13   1    2.70    2.20
 -11 -13  -1   -4.90    3.10
 -11 -13  -1    0.40    0.50
 -11 -13  -1    1.30    1.70
  11  13   1   -0.10    0.40
  11  13   1    6.20    4.90
  11  13   1    1.00    2.00
  11  13   1    1.20    0.60
 -13 -13  -1   -0.60    1.60
 -13 -13  -1   -0.80    0.40
 -13 -13  -1   -5.20    4.10
  13  13   1    0.30    2.00
  13  13   1   -0.50    0.40
  13  13   1    3.70    5.90
 -15 -13  -1   12.90    3.90
 -15 -13  -1    8.70    1.10
 -15 -13  -1    9.30    7.70
  15  13   1   13.40    8.00
  15  13   1   17.90    4.60
 -14 -14   1    0.80    0.70
 -14 -14   1    2.50    2.50
 -14 -14   1    1.00    6.80
  14  14  -1   -0.60    2.10
  14  14  -1    5.30    6.90
 -12 -14   1    0.00    1.60
 -12 -14   1    0.40    0.50
 -12 -14   1    1.50    5.90
  12  14  -1    7.20    5.90
  12  14  -1    0.70    0.50
  12  14  -1   -1.10    1.80
 -10 -14   1    4.90    2.60
 -10 -14   1    8.70    5.60
 -10 -14   1    9.50    1.00
  10  14  -1    8.20    5.70
  10  14  -1    9.70    3.20
  10  14  -1    6.30    0.80
  -8 -14   1   23.60    4.20
  -8 -14   1   17.70    2.00
  -8 -14   1   20.10    4.80
   8  14  -1   17.50    1.30
  -8  14   1   16.40    0.80
   8  14  -1   14.90    3.50
   8  14  -1   21.30    5.70
  -6 -14   1   80.19    3.80
  -6 -14   1   79.69    6.60
  -6 -14   1   76.09    3.90
  -6 -14   1   87.39    8.50
   6  14  -1   77.29    3.80
   6  14  -1   86.19    8.40
   6  14  -1   73.59    6.50
  -6  14   1   77.89    3.50
   6  14  -1   82.39    3.80
   4 -14  -1  153.98    7.90
   4 -14  -1  148.89    6.70
  -4 -14   1  146.79   10.90
  -4 -14   1  157.98    9.80
   4 -14  -1  153.78    6.60
   4 -14  -1  146.89    8.50
  -4 -14   1  150.58    6.90
  -4 -14   1  144.59    6.90
   4  14  -1  151.98    9.60
   4  14  -1  151.38    6.90
  -4  14   1  163.68    8.60
   4  14  -1  151.18    6.80
   4  14  -1  163.68   11.20
  -4  14   1  149.19    6.70
   2 -14  -1  326.07   14.30
  -2 -14   1  325.87   18.30
  -2 -14   1  343.97   17.10
   2 -14  -1  347.77   17.20
  -2 -14   1  332.97   14.40
   2 -14  -1  325.57   16.10
   2 -14  -1  312.07   14.30
   2  14  -1  313.87   14.30
  -2  14   1  336.77   17.10
   2  14  -1  322.77   14.40
  -2  14   1  350.86   16.20
   2  14  -1  340.37   17.00
  -2  14   1  322.47   14.30
   2  14  -1  317.87   18.10
   0 -14  -1   18.60    3.70
   0 -14  -1   12.70    0.90
   0 -14   1   13.30    0.90
   0 -14   1   12.00    0.90
   0 -14   1   16.00    2.70
   0 -14   1   12.90    3.40
   0 -14  -1   13.50    0.90
   0 -14  -1   10.10    2.30
   0  14  -1   12.00    0.90
   0  14   1   10.50    3.20
   0  14  -1   12.30    2.40
   0  14   1   19.30    2.90
   0  14  -1   13.70    0.90
   0  14  -1   10.80    3.00
   0  14   1   12.60    0.90
   0  14   1   12.70    0.90
   2 -14   1  151.18    6.40
   2 -14   1  155.38    8.20
  -2 -14  -1  124.69    8.70
  -2 -14  -1  140.89   10.10
   2 -14   1  142.49    6.40
   2 -14   1  148.69    8.90
  -2 -14  -1  137.69    6.60
  -2  14  -1  151.28    8.10
   2  14   1  142.19    6.50
   2  14   1  146.09    6.60
  -2  14  -1  146.09    6.40
   2  14   1  147.29    9.00
   2  14   1  135.19   10.10
   2  14   1  140.79    6.50
  -2  14  -1  156.48    9.00
   4 -14   1    8.60    1.40
  -4 -14  -1   11.70    0.90
  -4 -14  -1   10.20    2.60
  -4 -14  -1   12.10    1.00
   4 -14   1   11.60    2.00
   4 -14   1    9.30    0.60
   4 -14   1   10.40    0.60
  -4 -14  -1   17.20    4.20
  -4  14  -1   10.20    0.70
   4  14   1   11.90    0.90
   4  14   1   18.30    4.50
   4  14   1   13.30    1.00
   4  14   1   13.60    2.90
  -4  14  -1   10.50    2.10
  -6 -14  -1   93.79    8.70
  -6 -14  -1   83.29    3.90
  -6 -14  -1   80.89    6.80
  -6 -14  -1   75.99    4.10
   6  14   1   83.79    4.10
  -6  14  -1   76.69    3.60
   6  14   1   88.89    8.80
   6  14   1   76.29    6.70
   6  14   1   81.99    3.90
   6  14   1   80.99    3.80
  -8 -14  -1    7.80    4.30
  -8 -14  -1   11.10    3.10
  -8 -14  -1   15.10    1.10
   8  14   1   11.70    1.00
  -8  14  -1   11.60    0.60
   8  14   1   14.40    3.50
   8  14   1   11.50    5.20
   8  14   1   14.30    1.10
 -10 -14  -1    2.10    2.00
 -10 -14  -1   -0.10    4.60
 -10 -14  -1    1.70    0.60
  10  14   1   -2.00    3.50
  10  14   1    1.00    0.50
  10  14   1    2.00    0.60
  10  14   1    3.60    2.30
 -12 -14  -1   11.50    1.20
 -12 -14  -1   15.20    3.90
 -12 -14  -1   21.50    6.60
  12  14   1   20.30    4.70
  12  14   1   20.50    5.80
 -14 -14  -1    3.80    0.80
 -14 -14  -1    4.00    7.40
 -14 -14  -1    1.20    2.00
  14  14   1   -0.80    2.10
  14  14   1    3.40    7.70
 -13 -15   1    1.50    0.60
 -13 -15   1   -4.60    6.70
 -13 -15   1   -0.50    1.50
  13  15  -1    0.60    0.60
  13  15  -1    0.00    2.40
  13  15  -1    0.00    6.50
 -11 -15   1    1.80    5.50
  11  15  -1    7.50    5.80
  -9 -15   1   42.40    7.70
  -9 -15   1   40.30    2.20
  -9 -15   1   38.40    5.70
  -9  15   1   36.90    1.80
   9  15  -1   50.29    8.50
   9  15  -1   44.90    6.10
   9  15  -1   38.50    2.20
  -7 -15   1   39.70    5.60
  -7 -15   1   58.49    2.90
  -7 -15   1   64.79    8.50
  -7  15   1   56.89    2.50
   7  15  -1   48.40    6.20
   7  15  -1   57.49    8.30
   7  15  -1   52.99    2.90
   5 -15  -1    1.50    1.50
  -5 -15   1    0.20    1.30
   5 -15  -1    1.50    0.70
  -5 -15   1    0.70    0.40
  -5 -15   1   -0.80    3.30
  -5  15   1    2.80    1.40
  -5  15   1    1.20    0.30
   5  15  -1    0.60    0.40
   5  15  -1    0.40    0.40
   5  15  -1    0.20    1.70
   5  15  -1    6.10    3.60
  -3 -15   1    5.30    0.60
  -3 -15   1    4.70    1.90
  -3 -15   1    6.10    3.20
   3 -15  -1    4.10    1.30
   3 -15  -1    5.80    0.50
   3 -15  -1    5.30    0.50
   3 -15  -1   10.20    2.50
   3  15  -1    5.90    0.70
  -3  15   1    5.20    0.50
   3  15  -1    4.80    0.60
   3  15  -1   10.40    3.50
  -3  15   1    3.90    2.10
   3  15  -1    4.00    1.90
   1 -15  -1   19.70    1.20
   1 -15  -1   21.00    1.20
  -1 -15   1   21.50    1.40
  -1 -15   1   35.00    5.20
   1 -15  -1   19.90    2.90
  -1 -15   1   19.80    3.10
   1 -15  -1   27.30    4.40
  -1 -15   1   19.90    1.20
   1  15  -1   20.70    1.30
   1  15  -1   20.80    1.20
  -1  15   1   21.90    1.20
   1  15  -1   22.80    4.30
  -1  15   1   21.00    3.90
  -1  15   1   21.40    3.00
   1  15  -1   21.90    3.30
  -1 -15  -1   30.90    1.70
  -1 -15  -1   37.00    5.80
   1 -15   1   30.40    1.70
  -1 -15  -1   37.90    4.40
   1 -15   1   30.90    1.60
   1 -15   1   33.70    3.70
   1 -15   1   29.80    4.50
   1  15   1   30.80    1.70
  -1  15  -1   32.90    1.60
   1  15   1   27.20    4.80
  -1  15  -1   42.30    4.60
   1  15   1   36.00    4.30
  -1  15  -1   35.40    3.80
  -3 -15  -1    2.00    1.70
   3 -15   1   -0.20    0.20
  -3 -15  -1    3.30    3.70
   3 -15   1    3.10    1.90
   3 -15   1    0.80    0.90
   3 -15   1    0.00    0.20
  -3 -15  -1   -0.20    0.30
   3  15   1    0.10    0.40
  -3  15  -1   -0.10    0.80
   3  15   1   -1.00    1.20
  -3  15  -1    0.70    1.90
   3  15   1    0.80    2.80
   3  15   1    0.60    0.40
   3  15   1    0.70    0.40
  -3  15  -1   -0.30    0.20
  -5 -15  -1   15.10    4.60
  -5 -15  -1   15.00    1.10
   5 -15   1   15.30    1.20
  -5 -15  -1   18.20    3.70
   5  15   1   12.90    1.10
   5  15   1   20.50    3.70
   5  15   1   14.80    1.10
   5  15   1   15.40    1.10
  -5  15  -1   14.10    0.80
   5  15   1   27.10    5.40
  -7 -15  -1   19.40    3.90
  -7 -15  -1   20.40    5.80
   7  15   1   16.40    3.70
   7  15   1   18.40    1.30
   7  15   1   14.60    5.20
  -7  15  -1   16.10    0.90
   7  15   1   18.70    1.30
  -9 -15  -1   10.30    3.20
  -9 -15  -1   15.70    5.70
  -9 -15  -1   13.30    1.20
   9  15   1    7.40    2.90
  -9  15  -1   12.80    0.70
   9  15   1   11.60    1.10
   9  15   1   19.60    5.20
 -11 -15  -1   33.40    8.20
 -11 -15  -1   18.10    1.40
 -11 -15  -1   14.60    6.60
  11  15   1   18.50    1.40
  11  15   1   14.20    6.30
  11  15   1   16.60    6.90
 -13 -15  -1   14.90    4.40
 -13 -15  -1   11.40    7.80
 -13 -15  -1    7.60    1.00
  13  15   1    8.60    8.20
  13  15   1    6.70    1.00
  13  15   1    4.80    3.10
 -12 -16   1    0.90    6.80
 -12 -16   1    0.90    0.50
 -12 -16   1    1.30    2.20
  12  16  -1  -14.60    6.50
  12  16  -1    2.60    2.60
 -10 -16   1    1.10    2.10
 -10 -16   1    3.10    6.50
 -10 -16   1    2.50    0.60
 -10  16   1    1.80    0.20
  10  16  -1    5.90    2.90
  10  16  -1    2.40    0.60
  10  16  -1   -4.30    5.90
  -8 -16   1   26.50    1.90
  -8 -16   1   26.90    4.70
  -8 -16   1   33.30    7.10
   8  16  -1   31.80    5.10
   8  16  -1   36.00    7.70
  -8  16   1   25.30    1.30
   8  16  -1   22.20    1.80
  -6 -16   1   -0.10    0.40
  -6 -16   1   -1.00    3.60
  -6 -16   1    0.60    1.40
   6  16  -1   -0.10    0.40
  -6  16   1    0.20    0.30
   6  16  -1    3.40    4.50
   6  16  -1    2.90    2.00
   4 -16  -1    0.00    0.20
  -4 -16   1    1.60    3.20
  -4 -16   1    1.50    1.50
   4 -16  -1   -0.50    0.70
   4 -16  -1    0.40    0.20
  -4 -16   1    0.10    0.30
   4 -16  -1    1.70    2.10
  -4  16   1    0.10    0.20
   4  16  -1    0.10    3.30
   4  16  -1    0.50    0.40
   4  16  -1   -0.40    0.30
   4  16  -1   -1.40    1.30
  -4  16   1    1.30    2.00
   2 -16  -1   29.30    4.40
  -2 -16   1   21.50    3.50
   2 -16  -1   17.80    2.70
  -2 -16   1   20.80    4.70
   2 -16  -1   25.30    1.30
   2  16  -1   19.20    4.90
  -2  16   1   25.80    1.30
   2  16  -1   24.60    1.40
  -2  16   1   25.90    4.20
   2  16  -1   24.70    3.70
   2  16  -1   23.10    1.70
  -2  16   1   21.50    2.90
   0 -16  -1    0.10    1.20
   0 -16  -1    0.10    0.30
   0 -16   1    0.00    0.30
   0 -16   1    1.40    1.20
   0 -16  -1    1.30    2.80
   0 -16   1    2.70    2.70
   0  16   1   -0.10    0.30
   0  16  -1   -0.30    1.10
   0  16   1   -1.50    1.00
   0  16  -1    0.40    0.30
   0  16  -1    0.50    2.60
   0  16   1   -2.70    2.90
  -2 -16  -1    5.50    3.90
   2 -16   1    3.10    0.40
   2 -16   1    1.20    2.40
   2 -16   1    0.80    1.00
  -2 -16  -1    4.20    1.90
  -2  16  -1    9.80    2.90
   2  16   1    3.10    1.70
  -2  16  -1    3.20    0.40
  -2  16  -1    2.40    1.30
   2  16   1   10.20    3.50
   2  16   1    2.30    0.50
   4 -16   1   77.29    5.30
  -4 -16  -1   77.39    3.70
   4 -16   1   75.69    3.40
  -4 -16  -1   69.99    6.40
   4 -16   1   70.39    4.50
  -4 -16  -1   75.69    8.00
   4 -16   1   76.19    3.40
  -4  16  -1   74.89    5.30
  -4  16  -1   78.49    3.50
   4  16   1   80.29    8.20
   4  16   1   80.79    6.60
  -6 -16  -1   13.70    5.20
  -6 -16  -1   10.20    2.90
  -6 -16  -1    8.20    0.90
   6  16   1   14.20    5.20
   6  16   1    8.90    1.00
  -6  16  -1    8.30    0.60
   6  16   1    5.40    2.50
  -8 -16  -1    0.50    0.40
  -8 -16  -1    0.30    1.90
  -8 -16  -1    4.00    5.20
  -8  16  -1    0.10    0.20
   8  16   1   -1.00    0.40
   8  16   1   -1.30    1.80
   8  16   1   -5.20    5.70
 -10 -16  -1    9.30    7.40
 -10 -16  -1    4.20    0.70
 -10 -16  -1    3.30    2.30
  10  16   1   -3.70    6.40
  10  16   1    3.60    0.70
  10  16   1    3.40    2.60
 -12 -16  -1    0.00    7.20
 -12 -16  -1   10.00    1.20
 -12 -16  -1    9.00    3.10
  12  16   1   12.50    3.90
  12  16   1   13.30    7.70
 -11 -17   1   20.50    1.50
 -11 -17   1   -1.70    6.80
  11  17  -1   17.90    1.40
  11  17  -1   14.50    8.20
 -11  17   1   15.40    0.80
  -9 -17   1    6.00    5.90
  -9 -17   1    9.00    1.00
   9  17  -1    2.20    6.00
  -9  17   1    7.70    0.50
   9  17  -1    6.90    0.90
  -7 -17   1    8.00    0.90
  -7 -17   1    6.60    3.10
  -7 -17   1    2.90    5.30
  -7  17   1    5.60    0.50
   7  17  -1    6.70    0.80
   7  17  -1   15.00    5.40
  -5 -17   1    3.00    4.40
   5 -17  -1    7.90    1.30
  -5 -17   1    4.70    2.20
  -5 -17   1    8.30    0.90
   5  17  -1    6.10    4.80
  -5  17   1    7.80    0.60
   5  17  -1    6.00    2.60
   5  17  -1    5.20    0.70
  -3 -17   1   16.60    3.30
  -3 -17   1   12.20    4.70
   3 -17  -1   16.50    3.60
   3 -17  -1   13.00    2.20
   3 -17  -1   18.10    1.00
  -3  17   1   15.70    1.00
  -3  17   1   16.50    3.50
   3  17  -1   17.00    1.30
   3  17  -1   17.90    3.50
   3  17  -1   14.70    4.80
  -1 -17   1    3.60    0.50
  -1 -17   1    1.60    1.50
   1 -17  -1    4.40    0.50
   1 -17  -1    2.00    3.20
  -1 -17   1    2.60    3.30
   1 -17  -1    3.40    1.50
   1  17  -1    5.70    2.00
   1  17  -1    4.50    3.30
  -1  17   1    3.70    2.90
   1  17  -1    2.90    0.50
  -1  17   1    4.90    1.70
  -1  17   1    4.70    0.50
  -1 -17  -1   20.70    3.50
   1 -17   1   21.00    1.20
  -1 -17  -1   22.30    1.30
   1 -17   1   18.30    2.90
   1 -17   1   22.90    4.40
  -1 -17  -1   22.10    4.90
  -1  17  -1   21.30    1.30
  -1  17  -1   35.60    5.00
   1  17   1   21.10    4.80
   1  17   1   25.40    3.80
   1  17   1   22.10    1.30
  -1  17  -1   24.50    3.30
  -3 -17  -1    2.00    1.60
   3 -17   1    3.30    2.60
  -3 -17  -1    4.70    3.90
   3 -17   1    1.90    0.30
   3 -17   1    2.10    1.10
  -3  17  -1    1.60    0.40
   3  17   1    0.00    1.50
  -3  17  -1    3.10    2.50
   3  17   1    1.00    3.40
  -5 -17  -1   14.30    5.20
  -5 -17  -1   19.40    3.80
  -5 -17  -1   21.50    1.40
   5 -17   1   19.00    1.30
   5  17   1   18.70    3.80
   5  17   1   36.90    6.40
  -5  17  -1   19.60    1.10
  -7 -17  -1   13.20    1.10
  -7 -17  -1   13.20    5.60
  -7 -17  -1   23.60    6.80
  -7  17  -1   11.00    0.70
   7  17   1    8.10    5.40
  -9 -17  -1    8.80    6.10
  -9 -17  -1    6.20    0.90
   9  17   1    4.30    6.60
  -9  17  -1    5.20    0.40
 -11 -17  -1    1.90    0.60
 -11 -17  -1   -3.10    7.60
  11  17   1   -3.20    8.00
 -10 -18   1    1.50    0.60
  10  18  -1    1.60    0.60
 -10  18   1    1.50    0.30
  -8 -18   1    0.70    0.50
  -8  18   1    0.00    0.20
   8  18  -1    0.20    0.80
  -6 -18   1    3.20    0.60
  -6  18   1    3.20    0.40
   6  18  -1    4.10    0.70
   4 -18  -1    0.30    0.20
   4 -18  -1    2.00    2.50
  -4 -18   1    0.70    5.70
  -4 -18   1    1.00    0.40
  -4  18   1   -0.30    0.20
   4  18  -1   -0.60    5.30
  -4  18   1    1.30    2.50
  -2 -18   1    0.00    4.00
  -2 -18   1    4.70    0.60
   2 -18  -1    7.60    3.50
   2 -18  -1    5.50    0.60
   2  18  -1    4.60    4.40
  -2  18   1    6.60    3.50
  -2  18   1    5.90    0.60
   0 -18   1   27.00    5.40
   0 -18  -1   27.70    1.50
   0 -18   1   26.30    1.50
   0 -18  -1   25.50    5.50
   0  18   1   26.00    1.50
   0  18  -1   31.00    5.30
   0  18  -1   27.20    1.50
   0  18   1   38.00    5.80
   2 -18   1    3.90    0.50
  -2 -18  -1    1.70    3.90
   2 -18   1    4.50    3.20
  -2 -18  -1    3.70    0.60
  -2  18  -1    3.10    0.50
   2  18   1   -0.60    3.60
  -2  18  -1    6.90    3.20
  -4 -18  -1   17.80    1.20
  -4 -18  -1   14.20    5.40
   4 -18   1   21.80    3.20
  -4  18  -1   21.60    3.10
   4  18   1   26.30    6.90
  -4  18  -1   15.30    1.00
  -6 -18  -1    4.00    0.70
  -6  18  -1    3.50    0.40
 -10 -18  -1    0.40    0.50
  -7 -19   1    0.40    0.20
  -7  19   1    0.10    0.20
  -5  19   1    3.50    0.50
   3 -19  -1    1.00    0.30
  -3 -19   1    0.30    0.10
  -3  19   1    0.50    0.30
  -1 -19   1    0.50    0.30
   1 -19  -1    0.50    0.30
  -1  19   1    0.00    0.30
  -1 -19  -1    3.50    0.50
  -1  19  -1    6.40    0.70
   3 -19   1    7.10    0.60
  -3  19  -1    7.30    1.00
  -4  20   1    4.60    0.60
   2 -20  -1    4.50    0.50
   0 -20   1    0.30    0.10
  -4  20  -1    8.00    0.70
  20   0  -2   29.60    7.40
 -20   0   2   41.30    2.20
 -20   0   2   44.60    5.80
 -20   0   2   39.30    2.60
  20   0  -2   23.30    4.40
 -20   0   2   37.10    7.80
 -20   0   2   42.90    2.30
 -18   0   2    8.30    4.20
 -18   0   2    2.40    0.50
 -18   0   2    2.50    0.50
 -18   0   2    2.60    0.50
  18   0  -2   -2.30    3.90
 -18   0   2    0.70    1.60
  18   0  -2    1.40    0.30
 -16   0   2   48.30    2.50
 -16   0   2   46.90    2.40
  16   0  -2   56.29    4.90
  16   0  -2   47.30    2.30
  16   0  -2   49.80    6.70
 -16   0   2   48.70    2.50
 -16   0   2   47.00    5.30
 -14   0   2   27.70    1.60
 -14   0   2   28.90    1.60
  14   0  -2   33.70    5.00
 -14   0   2   28.40    1.50
  14   0  -2   27.40    3.70
  14   0  -2   29.30    1.60
  14   0  -2   29.50    1.40
 -14   0   2   24.60    4.40
 -14   0   2   29.90    3.90
  12   0  -2   14.40    0.90
 -12   0   2   15.80    2.60
  12   0  -2   17.00    0.80
 -12   0   2   15.80    1.00
 -12   0   2   13.70    0.90
  12   0  -2   15.10    3.40
  12   0  -2   15.70    2.50
 -12   0   2   18.20    3.50
 -12   0   2   14.00    0.90
 -10   0   2   -0.10    0.20
  10   0  -2   -0.30    0.20
 -10   0   2    0.10    1.40
  10   0  -2    0.00    0.20
 -10   0   2    0.10    0.80
 -10   0   2   -0.30    0.20
  10   0  -2    0.90    1.00
 -10   0   2    0.00    0.20
  10   0  -2    0.50    1.60
  -8   0   2   97.09    5.90
  -8   0   2  103.59    6.60
   8   0  -2  105.89    4.60
   4   0  -2 9986.10  445.76
  -4   0   2 9999.00  446.76
  -2   0   2  152.88    7.20
   2   0   2    0.00    0.10
  -4   0  -2   58.79    3.80
  -4   0  -2   59.99    2.70
  -4   0  -2   60.49    3.40
  -6   0  -2 1256.47   55.79
  -8   0  -2   -0.10    0.70
   8   0   2    0.00    0.70
  -8   0  -2    0.40    0.20
  -8   0  -2    1.10    1.40
   8   0   2    1.80    1.20
  -8   0  -2    0.10    0.20
   8   0   2    0.40    0.20
  -8   0  -2    0.50    0.30
  10   0   2   20.00    1.00
 -10   0  -2   20.70    1.20
  10   0   2   20.70    1.10
 -10   0  -2   19.80    1.10
  10   0   2   16.30    3.10
 -10   0  -2   23.50    2.90
 -10   0  -2   22.20    3.50
 -10   0  -2   20.10    1.10
  10   0   2   19.20    2.70
  12   0   2   29.20    3.60
  12   0   2   26.20    4.40
 -12   0  -2   28.80    1.50
  12   0   2   27.90    1.40
 -12   0  -2   26.40    1.50
 -12   0  -2   28.30    1.50
 -12   0  -2   25.10    3.40
 -12   0  -2   30.40    4.60
 -14   0  -2   94.59    4.60
 -14   0  -2   97.39    4.50
 -14   0  -2   94.19    4.50
 -14   0  -2  117.49    8.20
  14   0   2  102.29    8.40
  14   0   2   99.59    4.30
  14   0   2   90.99    6.70
 -14   0  -2   99.49    8.10
 -16   0  -2   37.40    1.90
 -16   0  -2   35.30    2.00
  16   0   2   50.49   10.20
 -16   0  -2   35.50    2.00
 -16   0  -2   34.00    6.40
  16   0   2   34.50    5.40
  16   0   2   34.60    1.70
 -16   0  -2   36.80    4.90
  18   0   2   32.60    1.50
  18   0   2   35.20    8.40
 -18   0  -2   26.70    5.90
 -18   0  -2   33.20    2.00
  18   0   2   24.70    4.20
 -18   0  -2   18.80    3.80
 -18   0  -2   30.20    1.80
 -18   0  -2   33.70    1.90
  20   0   2   -0.90    0.30
 -20   0  -2    0.10    0.50
 -20   0  -2    0.10    0.40
 -20   0  -2    1.60    6.10
 -20   0  -2    0.20    0.40
 -20   0  -2    1.10    1.50
  20   0   2    0.30    5.10
 -21  -1   2    3.20    0.60
  21  -1  -2   -2.60    5.90
 -21  -1   2    3.40    0.70
 -21  -1   2    7.50    6.30
 -21   1   2    1.80    1.80
 -21   1   2    3.50    0.60
  21   1  -2    1.40    7.10
 -21   1   2    4.40    0.70
 -21   1   2   -6.10    6.10
 -21   1   2    3.60    0.60
 -19  -1   2    4.70    0.70
  19  -1  -2    1.60    4.00
  19  -1  -2    6.10    2.30
 -19  -1   2    5.00    2.30
 -19  -1   2    1.30    7.40
 -19  -1   2    6.00    0.70
 -19  -1   2    4.30    0.70
  19   1  -2    7.30    5.30
 -19   1   2    1.00    1.50
  19   1  -2    6.30    0.50
 -19   1   2    5.70    4.30
 -19   1   2    4.80    0.70
  19   1  -2    3.60    2.20
 -19   1   2    5.50    0.70
  17  -1  -2    7.70    4.30
 -17  -1   2    4.70    0.60
 -17  -1   2    3.70    0.60
  17  -1  -2    3.80    0.30
  17  -1  -2    6.10    2.10
  17  -1  -2    4.00    0.30
 -17  -1   2    2.90    0.60
 -17  -1   2   -5.50    3.50
 -17  -1   2    3.90    2.00
 -17   1   2    3.90    1.90
  17   1  -2    4.30    0.40
  17   1  -2   -1.00    3.30
 -17   1   2    3.80    0.60
 -17   1   2    3.40    0.60
 -17   1   2    3.50    3.90
 -17   1   2    3.30    0.50
  17   1  -2    2.10    1.70
  15  -1  -2   15.30    1.00
 -15  -1   2   12.80    4.10
  15  -1  -2   15.10    0.80
 -15  -1   2   15.50    1.10
  15  -1  -2   15.40    0.80
 -15  -1   2   15.60    1.00
 -15  -1   2   16.20    1.10
  15  -1  -2   18.40    3.90
 -15  -1   2   12.90    2.80
  15  -1  -2   13.90    3.10
 -15   1   2   20.00    4.20
 -15   1   2   14.90    1.00
 -15   1   2   13.30    1.00
  15   1  -2   12.00    3.80
  15   1  -2   13.60    0.90
  15   1  -2   14.90    1.00
  15   1  -2   13.50    2.80
 -15   1   2   14.60    1.00
  13  -1  -2    2.50    1.50
 -13  -1   2    3.60    0.50
 -13  -1   2    2.80    1.60
  13  -1  -2    3.10    0.30
 -13  -1   2    3.10    0.50
  13  -1  -2    3.10    0.40
 -13  -1   2    3.00    0.50
  13  -1  -2    3.20    2.00
 -13  -1   2    0.70    2.20
 -13   1   2    1.80    1.40
  13   1  -2    2.90    0.50
 -13   1   2    3.00    0.50
  13   1  -2   -0.60    1.70
 -13   1   2    6.30    3.20
  13   1  -2    3.30    0.40
 -13   1   2    3.40    0.40
 -13   1   2    3.10    0.50
  11  -1  -2   20.10    1.10
 -11  -1   2   21.30    1.20
  11  -1  -2   19.30    3.10
  11  -1  -2   18.90    2.60
 -11  -1   2   26.80    3.30
 -11  -1   2   19.80    1.10
 -11  -1   2   18.80    1.10
  11  -1  -2   19.10    1.00
 -11  -1   2   22.90    3.90
  11   1  -2   21.30    1.10
 -11   1   2   19.40    1.10
 -11   1   2   17.40    2.50
  11   1  -2   20.00    1.00
 -11   1   2   19.30    1.10
 -11   1   2   24.10    3.70
 -11   1   2   19.40    1.10
  -9  -1   2    4.80    2.00
  -9  -1   2    5.40    0.50
   9  -1  -2    4.50    0.40
  -9  -1   2    4.10    1.40
   9  -1  -2    4.60    0.30
   9  -1  -2    5.80    1.80
   9  -1  -2    4.10    1.20
  -9  -1   2    4.50    0.50
  -9   1   2    5.50    2.00
  -9   1   2    4.50    0.40
  -9   1   2    6.40    1.50
   9   1  -2    5.30    0.40
   9   1  -2    4.30    0.40
  -9   1   2    5.10    0.50
  -9   1   2    4.10    0.40
   7  -1  -2    2.60    1.30
   7  -1  -2    2.70    1.00
  -7  -1   2    4.30    0.40
  -7  -1   2    3.80    1.60
   7  -1  -2    4.20    0.30
  -7  -1   2    3.10    0.40
   7  -1  -2    3.10    0.30
  -7  -1   2    3.20    0.30
  -7  -1   2    3.00    1.20
   7   1  -2    5.40    1.70
   7   1  -2    3.70    1.40
   7   1  -2    3.50    0.30
  -7   1   2    3.30    0.30
  -7   1   2    3.80    1.50
   7   1  -2    3.40    0.40
  -7   1   2    3.80    0.30
  -7   1   2    3.70    0.40
  -7   1   2    4.20    1.10
   5  -1  -2  802.52   35.40
  -5  -1   2  736.23   35.80
   5   1  -2  857.71   36.00
  -5   1   2  791.12   35.40
   3  -1  -2  226.28   11.00
  -3   1   2  237.88   11.00
   3   1  -2  256.47   11.50
  -1  -1   2  151.38    7.30
   1  -1  -2  157.98    7.10
  -1  -1  -2   44.00    2.60
  -1  -1  -2   40.20    2.30
   1   1   2   42.20    2.30
   1   1   2   42.30    2.60
  -3  -1  -2  398.56   18.10
   3  -1   2  392.36   17.60
   3   1   2  378.36   18.10
  -3   1  -2  392.76   17.60
  -5  -1  -2   -0.40    0.50
   5  -1   2   -0.20    0.40
  -5  -1  -2    0.50    0.20
   5  -1   2   -0.10    0.10
   5  -1   2    0.10    0.10
  -5  -1  -2   -0.40    0.60
   5  -1   2    0.30    0.60
  -5  -1  -2    0.50    0.20
  -5  -1  -2    0.10    0.10
  -5   1  -2    0.00    0.10
   5   1   2    0.30    0.20
   5   1   2    0.50    1.00
  -5   1  -2    0.30    0.10
  -5   1  -2   -0.20    0.70
   5   1   2    0.30    0.10
  -5   1  -2    0.40    0.10
   5   1   2    0.40    0.60
   5   1   2   -0.20    0.10
  -5   1  -2   -0.10    0.40
   7  -1   2    4.40    1.20
  -7  -1  -2    3.60    0.40
  -7  -1  -2    5.10    1.80
   7  -1   2    3.60    0.30
  -7  -1  -2    5.00    0.40
  -7  -1  -2    4.40    0.40
   7  -1   2    2.60    1.60
  -7  -1  -2    5.50    1.40
   7   1   2    3.40    0.40
  -7   1  -2    4.60    1.60
   7   1   2    3.30    0.40
  -7   1  -2    3.10    0.30
  -7   1  -2    4.40    0.40
  -7   1  -2    4.00    0.40
  -7   1  -2    2.20    1.00
   7   1   2    4.40    0.40
   9  -1   2  148.79    8.00
  -9  -1  -2  159.48    9.50
  -9  -1  -2  151.68    8.40
  -9  -1  -2  145.79    6.60
   9  -1   2  134.99    8.60
  -9   1  -2  146.89    8.00
   9   1   2  146.79    6.60
  -9   1  -2  148.89    8.90
  -9   1  -2  151.58    6.60
   9   1   2  148.09    6.60
  11  -1   2   13.60    0.70
 -11  -1  -2   11.70    3.00
 -11  -1  -2   12.00    0.90
  11  -1   2   16.30    3.10
 -11  -1  -2   12.90    0.90
 -11  -1  -2   13.10    0.80
  11  -1   2   14.20    2.30
 -11  -1  -2   10.70    2.20
  11   1   2   14.00    0.90
 -11   1  -2   13.60    0.90
 -11   1  -2   16.00    2.50
  11   1   2   12.00    0.80
 -11   1  -2   12.50    0.80
 -11   1  -2   16.50    3.20
  11   1   2   12.30    0.70
 -11   1  -2   12.00    0.80
 -13  -1  -2   14.40    2.80
  13  -1   2   16.60    0.80
 -13  -1  -2   14.60    1.10
  13  -1   2   16.10    2.80
 -13  -1  -2   16.60    1.00
 -13  -1  -2   15.50    1.10
 -13  -1  -2   17.30    4.20
 -13   1  -2   15.90    1.10
  13   1   2   18.30    1.10
  13   1   2    7.60    3.00
 -13   1  -2   17.10    2.80
 -13   1  -2   17.80    1.00
  13   1   2   16.30    0.90
 -13   1  -2   22.70    4.00
 -13   1  -2   15.80    1.00
  15  -1   2    2.00    1.40
 -15  -1  -2    1.60    0.50
  15  -1   2    1.70    0.20
 -15  -1  -2    1.60    0.40
 -15  -1  -2    0.90    1.40
 -15  -1  -2    1.80    0.50
 -15  -1  -2    4.80    3.30
 -15   1  -2    1.80    0.50
  15   1   2   -2.50    3.00
  15   1   2    2.30    0.30
 -15   1  -2    1.80    0.40
 -15   1  -2    1.30    0.40
 -15   1  -2    2.40    1.70
  15   1   2    5.60    2.00
 -17  -1  -2    3.10    0.50
 -17  -1  -2    1.70    0.50
  17  -1   2    1.40    1.60
 -17  -1  -2    2.50    0.60
  17  -1   2    0.20    2.90
 -17  -1  -2    5.90    3.30
 -17  -1  -2   10.10    5.00
  17   1   2    4.90    4.70
  17   1   2    3.90    2.10
 -17   1  -2    1.60    0.80
 -17   1  -2    3.50    1.90
 -17   1  -2    9.00    4.60
  17   1   2    2.80    0.40
 -17   1  -2    2.40    0.50
 -19  -1  -2    5.90    0.80
 -19  -1  -2    5.80    0.80
 -19  -1  -2    5.60    0.90
  19  -1   2    2.20    5.00
  19  -1   2    4.40    2.20
 -19  -1  -2    2.60    5.00
 -19   1  -2    6.50    0.70
 -19   1  -2    4.90    0.80
 -19   1  -2    6.90    5.70
 -19   1  -2    5.10    0.70
  19   1   2    6.60    0.50
 -19   1  -2    6.10    2.20
  20  -2  -2   22.20    5.80
 -20  -2   2   20.50    1.40
 -20  -2   2   24.90    7.00
  20  -2  -2   11.60    3.00
 -20  -2   2   19.90    1.50
 -20  -2   2   19.40    4.20
 -20  -2   2   21.60    1.60
 -20   2   2   21.30    1.40
 -20   2   2   24.10    1.50
 -20   2   2   21.70    1.40
 -20   2   2   21.30    3.60
  20   2  -2   20.90    1.20
 -20   2   2   25.80    6.40
 -18  -2   2    4.80    2.20
 -18  -2   2    7.30    0.90
 -18  -2   2    7.00    0.80
  18  -2  -2    5.10    2.10
 -18  -2   2    7.00    0.80
 -18  -2   2    6.70    5.10
  18  -2  -2    1.40    3.50
 -18   2   2    4.30    4.10
  18   2  -2   -2.70    4.40
  18   2  -2    6.90    0.60
 -18   2   2    7.00    0.80
 -18   2   2    6.50    0.80
 -18   2   2    3.90    1.80
 -18   2   2    6.30    0.70
 -16  -2   2   10.40    0.90
  16  -2  -2    9.80    3.60
 -16  -2   2    9.90    0.90
 -16  -2   2   12.50    4.70
  16  -2  -2    9.70    2.30
 -16  -2   2   11.40    1.00
 -16  -2   2   11.70    2.90
 -16   2   2    9.30    0.80
 -16   2   2   11.10    0.90
 -16   2   2    9.70    0.90
  16   2  -2   10.10    0.70
 -16   2   2   10.00    2.40
 -16   2   2    4.70    3.40
 -14  -2   2    8.00    0.80
  14  -2  -2    6.10    1.80
  14  -2  -2    2.30    2.20
 -14  -2   2    6.80    3.10
 -14  -2   2    5.90    0.70
 -14  -2   2    5.90    0.60
  14  -2  -2    6.40    0.60
 -14  -2   2    5.90    2.00
 -14   2   2    5.30    1.70
 -14   2   2    5.40    0.60
 -14   2   2    7.20    0.70
  14   2  -2    6.10    0.70
 -14   2   2    7.40    0.60
 -14   2   2    7.50    3.10
  14   2  -2    7.50    0.60
 -12  -2   2   92.59    4.30
 -12  -2   2   98.09    4.30
 -12  -2   2   85.09    6.30
 -12  -2   2   88.79    4.30
  12  -2  -2   90.69    6.60
  12  -2  -2   91.49    4.20
  12  -2  -2   92.49    4.00
 -12  -2   2   89.79    7.50
  12  -2  -2   90.49    7.00
  12  -2  -2   92.09    4.00
 -12   2   2   92.39    4.20
  12   2  -2   94.89    4.30
 -12   2   2   93.19    6.60
  12   2  -2   88.29    7.30
  12   2  -2   92.09    6.40
 -12   2   2   95.59    4.20
  12   2  -2   95.99    4.20
 -12   2   2   91.09    4.20
 -10  -2   2   81.79    3.70
  10  -2  -2   80.19    3.50
  10  -2  -2   81.69    3.50
  10  -2  -2   76.09    4.90
  10  -2  -2   77.59    3.60
 -10  -2   2   79.29    5.60
 -10  -2   2   78.29    3.70
 -10  -2   2   91.39    6.70
 -10  -2   2   74.59    3.70
  10   2  -2   79.19    3.70
 -10   2   2   80.39    5.00
  10   2  -2   82.49    6.40
  10   2  -2   91.39    5.70
 -10   2   2   73.99    5.50
 -10   2   2   80.99    3.60
 -10   2   2   80.69    3.60
 -10   2   2   85.19    3.70
  10   2  -2   85.49    3.70
  -8  -2   2   28.70    2.70
  -8  -2   2   23.60    3.50
   8  -2  -2   24.30    1.10
  -8  -2   2   27.10    1.30
   8  -2  -2   23.70    1.20
  -8  -2   2   24.10    1.30
   8  -2  -2   24.30    1.10
   8  -2  -2   28.30    2.30
  -8  -2   2   25.80    1.40
   8  -2  -2   28.40    2.80
  -8   2   2   25.60    2.20
   8   2  -2   25.70    1.30
  -8   2   2   23.90    1.20
   8   2  -2   25.80    3.60
  -8   2   2   24.40    1.20
   8   2  -2   27.30    1.30
  -8   2   2   24.60    3.20
  -8   2   2   24.30    1.20
   8   2  -2   24.10    2.90
   6  -2  -2   16.80    1.80
  -6  -2   2   15.80    2.10
  -6  -2   2   15.70    2.50
  -6  -2   2   16.70    0.90
  -6  -2   2   16.50    0.90
  -6  -2   2   16.60    0.90
   6  -2  -2   20.60    1.60
  -6   2   2   18.00    0.80
  -6   2   2   18.30    1.90
   6   2  -2   16.20    0.90
  -6   2   2   20.60    1.60
   6   2  -2   18.20    2.20
   6   2  -2   17.90    2.70
  -6   2   2   18.40    0.90
   6   2  -2   16.40    0.90
   4  -2  -2   57.19    3.20
  -4  -2   2   54.69    3.40
   4  -2  -2   56.59    2.90
  -4  -2   2   54.99    3.90
  -4   2   2   49.40    3.10
   4   2  -2   55.09    3.80
  -4   2   2   60.69    2.90
   4   2  -2   54.59    3.40
  -2  -2   2 2941.21  136.39
   2   2  -2 2797.82  135.29
  -2   2   2 2676.23  126.79
   0  -2   2  126.69    5.60
   0  -2  -2  112.19    5.70
   0   2   2  115.89    5.70
   0   2  -2  106.99    5.50
   0   2   2  111.19    5.40
  -2  -2  -2    1.10    0.20
  -2  -2  -2    1.50    0.60
  -2  -2  -2    0.60    0.70
  -2  -2  -2    1.60    0.20
  -2  -2  -2    1.40    0.20
   2  -2   2    1.60    0.10
   2  -2   2    2.10    0.50
   2   2   2    1.40    0.20
   2   2   2    2.20    0.70
  -2   2  -2    1.80    0.50
   2   2   2    0.40    0.90
  -2   2  -2    1.50    0.10
   2   2   2    1.90    0.20
   2   2   2    1.40    0.20
  -4  -2  -2   18.50    0.90
   4  -2   2   18.00    1.30
  -4  -2  -2   20.00    2.50
  -4  -2  -2   18.90    1.00
   4  -2   2   18.60    1.60
  -4  -2  -2   18.10    2.00
   4  -2   2   17.70    0.90
   4   2   2   22.00    2.40
   4   2   2   19.90    1.00
   4   2   2   20.10    1.00
   4   2   2   19.80    0.90
  -4   2  -2   19.30    0.90
   4   2   2   18.40    2.00
  -4   2  -2   18.90    1.40
  -4   2  -2   18.70    0.90
  -4   2  -2   19.20    0.90
  -4   2  -2   19.80    1.60
   6  -2   2  333.47   16.30
  -6  -2  -2  344.57   17.40
   6   2   2  357.76   17.50
   6   2   2  370.46   16.70
  -6   2  -2  343.67   16.50
  -8  -2  -2  118.99    7.30
  -8  -2  -2  143.29    8.50
   8  -2   2  116.79    7.20
  -8  -2  -2  124.69    5.60
   8  -2   2  123.09    5.50
   8   2   2  124.09    7.30
   8   2   2  126.89    5.60
  -8   2  -2  128.79    7.40
  -8   2  -2  139.39    6.80
   8   2   2  124.59    8.20
  -8   2  -2  122.59    5.60
 -10  -2  -2   49.40    5.00
  10  -2   2   40.90    4.10
 -10  -2  -2   44.80    2.20
  10  -2   2   47.00    2.10
 -10  -2  -2   50.89    2.30
  10  -2   2   48.40    3.60
  10  -2   2   45.10    2.20
 -10  -2  -2   46.20    2.30
 -10  -2  -2   42.90    3.90
 -10   2  -2   53.79    3.80
 -10   2  -2   45.30    2.20
  10   2   2   46.40    2.30
  10   2   2   50.39    5.00
 -10   2  -2   47.50    2.20
  10   2   2   47.50    4.00
  10   2   2   48.30    2.30
  10   2   2   47.70    2.20
 -10   2  -2   42.10    4.20
 -10   2  -2   46.90    2.20
 -12  -2  -2   10.30    0.80
 -12  -2  -2    7.30    3.00
 -12  -2  -2   10.10    0.80
 -12  -2  -2   10.10    0.90
  12  -2   2   10.80    2.10
 -12  -2  -2   11.50    2.50
  12   2   2   11.00    0.80
 -12   2  -2   10.80    3.30
  12   2   2    9.70    3.10
 -12   2  -2    9.70    0.70
  12   2   2   10.30    0.70
  12   2   2   11.10    2.50
  12   2   2   10.70    0.80
 -12   2  -2   10.00    0.70
 -12   2  -2    9.40    0.80
 -12   2  -2    9.80    2.00
  14  -2   2   26.60    4.40
 -14  -2  -2   24.00    3.90
 -14  -2  -2   22.30    1.40
 -14  -2  -2   18.50    4.70
 -14  -2  -2   20.70    1.40
 -14  -2  -2   24.90    1.50
  14  -2   2   30.30    3.70
 -14   2  -2   25.60    1.40
 -14   2  -2   25.70    1.40
  14   2   2   26.10    1.50
 -14   2  -2   25.10    4.70
 -14   2  -2   24.60    1.40
  14   2   2   24.80    1.50
  14   2   2   24.20    1.30
 -14   2  -2   23.80    3.40
 -16  -2  -2   89.79    4.40
 -16  -2  -2   89.99    4.40
 -16  -2  -2   77.29    7.00
  16  -2   2  105.59    8.40
 -16  -2  -2   91.79    4.30
  16  -2   2   75.49    6.30
 -16   2  -2   88.19    6.60
 -16   2  -2   90.19    4.30
 -16   2  -2   93.89    4.30
  16   2   2   91.99    4.10
 -16   2  -2   93.69    4.20
 -16   2  -2   91.79    8.40
 -18  -2  -2    1.30    1.60
 -18  -2  -2    3.10    0.60
 -18  -2  -2    4.60    0.70
  18  -2   2    3.60    4.20
  18  -2   2    2.10    1.70
 -18  -2  -2   12.40    6.00
 -18  -2  -2    3.30    0.60
  18   2   2    3.70    2.10
 -18   2  -2    3.70    1.90
  18   2   2    3.30    4.60
 -18   2  -2    3.10    0.60
 -18   2  -2    4.90    4.40
 -18   2  -2    3.10    0.50
  18   2   2    2.90    0.40
 -18   2  -2    3.20    0.50
 -20  -2  -2    4.60    0.80
  20  -2   2    2.40    1.80
 -20  -2  -2    4.20    0.70
  20  -2   2    7.70    6.00
 -20  -2  -2    4.10    0.70
 -20   2  -2    6.00    0.70
  20   2   2    5.10    0.50
 -20   2  -2    7.80    5.50
 -20   2  -2    4.90    0.70
  20   2   2    3.50    5.70
 -20   2  -2    5.90    2.20
 -20   2  -2    4.70    0.80
 -21  -3   2   20.10    1.50
  21  -3  -2    8.80    3.00
  21  -3  -2    6.30    6.20
 -21  -3   2   17.80    8.60
 -21   3   2   16.40    1.20
 -21   3   2   18.20    1.20
 -21   3   2   16.20    8.40
 -21   3   2   18.00    3.40
 -21   3   2   16.30    1.30
 -19  -3   2   -2.50    4.80
  19  -3  -2    1.50    3.90
 -19  -3   2    1.90    0.60
 -19  -3   2    1.80    0.50
 -19  -3   2    0.70    0.50
  19  -3  -2   -0.90    1.10
 -19  -3   2    1.90    1.90
 -19   3   2    1.00    0.50
 -19   3   2   10.00    4.30
 -19   3   2    0.30    1.30
  19   3  -2    1.80    0.50
 -19   3   2    1.60    0.40
 -19   3   2    1.90    0.50
  17  -3  -2    4.10    1.70
 -17  -3   2    5.00    4.20
  17  -3  -2   -1.10    2.90
 -17  -3   2    2.80    0.60
 -17  -3   2    2.50    0.50
 -17  -3   2    3.30    0.60
 -17  -3   2    1.20    1.80
  17   3  -2    1.90    1.90
 -17   3   2    1.30    1.40
 -17   3   2    3.60    0.50
 -17   3   2    2.30    0.50
 -17   3   2    2.60    0.50
  17   3  -2    4.20    4.20
 -17   3   2    3.50    3.30
  17   3  -2    2.40    0.40
 -15  -3   2    0.00    2.90
 -15  -3   2    3.40    1.90
  15  -3  -2   -0.70    0.90
 -15  -3   2    0.00    0.40
 -15  -3   2    0.00    0.40
 -15  -3   2    0.40    0.30
  15  -3  -2   -1.20    2.20
  15  -3  -2   -0.10    0.20
  15   3  -2   -0.30    0.20
 -15   3   2   -0.30    0.30
 -15   3   2    0.00    0.30
 -15   3   2   -0.10    0.30
 -15   3   2   -0.10    1.10
  15   3  -2   -0.10    0.30
 -15   3   2    0.10    2.40
  15   3  -2   -0.60    1.30
  15   3  -2    0.40    2.90
  13  -3  -2    6.10    1.60
 -13  -3   2    5.60    0.60
 -13  -3   2    5.20    0.70
 -13  -3   2    7.20    3.30
  13  -3  -2    5.80    0.50
 -13  -3   2    4.90    1.90
  13  -3  -2    4.60    2.10
 -13  -3   2    4.10    0.60
  13   3  -2    5.40    0.60
 -13   3   2    8.90    1.90
  13   3  -2    5.70    2.00
  13   3  -2    5.30    0.50
  13   3  -2    4.10    2.90
 -13   3   2    5.70    0.60
 -13   3   2    8.70    2.60
 -13   3   2    6.40    0.60
 -13   3   2    6.50    0.50
 -11  -3   2    7.40    0.60
 -11  -3   2    7.40    0.70
  11  -3  -2   12.70    2.50
  11  -3  -2    7.50    1.50
  11  -3  -2    7.40    0.50
 -11  -3   2    8.50    0.70
 -11  -3   2    8.90    2.20
 -11  -3   2    7.80    2.90
  11   3  -2    7.40    0.60
 -11   3   2    5.40    1.90
  11   3  -2    7.50    0.70
  11   3  -2    5.40    2.50
 -11   3   2    7.50    0.60
  11   3  -2    6.90    2.10
 -11   3   2   11.70    1.80
 -11   3   2    8.00    0.60
  -9  -3   2   22.00    3.80
   9  -3  -2   18.40    1.00
  -9  -3   2   19.90    1.10
  -9  -3   2   20.90    1.20
   9  -3  -2   18.80    2.10
  -9  -3   2   19.10    2.80
  -9  -3   2   19.00    1.10
  -9   3   2   20.00    1.00
  -9   3   2   20.90    1.00
   9   3  -2   19.80    2.80
  -9   3   2   19.90    1.00
   9   3  -2   19.90    1.10
  -9   3   2   22.00    2.00
   9   3  -2   19.60    1.10
   9   3  -2   18.00    3.30
   7  -3  -2   56.59    3.80
  -7  -3   2   62.99    5.20
  -7  -3   2   64.49    2.90
  -7  -3   2   64.99    2.90
   7  -3  -2   61.59    2.70
   7  -3  -2   65.19    3.80
  -7  -3   2   59.39    4.40
  -7   3   2   56.79    3.90
  -7   3   2   60.69    2.80
  -7   3   2   60.09    2.70
   7   3  -2   57.79    4.70
  -7   3   2   61.39    2.80
   7   3  -2   65.19    2.80
   7   3  -2   59.59    4.20
  -7   3   2   64.09    3.60
   7   3  -2   62.09    2.90
  -5  -3   2  161.38    8.70
   5  -3  -2  169.28    8.20
  -5  -3   2  179.38    9.50
  -5   3   2  178.28    8.10
   5   3  -2  157.48    9.20
   5   3  -2  183.88   10.70
   3  -3  -2  870.81   37.10
  -3  -3   2  897.31   38.30
   3  -3  -2  826.62   37.10
   3   3  -2  814.52   38.90
   1  -3  -2   25.10    1.10
   1  -3  -2   28.20    2.20
   1  -3  -2   25.60    1.10
  -1  -3   2   23.30    1.10
  -1  -3   2   23.70    2.00
   1  -3  -2   27.40    1.60
  -1   3   2   24.70    1.10
  -1   3   2   26.60    1.10
   1   3  -2   21.80    1.70
   1   3  -2   20.20    1.90
   1   3  -2   23.70    1.10
  -1  -3  -2   18.00    0.80
   1  -3   2   17.90    1.40
  -1  -3  -2   19.50    2.00
  -1  -3  -2   16.50    0.80
   1  -3   2   18.80    0.80
  -1  -3  -2   17.50    0.90
   1  -3   2   18.20    1.20
  -1  -3  -2   17.50    1.60
  -1   3  -2   17.50    1.20
  -1   3  -2   17.70    1.30
   1   3   2   15.50    1.50
  -1   3  -2   16.40    0.80
   1   3   2   17.20    0.80
   1   3   2   18.40    0.90
  -3  -3  -2    5.00    1.40
  -3  -3  -2    4.60    0.40
   3  -3   2    3.80    0.20
  -3  -3  -2    5.00    0.40
  -3  -3  -2    4.00    1.00
  -3   3  -2    4.80    0.70
   3   3   2    4.70    0.40
   3   3   2    3.70    0.30
   3   3   2    4.30    1.40
   3   3   2    4.10    0.40
   3   3   2    2.40    1.50
  -3   3  -2    4.50    0.50
  -3   3  -2    4.60    0.20
  -5  -3  -2  156.28    9.10
  -5  -3  -2  167.08    8.50
   5  -3   2  155.18    7.70
   5   3   2  167.48    8.50
  -5   3  -2  158.08    7.70
   5   3   2  155.18    9.00
   7  -3   2  114.89    5.00
   7  -3   2  123.59    6.50
  -7  -3  -2  119.59    5.20
  -7  -3  -2   99.59    7.40
   7  -3   2  116.39    5.90
  -7  -3  -2  107.99    6.80
   7   3   2  119.99    6.80
   7   3   2  114.89    7.50
  -7   3  -2  116.29    5.90
  -7   3  -2  105.79    6.30
  -7   3  -2  114.59    5.00
  -9  -3  -2   65.79    3.10
  -9  -3  -2   71.79    6.10
  -9  -3  -2   59.19    4.80
   9  -3   2   62.19    4.00
   9  -3   2   65.99    4.70
  -9  -3  -2   62.19    3.10
  -9  -3  -2   65.49    3.00
   9  -3   2   66.39    3.00
  -9   3  -2   69.09    3.00
   9   3   2   64.59    3.10
  -9   3  -2   59.59    4.60
  -9   3  -2   71.39    4.20
   9   3   2   66.29    5.80
  -9   3  -2   64.09    2.90
   9   3   2   63.59    3.00
   9   3   2   72.39    5.00
  -9   3  -2   64.99    3.00
   9   3   2   66.79    3.10
 -11  -3  -2  158.68    7.10
  11  -3   2  157.38    8.50
  11  -3   2  148.59    9.30
 -11  -3  -2  161.58    7.20
 -11  -3  -2  154.98    9.60
 -11  -3  -2  157.68    7.20
 -11  -3  -2  171.28   11.10
  11   3   2  143.69   10.30
 -11   3  -2  162.88    7.10
 -11   3  -2  159.58    7.10
  11   3   2  161.08    9.60
  11   3   2  156.88    7.20
  11   3   2  167.78    7.10
 -11   3  -2  162.98    9.40
  11   3   2  164.18    7.20
 -11   3  -2  165.48    8.60
 -13  -3  -2    6.50    3.10
 -13  -3  -2    6.30    0.70
  13  -3   2    6.20    1.60
  13  -3   2    7.60    2.50
 -13  -3  -2    5.80    2.20
 -13  -3  -2    5.50    0.60
 -13  -3  -2    5.20    0.70
  13   3   2    3.80    3.20
  13   3   2    6.10    1.00
 -13   3  -2    7.80    1.90
  13   3   2    5.10    0.50
  13   3   2    4.80    0.70
 -13   3  -2    6.20    0.50
 -13   3  -2    6.00    0.60
 -13   3  -2    6.80    0.60
 -13   3  -2    3.40    2.40
  13   3   2    8.50    2.40
 -15  -3  -2    5.00    2.20
 -15  -3  -2    4.50    3.30
  15  -3   2    6.30    1.90
 -15  -3  -2    5.10    0.70
 -15  -3  -2    5.70    0.80
  15  -3   2    9.90    3.60
 -15   3  -2    6.60    0.70
 -15   3  -2    4.20    1.60
  15   3   2    7.80    0.80
  15   3   2    4.90    0.50
  15   3   2    5.80    3.60
 -15   3  -2    5.00    0.60
  15   3   2    4.30    1.90
 -15   3  -2    2.10    3.00
 -15   3  -2    6.80    0.60
 -17  -3  -2    1.50    1.80
 -17  -3  -2    2.90    0.60
 -17  -3  -2   -0.10    4.00
 -17  -3  -2    1.40    0.50
  17  -3   2    0.30    1.30
  17  -3   2   -1.20    3.20
 -17  -3  -2    0.20    0.50
  17   3   2    0.20    4.10
  17   3   2    1.20    0.30
 -17   3  -2    1.60    0.40
 -17   3  -2    0.80    0.40
 -17   3  -2    0.60    0.40
  17   3   2    2.40    2.10
 -17   3  -2    0.50    3.10
 -17   3  -2    2.20    1.50
 -19  -3  -2   13.40    1.20
 -19  -3  -2   10.70    3.10
 -19  -3  -2   13.40    1.20
 -19  -3  -2   11.50    1.20
  19  -3   2   11.00    4.80
  19  -3   2    9.20    2.50
 -19  -3  -2    8.60    5.90
 -19   3  -2   11.30    2.70
 -19   3  -2   10.90    1.00
 -19   3  -2   13.10    5.10
 -19   3  -2   13.00    1.00
 -19   3  -2   12.60    1.10
 -20  -4   2    1.20    2.10
  20  -4  -2    0.80    1.30
 -20  -4   2    3.90    6.20
 -20  -4   2    1.20    0.60
 -20  -4   2    1.20    0.60
 -20   4   2    1.40    0.50
  20   4  -2   -1.70    5.70
 -20   4   2    2.40    0.50
  20   4  -2    2.70    0.50
 -20   4   2    1.70    1.40
 -20   4   2    2.90    0.50
 -18  -4   2    1.00    4.90
 -18  -4   2    1.50    0.60
 -18  -4   2    0.00    1.50
 -18  -4   2    1.30    0.50
  18  -4  -2    5.30    3.50
 -18  -4   2    1.80    0.50
  18  -4  -2    0.80    1.30
  18   4  -2   -0.60    1.60
  18   4  -2    1.10    4.70
 -18   4   2    2.70    0.50
 -18   4   2    4.90    3.50
 -18   4   2    1.80    0.40
 -18   4   2    2.10    0.40
  18   4  -2    1.50    0.40
 -18   4   2    0.40    1.20
  16  -4  -2   12.10    2.30
 -16  -4   2   11.40    1.00
  16  -4  -2   16.20    3.70
 -16  -4   2   13.80    1.10
 -16  -4   2   12.00    3.10
 -16  -4   2   20.50    4.90
 -16  -4   2   11.90    1.10
 -16   4   2   16.10    3.60
 -16   4   2   12.40    0.90
  16   4  -2   11.70    0.90
 -16   4   2   14.70    2.50
  16   4  -2   17.80    4.60
  16   4  -2   17.50    3.60
 -16   4   2   11.80    0.90
 -16   4   2   12.00    0.90
 -14  -4   2   23.40    3.80
 -14  -4   2   23.50    1.40
 -14  -4   2   20.20    1.40
 -14  -4   2   31.00    5.50
  14  -4  -2   23.10    3.60
  14  -4  -2   28.00    3.10
  14  -4  -2   22.60    1.20
 -14  -4   2   20.40    1.30
  14   4  -2   28.00    6.80
  14   4  -2   21.30    1.30
 -14   4   2   23.20    1.20
 -14   4   2   21.40    1.20
  14   4  -2   22.60    4.20
  14   4  -2   20.50    1.30
 -14   4   2   29.10    4.10
 -14   4   2   21.20    1.20
 -14   4   2   23.00    2.80
 -12  -4   2   18.80    1.20
  12  -4  -2   16.10    2.80
  12  -4  -2   16.90    1.00
 -12  -4   2   19.50    4.30
 -12  -4   2   18.00    1.10
  12  -4  -2   20.50    2.40
 -12  -4   2   14.40    3.60
 -12  -4   2   18.30    1.20
  12   4  -2   29.50    4.80
 -12   4   2   17.30    2.30
 -12   4   2   17.40    1.00
 -12   4   2   23.10    3.20
  12   4  -2   17.90    1.10
 -12   4   2   18.40    1.00
  12   4  -2   16.20    3.00
 -12   4   2   18.50    1.00
  12   4  -2   19.00    1.20
  10  -4  -2    3.40    0.30
 -10  -4   2    3.20    0.50
  10  -4  -2    2.90    0.90
 -10  -4   2    3.50    0.50
 -10  -4   2    0.80    1.20
  10  -4  -2    6.30    1.60
 -10  -4   2    3.40    0.40
 -10  -4   2   -0.80    2.20
 -10   4   2    3.50    1.60
  10   4  -2    4.70    0.50
 -10   4   2    3.80    0.40
  10   4  -2    4.20    0.50
 -10   4   2    3.70    0.30
 -10   4   2    3.50    0.30
 -10   4   2    4.60    1.10
  10   4  -2    2.70    1.50
  10   4  -2    4.30    2.30
  -8  -4   2    1.70    0.40
   8  -4  -2    1.40    0.60
  -8  -4   2    1.80    1.20
   8  -4  -2    2.20    1.00
  -8  -4   2    1.30    0.30
   8  -4  -2    1.80    0.20
  -8  -4   2   -0.80    1.60
  -8  -4   2    1.80    0.40
   8   4  -2    1.80    0.30
   8   4  -2    0.30    1.10
  -8   4   2    2.00    0.20
  -8   4   2    2.10    0.20
  -8   4   2    1.20    1.00
  -8   4   2    1.70    0.20
   8   4  -2    0.90    1.80
  -8   4   2    2.30    0.70
   8   4  -2    2.50    0.40
   6  -4  -2    9.80    1.00
   6  -4  -2   11.10    1.30
  -6  -4   2   11.40    0.70
  -6  -4   2    9.70    1.90
  -6  -4   2   10.90    0.70
  -6  -4   2   14.50    2.80
   6  -4  -2   10.60    0.50
   6   4  -2   10.00    0.70
   6   4  -2    9.90    0.70
   6   4  -2    7.90    1.80
  -6   4   2   10.80    1.10
   6   4  -2    9.90    0.70
  -6   4   2   11.40    0.50
  -6   4   2   10.80    0.50
  -6   4   2   11.00    0.50
   6   4  -2    6.30    2.10
  -6   4   2   11.90    1.40
  -6   4   2   11.60    0.60
  -4  -4   2  102.69    6.40
   4  -4  -2  104.29    5.10
   4  -4  -2  105.39    5.00
   4   4  -2  104.29    6.40
   4   4  -2  113.39    6.10
  -2  -4   2  443.36   20.30
   2  -4  -2  438.86   19.30
   2   4  -2  399.16   20.00
  -2   4   2  442.86   19.30
   0  -4   2   11.10    1.20
   0  -4  -2   11.20    0.60
   0  -4   2   12.20    0.60
   0  -4   2   11.90    1.70
   0  -4  -2   10.00    0.60
   0  -4   2   12.10    0.60
   0  -4  -2   10.10    1.20
   0   4  -2   11.80    0.70
   0   4   2   11.90    1.70
   0   4   2   11.50    1.30
   0   4  -2   14.30    1.20
   0   4   2   10.70    0.60
   0   4   2   10.90    0.60
  -2  -4  -2  210.38   10.50
   2  -4   2  222.78    9.30
   2   4   2  189.68   10.40
  -2   4  -2  194.08    9.30
  -4  -4  -2    4.20    1.60
  -4  -4  -2    3.10    0.40
  -4  -4  -2    3.60    0.30
  -4  -4  -2    3.50    0.30
  -4  -4  -2    3.80    1.20
   4   4   2    4.00    0.30
  -4   4  -2    3.10    0.40
  -4   4  -2    3.30    0.20
  -4   4  -2    3.50    0.50
  -4   4  -2    3.80    0.20
   4   4   2    3.90    1.10
  -4   4  -2    3.30    0.60
   4   4   2    3.30    1.30
   4   4   2    3.10    0.30
  -4   4  -2    3.00    0.50
   4   4   2    3.40    0.30
  -6  -4  -2   71.19    3.30
   6  -4   2   70.69    3.20
  -6  -4  -2   72.89    3.30
  -6  -4  -2   84.99    6.00
  -6  -4  -2   65.19    4.80
   6  -4   2   66.89    3.90
   6   4   2   61.29    5.40
   6   4   2   72.89    3.30
   6   4   2   64.19    4.80
  -6   4  -2   71.99    4.00
  -6   4  -2   77.39    3.20
   6   4   2   76.29    3.30
  -6   4  -2   70.39    3.20
  -6   4  -2   69.69    3.70
   6   4   2   75.39    3.30
   8  -4   2    2.50    0.80
  -8  -4  -2    2.00    2.10
  -8  -4  -2    1.60    0.30
   8  -4   2    0.90    1.00
  -8  -4  -2    5.60    1.70
  -8  -4  -2    1.90    0.40
  -8  -4  -2    2.20    0.40
   8   4   2    2.30    0.40
  -8   4  -2    2.00    0.20
   8   4   2    2.50    0.30
  -8   4  -2    1.60    0.70
  -8   4  -2    2.50    0.30
   8   4   2    1.70    1.30
   8   4   2    4.90    2.30
  -8   4  -2    2.10    0.20
   8   4   2    2.30    0.40
  -8   4  -2    2.60    1.20
  10  -4   2   33.90    3.30
 -10  -4  -2   36.00    1.90
 -10  -4  -2   35.60    5.30
 -10  -4  -2   34.90    1.80
  10  -4   2   30.60    2.60
 -10  -4  -2   34.80    1.90
  10   4   2   41.90    5.70
 -10   4  -2   32.80    2.70
  10   4   2   36.30    1.80
  10   4   2   36.20    1.90
 -10   4  -2   35.30    3.40
 -10   4  -2   36.40    1.70
 -10   4  -2   36.70    1.70
  10   4   2   36.80    1.90
 -10   4  -2   35.80    1.70
  10   4   2   34.20    4.20
 -12  -4  -2   22.00    1.30
 -12  -4  -2   21.10    1.40
  12  -4   2   23.20    3.30
 -12  -4  -2   32.30    5.40
 -12  -4  -2   23.00    1.40
 -12  -4  -2   24.20    3.80
  12  -4   2   25.70    2.80
  12   4   2   27.90    4.10
 -12   4  -2   21.70    1.20
 -12   4  -2   20.70    2.60
  12   4   2   22.10    1.30
 -12   4  -2   22.80    1.20
 -12   4  -2   30.20    3.80
 -12   4  -2   23.70    1.20
  12   4   2   24.00    1.40
  12   4   2   21.80    1.40
  14  -4   2   19.50    3.60
 -14  -4  -2   18.10    1.30
 -14  -4  -2   22.20    3.90
 -14  -4  -2   19.10    1.40
  14  -4   2   19.30    2.70
 -14  -4  -2   19.30    4.80
 -14  -4  -2   19.80    1.30
  14   4   2   21.20    1.30
 -14   4  -2   18.30    1.10
  14   4   2   18.30    1.30
 -14   4  -2   19.10    1.10
 -14   4  -2   31.40    4.20
  14   4   2   22.00    5.30
  14   4   2   18.00    3.70
  14   4   2   19.60    1.20
 -14   4  -2   19.80    2.70
 -14   4  -2   20.40    1.10
  16  -4   2    2.60    2.90
 -16  -4  -2    6.10    2.50
 -16  -4  -2    3.60    0.60
 -16  -4  -2    3.00    0.60
 -16  -4  -2   14.90    4.90
  16  -4   2    2.90    1.60
 -16  -4  -2    2.20    0.60
 -16   4  -2    3.20    0.50
  16   4   2    5.00    2.20
 -16   4  -2    2.70    0.40
 -16   4  -2    4.40    1.70
 -16   4  -2    3.20    0.50
  16   4   2    4.60    4.30
 -16   4  -2    6.40    2.80
 -18  -4  -2    3.30    0.70
 -18  -4  -2    7.20    2.90
 -18  -4  -2    3.90    0.60
 -18  -4  -2    3.70    0.70
 -18  -4  -2   -2.10    5.50
  18  -4   2    1.20    3.80
 -18   4  -2    3.70    0.50
  18   4   2    3.40    0.50
 -18   4  -2    5.40    4.10
  18   4   2    4.00    5.10
 -18   4  -2    3.40    0.60
  18   4   2    4.60    2.50
 -18   4  -2    2.30    0.50
  20  -4   2   -0.60    5.00
 -20  -4  -2    0.10    0.40
 -20  -4  -2   -3.80    6.80
 -20  -4  -2    0.10    0.50
 -20   4  -2    3.50    5.60
 -20   4  -2   -0.10    0.40
 -20   4  -2    2.90    1.60
 -20   4  -2    0.30    0.40
 -20   4  -2    0.20    0.50
  20   4   2    2.70    6.70
  20   4   2    0.00    0.40
  19  -5  -2    4.90    3.90
  19  -5  -2    0.90    1.20
 -19  -5   2   -0.40    0.40
 -19  -5   2    2.20    5.50
 -19  -5   2    0.10    0.40
 -19   5   2    1.60    3.80
  19   5  -2   -3.00    5.20
 -19   5   2    0.70    1.10
 -19   5   2    0.30    0.40
  19   5  -2    1.20    1.20
 -19   5   2    0.40    0.30
 -17  -5   2    1.00    0.50
  17  -5  -2    1.70    1.20
 -17  -5   2    1.20    1.80
 -17  -5   2    0.70    0.40
 -17  -5   2   -3.00    3.80
 -17  -5   2   -0.10    0.50
  17  -5  -2    1.40    2.60
 -17   5   2    0.60    0.30
  17   5  -2    0.50    0.30
 -17   5   2    0.60    0.30
  17   5  -2    1.80    4.70
  17   5  -2   -0.90    1.70
 -17   5   2    1.10    2.80
 -17   5   2    0.60    0.30
  15  -5  -2    5.30    2.40
 -15  -5   2    0.50    2.60
  15  -5  -2    5.40    1.50
 -15  -5   2    3.80    0.70
 -15  -5   2    4.40    0.60
 -15  -5   2    4.70    0.70
 -15   5   2    4.30    0.50
 -15   5   2    6.20    2.70
 -15   5   2    2.70    1.30
 -15   5   2    4.10    0.50
  15   5  -2    3.60    0.60
  15   5  -2    1.20    3.50
  13  -5  -2   37.30    2.90
  13  -5  -2   40.40    3.90
 -13  -5   2   39.60    2.00
 -13  -5   2   48.80    5.60
 -13  -5   2   37.30    2.10
 -13  -5   2   34.10    2.00
 -13   5   2   38.40    1.80
  13   5  -2   37.00    1.90
 -13   5   2   35.90    1.80
  13   5  -2   41.80    5.10
 -13   5   2   38.80    1.90
  13   5  -2   42.50    7.70
  13   5  -2   36.60    2.00
 -13   5   2   39.10    3.00
 -13   5   2   41.30    4.00
 -11  -5   2   53.29    2.60
  11  -5  -2   54.69    2.50
  11  -5  -2   55.99    3.40
 -11  -5   2   54.29    2.70
 -11  -5   2   61.09    6.40
 -11  -5   2   50.09    4.80
  11  -5  -2   55.29    4.00
 -11  -5   2   53.09    2.70
  11   5  -2   54.99    4.80
 -11   5   2   51.19    2.50
 -11   5   2   54.69    2.50
  11   5  -2   55.89    7.40
  11   5  -2   56.79    2.60
 -11   5   2   59.49    4.20
 -11   5   2   54.79    3.40
 -11   5   2   54.19    2.50
  11   5  -2   56.29    2.70
   9  -5  -2    1.90    0.20
  -9  -5   2    0.30    2.00
   9  -5  -2    1.60    0.60
  -9  -5   2    1.70    0.40
  -9  -5   2    1.70    1.50
  -9  -5   2    1.60    0.30
   9  -5  -2    1.70    0.80
  -9  -5   2    1.50    0.30
  -9   5   2    2.00    0.60
  -9   5   2    1.40    1.00
   9   5  -2    1.50    0.30
   9   5  -2    0.70    1.70
   9   5  -2    1.70    0.40
  -9   5   2    1.70    0.20
  -9   5   2    1.70    0.20
   9   5  -2   -1.20    0.90
  -9   5   2    1.30    0.20
   7  -5  -2   21.80    1.00
  -7  -5   2   22.70    1.30
  -7  -5   2   25.00    1.20
   7  -5  -2   22.40    1.40
  -7  -5   2   20.70    3.80
  -7  -5   2   21.20    3.00
   7  -5  -2   22.20    1.70
  -7  -5   2   23.60    1.30
   7   5  -2   23.50    1.30
  -7   5   2   21.50    1.00
   7   5  -2   20.40    2.80
  -7   5   2   23.50    1.50
   7   5  -2   23.80    1.20
  -7   5   2   23.70    1.10
   7   5  -2   22.60    1.20
  -7   5   2   23.50    1.00
   7   5  -2   19.40    3.30
  -7   5   2   20.60    1.80
  -7   5   2   22.00    1.00
   5  -5  -2   66.69    3.30
   5  -5  -2   66.89    3.40
  -5  -5   2   65.79    5.30
   5  -5  -2   68.49    3.40
  -5  -5   2   73.09    3.20
  -5  -5   2   69.49    4.70
  -5   5   2   71.79    3.00
   5   5  -2   70.49    3.10
   5   5  -2   68.79    3.20
   5   5  -2   67.89    5.30
   5   5  -2   71.29    3.20
   5   5  -2   62.39    4.50
  -3  -5   2  196.08    9.10
   3  -5  -2  191.98    8.30
  -3  -5   2  168.38    9.50
   3   5  -2  169.08    8.90
   3   5  -2  162.58    9.40
  -3   5   2  167.68    8.20
  -1  -5   2  189.08    9.10
  -1  -5   2  190.88    9.60
   1  -5  -2  197.48    9.30
  -1   5   2  195.48    8.90
   1   5  -2  179.08    9.50
   1   5  -2  192.68    9.10
  -1   5   2  174.98    9.20
   1  -5   2  707.33   30.90
  -1  -5  -2  708.33   31.70
   1   5   2  684.23   31.70
  -1   5  -2  691.73   30.90
  -3  -5  -2   49.70    2.20
  -3  -5  -2   52.29    2.30
  -3  -5  -2   51.19    3.50
  -3  -5  -2   45.10    4.00
  -3  -5  -2   51.39    2.30
  -3   5  -2   43.50    2.40
   3   5   2   50.19    2.30
   3   5   2   49.40    2.20
   3   5   2   49.80    2.30
   3   5   2   45.70    3.30
   3   5   2   43.20    3.80
  -3   5  -2   54.29    2.50
  -3   5  -2   48.20    2.50
  -3   5  -2   45.30    2.10
  -5  -5  -2   49.90    2.30
  -5  -5  -2   47.70    2.30
  -5  -5  -2   43.40    3.70
  -5  -5  -2   42.80    4.40
  -5   5  -2   44.60    2.20
   5   5   2   47.20    2.20
   5   5   2   49.00    2.20
   5   5   2   43.60    3.70
   5   5   2   44.90    4.50
  -5   5  -2   47.40    2.30
  -7  -5  -2  101.89    6.60
   7  -5   2   98.19    5.20
  -7  -5  -2  105.29    4.70
  -7  -5  -2  111.59    7.80
  -7   5  -2  103.89    5.30
   7   5   2  100.79    6.60
   7   5   2  102.89    4.70
   7   5   2   92.89    7.30
   7   5   2  104.79    4.70
  -7   5  -2  102.99    5.00
   7   5   2  109.19    4.70
  -7   5  -2  101.79    4.50
  -7   5  -2  106.09    4.50
  -9  -5  -2   32.10    1.80
  -9  -5  -2   32.50    1.70
  -9  -5  -2   30.40    1.70
   9  -5   2   34.00    2.70
  -9  -5  -2   34.40    5.20
  -9  -5  -2   32.50    4.00
  -9   5  -2   33.20    1.50
   9   5   2   39.50    6.10
  -9   5  -2   33.50    1.50
  -9   5  -2   32.80    1.50
  -9   5  -2   35.30    2.80
   9   5   2   30.50    1.70
   9   5   2   41.90    4.50
   9   5   2   33.30    1.80
   9   5   2   33.90    1.70
  -9   5  -2   32.70    2.20
 -11  -5  -2    0.80    0.40
  11  -5   2    1.80    1.30
 -11  -5  -2    0.20    0.30
 -11  -5  -2   -0.40    0.30
 -11  -5  -2   -0.10    0.90
 -11   5  -2    0.00    0.20
 -11   5  -2    0.00    0.20
  11   5   2    0.00    0.30
 -11   5  -2    0.70    0.20
  11   5   2    0.20    0.30
 -11   5  -2   -0.50    0.50
 -11   5  -2    1.20    1.40
  11   5   2   -0.10    0.30
  11   5   2    0.40    1.40
 -13  -5  -2    0.40    0.40
 -13  -5  -2    1.10    0.40
 -13  -5  -2   -0.70    1.50
 -13  -5  -2    1.20    3.20
  13  -5   2    2.80    1.80
 -13  -5  -2    0.60    0.50
 -13   5  -2    1.10    0.30
  13   5   2   -0.20    2.90
 -13   5  -2    0.20    0.80
  13   5   2    1.20    0.40
 -13   5  -2    0.50    0.30
 -13   5  -2    0.60    0.20
 -13   5  -2    3.60    1.90
  13   5   2    0.30    0.70
  13   5   2    0.30    1.70
  13   5   2    1.20    0.50
 -15  -5  -2   14.40    1.10
 -15  -5  -2   12.90    1.20
  15  -5   2   14.00    3.10
 -15  -5  -2   15.60    1.20
 -15  -5  -2    7.60    2.80
 -15  -5  -2   16.90    5.10
 -15   5  -2   14.60    2.30
 -15   5  -2   16.20    3.40
 -15   5  -2   12.50    0.90
  15   5   2   14.40    3.50
  15   5   2   13.50    1.10
  15   5   2   18.90    5.00
 -15   5  -2   15.40    1.00
  15   5   2   13.80    1.00
 -15   5  -2   15.10    0.90
  17  -5   2   19.80    4.50
 -17  -5  -2   13.10    1.10
 -17  -5  -2   10.90    1.10
 -17  -5  -2   11.70    4.00
 -17  -5  -2   14.60    2.00
 -17   5  -2   12.60    0.90
 -17   5  -2   13.40    1.10
 -17   5  -2   15.10    2.50
  17   5   2   10.30    0.90
  17   5   2   10.00    5.50
  17   5   2   13.30    3.50
 -17   5  -2   11.70    0.90
 -19  -5  -2   24.20    8.00
 -19  -5  -2   11.30    1.20
  19  -5   2   18.10    4.80
 -19  -5  -2   12.70    1.20
 -19  -5  -2    9.00    3.20
 -19  -5  -2   12.50    1.30
 -19   5  -2   13.20    0.90
 -19   5  -2   10.30    2.30
 -19   5  -2   13.40    1.00
 -19   5  -2   17.20    5.00
 -19   5  -2   12.30    1.00
  20  -6  -2   10.90    4.10
 -20  -6   2    8.80    1.20
 -20  -6   2   10.30    7.40
 -20   6   2    8.90    0.70
 -20   6   2    9.00    1.90
  20   6  -2    3.60    7.50
 -20   6   2    8.20    4.10
 -20   6   2    8.50    0.80
 -18  -6   2   13.60    5.90
 -18  -6   2    7.30    1.00
  18  -6  -2    7.40    1.80
 -18  -6   2    3.20    2.20
  18  -6  -2    9.40    3.20
 -18  -6   2    8.10    0.90
 -18   6   2    8.40    0.70
  18   6  -2   -9.30    5.20
  18   6  -2    6.80    3.00
 -18   6   2    7.70    0.70
 -18   6   2    8.80    1.90
 -18   6   2    7.40    0.70
 -18   6   2    8.20    3.30
 -16  -6   2    0.70    0.40
  16  -6  -2   -1.10    2.40
  16  -6  -2    0.60    0.90
 -16  -6   2    0.60    0.50
 -16  -6   2    1.80    1.80
 -16  -6   2    0.40    0.40
 -16  -6   2    0.80    4.00
  16   6  -2    0.60    0.40
  16   6  -2   -1.40    3.20
 -16   6   2   -1.50    2.60
 -16   6   2    0.80    0.30
 -16   6   2    0.40    0.30
 -16   6   2   -0.60    0.80
  16   6  -2   -1.00    1.20
  14  -6  -2    9.40    1.60
 -14  -6   2    8.30    2.80
 -14  -6   2   15.70    4.50
 -14  -6   2   13.50    1.40
  14  -6  -2   11.60    2.40
 -14  -6   2   12.40    1.10
 -14  -6   2   11.00    1.00
  14   6  -2   11.70    0.90
  14   6  -2   15.40    3.50
  14   6  -2   10.60    1.00
 -14   6   2   11.70    0.70
 -14   6   2    9.70    1.70
 -14   6   2   11.40    0.70
  14   6  -2   14.40    4.70
 -14   6   2   12.40    2.50
 -12  -6   2    6.20    2.20
 -12  -6   2    3.40    0.60
 -12  -6   2    2.60    0.50
  12  -6  -2    4.40    1.40
 -12  -6   2    2.60    0.50
  12  -6  -2    2.60    0.80
 -12  -6   2   -2.90    2.60
  12   6  -2    3.90    2.10
  12   6  -2    2.10    0.40
 -12   6   2    4.40    1.50
 -12   6   2    2.70    0.30
 -12   6   2    3.10    0.30
 -12   6   2    2.60    0.30
  12   6  -2    4.40    3.00
 -12   6   2    3.20    0.90
  12   6  -2    2.90    0.50
 -10  -6   2   47.60    2.20
 -10  -6   2   48.70    4.50
 -10  -6   2   50.99    5.70
  10  -6  -2   42.80    2.50
  10  -6  -2   38.00    2.90
 -10  -6   2   45.50    2.30
 -10  -6   2   46.60    2.30
 -10   6   2   43.70    2.00
 -10   6   2   40.60    2.60
 -10   6   2   43.80    2.00
 -10   6   2   40.80    2.90
  10   6  -2   47.70    6.20
  10   6  -2   48.50    2.20
  10   6  -2   47.10    2.30
  10   6  -2   49.70    5.20
 -10   6   2   42.70    2.00
   8  -6  -2   77.79    4.00
  -8  -6   2   87.19    4.00
  -8  -6   2   85.59    3.90
   8  -6  -2   74.89    4.10
  -8  -6   2   89.39    4.00
  -8  -6   2  104.79    7.30
  -8  -6   2   97.79    6.20
   8   6  -2   92.59    4.00
  -8   6   2   81.29    3.70
   8   6  -2   87.79    4.00
  -8   6   2   88.09    3.70
   8   6  -2   87.99    5.90
  -8   6   2   84.29    3.70
   8   6  -2   82.09    6.70
  -8   6   2   87.69    3.70
   8   6  -2   88.99    3.90
  -6  -6   2   21.30    3.00
  -6  -6   2   24.40    3.70
  -6  -6   2   25.10    1.30
  -6  -6   2   24.10    1.30
   6   6  -2   24.40    1.30
   6   6  -2   23.50    1.30
   6   6  -2   23.70    1.40
   6   6  -2   26.40    3.10
   6   6  -2   25.30    3.90
   4  -6  -2    4.60    0.60
   4  -6  -2    5.30    0.90
   4  -6  -2    5.40    0.90
  -4  -6   2    3.00    1.40
   4  -6  -2    4.30    0.70
  -4  -6   2    1.90    1.70
   4  -6  -2    4.90    0.30
   4  -6  -2    5.80    0.30
  -4  -6   2    3.90    0.50
   4   6  -2    3.70    0.40
   4   6  -2    3.70    1.80
   4   6  -2    3.70    0.40
  -4   6   2    5.30    0.30
   4   6  -2    3.10    1.30
   2  -6  -2  105.79    5.80
  -2  -6   2  101.69    6.60
  -2  -6   2  100.79    6.00
   2  -6  -2  118.89    5.60
  -2   6   2  122.69    5.60
   2   6  -2  101.59    6.50
   2   6  -2  110.49    6.10
  -2   6   2  115.19    5.90
   0  -6  -2   41.90    1.80
   0  -6   2   43.40    1.90
   0  -6   2   42.30    2.70
   0  -6  -2   38.40    1.90
   0  -6  -2   36.90    3.10
   0  -6  -2   39.90    2.80
   0  -6   2   38.10    3.10
   0   6   2   38.50    3.20
   0   6   2   39.20    1.90
   0   6   2   41.90    2.80
   0   6  -2   42.00    1.90
   0   6  -2   41.10    2.70
   0   6   2   39.90    1.90
   0   6   2   39.90    1.80
   2  -6   2  112.79    5.80
  -2  -6  -2  118.69    6.40
   2  -6   2  109.89    5.50
  -2  -6  -2  113.89    6.90
  -2   6  -2  111.69    5.70
   2   6   2  109.89    7.00
  -2   6  -2  115.29    5.50
   2   6   2  119.09    6.40
  -4  -6  -2  264.97   14.00
  -4  -6  -2  267.37   13.20
   4   6   2  238.98   13.80
   4   6   2  271.27   13.20
  -6  -6  -2    0.80    0.30
  -6  -6  -2    1.70    1.30
  -6  -6  -2    0.30    1.50
  -6  -6  -2    0.90    0.30
  -6  -6  -2    1.20    0.30
   6   6   2    0.60    0.30
   6   6   2    1.70    1.90
   6   6   2    0.20    0.30
   6   6   2   -0.10    1.00
  -8  -6  -2   48.40    4.20
  -8  -6  -2   38.50    5.60
  -8  -6  -2   43.40    2.10
  -8  -6  -2   43.70    2.20
  -8  -6  -2   40.90    2.10
  -8   6  -2   41.30    1.90
   8   6   2   42.90    2.10
  -8   6  -2   41.10    2.30
  -8   6  -2   40.80    2.10
   8   6   2   44.30    2.10
   8   6   2   41.80    2.10
  -8   6  -2   41.90    1.90
   8   6   2   36.90    5.30
   8   6   2   41.90    4.00
  -8   6  -2   42.70    1.90
 -10  -6  -2   23.80    1.50
 -10  -6  -2   31.30    5.40
 -10  -6  -2   26.20    1.50
 -10  -6  -2   25.90    1.40
 -10  -6  -2   27.70    3.90
  10  -6   2   24.70    2.20
  10   6   2   26.10    1.50
  10   6   2   22.80    3.70
 -10   6  -2   26.80    1.20
  10   6   2   27.20    5.00
 -10   6  -2   25.30    1.20
  10   6   2   26.60    1.40
 -10   6  -2   24.70    2.30
  10   6   2   26.60    1.50
 -10   6  -2   26.20    1.20
 -10   6  -2   25.00    1.80
 -12  -6  -2   17.50    4.40
  12  -6   2   18.90    2.40
 -12  -6  -2   11.50    1.00
 -12  -6  -2   10.00    2.70
 -12  -6  -2   14.60    1.00
 -12   6  -2   11.10    0.80
 -12   6  -2   13.40    0.70
 -12   6  -2   13.10    1.70
  12   6   2   10.60    2.80
  12   6   2   11.00    0.90
  12   6   2   12.60    1.00
  12   6   2   12.50    0.90
  12   6   2    8.90    3.80
 -12   6  -2   12.80    2.20
 -14  -6  -2    4.70    0.70
 -14  -6  -2    7.70    2.70
 -14  -6  -2    5.00    0.60
 -14  -6  -2    4.90    0.70
 -14  -6  -2    3.60    4.00
  14  -6   2    1.80    1.90
 -14   6  -2    4.30    0.40
  14   6   2    4.00    2.30
  14   6   2    4.60    0.70
 -14   6  -2    4.30    0.60
  14   6   2    4.60    0.60
  14   6   2    5.80    4.00
 -14   6  -2    4.10    0.40
 -14   6  -2    5.60    2.10
  14   6   2    4.60    0.70
 -16  -6  -2    6.00    0.80
  16  -6   2    3.80    2.50
 -16  -6  -2    2.80    2.30
 -16  -6  -2    5.20    0.70
 -16  -6  -2    4.50    4.90
 -16  -6  -2    6.30    0.90
 -16   6  -2    6.40    0.60
  16   6   2   12.30    5.30
 -16   6  -2    8.40    2.90
 -16   6  -2    5.80    0.60
  16   6   2    7.90    3.00
 -16   6  -2    5.80    0.50
 -16   6  -2    6.80    1.50
 -18  -6  -2    0.20    1.60
 -18  -6  -2    0.10    0.40
 -18  -6  -2   -0.10    0.50
 -18  -6  -2    3.70    5.90
 -18  -6  -2    0.30    0.50
  18  -6   2   -4.30    2.80
 -18   6  -2    0.10    0.30
 -18   6  -2    0.00    0.30
  18   6   2   -0.90    0.80
  18   6   2    5.10    6.00
 -18   6  -2   -0.70    0.80
 -18   6  -2    0.20    0.30
 -18   6  -2    2.40    3.00
  19  -7  -2   -0.30    2.70
 -19  -7   2    0.60    0.50
 -19  -7   2   -7.90    6.10
 -19  -7   2    2.40    2.10
 -19  -7   2    0.40    0.50
 -19   7   2    1.70    0.40
  19   7  -2   -0.50    0.40
 -19   7   2    0.30    2.70
 -19   7   2    2.10    0.40
 -19   7   2    1.60    0.30
  19   7  -2    2.30    6.30
 -17  -7   2    8.40    3.10
 -17  -7   2    3.40    0.70
  17  -7  -2    3.80    2.20
 -17  -7   2    5.90    0.90
 -17  -7   2    0.60    5.20
 -17   7   2    5.60    2.40
 -17   7   2    4.30    0.50
 -17   7   2    4.30    0.40
 -17   7   2    4.40    0.50
  17   7  -2    5.90    4.50
 -17   7   2    4.10    1.20
  17   7  -2    7.90    2.90
 -15  -7   2   23.40    5.90
 -15  -7   2   12.00    3.30
  15  -7  -2    9.40    2.10
 -15  -7   2   13.60    1.20
 -15  -7   2   12.40    1.00
 -15  -7   2   14.20    1.70
  15   7  -2   12.30    1.10
  15   7  -2   14.10    5.00
  15   7  -2   11.20    3.20
 -15   7   2   12.40    0.80
 -15   7   2   13.80    2.50
 -15   7   2   14.60    0.80
 -15   7   2   13.20    0.80
  15   7  -2   12.90    1.00
 -15   7   2   12.50    1.60
  13  -7  -2    0.90    1.20
  13  -7  -2    2.00    1.10
 -13  -7   2    1.50    0.50
 -13  -7   2    3.10    2.00
 -13  -7   2    0.00    3.60
 -13  -7   2    1.70    0.40
 -13  -7   2    2.90    0.60
 -13   7   2    2.50    1.30
 -13   7   2    1.70    0.30
 -13   7   2    2.00    0.30
  13   7  -2    1.70    0.40
  13   7  -2    2.30    0.50
  13   7  -2    0.80    1.70
  13   7  -2    0.10    3.40
 -13   7   2    2.30    0.80
 -13   7   2    1.40    0.30
 -11  -7   2   21.90    1.30
 -11  -7   2   21.10    1.40
 -11  -7   2   21.50    3.70
 -11  -7   2   20.10    4.80
 -11  -7   2   21.40    1.30
  11  -7  -2   21.70    1.60
  11   7  -2   22.00    3.70
 -11   7   2   22.60    1.10
 -11   7   2   23.30    1.00
  11   7  -2   26.60    4.90
  11   7  -2   21.20    1.30
  11   7  -2   22.10    1.40
  -9  -7   2   -0.20    0.30
  -9  -7   2   -0.40    2.40
  -9  -7   2    0.10    0.20
  -9  -7   2   -0.20    0.30
  -9  -7   2    3.60    1.70
   9   7  -2    0.80    1.70
  -9   7   2    0.10    0.10
   9   7  -2   -0.20    0.20
   9   7  -2   -0.70    1.00
   9   7  -2    0.50    0.30
  -7  -7   2   36.20    2.00
  -7  -7   2   37.60    4.20
  -7  -7   2   36.60    1.90
  -7  -7   2   41.80    4.70
   7   7  -2   32.60    3.90
   7   7  -2   37.60    1.90
   7   7  -2   38.00    1.90
   7   7  -2   38.60    1.90
   7   7  -2   36.60    5.00
  -5  -7   2    7.00    0.60
   5  -7  -2    7.80    0.80
  -5  -7   2    6.30    1.80
  -5  -7   2    9.10    2.60
   5  -7  -2    7.90    0.90
   5  -7  -2    6.10    0.60
   5  -7  -2    7.00    0.70
  -5  -7   2    6.90    0.60
  -5   7   2    8.20    0.40
   5   7  -2    6.20    0.60
   5   7  -2    7.90    2.20
   5   7  -2    7.10    1.80
   5   7  -2    7.90    0.60
  -3  -7   2   84.89    3.80
   3  -7  -2   76.79    4.60
   3  -7  -2   87.39    4.40
  -3  -7   2   89.69    5.40
  -3  -7   2   85.99    3.80
   3  -7  -2   90.09    3.70
  -3  -7   2   79.49    5.80
   3  -7  -2   82.99    3.70
   3   7  -2   83.79    3.80
   3   7  -2   84.49    3.80
  -3   7   2   76.99    4.60
   3   7  -2   74.09    5.10
   3   7  -2   79.19    5.90
  -3   7   2   86.69    3.70
   3   7  -2   82.39    3.80
   1  -7  -2   27.30    1.30
  -1  -7   2   29.90    2.50
  -1  -7   2   24.90    1.30
   1  -7  -2   27.40    2.70
  -1  -7   2   26.10    2.90
   1  -7  -2   27.90    1.30
   1  -7  -2   27.70    2.20
  -1   7   2   26.80    2.60
  -1   7   2   28.00    1.30
  -1   7   2   29.40    1.30
   1   7  -2   27.50    1.30
   1   7  -2   25.80    2.40
  -1   7   2   26.80    2.20
   1   7  -2   26.60    2.80
  -1  -7  -2   20.40    2.40
  -1  -7  -2   17.20    2.70
  -1  -7  -2   19.70    1.00
  -1  -7  -2   20.30    1.00
  -1  -7  -2   18.90    1.00
   1  -7   2   14.30    2.00
   1  -7   2   17.70    0.90
   1  -7   2   17.90    1.70
   1  -7   2   19.30    0.90
   1   7   2   18.00    1.00
   1   7   2   12.00    2.00
  -1   7  -2   16.70    1.70
  -1   7  -2   19.80    2.20
  -1   7  -2   19.10    0.90
   1   7   2   20.10    2.90
   1   7   2   20.40    1.00
   1   7   2   19.40    1.00
  -3  -7  -2   24.40    1.30
   3  -7   2   24.00    1.10
   3  -7   2   24.30    1.60
   3  -7   2   25.20    1.10
  -3  -7  -2   24.50    1.30
  -3  -7  -2   26.80    3.60
  -3  -7  -2   27.50    3.10
   3  -7   2   23.60    1.80
   3   7   2   29.10    3.10
   3   7   2   25.30    1.30
   3   7   2   24.50    1.30
   3   7   2   25.50    1.30
  -3   7  -2   22.80    1.50
  -3   7  -2   23.10    1.10
   3   7   2   26.00    3.60
  -3   7  -2   25.20    1.90
  -5  -7  -2  154.88    8.80
  -5  -7  -2  140.09    9.40
  -5  -7  -2  163.68    6.80
   5   7   2  141.99    9.60
   5   7   2  149.59    8.70
  -7  -7  -2   12.60    0.80
  -7  -7  -2    9.10    2.90
  -7  -7  -2   13.90    2.60
  -7  -7  -2   11.90    0.90
   7   7   2   13.00    0.80
   7   7   2   13.10    0.90
   7   7   2    8.60    2.90
   7   7   2   13.70    0.90
   7   7   2    9.80    2.30
  -9  -7  -2    1.40    1.90
  -9  -7  -2    1.30    1.30
  -9  -7  -2   -0.10    0.30
  -9  -7  -2   -0.10    0.30
  -9  -7  -2    0.00    0.30
   9   7   2    0.30    0.30
   9   7   2    2.00    2.40
  -9   7  -2    0.30    0.10
   9   7   2    0.30    0.20
   9   7   2   -1.30    1.10
   9   7   2    0.30    0.30
 -11  -7  -2    0.60    0.40
 -11  -7  -2    0.30    0.40
 -11  -7  -2    2.20    2.50
 -11  -7  -2    3.00    1.70
 -11  -7  -2    0.90    0.40
  11   7   2    2.80    1.80
 -11   7  -2    0.30    0.70
  11   7   2    1.10    0.40
 -11   7  -2    0.70    0.20
  11   7   2    0.40    0.40
 -11   7  -2    1.10    0.50
  11   7   2    3.00    2.80
 -11   7  -2    0.90    0.20
  11   7   2    0.70    0.30
 -11   7  -2    0.60    0.20
 -13  -7  -2    2.70    0.60
 -13  -7  -2    1.60    1.80
 -13  -7  -2    4.00    4.40
 -13  -7  -2    2.70    0.50
 -13  -7  -2    3.10    0.60
 -13   7  -2    2.60    0.30
 -13   7  -2    2.90    0.30
  13   7   2    2.50    0.50
 -13   7  -2    2.40    0.30
  13   7   2    2.20    0.50
 -13   7  -2    0.70    1.80
 -13   7  -2    2.20    0.70
  13   7   2    2.20    0.60
  13   7   2    3.40    3.70
  13   7   2    5.40    2.40
 -15  -7  -2   11.40    1.10
  15  -7   2   12.20    2.30
 -15  -7  -2   16.70    5.50
 -15  -7  -2   13.00    1.00
 -15  -7  -2   12.30    1.20
 -15  -7  -2   11.40    3.40
 -15   7  -2   11.40    0.70
  15   7   2   11.30    3.20
 -15   7  -2   10.10    1.50
 -15   7  -2   12.30    0.70
 -15   7  -2   10.10    2.30
 -15   7  -2   10.90    0.80
  15   7   2   11.10    1.10
  15   7   2   10.50    4.20
 -17  -7  -2    5.70    0.80
 -17  -7  -2    5.40    0.80
 -17  -7  -2    3.70    0.80
 -17  -7  -2    6.60    2.90
  17  -7   2    5.60    2.40
 -17  -7  -2    9.50    6.00
 -17   7  -2   10.50    2.50
 -17   7  -2    5.00    0.50
 -17   7  -2    5.90    0.60
  17   7   2    6.60    2.90
 -17   7  -2    4.60    0.50
  17   7   2    1.60    5.90
 -17   7  -2    4.00    1.10
 -19  -7  -2   -4.80    7.10
 -19  -7  -2   -0.20    0.60
 -19  -7  -2    0.40    0.50
 -19   7  -2    0.40    0.40
 -19   7  -2    0.90    0.90
 -19   7  -2    0.10    0.30
 -19   7  -2    0.30    0.30
  19   7   2   -1.50    7.00
  19   7   2   -0.50    0.70
 -18  -8   2   10.50    3.40
 -18  -8   2   15.40    7.10
 -18  -8   2    6.50    1.00
 -18  -8   2    7.10    0.90
  18   8  -2    4.20    5.50
  18   8  -2    8.40    3.30
 -18   8   2    5.80    0.60
 -18   8   2    5.70    0.50
 -18   8   2    6.30    0.50
  16  -8  -2   20.70    1.70
 -16  -8   2   27.40    4.80
 -16  -8   2   18.60    1.50
 -16  -8   2   20.40    1.50
 -16  -8   2   22.70    5.80
 -16   8   2   19.20    1.10
  16   8  -2   29.70    5.00
 -16   8   2   20.10    1.00
 -16   8   2   19.00    1.00
  16   8  -2   23.30    6.00
 -14  -8   2    7.60    4.50
 -14  -8   2    2.50    2.10
 -14  -8   2    4.40    0.70
 -14  -8   2    3.20    0.60
  14   8  -2    2.40    3.40
  14   8  -2    3.20    0.60
 -14   8   2    2.30    0.30
  14   8  -2    5.20    2.30
 -12  -8   2   66.09    6.20
 -12  -8   2   70.79    3.50
 -12  -8   2   73.69    3.50
 -12  -8   2   76.49    8.10
  12   8  -2   61.99    7.10
  12   8  -2   80.69    6.50
  12   8  -2   73.89    3.50
  12   8  -2   69.59    3.40
 -12   8   2   68.19    3.10
 -10  -8   2   20.90    1.40
 -10  -8   2   26.60    5.20
 -10  -8   2   24.50    1.50
 -10  -8   2   26.30    4.20
  10   8  -2   22.50    1.30
  10   8  -2   25.60    3.90
  10   8  -2   28.10    5.20
 -10   8   2   24.10    1.10
 -10   8   2   24.70    1.10
  10   8  -2   26.30    1.40
  -8  -8   2   26.80    1.50
  -8  -8   2   28.00    3.90
  -8  -8   2   34.30    5.00
  -8  -8   2   29.50    1.60
   8   8  -2   26.60    1.50
   8   8  -2   26.90    4.50
   8   8  -2   30.30    4.00
   8   8  -2   28.50    1.60
   8   8  -2   27.40    1.50
  -6  -8   2   19.40    1.20
  -6  -8   2   20.50    3.00
  -6  -8   2   16.50    3.40
  -6  -8   2   21.10    1.20
   6   8  -2   27.30    4.10
   6   8  -2   19.90    1.10
   6   8  -2   18.60    1.10
   6   8  -2   19.10    2.90
   6   8  -2   19.40    1.10
  -4  -8   2  197.18   12.20
  -4  -8   2  245.88   11.70
   4  -8  -2  212.68   10.00
   4  -8  -2  211.78   10.30
   4   8  -2  214.48   12.30
  -4   8   2  224.48   10.30
   4   8  -2  218.58   11.40
   2  -8  -2  214.68   10.40
  -2  -8   2  219.08   11.10
  -2  -8   2  194.58   11.60
   2  -8  -2  227.28   11.00
   2   8  -2  225.08   11.80
  -2   8   2  217.88   10.40
  -2   8   2  204.98   10.80
   2   8  -2  227.78   11.10
   0  -8  -2   13.60    2.30
   0  -8   2   12.20    0.70
   0  -8   2   11.80    1.70
   0  -8  -2   12.80    1.80
   0  -8   2   11.70    0.80
   0  -8  -2   12.90    1.10
   0  -8   2   14.90    2.30
   0   8   2   12.20    0.70
   0   8  -2   13.50    0.70
   0   8   2   13.60    0.70
   0   8   2   12.90    0.80
   0   8   2   12.20    1.80
   0   8  -2   10.90    2.00
   0   8   2    7.10    1.90
   0   8  -2   12.00    1.70
   2  -8   2  139.39    7.00
   2  -8   2  146.89    7.40
  -2  -8  -2  148.89    6.30
   2  -8   2  142.39    6.10
  -2  -8  -2  139.19    7.90
  -2  -8  -2  135.39    8.50
  -2   8  -2  131.39    6.90
  -2   8  -2  132.69    7.30
   2   8   2  144.59    7.90
   2   8   2  145.49    8.80
  -4  -8  -2   40.90    2.10
   4  -8   2   40.80    2.10
  -4  -8  -2   44.10    2.10
  -4  -8  -2   44.10    4.60
  -4  -8  -2   37.90    3.60
  -4  -8  -2   45.40    2.10
   4   8   2   44.40    2.10
   4   8   2   39.40    4.50
   4   8   2   45.10    2.10
   4   8   2   44.70    3.80
   4   8   2   43.60    2.10
  -6  -8  -2   10.70    0.80
  -6  -8  -2   11.00    0.80
  -6  -8  -2   13.80    2.60
  -6  -8  -2   12.30    0.80
  -6  -8  -2    9.00    2.80
   6   8   2   12.50    0.80
   6   8   2   13.70    3.20
   6   8   2   10.50    0.80
   6   8   2   10.90    0.70
   6   8   2   11.80    2.40
  -8  -8  -2   -0.10    0.30
  -8  -8  -2    0.40    2.50
  -8  -8  -2    0.10    0.30
  -8  -8  -2   -0.50    1.10
  -8  -8  -2   -0.10    0.30
   8   8   2    0.00    0.20
   8   8   2   -1.40    2.30
   8   8   2    0.00    0.30
   8   8   2    0.20    1.30
   8   8   2    0.10    0.30
 -10  -8  -2   56.19    2.80
 -10  -8  -2   53.39    2.70
 -10  -8  -2   54.09    2.80
 -10  -8  -2   54.69    5.30
 -10  -8  -2   49.60    7.20
  10   8   2   59.19    2.80
 -10   8  -2   53.79    2.40
  10   8   2   47.20    5.60
  10   8   2   54.99    2.70
  10   8   2   54.19    2.80
  10   8   2   72.19    7.40
 -12  -8  -2   63.89    8.30
 -12  -8  -2   43.60    5.70
 -12  -8  -2   42.70    2.40
 -12  -8  -2   43.40    2.40
  12   8   2   42.10    2.40
  12   8   2   45.40    2.40
  12   8   2   53.09    7.50
 -12   8  -2   42.50    2.00
  12   8   2   46.20    2.30
  12   8   2   56.39    6.30
 -14  -8  -2   52.49    6.70
 -14  -8  -2   59.89    3.30
 -14  -8  -2   59.49    3.50
 -14  -8  -2   59.19    8.90
 -14  -8  -2   66.49    3.20
  14   8   2   68.09    3.30
  14   8   2   70.99    9.30
 -14   8  -2   61.59    2.90
  14   8   2   65.69    7.40
  14   8   2   62.19    3.20
 -16  -8  -2   29.30    7.60
 -16  -8  -2   30.70    5.60
 -16  -8  -2   24.20    1.80
 -16  -8  -2   25.10    1.60
 -16  -8  -2   24.60    1.70
  16   8   2   38.70    8.10
  16   8   2   26.00    5.00
 -16   8  -2   25.40    1.30
 -18  -8  -2    0.60    1.90
 -18  -8  -2   -3.60    6.80
 -18  -8  -2   -0.30    0.50
 -18  -8  -2    0.10    0.50
 -18  -8  -2    0.50    0.50
 -18   8  -2    0.00    0.30
  18   8   2    0.00    5.30
  18   8   2   -0.20    0.70
 -19  -9   2    4.50    7.20
 -19  -9   2    1.40    0.70
 -19  -9   2    5.00    2.60
 -19  -9   2    1.00    0.60
  19   9  -2   -7.00    7.40
  19   9  -2   -0.40    0.50
 -17  -9   2   14.90    1.30
 -17  -9   2   15.20    6.70
 -17  -9   2   17.80    4.30
 -17  -9   2   12.00    1.30
  17   9  -2   10.70    5.60
  17   9  -2   21.10    4.60
 -15  -9   2    7.10    4.30
 -15  -9   2    0.00    0.50
 -15  -9   2    1.10    1.80
 -15  -9   2    0.10    0.40
  15   9  -2    1.10    1.80
  15   9  -2    0.40    4.40
 -13  -9   2   19.50    5.60
 -13  -9   2   18.60    1.40
 -13  -9   2   20.00    1.40
 -13  -9   2   16.70    3.60
  13   9  -2   19.00    4.00
  13   9  -2   19.30    1.30
  13   9  -2   12.40    5.30
 -13   9   2   18.50    0.90
 -11  -9   2   59.69    2.90
 -11  -9   2   58.89    3.00
 -11  -9   2   61.89    5.60
 -11  -9   2   55.19    7.40
  11   9  -2   56.49    2.90
  11   9  -2   62.29    6.70
 -11   9   2   56.69    2.50
  11   9  -2   57.29    7.60
  11   9  -2   56.29    2.80
  -9  -9   2   10.00    0.90
  -9  -9   2    7.30    3.50
  -9  -9   2   11.00    1.00
  -9  -9   2   14.20    3.00
   9   9  -2    9.50    0.80
   9   9  -2   10.80    2.70
   9   9  -2   11.40    3.60
   9   9  -2   10.80    0.80
  -7  -9   2   18.50    3.10
  -7  -9   2   15.90    1.10
  -7  -9   2   16.30    1.10
  -7  -9   2   17.90    3.70
   7   9  -2   22.60    4.00
   7   9  -2   16.50    1.00
   7   9  -2   16.60    2.90
   7   9  -2   16.70    1.10
  -5  -9   2   28.50    4.20
   5  -9  -2   24.40    1.80
  -5  -9   2   23.20    1.30
  -5  -9   2   22.50    1.30
  -5  -9   2   28.60    3.50
   5  -9  -2   22.90    1.80
   5  -9  -2   20.30    1.40
   5   9  -2   24.50    1.30
   5   9  -2   23.30    1.30
   5   9  -2   22.00    1.20
   5   9  -2   25.50    4.10
  -5   9   2   22.00    1.00
  -5   9   2   22.70    1.10
   5   9  -2   27.50    3.40
   3  -9  -2   30.20    1.40
  -3  -9   2   28.00    1.50
   3  -9  -2   29.70    1.40
   3  -9  -2   28.20    2.20
  -3  -9   2   30.20    4.20
  -3  -9   2   28.80    3.30
   3  -9  -2   29.70    2.70
  -3  -9   2   27.90    1.50
   3   9  -2   32.50    3.00
  -3   9   2   28.40    1.30
  -3   9   2   33.00    2.80
   3   9  -2   27.80    3.90
   3   9  -2   28.80    1.50
  -3   9   2   29.20    1.40
  -1  -9   2   70.29    4.40
   1  -9  -2   62.99    2.90
   1  -9  -2   68.29    3.00
  -1  -9   2   55.09    4.70
   1  -9  -2   61.89    4.70
  -1  -9   2   64.49    3.00
   1  -9  -2   65.79    4.10
   1   9  -2   60.09    4.20
  -1   9   2   66.09    2.90
   1   9  -2   63.39    2.90
   1   9  -2   63.19    2.90
  -1   9   2   65.99    2.90
   1   9  -2   59.29    4.80
  -1   9   2   60.19    4.60
  -1   9   2   66.29    4.20
   1  -9   2  108.19    6.30
  -1  -9  -2   96.99    6.80
   1  -9   2  101.69    4.50
   1  -9   2   88.89    5.50
  -1  -9  -2  103.49    4.60
  -1  -9  -2  102.99    6.20
   1  -9   2  103.39    4.60
   1   9   2  108.79    6.20
   1   9   2  103.89    4.60
  -1   9  -2  109.09    6.30
   1   9   2  101.79    4.60
   1   9   2  104.09    6.90
  -1   9  -2  106.89    4.50
   1   9   2   99.99    4.60
  -1   9  -2   99.29    5.60
  -3  -9  -2    4.20    0.50
   3  -9   2    4.70    0.80
   3  -9   2    3.60    0.30
  -3  -9  -2    2.70    1.90
  -3  -9  -2    4.50    1.50
  -3  -9  -2    3.90    0.50
   3  -9   2    4.30    1.10
   3  -9   2    3.80    0.30
   3   9   2    4.60    0.40
   3   9   2    5.10    1.60
   3   9   2    5.90    0.60
  -3   9  -2    6.10    1.20
   3   9   2    6.70    2.30
  -3   9  -2    4.00    0.80
  -3   9  -2    3.50    0.30
   3   9   2    4.60    0.50
  -5  -9  -2   30.20    3.90
  -5  -9  -2   32.60    1.70
  -5  -9  -2   32.70    1.80
  -5  -9  -2   35.10    1.80
  -5  -9  -2   48.00    5.80
   5   9   2   33.30    1.80
   5   9   2   36.10    4.20
   5   9   2   34.30    1.70
   5   9   2   46.10    5.70
   5   9   2   33.10    1.80
  -7  -9  -2   21.30    1.30
  -7  -9  -2   14.20    4.00
  -7  -9  -2   19.60    1.20
  -7  -9  -2   26.30    3.70
  -7  -9  -2   18.00    1.20
   7   9   2   20.40    1.20
   7   9   2   21.20    1.30
   7   9   2   22.40    3.50
   7   9   2   23.20    4.30
   7   9   2   22.60    1.30
  -9  -9  -2    0.70    0.40
  -9  -9  -2    1.30    1.30
  -9  -9  -2    1.10    0.40
  -9  -9  -2    0.30    0.30
  -9  -9  -2    3.70    2.60
   9   9   2    2.10    1.70
   9   9   2    1.10    0.40
   9   9   2    1.40    0.40
   9   9   2    1.00    0.40
   9   9   2    1.70    3.00
 -11  -9  -2   19.00    3.80
 -11  -9  -2   13.70    1.10
 -11  -9  -2   13.60    1.10
 -11  -9  -2   14.40    4.70
 -11  -9  -2   14.10    1.00
  11   9   2   12.90    1.00
  11   9   2   14.90    1.00
  11   9   2    9.00    3.70
  11   9   2   11.50    3.00
  11   9   2   15.50    1.20
 -11   9  -2   13.70    0.70
 -13  -9  -2    0.30    1.90
 -13  -9  -2    0.20    0.40
 -13  -9  -2   -0.10    0.50
 -13  -9  -2   -0.90    4.10
 -13  -9  -2    0.20    0.40
  13   9   2   -0.10    0.40
  13   9   2    0.50    0.40
  13   9   2    1.30    2.10
 -13   9  -2    0.60    0.20
  13   9   2    0.60    4.20
 -15  -9  -2   -1.60    4.80
 -15  -9  -2    3.60    0.70
 -15  -9  -2    2.50    0.70
 -15  -9  -2    3.00    0.70
 -15  -9  -2    1.20    2.10
  15   9   2    1.00    2.10
  15   9   2    2.60    0.70
  15   9   2    5.90    5.50
 -15   9  -2    3.30    0.40
 -17  -9  -2    1.20    7.00
 -17  -9  -2    1.60    0.60
 -17  -9  -2    2.00    2.20
 -17  -9  -2    0.80    0.60
  17   9   2    0.40    1.90
  17   9   2    3.80    6.70
 -17   9  -2    1.50    0.30
 -18 -10   2    6.80    1.10
 -18 -10   2    4.80    0.80
 -18 -10   2   11.20    6.10
  18  10  -2    8.90    7.20
 -16 -10   2   21.50    1.60
 -16 -10   2   19.70    1.60
 -16 -10   2   23.40    7.30
 -16 -10   2   18.00    4.30
  16  10  -2   28.10    7.90
  16  10  -2   20.60    4.50
 -14 -10   2   58.09    2.90
 -14 -10   2   52.19    6.70
 -14 -10   2   64.79    9.10
 -14 -10   2   54.79    3.00
 -14  10   2   53.19    2.50
  14  10  -2   46.00    8.70
  14  10  -2   52.99    2.90
  14  10  -2   52.99    6.80
 -12 -10   2    3.30    0.70
 -12 -10   2    3.00    2.30
 -12 -10   2   -1.80    3.50
 -12 -10   2    3.20    0.60
  12  10  -2    2.90    0.60
 -12  10   2    3.10    0.30
  12  10  -2    5.20    2.40
  12  10  -2    4.80    4.30
 -10 -10   2    3.10    1.90
 -10 -10   2    5.90    0.70
 -10 -10   2    5.20    0.70
 -10 -10   2    5.20    2.80
  10  10  -2    3.70    1.90
  10  10  -2    7.90    3.30
  10  10  -2    5.80    0.70
  10  10  -2    4.70    0.60
  -8 -10   2   58.69    2.90
  -8 -10   2   55.79    6.10
  -8 -10   2   58.59    2.90
  -8 -10   2   66.19    5.40
   8  10  -2   63.09    5.40
   8  10  -2   57.19    2.90
   8  10  -2   63.19    6.60
   8  10  -2   58.39    2.80
  -6 -10   2   48.60    2.40
  -6 -10   2   49.80    2.40
  -6 -10   2   47.80    6.20
  -6 -10   2   48.70    4.50
   6  10  -2   48.00    2.40
   6  10  -2   43.50    4.30
   6  10  -2   45.90    5.30
  -6  10   2   46.80    2.10
   6  10  -2   49.60    2.40
   4 -10  -2    7.40    1.20
   4 -10  -2    8.70    0.50
  -4 -10   2    8.20    0.70
   4 -10  -2   11.50    1.80
  -4 -10   2    7.80    0.70
  -4 -10   2    9.40    2.70
   4 -10  -2    9.00    0.50
  -4 -10   2    6.60    1.90
  -4  10   2    9.30    0.50
  -4  10   2    9.20    0.50
   4  10  -2    8.90    2.10
   4  10  -2    8.70    2.50
   4  10  -2    8.30    0.70
  -4  10   2    8.40    1.60
   4  10  -2    7.80    0.60
   2 -10  -2   24.00    1.20
  -2 -10   2   21.60    3.60
   2 -10  -2   23.10    1.20
   2 -10  -2   22.90    2.90
  -2 -10   2   21.90    2.90
  -2 -10   2   21.20    1.20
   2 -10  -2   23.70    2.20
   2  10  -2   22.60    1.30
   2  10  -2   24.40    2.90
  -2  10   2   22.80    2.20
  -2  10   2   24.40    1.10
   2  10  -2   28.50    3.90
  -2  10   2   23.40    1.20
  -2  10   2   21.50    2.80
   0 -10  -2  107.39    4.70
   0 -10  -2   98.79    4.60
   0 -10  -2   98.29    6.80
   0 -10  -2   89.59    5.90
   0 -10   2  110.99    6.80
   0 -10   2  100.19    4.50
   0 -10   2  108.69    6.00
   0 -10   2  100.19    4.50
   0  10   2  100.19    6.10
   0  10  -2  103.49    4.50
   0  10   2   98.29    6.70
   0  10  -2  105.89    6.60
   0  10   2   99.89    4.60
   0  10  -2  101.29    4.50
   0  10   2  101.09    4.50
   0  10  -2  100.99    5.90
   2 -10   2   18.90    1.00
  -2 -10  -2   21.70    1.20
  -2 -10  -2   28.80    3.30
   2 -10   2   23.70    2.50
  -2 -10  -2   24.50    3.90
   2 -10   2   21.40    1.10
  -2 -10  -2   21.10    1.20
   2 -10   2   21.30    1.90
  -2  10  -2   18.80    1.80
   2  10   2   20.90    1.10
   2  10   2   16.00    3.30
  -2  10  -2   20.60    1.00
   2  10   2   20.30    2.90
   2  10   2   20.10    1.10
  -2  10  -2   20.90    2.40
   2  10   2   22.30    1.20
  -4 -10  -2   -0.60    2.20
   4 -10   2    4.90    1.00
   4 -10   2    3.20    0.60
  -4 -10  -2    2.70    0.40
  -4 -10  -2    2.60    1.50
  -4 -10  -2    3.30    0.50
  -4  10  -2    4.30    1.00
   4  10   2    4.70    1.70
   4  10   2    6.20    2.60
   4  10   2    2.80    0.50
   4  10   2    3.80    0.50
  -4  10  -2    3.00    0.60
   4  10   2    3.40    0.40
  -6 -10  -2   74.59    3.70
  -6 -10  -2   79.79    7.10
  -6 -10  -2   81.09    3.70
  -6 -10  -2   80.89    3.80
  -6 -10  -2   83.39    6.10
   6  10   2   81.49    3.70
   6  10   2   75.19    3.70
   6  10   2   76.39    6.90
   6  10   2   78.49    3.70
   6  10   2   74.39    5.80
  -8 -10  -2   -0.40    0.30
  -8 -10  -2    1.10    1.50
  -8 -10  -2    2.10    2.50
  -8 -10  -2    0.00    0.30
  -8 -10  -2   -0.30    0.30
   8  10   2    0.20    0.30
   8  10   2    0.50    0.30
   8  10   2   -0.90    1.30
   8  10   2    0.50    0.40
   8  10   2   -1.70    2.70
 -10 -10  -2   75.29    3.60
 -10 -10  -2   74.49    3.70
 -10 -10  -2   79.59    8.50
 -10 -10  -2   70.39    3.70
 -10 -10  -2   76.09    6.60
  10  10   2   75.79    3.60
  10  10   2   76.29    3.70
  10  10   2   75.39    3.70
  10  10   2   67.39    7.40
  10  10   2   68.79    6.20
 -12 -10  -2   12.80    1.20
 -12 -10  -2   12.60    1.10
 -12 -10  -2   13.50    1.10
 -12 -10  -2   16.10    3.60
 -12 -10  -2   16.00    4.10
  12  10   2   13.10    3.50
 -12  10  -2   12.90    0.70
  12  10   2    4.30    4.70
  12  10   2   12.90    1.10
  12  10   2   12.80    1.20
 -14 -10  -2    2.90    0.60
 -14 -10  -2    2.70    2.10
 -14 -10  -2    3.40    0.90
 -14 -10  -2    2.20    0.60
 -14 -10  -2    4.70    4.90
  14  10   2    1.90    2.20
  14  10   2    5.30    4.40
  14  10   2    1.60    0.60
 -14  10  -2    1.90    0.30
 -16 -10  -2   -0.30    1.90
 -16 -10  -2    1.60    0.70
 -16 -10  -2   -0.10    0.40
 -16 -10  -2   -9.30    5.90
 -16 -10  -2    0.50    0.50
  16  10   2   -0.20    6.20
  16  10   2    1.90    2.30
 -16  10  -2    0.10    0.20
 -17 -11   2   -3.50    5.10
 -17 -11   2    4.50    0.80
 -17 -11   2    2.20    2.20
  17  11  -2   15.80    7.90
  17  11  -2    1.70    2.60
 -15 -11   2    0.40    0.50
 -15 -11   2    6.90    6.40
 -15 -11   2   -1.50    1.30
 -15 -11   2   -1.10    0.40
  15  11  -2    1.70    2.20
  15  11  -2   -1.20    4.70
 -13 -11   2   -0.20    1.50
 -13 -11   2   -0.20    0.40
 -13 -11   2    0.10    0.40
 -13 -11   2    6.00    4.50
  13  11  -2    0.40    2.00
  13  11  -2    0.00    0.50
  13  11  -2    0.20    5.60
 -11 -11   2   21.00    5.40
 -11 -11   2   19.70    1.40
 -11 -11   2   19.30    4.00
 -11 -11   2   19.80    1.40
  11  11  -2   12.60    3.30
  11  11  -2   21.70    1.40
  11  11  -2   25.60    5.60
  -9 -11   2   39.00    5.30
  -9 -11   2   44.10    7.00
  -9 -11   2   43.50    2.40
  -9 -11   2   45.70    2.40
   9  11  -2   40.90    5.40
   9  11  -2   44.40    6.70
   9  11  -2   46.60    2.30
   9  11  -2   45.30    2.40
  -7 -11   2   49.50    2.50
  -7 -11   2   54.69    5.90
  -7 -11   2   56.59    6.30
  -7 -11   2   51.89    2.60
   7  11  -2   48.60    2.40
   7  11  -2   57.09    7.10
   7  11  -2   51.29    2.50
  -7  11   2   45.50    2.20
   7  11  -2   50.89    4.90
  -5 -11   2    3.70    0.50
   5 -11  -2    4.30    1.20
   5 -11  -2    4.30    0.80
  -5 -11   2    6.80    3.00
   5 -11  -2    3.60    0.30
   5 -11  -2    3.40    0.30
  -5 -11   2    4.20    0.60
  -5 -11   2    5.10    1.90
  -5  11   2    3.80    1.20
   5  11  -2    5.50    0.60
   5  11  -2    4.80    0.50
   5  11  -2    4.50    1.90
  -5  11   2    4.00    0.30
   5  11  -2    4.20    2.50
  -3 -11   2    2.90    1.40
  -3 -11   2    7.10    0.60
   3 -11  -2    4.70    0.40
   3 -11  -2    5.40    0.40
  -3 -11   2    6.70    0.60
   3 -11  -2    4.60    1.10
  -3 -11   2    8.60    2.60
   3 -11  -2    5.50    1.70
  -3  11   2    6.00    0.40
   3  11  -2    7.40    1.90
   3  11  -2    8.30    2.60
  -3  11   2    6.60    1.80
   3  11  -2    5.90    0.60
   3  11  -2    6.40    0.60
  -3  11   2    4.70    0.40
   1 -11  -2   53.29    3.90
  -1 -11   2   60.59    5.00
  -1 -11   2   50.49    4.00
  -1 -11   2   52.59    2.50
  -1 -11   2   47.40    2.50
   1 -11  -2   55.29    4.60
   1 -11  -2   52.69    2.50
   1 -11  -2   50.99    2.40
   1  11  -2   52.29    4.70
  -1  11   2   62.49    4.90
  -1  11   2   52.29    2.40
   1  11  -2   58.49    2.70
   1  11  -2   55.19    4.10
  -1  11   2   52.19    3.80
   1  11  -2   50.59    2.50
  -1  11   2   50.79    2.50
  -1 -11  -2    6.70    2.40
  -1 -11  -2    6.30    0.60
   1 -11   2    6.10    0.50
   1 -11   2    5.70    0.50
   1 -11   2    8.90    1.60
   1 -11   2    6.60    1.80
  -1 -11  -2    5.90    1.70
   1  11   2    6.40    0.60
  -1  11  -2    6.10    0.50
  -1  11  -2    5.00    0.50
   1  11   2    4.10    2.00
   1  11   2    6.40    0.50
   1  11   2    6.10    0.60
   1  11   2    6.10    1.60
  -1  11  -2    5.80    1.80
  -1  11  -2    6.20    1.40
   3 -11   2   48.50    3.70
   3 -11   2   48.60    3.20
  -3 -11  -2   52.69    2.60
   3 -11   2   51.79    2.40
  -3 -11  -2   44.40    5.20
   3 -11   2   51.89    2.40
  -3 -11  -2   55.49    2.60
  -3 -11  -2   52.69    4.50
   3  11   2   54.09    5.50
  -3  11  -2   51.19    3.20
   3  11   2   57.39    4.60
   3  11   2   57.29    2.60
   3  11   2   53.89    2.50
  -3  11  -2   51.29    2.40
  -3  11  -2   54.09    3.80
   3  11   2   55.09    2.60
  -5 -11  -2   21.30    1.30
  -5 -11  -2   21.60    1.30
  -5 -11  -2   21.40    4.20
  -5 -11  -2   28.10    3.90
   5  11   2   20.60    1.30
   5  11   2   20.50    1.20
   5  11   2   22.20    1.30
   5  11   2   22.90    3.60
   5  11   2   32.70    5.20
  -7 -11  -2   22.30    4.80
  -7 -11  -2   18.90    3.50
  -7 -11  -2   24.80    1.50
  -7 -11  -2   22.50    1.30
  -7 -11  -2   24.30    1.40
   7  11   2   24.70    1.50
   7  11   2   24.70    4.00
   7  11   2   24.00    4.80
   7  11   2   23.80    1.40
   7  11   2   21.40    1.40
  -9 -11  -2    0.80    0.50
  -9 -11  -2    4.40    3.50
  -9 -11  -2    4.20    2.20
  -9 -11  -2    0.50    0.40
  -9 -11  -2    1.90    0.50
   9  11   2    4.00    3.60
   9  11   2    0.60    0.30
   9  11   2    0.50    0.40
   9  11   2    1.90    0.50
   9  11   2    3.10    2.10
 -11 -11  -2    7.40    4.50
 -11 -11  -2    7.20    0.90
 -11 -11  -2    6.30    1.10
 -11 -11  -2    7.70    0.80
 -11 -11  -2    6.40    2.50
  11  11   2   15.90    5.10
  11  11   2    6.50    0.80
  11  11   2    7.80    0.90
  11  11   2    6.00    2.70
 -13 -11  -2    4.00    0.70
 -13 -11  -2    2.70    2.30
 -13 -11  -2    5.40    0.80
 -13 -11  -2    5.60    0.90
  13  11   2    4.10    6.50
  13  11   2    4.90    2.40
  13  11   2    3.30    0.70
  13  11   2    5.10    0.80
 -13  11  -2    3.60    0.30
 -15 -11  -2   16.80    1.40
 -15 -11  -2   13.20    1.20
 -15 -11  -2   10.90    3.40
 -15 -11  -2   17.00    6.30
 -15 -11  -2   15.90    1.50
  15  11   2   27.30    8.70
 -15  11  -2   15.70    0.80
  15  11   2   11.30    3.90
 -17 -11  -2    1.40    1.80
 -17 -11  -2    8.30    6.60
 -17 -11  -2   -0.10    0.50
 -17  11  -2    0.20    0.20
  17  11   2    0.60    2.00
  17  11   2   -8.80    7.60
 -16 -12   2    5.70    0.90
 -16 -12   2   10.50    7.40
 -16 -12   2   10.50    3.50
  16  12  -2    4.70    3.10
  16  12  -2   15.50    8.20
 -14 -12   2   -1.00    1.80
 -14 -12   2   -1.00    5.50
 -14 -12   2   -0.30    0.40
  14  12  -2    1.60    5.80
  14  12  -2   -0.20    1.80
  14  12  -2   -0.20    0.40
 -12 -12   2    4.60    0.70
 -12 -12   2    7.50    2.90
 -12 -12   2    5.70    0.80
 -12 -12   2    7.60    3.70
  12  12  -2    8.50    4.80
  12  12  -2    5.90    0.80
  12  12  -2    6.40    2.70
 -10 -12   2    2.50    0.60
 -10 -12   2    5.80    2.60
 -10 -12   2   -2.50    3.40
 -10 -12   2    1.70    0.50
  10  12  -2    2.40    2.80
  10  12  -2    2.80    0.60
  10  12  -2    3.00    1.80
  -8 -12   2    5.90    2.90
  -8 -12   2    2.40    0.50
  -8 -12   2    3.00    1.80
   8  12  -2    2.20    0.50
   8  12  -2    4.80    2.40
  -8  12   2    2.20    0.20
   8  12  -2    1.30    3.30
   8  12  -2    2.20    0.50
   6 -12  -2    8.60    0.70
  -6 -12   2   13.40    3.60
  -6 -12   2    8.60    2.50
   6 -12  -2    8.50    0.60
  -6 -12   2   10.70    0.90
  -6 -12   2   10.40    0.90
   6  12  -2    9.30    0.80
   6  12  -2   10.80    0.90
   6  12  -2    8.40    3.30
  -6  12   2    9.00    0.50
   6  12  -2    8.70    2.60
  -4 -12   2   13.90    3.70
  -4 -12   2   13.90    0.90
  -4 -12   2   12.30    1.00
   4 -12  -2   14.30    0.70
  -4 -12   2    9.70    2.40
   4 -12  -2   17.10    2.40
   4 -12  -2   13.90    0.80
   4 -12  -2   13.50    1.70
   4  12  -2   17.90    3.80
   4  12  -2   16.50    2.80
   4  12  -2   13.40    0.90
  -4  12   2   13.50    0.70
   4  12  -2   13.40    0.90
  -4  12   2   13.50    0.80
  -4  12   2   15.50    2.40
  -2 -12   2  543.95   25.30
   2 -12  -2  522.75   25.40
  -2 -12   2  520.65   26.30
   2 -12  -2  504.45   24.40
  -2  12   2  550.74   24.50
   2  12  -2  502.45   26.10
  -2  12   2  548.75   25.40
   2  12  -2  529.45   25.20
   0 -12   2   21.40    1.20
   0 -12  -2   24.50    3.00
   0 -12   2   20.90    2.70
   0 -12   2   22.30    1.10
   0 -12  -2   17.80    1.10
   0 -12  -2   13.00    3.00
   0 -12  -2   20.50    1.20
   0 -12   2   23.40    3.60
   0  12  -2   22.60    2.80
   0  12   2   23.90    3.80
   0  12  -2   21.20    1.20
   0  12  -2   21.80    1.10
   0  12   2   18.90    1.20
   0  12   2   19.00    1.10
   0  12  -2   19.70    3.30
   0  12   2   22.30    3.00
   2 -12   2   14.60    2.00
  -2 -12  -2   15.90    2.80
  -2 -12  -2   12.80    0.90
   2 -12   2   15.30    2.50
  -2 -12  -2   18.00    3.80
   2 -12   2   15.40    0.80
  -2 -12  -2   13.90    1.00
   2 -12   2   14.00    0.80
  -2  12  -2   14.70    0.80
   2  12   2   12.20    2.50
   2  12   2   14.50    0.90
  -2  12  -2   14.20    0.80
   2  12   2   13.50    0.90
   2  12   2   15.30    1.00
  -2  12  -2   17.70    2.10
   2  12   2   17.70    3.40
  -2  12  -2   15.00    2.60
  -4 -12  -2    4.00    2.70
   4 -12   2    2.20    0.70
  -4 -12  -2    1.50    0.40
  -4 -12  -2    1.70    0.40
  -4 -12  -2    1.10    1.30
   4 -12   2    0.20    1.00
   4  12   2    1.70    0.40
   4  12   2    2.70    2.50
   4  12   2    2.20    0.40
   4  12   2    1.10    1.40
   4  12   2    2.10    0.40
  -4  12  -2    2.50    0.80
  -4  12  -2    1.50    1.10
  -6 -12  -2   81.49    3.90
  -6 -12  -2   83.49    6.60
  -6 -12  -2   85.49    8.10
  -6 -12  -2   78.99    3.90
   6  12   2   83.39    3.90
   6  12   2   82.59    3.90
   6  12   2   78.99    4.00
   6  12   2   86.39    6.70
   6  12   2   74.19    7.70
  -8 -12  -2    3.10    0.60
  -8 -12  -2    3.60    0.60
  -8 -12  -2    5.00    3.00
  -8 -12  -2    2.60    1.80
   8  12   2    8.10    3.80
   8  12   2    3.00    0.60
   8  12   2    4.70    0.60
   8  12   2    0.10    1.60
   8  12   2    2.90    0.60
 -10 -12  -2    7.90    1.00
 -10 -12  -2    6.00    2.40
 -10 -12  -2    8.90    4.20
 -10 -12  -2   10.10    1.00
  10  12   2    9.00    1.00
  10  12   2   10.90    1.10
  10  12   2    8.80    3.00
  10  12   2    9.50    4.30
 -12 -12  -2   11.00    1.10
 -12 -12  -2    9.30    3.10
 -12 -12  -2   15.20    5.00
 -12 -12  -2   12.70    1.00
 -12 -12  -2   10.30    1.10
  12  12   2    6.60    4.00
  12  12   2    6.00    2.60
  12  12   2   12.20    1.20
  12  12   2   11.30    1.50
 -14 -12  -2    8.40    3.20
 -14 -12  -2    1.30    6.00
 -14 -12  -2    4.70    0.80
 -14  12  -2    4.90    0.40
  14  12   2    3.90    2.60
  14  12   2   16.50    7.30
 -16 -12  -2    2.60    0.70
 -16 -12  -2    3.80    2.60
 -16 -12  -2   -0.70    7.40
 -16  12  -2    1.20    0.30
  16  12   2    3.10    2.70
  16  12   2    2.90    8.30
 -15 -13   2    0.80    0.60
 -15 -13   2   -8.80    6.60
 -15 -13   2    4.00    2.70
  15  13  -2   -0.30    1.70
  15  13  -2    8.70    6.00
 -13 -13   2    1.20    0.50
 -13 -13   2   -0.70    1.60
 -13 -13   2    1.90    5.10
  13  13  -2    0.40    1.70
  13  13  -2   -0.10    0.40
  13  13  -2    3.50    3.90
 -11 -13   2   15.80    1.30
 -11 -13   2   17.70    4.00
 -11 -13   2   25.00    5.80
  11  13  -2   20.60    4.30
  11  13  -2    8.70    5.10
  11  13  -2   15.40    1.20
  -9 -13   2   53.99    8.00
  -9 -13   2   46.20    2.60
  -9 -13   2   60.29    6.70
  -9 -13   2   49.10    2.60
   9  13  -2   53.79    7.80
   9  13  -2   55.69    6.40
   9  13  -2   47.10    2.50
  -9  13   2   46.50    2.10
  -7 -13   2   22.80    1.50
  -7 -13   2   22.30    5.40
  -7 -13   2   20.30    3.70
  -7 -13   2   22.30    1.50
   7  13  -2   20.10    3.80
  -7  13   2   25.80    1.20
   7  13  -2   30.00    5.80
   7  13  -2   23.70    1.50
   7  13  -2   24.30    1.40
  -5 -13   2    9.80    3.60
  -5 -13   2    7.20    0.80
   5 -13  -2    8.40    1.70
   5 -13  -2    8.40    0.50
   5 -13  -2    6.40    1.10
   5 -13  -2    8.20    0.50
  -5 -13   2    6.10    2.20
  -5 -13   2    8.30    0.80
   5  13  -2   10.50    2.60
  -5  13   2    9.80    1.80
   5  13  -2    6.50    3.10
   5  13  -2    7.20    0.70
  -5  13   2    7.10    0.50
   5  13  -2    6.40    0.70
   3 -13  -2  263.67   13.60
   3 -13  -2  287.17   12.10
  -3 -13   2  280.27   14.80
  -3 -13   2  270.07   16.00
   3 -13  -2  269.87   12.10
   3 -13  -2  272.17   14.40
  -3  13   2  286.17   14.40
   3  13  -2  278.37   12.20
   3  13  -2  280.27   14.80
   3  13  -2  301.47   16.30
   3  13  -2  279.37   12.30
  -1 -13   2   80.09    3.80
   1 -13  -2   78.79    3.70
   1 -13  -2   80.69    5.50
  -1 -13   2   78.09    3.70
  -1 -13   2   79.49    6.80
  -1 -13   2   89.99    5.80
   1 -13  -2   83.59    6.30
   1 -13  -2   80.59    3.70
   1  13  -2   79.99    5.60
   1  13  -2   77.99    3.70
  -1  13   2   85.89    5.60
  -1  13   2   84.99    6.50
   1  13  -2   87.99    6.90
   1  13  -2   82.49    3.70
  -1  13   2   81.39    3.70
  -1  13   2   82.49    3.70
   1 -13   2   37.00    1.80
   1 -13   2   35.10    1.80
   1 -13   2   43.80    4.30
  -1 -13  -2   35.80    4.10
   1 -13   2   35.40    3.20
  -1 -13  -2   37.40    5.30
  -1 -13  -2   36.50    1.90
   1  13   2   36.30    1.80
  -1  13  -2   33.70    3.90
   1  13   2   39.00    1.90
  -1  13  -2   42.00    3.40
  -1  13  -2   37.50    1.80
  -1  13  -2   35.40    1.80
   1  13   2   46.30    5.00
   1  13   2   31.00    3.90
   3 -13   2    0.50    0.20
  -3 -13  -2    0.60    0.30
   3 -13   2    0.40    0.20
  -3 -13  -2    1.20    2.40
  -3 -13  -2    1.10    0.40
   3 -13   2    0.50    0.80
   3 -13   2    0.90    1.50
  -3 -13  -2    3.20    1.60
   3  13   2    1.50    1.50
  -3  13  -2    0.70    0.20
   3  13   2    2.10    2.60
   3  13   2    0.60    0.40
   3  13   2    0.30    0.30
  -3  13  -2   -0.70    1.40
  -3  13  -2   -0.30    0.70
   3  13   2   -0.10    0.30
  -5 -13  -2    0.00    0.30
  -5 -13  -2    2.70    2.90
  -5 -13  -2    1.20    1.40
  -5 -13  -2    0.30    0.40
   5  13   2    0.60    0.40
   5  13   2    1.50    1.50
   5  13   2    0.00    0.30
   5  13   2    3.30    3.00
  -7 -13  -2    8.80    0.90
  -7 -13  -2    3.50    3.50
  -7 -13  -2    8.30    0.90
  -7 -13  -2    7.20    2.50
   7  13   2    8.20    0.80
   7  13   2    7.50    0.90
   7  13   2    8.10    0.80
   7  13   2    5.60    2.40
   7  13   2    5.90    3.90
  -9 -13  -2    4.50    0.70
  -9 -13  -2    5.00    0.80
  -9 -13  -2    5.90    2.40
  -9 -13  -2    7.90    4.50
   9  13   2    5.70    2.60
   9  13   2    5.80    0.80
   9  13   2    4.30    4.40
   9  13   2    5.10    0.70
 -11 -13  -2   56.09    3.00
 -11 -13  -2   55.69    7.10
 -11 -13  -2   59.59    9.10
  11  13   2   67.79    7.80
  11  13   2   53.59    3.00
  11  13   2   64.59    9.80
  11  13   2   54.29    3.00
 -13 -13  -2    1.00    0.60
 -13 -13  -2   15.10    6.50
 -13 -13  -2    3.20    2.50
  13  13   2    1.90    2.40
  13  13   2    9.90    6.70
 -15 -13  -2    3.90    0.80
 -15 -13  -2    8.80    3.40
 -15 -13  -2   11.40    7.60
  15  13   2    5.90    3.20
 -15  13  -2    3.50    0.30
  15  13   2    4.50    7.60
 -14 -14   2    7.60    1.50
 -14 -14   2   19.80    7.60
 -14 -14   2    8.60    3.20
  14  14  -2    7.50    3.20
  14  14  -2   15.90    7.20
 -12 -14   2    5.20    2.60
 -12 -14   2   -0.30    5.40
 -12 -14   2    2.10    0.60
  12  14  -2    2.30    0.60
  12  14  -2    2.50    2.30
  12  14  -2    6.10    5.20
 -10 -14   2    1.30    1.90
 -10 -14   2    1.60    0.50
 -10 -14   2    4.70    4.50
  10  14  -2   -5.00    4.20
  10  14  -2    1.40    1.90
  10  14  -2    2.50    0.60
  -8 -14   2    2.40    1.80
  -8 -14   2    0.40    0.40
  -8 -14   2    3.30    4.00
   8  14  -2    0.50    0.40
  -8  14   2    1.20    0.20
   8  14  -2    1.40    3.90
   8  14  -2    6.50    2.60
  -6 -14   2   42.50    5.40
  -6 -14   2   39.30    2.20
  -6 -14   2   37.30    2.10
   6 -14  -2   36.60    2.10
  -6 -14   2   45.70    6.60
   6 -14  -2   36.70    2.10
   6 -14  -2   35.00    2.00
   6 -14  -2   40.10    2.30
   6  14  -2   47.20    7.00
   6  14  -2   38.00    5.10
   6  14  -2   38.00    2.10
  -6  14   2   39.70    1.80
   6  14  -2   40.30    2.10
  -4 -14   2   41.90    2.20
   4 -14  -2   40.00    2.00
   4 -14  -2   43.10    2.10
  -4 -14   2   40.30    2.20
  -4 -14   2   51.29    6.80
   4 -14  -2   41.00    3.20
   4 -14  -2   54.59    4.30
  -4 -14   2   45.70    5.20
   4  14  -2   33.30    4.50
   4  14  -2   46.50    2.20
   4  14  -2   49.20    6.50
   4  14  -2   45.10    2.20
  -4  14   2   39.40    2.00
  -4  14   2   40.00    3.90
  -2 -14   2    3.00    2.50
   2 -14  -2    2.70    0.40
  -2 -14   2    2.60    1.50
   2 -14  -2    2.30    0.40
   2 -14  -2    4.00    2.30
   2 -14  -2    2.20    1.20
  -2 -14   2    1.80    0.50
   2  14  -2    2.10    2.60
  -2  14   2    2.60    0.40
   2  14  -2    1.10    0.40
  -2  14   2    4.80    2.40
  -2  14   2    2.20    0.40
   2  14  -2    0.20    1.30
  -2  14   2    1.20    1.20
   2  14  -2    1.90    0.40
   0 -14  -2   82.69    4.10
   0 -14   2   86.09    4.10
   0 -14  -2   85.89    7.30
   0 -14   2   93.79    7.10
   0 -14  -2   82.99    6.00
   0 -14  -2   85.09    4.10
   0 -14   2   88.29    6.00
   0 -14   2   90.39    4.10
   0  14   2   90.89    6.20
   0  14   2   87.89    4.10
   0  14  -2   92.19    4.10
   0  14  -2   98.79    7.20
   0  14  -2   91.19    6.00
   0  14   2   85.89    4.00
   0  14   2   90.59    7.40
   0  14  -2   91.89    4.10
  -2 -14  -2   56.29    5.10
   2 -14   2   59.89    2.70
   2 -14   2   66.89    5.20
   2 -14   2   56.89    2.80
  -2 -14  -2   59.39    2.90
  -2 -14  -2   67.69    6.90
   2 -14   2   53.69    4.10
   2  14   2   67.29    6.40
  -2  14  -2   58.09    4.20
   2  14   2   63.39    5.30
   2  14   2   55.59    2.80
  -2  14  -2   59.99    2.70
   2  14   2   60.29    2.90
  -2  14  -2   56.59    2.70
  -2  14  -2   61.09    5.00
  -4 -14  -2    0.30    0.40
  -4 -14  -2    0.20    0.40
   4 -14   2   -0.50    0.60
  -4 -14  -2    3.30    3.10
   4 -14   2    0.50    0.20
   4 -14   2    0.50    0.20
   4 -14   2    0.10    1.40
  -4 -14  -2    1.20    1.50
   4  14   2    0.60    1.50
   4  14   2   -1.00    2.80
  -4  14  -2    1.20    1.50
   4  14   2    0.60    0.40
  -4  14  -2    0.00    0.20
   4  14   2    0.30    0.30
   4  14   2    0.10    0.40
  -6 -14  -2   60.69    5.70
  -6 -14  -2   58.79    3.00
  -6 -14  -2   59.69    8.30
   6  14   2   62.39    6.70
   6  14   2   58.09    3.00
   6  14   2   58.49    2.90
   6  14   2   52.59    7.80
   6  14   2   58.09    3.00
  -8 -14  -2    5.00    0.80
  -8 -14  -2    2.80    4.40
  -8 -14  -2    4.80    2.30
   8  14   2    4.70    0.70
   8  14   2    5.80    4.50
   8  14   2    3.40    0.60
   8  14   2    3.10    2.10
 -10 -14  -2   27.20    5.00
 -10 -14  -2   31.20    7.30
 -10 -14  -2   32.90    1.90
  10  14   2   29.60    1.90
  10  14   2   11.30    5.70
  10  14   2   28.90    1.80
  10  14   2   32.40    5.30
 -12 -14  -2   20.10    1.50
 -12 -14  -2   14.80    4.00
 -12 -14  -2   21.20    7.20
  12  14   2   16.80    4.20
  12  14   2   20.00    1.50
  12  14   2   11.70    5.80
  12  14   2   22.40    1.60
 -14 -14  -2   10.20    1.20
 -14 -14  -2    9.70    7.90
 -14 -14  -2    7.40    3.20
  14  14   2   21.60    9.00
  14  14   2   12.10    4.10
 -13 -15   2   25.50    7.80
 -13 -15   2   17.10    1.40
 -13 -15   2   12.30    3.80
  13  15  -2   12.30    1.30
  13  15  -2   16.80    4.40
 -11 -15   2    0.80    0.50
 -11 -15   2   -4.80    5.10
  11  15  -2   -6.90    5.40
  11  15  -2    1.00    0.50
  -9 -15   2   36.20    5.40
  -9 -15   2   30.80    1.80
  -9 -15   2   32.60    7.20
  -9  15   2   26.80    1.30
   9  15  -2   37.60    7.50
   9  15  -2   25.30    4.80
   9  15  -2   30.20    1.80
  -7 -15   2    2.70    3.90
  -7 -15   2    2.20    0.60
  -7 -15   2    1.90    1.80
   7  15  -2    3.20    0.60
   7  15  -2    2.70    2.00
   7  15  -2    6.70    4.20
  -7  15   2    2.20    0.30
   5 -15  -2   75.89    3.30
  -5 -15   2   71.09    3.60
   5 -15  -2   75.29    4.30
  -5 -15   2   62.69    8.20
  -5 -15   2   75.59    6.30
   5 -15  -2   73.59    3.30
   5 -15  -2   77.79    5.10
   5  15  -2   87.59    8.20
   5  15  -2   72.19    6.20
  -5  15   2   70.69    4.80
   5  15  -2   74.09    3.60
   5  15  -2   71.59    3.50
   3 -15  -2   26.20    3.80
   3 -15  -2   24.10    2.90
   3 -15  -2   24.90    1.40
   3 -15  -2   25.40    1.30
  -3 -15   2   27.60    3.90
  -3 -15   2   34.30    5.60
   3  15  -2   25.70    3.80
  -3  15   2   25.20    1.30
   3  15  -2   25.40    1.40
   3  15  -2   26.30    1.50
  -3  15   2   29.10    3.90
   3  15  -2   28.80    5.00
   1 -15  -2   19.30    2.90
   1 -15  -2   19.90    4.00
  -1 -15   2   15.00    2.70
  -1 -15   2   18.90    1.10
  -1 -15   2   19.70    3.70
   1 -15  -2   20.80    1.10
   1 -15  -2   17.50    1.10
  -1 -15   2   16.20    1.20
   1  15  -2   17.80    1.10
  -1  15   2   23.80    3.20
  -1  15   2   17.80    1.10
  -1  15   2   19.90    1.10
   1  15  -2   17.50    2.90
   1  15  -2   18.90    1.10
   1  15  -2   24.20    4.20
  -1  15   2   17.50    3.80
   1 -15   2   -0.40    0.30
  -1 -15  -2   -0.80    0.90
  -1 -15  -2    1.00    2.30
   1 -15   2   -0.10    2.10
   1 -15   2   -0.30    0.80
  -1 -15  -2    0.70    0.60
   1 -15   2    0.40    0.30
  -1  15  -2    0.30    2.20
  -1  15  -2   -0.10    0.20
   1  15   2    4.00    3.00
   1  15   2    0.30    1.30
   1  15   2    0.90    0.40
  -1  15  -2    0.60    0.30
   1  15   2    0.30    0.30
  -1  15  -2    0.00    1.00
   3 -15   2  109.49    6.20
  -3 -15  -2  107.19    5.00
  -3 -15  -2  102.39    7.60
   3 -15   2  104.99    4.70
   3 -15   2  104.79    6.90
  -3 -15  -2  113.59    9.60
   3  15   2  106.89    5.00
   3  15   2  103.69    8.90
  -3  15  -2  108.09    6.10
   3  15   2  104.09    4.90
  -3  15  -2  110.29    6.90
  -3  15  -2  101.99    4.80
   3  15   2  110.69    7.80
  -5 -15  -2   33.90    6.40
  -5 -15  -2   25.80    1.50
  -5 -15  -2   25.30    4.20
   5  15   2   20.40    4.80
  -5  15  -2   22.60    1.20
   5  15   2   22.40    1.50
   5  15   2   23.50    4.20
  -7 -15  -2    1.60    1.80
  -7 -15  -2    0.20    0.40
  -7 -15  -2    3.10    4.00
   7  15   2    0.30    0.40
   7  15   2    0.40    4.20
   7  15   2    0.70    0.50
   7  15   2    2.90    2.10
  -7  15  -2    0.30    0.20
  -9 -15  -2    6.00    5.10
  -9 -15  -2    7.50    0.90
  -9 -15  -2   10.30    3.30
   9  15   2    7.30    0.90
   9  15   2    3.60    2.50
   9  15   2    9.30    1.00
   9  15   2   14.60    5.80
 -11 -15  -2    5.80    3.60
 -11 -15  -2    1.30    0.60
 -11 -15  -2    0.10    5.80
  11  15   2    2.50    5.80
  11  15   2    1.20    2.30
 -13 -15  -2    9.60    3.40
 -13 -15  -2   11.90    8.20
  13  15   2   14.80    8.10
  13  15   2    5.70    3.20
 -12 -16   2   30.30    5.40
 -12 -16   2   21.00    1.60
 -12 -16   2   20.70    7.90
  12  16  -2   21.30    1.60
  12  16  -2   18.30    4.40
  12  16  -2   16.50    8.00
 -10 -16   2    6.10    2.70
 -10 -16   2    2.80    0.60
 -10 -16   2    4.90    6.40
  10  16  -2   10.00    7.10
  10  16  -2   -0.40    1.80
  10  16  -2    2.50    0.60
 -10  16   2    2.60    0.30
  -8 -16   2   33.80    7.30
  -8 -16   2   34.20    5.40
  -8 -16   2   40.80    2.20
   8  16  -2   32.40    5.30
   8  16  -2   35.50    2.10
   8  16  -2   44.00    7.50
  -8  16   2   37.30    1.80
   6 -16  -2   14.40    0.90
  -6 -16   2   20.90    4.00
  -6 -16   2   15.40    4.90
  -6 -16   2   17.60    1.30
   6 -16  -2   17.50    1.00
   6  16  -2   18.80    1.30
   6  16  -2   19.20    3.80
  -6  16   2   16.60    0.90
   6  16  -2   27.30    5.80
  -4 -16   2   22.10    1.40
  -4 -16   2   24.70    5.30
   4 -16  -2   23.90    3.50
  -4 -16   2   20.40    3.60
   4 -16  -2   25.70    2.80
   4 -16  -2   21.00    1.10
   4 -16  -2   19.70    1.40
   4  16  -2   23.70    3.90
   4  16  -2   24.60    5.40
  -4  16   2   21.30    1.20
   4  16  -2   19.50    1.30
   4  16  -2   21.40    1.30
  -4  16   2   29.20    3.60
   2 -16  -2    1.20    1.10
   2 -16  -2   -0.90    2.50
  -2 -16   2    0.80    1.30
   2 -16  -2    0.00    0.30
  -2 -16   2    0.40    0.30
  -2 -16   2    0.90    3.00
  -2  16   2    0.70    0.30
   2  16  -2    4.10    3.10
  -2  16   2    4.10    2.50
   2  16  -2   -0.20    1.20
   0 -16  -2    7.40    3.40
   0 -16  -2    8.40    0.70
   0 -16  -2    8.20    2.10
   0 -16   2    9.90    2.20
   0 -16   2    8.00    0.70
   0 -16   2    9.30    3.30
   0  16  -2    8.50    0.70
   0  16  -2    8.70    0.70
   0  16   2    7.70    0.70
   0  16   2    8.60    3.40
   0  16   2    7.50    2.20
   0  16  -2    6.30    1.80
   0  16  -2    7.30    3.20
   2 -16   2    9.40    1.90
   2 -16   2   10.00    0.70
  -2 -16  -2    9.80    4.30
  -2 -16  -2    6.20    2.30
   2 -16   2    7.50    2.90
   2  16   2   15.40    4.40
   2  16   2   10.20    0.80
  -2  16  -2    8.50    1.80
  -2  16  -2    8.80    2.80
  -2  16  -2    8.40    0.70
   2  16   2    9.10    0.90
   2  16   2    8.20    2.50
   4 -16   2   13.20    1.70
  -4 -16  -2   12.00    1.00
  -4 -16  -2    9.10    4.20
   4 -16   2   11.20    2.30
   4 -16   2   12.30    0.70
  -4 -16  -2   16.80    3.40
  -4  16  -2   12.00    0.80
  -4  16  -2   17.40    2.40
   4  16   2   14.40    4.80
   4  16   2   12.20    3.10
   4  16   2   13.90    1.10
  -6 -16  -2    8.40    0.90
  -6 -16  -2    8.80    2.80
  -6 -16  -2   15.50    5.50
   6  16   2    7.50    5.00
  -6  16  -2    9.00    0.60
   6  16   2    8.70    2.90
   6  16   2    8.60    0.90
  -8 -16  -2    0.30    1.70
  -8 -16  -2    0.50    0.50
  -8 -16  -2    4.40    5.90
  -8  16  -2   -0.10    0.20
   8  16   2    9.40    6.10
   8  16   2    0.90    0.50
   8  16   2   -1.60    1.50
 -10 -16  -2    3.00    0.70
 -10 -16  -2    1.10    1.80
 -10 -16  -2    0.20    6.10
  10  16   2    1.10    2.10
  10  16   2    9.60    6.90
 -12 -16  -2    1.90    7.50
 -12 -16  -2    2.90    2.30
 -12 -16  -2    2.30    0.70
  12  16   2    2.20    2.90
  12  16   2  -10.80    7.10
 -11 -17   2   -0.80    5.10
 -11 -17   2    0.80    0.50
  11  17  -2    1.10    0.60
  11  17  -2    8.00    7.00
 -11  17   2    0.20    0.20
  -9 -17   2    1.00    0.50
  -9 -17   2    1.50    5.60
  -9  17   2    0.40    0.20
   9  17  -2   -0.30    0.40
   9  17  -2    7.10    5.60
  -7 -17   2    2.90    3.50
  -7 -17   2    2.80    5.00
  -7 -17   2    2.50    0.60
   7  17  -2    1.70    3.40
  -7  17   2    3.50    0.40
   7  17  -2    3.40    0.70
   7  17  -2    1.90    5.40
   5 -17  -2    4.00    2.10
  -5 -17   2   -1.60    4.70
  -5 -17   2    1.50    0.50
   5 -17  -2    1.30    0.80
  -5 -17   2    1.50    1.70
   5  17  -2    2.80    2.00
   5  17  -2    1.50    0.50
   5  17  -2   -1.50    3.70
  -5  17   2    2.50    0.40
  -5  17   2    0.40    1.90
   3 -17  -2   18.10    3.50
  -3 -17   2   13.70    3.00
  -3 -17   2   11.20    4.30
   3 -17  -2   15.60    2.40
  -3  17   2   11.80    3.40
   3  17  -2   12.70    3.00
   3  17  -2   13.60    1.10
   3  17  -2   14.50    1.10
   3  17  -2    9.30    4.20
  -3  17   2   14.80    0.90
  -1 -17   2    1.10    0.40
  -1 -17   2    6.30    3.40
   1 -17  -2    1.20    1.20
  -1 -17   2    0.70    1.20
   1 -17  -2    1.30    3.00
   1 -17  -2    0.90    0.30
  -1  17   2    6.40    3.20
  -1  17   2    0.10    1.20
   1  17  -2    1.00    0.40
   1  17  -2    2.50    3.30
   1  17  -2    1.50    1.50
   1  17  -2    1.10    0.40
  -1  17   2    1.50    0.40
  -1 -17  -2   49.99    5.50
  -1 -17  -2   46.70    2.40
  -1 -17  -2   51.99    6.60
   1 -17   2   43.00    4.00
   1 -17   2   50.49    5.60
   1 -17   2   48.30    2.30
  -1  17  -2   51.79    4.30
  -1  17  -2   51.29    6.10
  -1  17  -2   46.90    2.40
   1  17   2   53.59    7.00
   1  17   2   41.30    5.00
   1  17   2   46.50    2.40
   3 -17   2   21.70    1.20
   3 -17   2   20.60    2.60
   3 -17   2   24.60    3.70
  -3 -17  -2   24.20    1.40
  -3 -17  -2   25.50    5.60
  -3 -17  -2   21.30    3.80
   3  17   2   24.60    4.10
  -3  17  -2   21.20    1.20
  -3  17  -2   28.30    3.90
   3  17   2   23.40    5.80
  -5 -17  -2   14.10    3.40
  -5 -17  -2   18.70    1.30
  -5 -17  -2   26.80    6.10
  -5  17  -2   17.50    1.00
   5  17   2   20.00    5.60
   5  17   2   18.50    3.90
  -7 -17  -2   18.00    6.50
  -7 -17  -2   23.80    1.60
  -7  17  -2   20.00    1.10
   7  17   2   23.40    6.70
  -9 -17  -2   15.40    1.30
  -9 -17  -2   11.60    6.60
  -9  17  -2   12.60    0.70
   9  17   2   24.30    7.40
 -11 -17  -2    3.20    8.40
 -10 -18   2    2.00    0.60
 -10  18   2    1.70    0.30
  10  18  -2    0.80    0.60
  -8 -18   2   11.50    1.20
  -8  18   2   10.10    0.70
   8  18  -2    9.40    1.10
  -6 -18   2    6.50    0.80
   6  18  -2    6.10    0.80
  -6  18   2    7.20    0.60
   4 -18  -2    5.40    2.80
   4 -18  -2    2.00    0.30
  -4 -18   2   -0.10    5.30
  -4  18   2    3.70    2.70
   4  18  -2    1.70    0.50
  -4  18   2    1.90    0.40
  -2 -18   2   -1.90    3.90
   2 -18  -2   -0.10    0.30
  -2 -18   2    0.00    0.30
   2 -18  -2    0.70    3.10
  -2  18   2   -3.40    2.80
   2  18  -2   -4.00    3.10
   0 -18   2    0.40    0.30
   0 -18  -2   -0.70    3.30
   0 -18  -2    0.00    0.30
   0 -18   2    9.10    4.20
   0  18   2   -0.10    0.30
   0  18  -2    0.30    0.30
   0  18   2   -1.40    3.50
   0  18  -2   -2.70    3.30
   2 -18   2    2.90    3.00
  -2 -18  -2    0.80    4.40
   2 -18   2    1.20    0.30
   2  18   2    3.70    5.10
  -2  18  -2   -2.20    3.00
  -2  18  -2    0.50    0.30
   4 -18   2   21.60    3.00
  -4 -18  -2   24.80    1.50
  -4  18  -2   25.60    3.20
  -4  18  -2   20.40    1.20
  -6 -18  -2    3.10    0.60
  -6  18  -2    4.50    0.50
  -8 -18  -2    5.60    0.80
  -8  18  -2    5.50    0.50
  -7  19   2    2.60    0.40
   7  19  -2    2.30    0.60
  -5  19   2    8.30    0.70
   5  19  -2    8.40    0.90
   3 -19  -2    0.60    0.30
  -3 -19   2    0.40    0.10
  -3  19   2    0.10    0.30
  -1 -19   2    2.30    0.50
   1 -19  -2    0.80    0.30
   1 -19   2    9.50    1.00
  -1  19  -2   10.30    0.80
   3 -19   2    2.60    0.30
  -3  19  -2    2.40    0.50
  -5 -19  -2    0.50    0.20
  -5  19  -2    1.00    0.30
   4 -20  -2    5.60    0.50
  -4  20   2    5.10    0.60
   0 -20  -2    0.40    0.10
   0 -20   2    0.40    0.10
   2 -20   2    0.90    0.30
  -2 -20  -2    0.40    0.20
  -2  20  -2    0.20    0.50
  -4  20  -2    0.70    0.30
  20   0  -3    0.80    4.80
 -20   0   3   -3.50    5.50
  20   0  -3   -0.10    0.10
  20   0  -3   -2.80    0.70
 -20   0   3   -0.30    0.40
 -20   0   3   -0.10    0.40
 -20   0   3    0.20    1.30
  18   0  -3   -0.10    0.20
  18   0  -3   -1.80    3.40
 -18   0   3    1.30    4.40
 -18   0   3   -0.10    0.30
  18   0  -3    0.20    1.50
 -18   0   3    0.10    0.40
 -18   0   3    0.50    0.40
 -18   0   3   -0.10    2.00
  16   0  -3    0.60    1.40
 -16   0   3    1.00    3.30
 -16   0   3    1.40    2.30
 -16   0   3   -0.70    0.30
 -16   0   3   -0.30    0.30
  16   0  -3   -0.90    3.00
 -16   0   3    0.00    0.30
 -14   0   3    0.40    0.30
 -14   0   3    0.00    0.30
  14   0  -3    0.10    0.20
 -14   0   3   -0.20    0.30
  14   0  -3   -0.60    2.30
  14   0  -3    0.10    0.30
 -14   0   3   -0.30    1.10
  14   0  -3    0.10    1.00
 -14   0   3   -0.80    2.10
 -12   0   3    1.80    2.10
 -12   0   3    0.40    1.00
 -12   0   3   -0.40    0.20
 -12   0   3   -0.60    0.20
  12   0  -3   -1.00    1.60
  12   0  -3   -0.50    0.20
 -12   0   3    0.00    0.30
  12   0  -3    0.40    1.10
  12   0  -3   -0.40    0.20
  10   0  -3    0.10    0.90
  10   0  -3    0.20    0.20
 -10   0   3    0.80    1.50
 -10   0   3   -1.00    0.70
 -10   0   3    0.20    0.20
  10   0  -3   -0.10    0.20
 -10   0   3   -0.30    0.20
 -10   0   3   -0.20    0.20
  10   0  -3   -0.60    1.20
   8   0  -3    0.40    0.20
   8   0  -3    0.40    0.80
  -8   0   3    1.00    1.00
  -8   0   3   -0.30    1.30
   8   0  -3   -0.10    0.10
  -8   0   3    0.10    0.20
  -8   0   3   -0.50    0.30
  -8   0   3    0.10    0.20
   8   0  -3   -0.10    0.20
  -6   0   3    1.10    1.00
  -6   0   3    0.50    0.70
  -6   0   3    0.30    0.20
  -6   0   3    0.00    0.10
   6   0  -3    0.30    0.20
  -6   0   3   -0.10    0.20
   6   0  -3    0.30    0.10
  -4   0   3    1.70    0.80
   4   0  -3    1.70    0.20
  -4   0   3    2.70    0.30
   4   0  -3    2.40    0.20
  -4   0   3    3.00    1.20
   2   0  -3    1.90    0.20
   2   0  -3    1.80    0.20
  -2   0   3    1.60    0.70
   2   0  -3    1.60    0.50
  -2   0   3    2.10    0.20
   2   0  -3    1.00    0.70
  -2   0   3    2.10    0.60
   0   0   3    0.50    0.40
   0   0   3    0.30    0.10
   0   0  -3    0.20    0.30
   0   0  -3    0.30    0.10
   0   0  -3    0.30    0.10
   0   0   3    0.40    0.10
  -2   0  -3   -0.10    0.40
   2   0   3    0.20    0.10
  -2   0  -3    0.40    0.70
  -2   0  -3    0.30    0.10
   2   0   3    0.20    0.10
  -4   0  -3   -0.10    0.60
   4   0   3    0.20    0.10
   4   0   3    0.00    0.10
  -4   0  -3    0.50    0.10
  -4   0  -3    0.50    0.50
  -4   0  -3    0.50    0.10
  -6   0  -3    0.90    0.80
  -6   0  -3    0.00    0.20
   6   0   3    0.50    0.20
   6   0   3    0.00    0.10
   6   0   3   -0.20    0.60
   6   0   3    0.10    0.20
  -6   0  -3    0.30    0.30
  -6   0  -3   -0.10    1.10
  -8   0  -3   -0.60    0.80
   8   0   3    0.90    0.90
  -8   0  -3   -0.20    0.20
   8   0   3    0.40    0.20
  -8   0  -3    0.20    0.20
   8   0   3   -0.20    1.30
  -8   0  -3   -0.10    0.20
  -8   0  -3   -0.90    1.20
   8   0   3    0.00    0.20
 -10   0  -3    0.00    0.80
  10   0   3    1.00    1.00
 -10   0  -3    0.10    0.20
 -10   0  -3    0.10    0.20
  10   0   3    0.40    1.50
  10   0   3    0.00    0.20
 -10   0  -3   -0.50    1.80
  10   0   3   -0.20    0.10
 -10   0  -3    0.10    0.20
  12   0   3    0.00    0.10
  12   0   3    0.00    0.20
 -12   0  -3   -0.10    0.30
 -12   0  -3    0.10    1.00
 -12   0  -3    1.30    2.10
  12   0   3   -2.00    1.80
 -12   0  -3   -0.20    0.20
  12   0   3    1.30    1.20
 -12   0  -3   -0.10    0.30
 -14   0  -3    0.60    0.30
  14   0   3   -0.80    2.00
  14   0   3    0.00    0.10
 -14   0  -3   -3.80    2.30
  14   0   3   -0.30    1.10
  14   0   3    0.00    0.20
 -14   0  -3   -0.30    0.40
 -14   0  -3   -0.10    0.30
 -16   0  -3    0.30    0.30
 -16   0  -3    0.40    0.40
  16   0   3    0.30    1.40
  16   0   3   -0.20    0.20
 -16   0  -3   -0.10    0.30
 -16   0  -3    0.10    1.30
 -16   0  -3    0.30    3.40
  18   0   3   -0.40    0.10
 -18   0  -3   -0.40    1.30
  18   0   3    0.70    1.40
 -18   0  -3   -0.40    0.30
 -18   0  -3   -0.40    0.30
 -18   0  -3    2.80    4.40
 -18   0  -3    0.00    0.40
  18   0   3   -3.50    4.50
  20   0   3   -2.50    6.10
  20   0   3   -0.80    0.40
 -20   0  -3    5.60    6.80
 -20   0  -3   -0.10    0.40
 -20   0  -3    0.30    0.40
 -20   0  -3    0.40    0.50
  21  -1  -3   -2.90    5.90
 -21  -1   3   11.80    1.20
 -21  -1   3   18.40    5.60
 -21  -1   3   12.80    1.10
 -21   1   3   14.70    1.20
  21   1  -3   -5.40    9.70
 -21   1   3   12.00    3.10
 -21   1   3   14.80    6.60
 -21   1   3   13.10    1.10
  19  -1  -3    4.70    4.40
 -19  -1   3   -0.90    0.30
 -19  -1   3    0.50    0.40
 -19  -1   3   -0.40    0.30
  19  -1  -3    0.40    1.40
 -19  -1   3    1.70    1.70
  19   1  -3   -0.40    0.20
 -19   1   3   -0.20    0.40
 -19   1   3    0.70    1.50
  19   1  -3    1.20    1.60
 -19   1   3    0.00    0.40
 -19   1   3    0.60    0.40
  19   1  -3    5.00    5.30
 -19   1   3   -3.50    4.30
  19   1  -3    0.30    0.20
 -17  -1   3   10.00    2.80
  17  -1  -3    6.90    2.20
 -17  -1   3    9.00    0.90
  17  -1  -3    9.00    0.50
 -17  -1   3    9.10    4.10
 -17  -1   3    7.90    1.10
 -17  -1   3    8.40    0.90
  17  -1  -3    8.40    0.50
  17  -1  -3    9.40    3.80
  17   1  -3    8.10    0.60
 -17   1   3    6.80    4.00
  17   1  -3    7.30    2.30
 -17   1   3    7.80    0.80
 -17   1   3    8.80    0.80
 -17   1   3    8.00    0.80
  17   1  -3    1.00    3.10
 -17   1   3   10.00    2.60
 -15  -1   3   57.39    5.30
 -15  -1   3   63.29    3.10
  15  -1  -3   60.49    3.00
  15  -1  -3   62.39    5.10
  15  -1  -3   63.09    6.50
  15  -1  -3   64.79    2.90
 -15  -1   3   64.09    3.10
  15  -1  -3   63.99    2.80
 -15  -1   3   60.99    3.10
 -15  -1   3   66.49    6.90
 -15   1   3   61.29    5.20
  15   1  -3   63.69    3.10
  15   1  -3   59.49    5.30
  15   1  -3   66.79    3.00
 -15   1   3   63.39    3.10
 -15   1   3   60.59    6.40
 -15   1   3   65.09    3.00
  15   1  -3   66.59    6.70
 -15   1   3   64.29    3.10
  13  -1  -3   41.90    5.30
 -13  -1   3   42.70    2.10
 -13  -1   3   39.40    4.60
  13  -1  -3   40.90    2.00
  13  -1  -3   41.00    1.90
 -13  -1   3   42.70    2.10
 -13  -1   3   41.00    5.50
 -13  -1   3   38.30    2.00
  13  -1  -3   40.50    1.90
  13  -1  -3   42.90    3.80
 -13   1   3   40.20    2.00
 -13   1   3   41.50    2.00
  13   1  -3   39.00    2.00
 -13   1   3   37.50    4.10
  13   1  -3   39.50    1.90
 -13   1   3   41.40    2.10
 -11  -1   3   -1.40    1.40
  11  -1  -3    1.10    0.20
  11  -1  -3    0.50    0.20
 -11  -1   3    0.90    0.30
 -11  -1   3    1.20    0.30
  11  -1  -3    0.50    0.90
  11  -1  -3    0.40    1.60
 -11  -1   3    0.20    1.00
 -11  -1   3    1.00    0.30
 -11   1   3    0.40    0.90
 -11   1   3    0.60    1.60
  11   1  -3    1.10    0.30
 -11   1   3    1.40    0.30
  11   1  -3    0.60    0.20
 -11   1   3    0.90    0.30
 -11   1   3    1.00    0.30
   9  -1  -3    1.70    0.20
   9  -1  -3    1.70    1.30
   9  -1  -3    2.60    1.10
  -9  -1   3   -1.70    1.30
   9  -1  -3    1.50    0.30
  -9  -1   3    1.60    1.10
  -9  -1   3    1.90    0.30
  -9  -1   3    1.40    0.30
  -9   1   3    2.10    0.30
   9   1  -3    1.50    0.30
  -9   1   3    1.80    0.30
  -9   1   3    3.40    1.80
   9   1  -3    1.70    0.30
  -9   1   3    2.00    1.10
  -9   1   3    1.10    0.30
   7  -1  -3    1.30    0.20
   7  -1  -3    0.00    0.90
  -7  -1   3    0.00    0.80
   7  -1  -3    0.80    0.20
  -7  -1   3    1.60    0.30
  -7  -1   3   -0.90    1.10
   7  -1  -3    1.10    0.80
  -7  -1   3    0.60    0.20
  -7  -1   3    1.20    0.30
  -7   1   3    0.80    0.20
  -7   1   3    1.30    0.20
  -7   1   3    1.00    0.20
   7   1  -3    1.30    0.30
   7   1  -3    0.90    0.90
  -7   1   3    0.90    0.80
   7   1  -3   -0.10    1.20
  -7   1   3    2.80    1.30
   7   1  -3    1.30    0.20
  -5  -1   3  418.56   20.40
   5  -1  -3  458.65   20.10
   5   1  -3  431.76   20.50
  -5   1   3  440.36   20.10
   1  -1  -3  164.38    7.70
  -1  -1   3  163.18    7.80
   1   1  -3  163.08    7.80
  -1  -1  -3  398.16   18.70
   1   1   3  412.66   18.70
  -1   1  -3  422.86   18.40
   3  -1   3 1156.18   49.40
  -3  -1  -3 1133.49   49.80
   3   1   3 1084.89   49.70
  -3   1  -3 1127.29   49.40
  -5  -1  -3   38.80    1.90
  -5  -1  -3   37.60    1.90
  -5  -1  -3   38.40    3.30
   5  -1   3   40.60    1.80
   5  -1   3   34.10    2.60
   5  -1   3   44.90    3.20
  -5  -1  -3   37.60    2.80
  -5  -1  -3   40.40    1.80
   5   1   3   42.90    3.00
  -5   1  -3   39.90    1.80
   5   1   3   43.00    1.80
  -5   1  -3   41.50    2.70
  -5   1  -3   39.50    1.80
  -5   1  -3   41.50    1.80
   5   1   3   37.70    1.90
   5   1   3   38.10    3.40
  -5   1  -3   40.80    3.10
   7  -1   3  439.96   20.90
  -7  -1  -3  387.06   21.10
  -7   1  -3  487.15   21.10
  -9  -1  -3   23.50    1.20
  -9  -1  -3   27.50    3.90
   9  -1   3   22.20    1.10
  -9  -1  -3   23.90    3.10
  -9  -1  -3   23.80    1.30
   9  -1   3   20.90    3.20
  -9  -1  -3   22.70    1.20
   9  -1   3   20.50    2.60
  -9   1  -3   23.30    1.20
  -9   1  -3   22.50    1.20
   9   1   3   23.30    1.20
   9   1   3   22.00    1.30
  -9   1  -3   29.00    3.20
  -9   1  -3   23.90    2.70
  -9   1  -3   22.30    1.20
   9   1   3   23.70    1.20
 -11  -1  -3   -1.20    1.80
 -11  -1  -3    0.20    0.20
 -11  -1  -3   -0.10    0.30
  11  -1   3    0.30    0.20
  11  -1   3    0.80    1.00
 -11  -1  -3    0.20    0.20
 -11  -1  -3    0.70    1.00
  11  -1   3    1.10    1.60
 -11   1  -3    0.30    0.30
 -11   1  -3   -0.40    0.80
  11   1   3    0.00    0.10
 -11   1  -3    0.20    0.20
  11   1   3    0.30    0.30
  11   1   3    0.10    1.50
 -11   1  -3   -1.50    2.00
 -11   1  -3    0.40    0.20
 -13  -1  -3    3.70    2.80
 -13  -1  -3   -0.30    1.00
  13  -1   3    0.70    1.20
 -13  -1  -3   -0.30    0.30
 -13  -1  -3    0.40    0.40
  13  -1   3    0.40    0.30
  13  -1   3    0.20    0.20
 -13  -1  -3    0.00    0.30
  13   1   3   -0.40    2.00
 -13   1  -3   -0.60    2.10
  13   1   3    0.40    0.30
  13   1   3    0.70    0.20
 -13   1  -3    0.80    1.20
 -13   1  -3    0.20    0.30
 -13   1  -3    0.10    0.30
 -13   1  -3    0.20    0.30
  13   1   3    0.70    1.00
 -15  -1  -3   25.00    5.60
  15  -1   3   23.40    1.20
  15  -1   3   27.30    3.90
 -15  -1  -3   23.90    1.50
 -15  -1  -3   23.90    4.00
 -15  -1  -3   24.60    1.40
 -15  -1  -3   25.00    1.60
  15   1   3   26.50    5.10
  15   1   3   20.60    3.60
 -15   1  -3   15.30    5.20
  15   1   3   25.90    1.50
 -15   1  -3   25.30    3.80
  15   1   3   24.20    1.30
 -15   1  -3   27.40    1.40
 -15   1  -3   24.10    1.50
 -15   1  -3   26.20    1.50
 -17  -1  -3   -0.70    3.80
  17  -1   3   -1.00    1.10
 -17  -1  -3    0.40    0.40
  17  -1   3   -0.40    3.30
 -17  -1  -3    0.10    0.40
 -17  -1  -3    0.10    0.40
  17   1   3    0.10    1.30
 -17   1  -3    0.50    0.40
 -17   1  -3    0.00    1.30
 -17   1  -3    0.90    0.40
  17   1   3    0.00    0.20
  17   1   3    8.80    4.30
 -17   1  -3    0.70    4.00
 -19  -1  -3    2.30    2.30
 -19  -1  -3    2.60    0.60
 -19  -1  -3    3.40    0.60
  19  -1   3    3.40    2.00
  19  -1   3    7.40    4.90
 -19  -1  -3   14.60    6.30
 -19  -1  -3    2.30    0.60
 -19   1  -3    3.00    0.60
 -19   1  -3    1.60    5.70
 -19   1  -3    3.00    0.60
  19   1   3   -2.10    6.00
  19   1   3    3.10    0.40
 -19   1  -3    4.00    0.60
 -19   1  -3    2.40    1.80
 -20  -2   3    3.90    0.70
 -20  -2   3    4.80    5.70
 -20  -2   3    4.90    2.40
  20  -2  -3    1.60    1.60
  20  -2  -3    9.70    4.60
 -20  -2   3    5.30    0.80
 -20   2   3    4.60    0.70
  20   2  -3    3.90    0.50
 -20   2   3   -0.50    5.10
  20   2  -3    4.70    5.30
 -20   2   3    4.30    0.70
 -20   2   3    1.80    1.50
  18  -2  -3   32.20    5.30
 -18  -2   3   29.70    1.70
  18  -2  -3   22.60    3.60
 -18  -2   3   27.50    4.50
 -18  -2   3   26.90    1.80
 -18  -2   3   27.20    1.70
 -18  -2   3   33.80    6.60
  18   2  -3   26.70    1.50
 -18   2   3   29.00    1.60
 -18   2   3   30.70    1.60
 -18   2   3   25.00    3.80
 -18   2   3   30.00    5.40
 -18   2   3   28.70    1.70
  16  -2  -3   16.00    4.10
 -16  -2   3    8.80    2.60
 -16  -2   3   16.30    4.40
 -16  -2   3   11.70    1.00
  16  -2  -3    8.80    2.30
 -16  -2   3   11.00    0.90
 -16  -2   3    9.80    0.90
  16   2  -3    9.70    0.70
 -16   2   3    8.60    2.20
 -16   2   3    9.20    0.80
 -16   2   3    9.60    0.80
 -16   2   3    9.10    0.80
 -16   2   3   16.40    4.00
 -14  -2   3    1.50    0.40
 -14  -2   3    7.50    3.20
  14  -2  -3    1.70    0.40
 -14  -2   3    1.90    0.50
  14  -2  -3    3.40    1.50
 -14  -2   3    5.20    1.90
  14  -2  -3    2.30    2.20
 -14  -2   3    2.00    0.40
 -14   2   3    2.60    1.40
  14   2  -3    2.30    2.50
 -14   2   3    3.20    2.30
 -14   2   3    2.40    0.40
 -14   2   3    1.80    0.40
 -14   2   3    1.30    0.40
  14   2  -3    1.70    0.30
  14   2  -3    2.40    0.60
  14   2  -3    3.40    2.10
  12  -2  -3    0.50    0.20
 -12  -2   3    0.70    0.30
  12  -2  -3    0.60    1.10
  12  -2  -3    0.70    0.10
  12  -2  -3    0.80    0.10
 -12  -2   3    0.90    1.60
 -12  -2   3    0.30    1.10
 -12  -2   3    0.80    0.30
 -12  -2   3    0.50    0.30
  12  -2  -3    1.10    1.80
  12   2  -3    0.60    0.30
 -12   2   3    0.80    0.30
 -12   2   3    0.60    0.30
 -12   2   3    3.00    2.10
 -12   2   3    0.40    1.20
  12   2  -3    0.60    0.30
  12   2  -3   -0.60    1.70
 -12   2   3    0.90    0.30
  12   2  -3    2.00    1.30
  10  -2  -3  253.17   14.30
 -10  -2   3  297.27   14.60
 -10  -2   3  266.87   15.40
  10  -2  -3  272.57   14.60
  10   2  -3  298.37   14.60
  10   2  -3  290.17   15.50
 -10   2   3  295.67   14.70
 -10   2   3  302.47   14.00
  -8  -2   3  361.16   18.10
  -8  -2   3  388.96   17.30
   8  -2  -3  342.07   17.10
  -8   2   3  349.67   17.10
   8   2  -3  343.97   17.10
   8   2  -3  349.17   18.00
   6  -2  -3   34.10    2.20
   6  -2  -3   30.60    1.40
   6  -2  -3   30.30    2.50
   6  -2  -3   29.80    1.40
  -6  -2   3   31.70    1.50
  -6  -2   3   29.10    1.50
  -6  -2   3   32.70    3.00
  -6  -2   3   30.00    2.50
   6  -2  -3   29.00    1.40
  -6   2   3   31.40    2.60
   6   2  -3   31.90    1.50
   6   2  -3   32.60    1.50
   6   2  -3   31.20    3.00
  -6   2   3   30.20    1.40
  -6   2   3   31.20    2.20
  -6   2   3   31.00    1.40
   6   2  -3   31.20    2.60
  -4  -2   3 1488.05   63.99
   4  -2  -3 1471.85   63.19
   4   2  -3 1388.46   63.89
  -4   2   3 1459.45   63.19
   2  -2  -3 1040.70   45.40
   0  -2  -3 1754.02   92.49
   0   2   3 1936.41   93.99
   0   2  -3 1715.23   86.69
  -2  -2  -3   27.00    2.50
  -2  -2  -3   30.40    2.20
   2  -2   3   26.70    1.90
  -2  -2  -3   29.00    1.30
  -2  -2  -3   29.70    1.30
  -2  -2  -3   29.50    1.30
   2  -2   3   24.50    1.20
   2   2   3   25.50    2.30
  -2   2  -3   28.00    1.90
   2   2   3   29.90    2.10
  -2   2  -3   27.70    1.20
  -2   2  -3   26.20    1.20
   4  -2   3    7.80    1.20
   4  -2   3    7.00    0.40
  -4  -2  -3    6.40    1.70
  -4  -2  -3    7.10    0.50
  -4  -2  -3    7.30    1.30
  -4  -2  -3    7.40    0.50
  -4   2  -3    6.70    0.40
   4   2   3    7.50    0.50
   4   2   3    6.90    0.50
   4   2   3    7.20    1.60
  -4   2  -3    5.80    0.90
  -4   2  -3    6.70    0.40
   4   2   3    6.40    1.30
   4   2   3    7.00    0.40
  -4   2  -3    5.80    1.20
  -6  -2  -3   38.30    1.90
  -6  -2  -3   41.10    1.90
   6  -2   3   40.00    1.70
   6  -2   3   38.10    3.20
  -6  -2  -3   43.70    4.00
  -6  -2  -3   34.40    3.10
  -6  -2  -3   41.70    1.90
   6  -2   3   44.10    2.80
   6  -2   3   37.40    1.80
  -6   2  -3   42.10    1.80
   6   2   3   40.20    1.90
   6   2   3   40.60    1.90
  -6   2  -3   39.20    1.80
   6   2   3   38.20    3.70
   6   2   3   40.00    1.90
   6   2   3   38.90    3.20
  -6   2  -3   41.10    1.90
  -6   2  -3   32.20    3.00
  -8  -2  -3  778.92   36.30
   8  -2   3  766.52   35.30
   8   2   3  716.23   36.20
  -8   2  -3  828.22   35.40
  10  -2   3   10.20    0.50
 -10  -2  -3   12.80    2.40
  10  -2   3    9.30    0.70
 -10  -2  -3   13.20    0.80
 -10  -2  -3   10.40    0.80
 -10  -2  -3   10.60    0.80
 -10  -2  -3   11.40    3.10
  10  -2   3   12.60    2.60
  10  -2   3   12.30    1.90
  10   2   3   10.10    2.20
  10   2   3   11.60    0.80
 -10   2  -3   11.80    0.70
  10   2   3   13.20    3.20
 -10   2  -3   11.60    2.40
  10   2   3   11.10    0.80
  10   2   3   11.90    0.70
 -10   2  -3    9.90    0.70
 -10   2  -3   10.80    2.00
 -12  -2  -3   70.99    3.30
 -12  -2  -3   65.89    6.70
  12  -2   3   70.19    3.20
  12  -2   3   57.49    6.50
 -12  -2  -3   66.49    5.50
 -12  -2  -3   67.89    3.40
  12  -2   3   62.89    4.80
 -12  -2  -3   69.19    3.30
  12   2   3   69.49    3.30
 -12   2  -3   69.49    6.00
 -12   2  -3   70.59    5.00
  12   2   3   75.69    6.80
 -12   2  -3   70.69    3.20
  12   2   3   73.19    5.60
  12   2   3   71.79    3.20
 -12   2  -3   70.79    3.30
 -12   2  -3   68.29    3.20
 -14  -2  -3    1.00    1.30
  14  -2   3    1.30    1.30
 -14  -2  -3    0.50    2.80
 -14  -2  -3    0.50    0.30
  14  -2   3    1.70    2.30
 -14  -2  -3    1.20    0.40
 -14  -2  -3    1.20    0.40
 -14   2  -3    1.50    1.30
  14   2   3    0.50    0.30
 -14   2  -3    1.40    2.70
 -14   2  -3    1.00    0.40
  14   2   3    0.20    0.40
 -14   2  -3    0.70    0.30
 -14   2  -3    1.10    0.50
 -16  -2  -3   11.00    1.00
  16  -2   3   11.80    2.50
  16  -2   3    8.40    3.60
 -16  -2  -3   13.50    3.20
 -16  -2  -3   13.50    4.40
 -16  -2  -3   12.10    1.10
 -16  -2  -3   13.10    1.00
 -16   2  -3   11.60    1.00
  16   2   3   12.40    0.80
 -16   2  -3   12.80    0.90
 -16   2  -3   14.00    2.90
 -16   2  -3   19.20    4.70
 -16   2  -3   11.50    0.90
 -18  -2  -3   29.80    1.90
 -18  -2  -3   34.40    7.10
  18  -2   3   26.80    4.10
  18  -2   3   42.70    6.50
 -18  -2  -3   30.20    1.80
 -18  -2  -3   24.50    4.50
 -18  -2  -3   28.80    1.70
 -18   2  -3   32.50    4.50
  18   2   3   30.20    1.50
 -18   2  -3   25.80    1.70
 -18   2  -3   29.30    6.00
 -18   2  -3   27.80    1.70
 -18   2  -3   29.30    1.70
  18   2   3   26.30    4.60
  18   2   3   24.60    6.90
 -20  -2  -3    1.40    0.70
 -20  -2  -3    2.90    0.60
  20  -2   3    5.00    5.90
 -20  -2  -3    1.20    0.60
 -20  -2  -3    1.00   11.90
 -20   2  -3    3.30    0.60
 -20   2  -3    3.40    2.00
 -20   2  -3    4.70    6.10
  20   2   3    1.60    0.30
 -20   2  -3    2.40    0.50
  20   2   3   -6.80    6.90
 -20   2  -3    1.70    0.60
  21  -3  -3    4.70    5.50
 -21  -3   3    9.40    1.10
 -21  -3   3   10.90    7.20
 -21  -3   3    8.40    1.10
 -21   3   3    9.40    6.10
 -21   3   3    9.30    1.00
  21   3  -3   -6.10    6.00
 -21   3   3    8.80    0.90
  21   3  -3   10.60    0.90
 -21   3   3    8.00    2.70
  19  -3  -3    6.30    2.10
 -19  -3   3    8.40    2.90
 -19  -3   3    2.10    5.20
 -19  -3   3    7.10    0.90
 -19  -3   3    7.40    0.90
  19  -3  -3   11.10    4.60
  19   3  -3    4.50    0.90
 -19   3   3    7.00    0.70
 -19   3   3    7.40    2.20
 -19   3   3    6.90    0.70
 -19   3   3   12.10    4.40
 -19   3   3    7.80    0.80
 -17  -3   3   47.90    7.40
 -17  -3   3   29.90    4.70
 -17  -3   3   32.50    1.90
  17  -3  -3   35.60    5.40
 -17  -3   3   30.80    1.90
 -17  -3   3   32.60    2.00
  17  -3  -3   34.40    4.10
  17   3  -3   28.50    6.20
  17   3  -3   29.40    4.60
 -17   3   3   33.50    1.80
 -17   3   3   43.50    6.00
 -17   3   3   33.50    4.10
 -17   3   3   33.90    1.80
  17   3  -3   33.30    1.70
 -17   3   3   34.50    1.80
  15  -3  -3    2.10    1.40
  15  -3  -3    2.80    0.40
 -15  -3   3    0.20    1.50
  15  -3  -3   -0.10    2.30
 -15  -3   3   -0.20    2.90
 -15  -3   3    2.10    0.50
 -15  -3   3    3.70    0.50
 -15  -3   3    1.60    0.50
 -15   3   3    5.60    1.80
  15   3  -3    0.60    1.50
  15   3  -3    2.80    0.40
 -15   3   3    1.50    2.50
 -15   3   3    3.00    0.40
  15   3  -3    1.40    0.50
 -15   3   3    2.70    0.40
 -15   3   3    3.10    0.50
  15   3  -3   -0.40    2.80
 -13  -3   3    0.30    0.30
  13  -3  -3   -0.30    0.20
  13  -3  -3   -0.50    1.70
 -13  -3   3    1.20    2.40
 -13  -3   3   -2.00    0.90
  13  -3  -3    0.00    0.90
 -13  -3   3    0.10    0.40
 -13  -3   3    0.10    0.30
 -13   3   3    0.80    1.90
  13   3  -3    0.00    1.20
  13   3  -3   -1.20    2.20
 -13   3   3    0.30    1.00
  13   3  -3    0.20    0.30
 -13   3   3    0.10    0.20
  13   3  -3   -0.10    0.20
 -13   3   3    0.30    0.20
 -13   3   3   -0.10    0.20
 -11  -3   3   34.80    1.80
  11  -3  -3   35.10    2.80
 -11  -3   3   35.00    1.70
 -11  -3   3   41.90    5.40
  11  -3  -3   31.30    1.60
 -11  -3   3   33.40    4.10
 -11  -3   3   32.20    1.80
  11  -3  -3   36.90    3.60
  11   3  -3   34.30    1.80
 -11   3   3   32.20    3.50
 -11   3   3   38.20    3.00
 -11   3   3   32.80    1.70
 -11   3   3   33.70    1.70
  11   3  -3   34.60    1.70
  11   3  -3   38.50    3.70
  11   3  -3   38.90    5.20
 -11   3   3   34.70    1.80
  -9  -3   3   91.09    4.30
   9  -3  -3  110.09    6.10
  -9  -3   3   97.09    4.30
  -9  -3   3   98.19    6.20
  -9  -3   3   93.59    4.30
  -9  -3   3   92.89    7.10
   9  -3  -3   90.59    5.20
   9  -3  -3   93.09    4.20
  -9   3   3   95.59    5.60
  -9   3   3   95.29    4.20
  -9   3   3   89.39    4.20
  -9   3   3   86.79    5.70
   9   3  -3   94.59    4.30
   9   3  -3   99.19    6.20
   9   3  -3  100.59    6.90
  -9   3   3   91.69    4.10
   9   3  -3   94.49    4.30
  -7  -3   3   13.30    2.80
  -7  -3   3   15.00    0.90
  -7  -3   3   14.80    0.90
   7  -3  -3   13.80    2.40
  -7  -3   3   16.30    0.90
  -7  -3   3   12.40    2.20
   7  -3  -3   16.10    0.80
   7  -3  -3   16.40    1.60
   7   3  -3   17.10    2.90
  -7   3   3   15.20    0.80
  -7   3   3   17.40    0.80
   7   3  -3   12.70    2.30
   7   3  -3   16.00    0.90
  -7   3   3   14.90    2.10
   7   3  -3   14.90    0.90
  -7   3   3   17.20    1.70
  -5  -3   3   22.20    1.20
   5  -3  -3   25.80    2.00
  -5  -3   3   23.30    3.00
   5  -3  -3   28.40    1.70
  -5  -3   3   24.80    2.20
  -5   3   3   27.50    1.10
   5   3  -3   24.20    2.60
  -5   3   3   24.70    1.10
   5   3  -3   22.60    1.20
   5   3  -3   19.90    3.00
  -5   3   3   27.10    1.70
  -5   3   3   21.50    2.10
  -5   3   3   25.00    1.10
  -3  -3   3  378.46   18.20
   3  -3  -3  361.16   17.50
   3  -3  -3  406.76   17.40
   3   3  -3  396.76   18.40
   1  -3  -3  349.27   15.50
   1   3  -3  319.97   15.50
  -1   3   3  336.77   15.40
  -1  -3  -3   53.69    3.60
   1  -3   3   52.89    2.90
  -1  -3  -3   51.09    2.30
   1  -3   3   49.90    2.90
   1   3   3   51.29    2.30
   1   3   3   47.40    3.50
  -1   3  -3   49.80    2.90
   1   3   3   51.79    3.10
  -3  -3  -3   10.10    2.00
  -3  -3  -3   11.10    1.60
   3  -3   3   11.20    0.60
  -3   3  -3    9.20    1.30
   3   3   3   12.50    0.60
   3   3   3   11.90    0.70
  -3   3  -3   11.50    0.60
   3   3   3    8.60    2.00
   3   3   3    9.10    1.50
  -5  -3  -3  193.28    9.90
  -5  -3  -3  183.18   10.50
   5  -3   3  186.28    9.70
   5   3   3  186.28   10.60
  -5   3  -3  190.78    9.30
  -5   3  -3  199.78    9.00
   5   3   3  201.98   10.20
   7  -3   3   13.10    0.70
  -7  -3  -3   13.20    0.90
  -7  -3  -3   13.90    2.90
   7  -3   3   11.30    1.80
  -7  -3  -3   14.80    2.40
   7  -3   3   12.20    1.70
  -7  -3  -3   13.40    0.80
  -7   3  -3   13.30    1.70
   7   3   3   15.80    3.10
   7   3   3   13.80    0.80
   7   3   3   14.10    2.30
  -7   3  -3   12.50    0.70
   7   3   3   14.40    0.90
  -7   3  -3   16.60    2.20
   7   3   3   14.20    0.80
  -7   3  -3   11.60    0.70
  -7   3  -3   12.00    0.70
  -9  -3  -3   64.49    3.00
  -9  -3  -3   61.59    4.80
  -9  -3  -3   65.19    5.60
   9  -3   3   61.79    2.90
   9  -3   3   71.89    4.80
   9  -3   3   64.49    4.00
  -9  -3  -3   62.69    3.00
  -9  -3  -3   62.39    2.90
  -9   3  -3   62.69    4.70
  -9   3  -3   64.29    4.00
   9   3   3   64.19    3.00
  -9   3  -3   60.79    2.90
   9   3   3   64.69    2.90
  -9   3  -3   63.39    2.90
   9   3   3   63.29    5.80
   9   3   3   59.29    4.70
   9   3   3   62.39    3.00
  -9   3  -3   63.09    2.80
 -11  -3  -3    5.50    1.90
  11  -3   3    9.40    0.60
  11  -3   3    9.60    1.70
 -11  -3  -3    3.30    2.70
 -11  -3  -3    7.30    0.70
 -11  -3  -3    8.00    0.70
 -11  -3  -3    9.00    0.80
  11  -3   3    8.50    2.30
 -11   3  -3    8.70    0.60
 -11   3  -3   10.30    1.90
 -11   3  -3   13.70    2.80
  11   3   3    9.90    0.80
  11   3   3    9.60    2.40
 -11   3  -3    6.80    0.60
  11   3   3    8.80    0.60
  11   3   3   14.50    3.60
 -11   3  -3    7.90    0.60
  11   3   3    8.00    0.70
  13  -3   3    7.50    1.80
 -13  -3  -3    4.60    0.60
 -13  -3  -3    4.50    2.00
  13  -3   3    5.40    2.40
 -13  -3  -3    4.10    0.60
 -13  -3  -3    4.70    0.60
 -13  -3  -3    5.70    3.30
  13   3   3    4.30    0.60
 -13   3  -3    5.20    0.50
 -13   3  -3    7.30    2.80
 -13   3  -3    4.40    0.50
  13   3   3    3.20    2.80
  13   3   3    4.60    2.00
 -13   3  -3    5.20    0.60
 -13   3  -3    4.40    1.60
  13   3   3    4.70    0.50
 -15  -3  -3   22.30    1.40
 -15  -3  -3   20.20    1.40
 -15  -3  -3   19.00    1.30
  15  -3   3   18.70    3.00
  15  -3   3   27.70    4.50
 -15  -3  -3   27.50    5.50
 -15  -3  -3   21.70    3.80
 -15   3  -3   22.10    1.30
  15   3   3   20.70    1.20
  15   3   3   33.20    4.80
 -15   3  -3   19.40    1.20
  15   3   3   19.20    5.20
 -15   3  -3   21.50    3.20
 -15   3  -3   20.10    1.20
 -15   3  -3   24.20    4.60
  15   3   3   18.80    1.40
 -17  -3  -3   35.20    2.10
  17  -3   3   28.80    3.90
 -17  -3  -3   31.60    5.10
 -17  -3  -3   35.10    2.00
 -17  -3  -3   37.20    2.10
 -17  -3  -3   37.20    7.20
  17  -3   3   32.90    5.80
 -17   3  -3   33.40    5.70
  17   3   3   42.00    7.70
 -17   3  -3   33.00    1.90
  17   3   3   37.10    5.90
 -17   3  -3   34.50    1.90
  17   3   3   34.30    1.80
 -17   3  -3   34.00    4.30
 -17   3  -3   35.90    1.90
  19  -3   3   17.20    5.40
 -19  -3  -3   21.80    1.60
 -19  -3  -3   20.70    7.50
 -19  -3  -3   18.90    4.20
 -19  -3  -3   20.80    1.40
 -19  -3  -3   20.40    1.60
 -19   3  -3   20.40    1.30
 -19   3  -3   21.50    1.30
 -19   3  -3   26.40    4.90
 -19   3  -3   17.10    5.30
 -19   3  -3   17.40    1.40
  20  -4  -3    3.70    1.80
 -20  -4   3    8.70    1.00
 -20  -4   3   10.50    7.20
 -20  -4   3    5.10    2.60
 -20  -4   3    7.50    1.00
  20  -4  -3   11.90    7.90
  20   4  -3   -3.30    5.50
  20   4  -3    8.40    0.80
 -20   4   3   10.80    2.50
 -20   4   3    7.40    0.80
 -20   4   3    7.40    0.80
 -18  -4   3   13.60    1.30
  18  -4  -3   13.70    2.70
  18  -4  -3   17.50    4.30
 -18  -4   3   20.00    5.80
 -18  -4   3   14.90    1.20
 -18  -4   3   10.90    3.20
  18   4  -3   13.60    1.00
 -18   4   3   13.10    1.00
 -18   4   3   14.50    1.00
  18   4  -3   15.70    3.70
 -18   4   3   14.90    2.70
 -18   4   3   14.60    1.00
 -18   4   3   17.50    4.50
  18   4  -3   24.40    6.20
 -16  -4   3    4.40    3.70
  16  -4  -3    5.30    1.70
 -16  -4   3   10.80    2.90
 -16  -4   3    9.30    0.90
 -16  -4   3    7.40    0.80
  16  -4  -3    6.80    2.90
 -16  -4   3    7.30    0.90
 -16   4   3    7.50    1.90
  16   4  -3    8.00    0.70
  16   4  -3    6.10    3.80
 -16   4   3   10.70    3.40
 -16   4   3    8.40    0.70
 -16   4   3    7.10    0.70
  16   4  -3    9.60    2.90
 -16   4   3    7.50    0.70
 -14  -4   3    4.80    0.60
  14  -4  -3    4.40    0.50
 -14  -4   3    8.40    3.60
 -14  -4   3    4.90    0.60
 -14  -4   3    4.30    0.60
  14  -4  -3    4.20    1.40
  14  -4  -3    5.40    2.30
 -14  -4   3    5.10    2.10
  14   4  -3    5.40    2.30
 -14   4   3    5.10    0.50
  14   4  -3    5.00    0.60
  14   4  -3    5.90    0.80
 -14   4   3    5.30    0.50
 -14   4   3    5.00    0.50
 -14   4   3    6.90    2.40
 -14   4   3    3.80    1.40
 -12  -4   3   53.29    2.50
  12  -4  -3   51.59    3.60
  12  -4  -3   47.20    4.20
 -12  -4   3   49.00    2.50
 -12  -4   3   51.69    6.60
  12  -4  -3   45.20    2.30
 -12  -4   3   49.60    2.50
 -12   4   3   52.09    2.30
 -12   4   3   49.60    2.30
  12   4  -3   51.19    5.70
 -12   4   3   57.89    4.50
  12   4  -3   49.00    2.50
 -12   4   3   50.89    3.60
  12   4  -3   48.00    4.60
 -12   4   3   48.10    2.30
  12   4  -3   51.99    2.40
  10  -4  -3   -0.30    1.10
 -10  -4   3    0.30    0.30
 -10  -4   3    0.10    0.20
  10  -4  -3    0.20    0.60
  10  -4  -3    0.40    0.20
 -10  -4   3    0.10    1.10
 -10  -4   3    0.40    0.30
 -10   4   3    0.40    0.20
 -10   4   3    1.00    0.70
  10   4  -3    0.30    0.20
  10   4  -3    0.20    0.30
  10   4  -3    2.40    1.30
 -10   4   3    0.30    0.20
 -10   4   3    0.30    0.20
  10   4  -3   -2.20    1.50
 -10   4   3    2.50    1.40
   8  -4  -3    3.30    0.30
  -8  -4   3    3.20    2.30
  -8  -4   3    2.80    0.40
   8  -4  -3    2.60    1.10
  -8  -4   3    2.50    0.40
  -8  -4   3    2.30    0.40
   8  -4  -3    3.40    0.90
  -8  -4   3    2.40    1.40
  -8   4   3    1.70    0.70
  -8   4   3    3.10    0.30
   8   4  -3    0.50    1.10
   8   4  -3    4.20    1.90
   8   4  -3    2.70    0.40
  -8   4   3    2.90    0.20
  -8   4   3    3.00    0.30
   8   4  -3    3.00    0.40
  -8   4   3    3.70    1.30
   6  -4  -3   36.10    2.30
   6  -4  -3   38.70    1.80
  -6  -4   3   39.80    1.90
  -6  -4   3   41.30    1.90
  -6  -4   3   38.30    4.40
  -6  -4   3   33.40    3.90
  -6   4   3   40.30    1.70
   6   4  -3   38.20    1.90
   6   4  -3   46.10    4.00
  -6   4   3   41.00    1.80
  -6   4   3   36.40    2.30
   6   4  -3   36.90    3.20
  -6   4   3   40.30    2.90
   6   4  -3   40.20    1.90
  -6   4   3   37.60    1.70
  -4  -4   3    3.40    0.30
  -4  -4   3    2.10    0.90
   4  -4  -3    3.50    0.80
  -4  -4   3    3.50    1.30
   4  -4  -3    2.80    0.70
   4   4  -3    1.40    1.20
   4   4  -3    3.50    0.30
  -4   4   3    2.80    0.20
   4   4  -3    3.10    0.30
  -4   4   3    2.60    0.20
   2  -4  -3   68.19    3.70
   2  -4  -3   70.79    3.20
   2  -4  -3   79.49    4.10
  -2  -4   3   77.99    4.20
   2   4  -3   73.29    5.20
  -2   4   3   66.59    4.00
   2   4  -3   77.69    4.20
   0  -4   3  218.08   10.40
   0  -4  -3  220.58   11.30
   0   4  -3  215.48   10.40
   2  -4   3  143.49    6.60
  -2  -4  -3  135.99    7.70
  -2  -4  -3  135.79    7.20
   2   4   3  138.59    7.60
   2   4   3  134.69    7.60
  -2   4  -3  131.09    6.50
  -4  -4  -3   97.19    6.50
  -4  -4  -3  104.49    6.60
   4   4   3  102.49    6.00
  -4   4  -3   90.29    5.20
  -4   4  -3  109.19    4.90
  -4   4  -3  105.29    5.10
  -4   4  -3   99.99    4.80
   4   4   3   98.79    6.60
   6  -4   3   46.10    3.00
  -6  -4  -3   46.10    2.20
   6  -4   3   45.20    2.00
  -6  -4  -3   47.00    4.60
  -6  -4  -3   47.10    2.20
  -6  -4  -3   45.40    2.20
  -6  -4  -3   47.80    3.80
   6   4   3   45.70    2.20
  -6   4  -3   44.50    3.00
  -6   4  -3   46.30    2.00
   6   4   3   43.00    4.20
   6   4   3   46.40    2.20
   6   4   3   45.30    3.70
  -6   4  -3   40.40    2.60
  -6   4  -3   42.80    2.00
   6   4   3   46.70    2.10
  -6   4  -3   47.30    2.00
  -8  -4  -3   -0.90    0.80
  -8  -4  -3   -0.20    0.20
   8  -4   3    0.20    0.20
  -8  -4  -3    0.30    0.30
   8  -4   3    0.60    0.90
  -8  -4  -3    0.10    0.30
   8   4   3    1.50    1.90
  -8   4  -3    0.50    0.20
   8   4   3    0.10    0.20
  -8   4  -3    0.20    0.20
   8   4   3   -0.50    1.00
   8   4   3    0.30    0.30
  -8   4  -3   -0.20    1.00
   8   4   3    0.30    0.20
  -8   4  -3    0.40    0.10
  -8   4  -3   -0.30    0.40
  10  -4   3   72.49    3.30
 -10  -4  -3   71.79    3.40
 -10  -4  -3   70.69    3.40
 -10  -4  -3   67.89    6.40
  10  -4   3   65.19    4.90
 -10  -4  -3   72.49    3.50
  10   4   3   78.59    6.90
 -10   4  -3   76.49    4.50
 -10   4  -3   72.39    3.30
 -10   4  -3   68.39    5.10
  10   4   3   75.39    3.40
 -10   4  -3   71.19    3.30
 -10   4  -3   71.29    3.20
  10   4   3   71.59    5.60
  10   4   3   74.99    3.40
  10   4   3   73.69    3.50
 -12  -4  -3   80.89    3.90
 -12  -4  -3   86.49    3.90
  12  -4   3   79.49    5.10
 -12  -4  -3   95.59    6.80
  12  -4   3   80.99    5.90
 -12  -4  -3   67.69    7.40
 -12  -4  -3   81.59    4.00
 -12   4  -3   85.09    3.80
 -12   4  -3   83.09    3.80
 -12   4  -3   82.99    5.30
 -12   4  -3   78.79    3.70
  12   4   3   90.39    6.60
  12   4   3   79.09    3.90
  12   4   3   86.79    3.80
  12   4   3   88.49    4.00
 -12   4  -3   77.79    6.10
 -14  -4  -3    0.20    0.50
 -14  -4  -3    0.70    0.50
  14  -4   3   -2.80    2.00
 -14  -4  -3    0.90    0.50
 -14  -4  -3    2.20    3.50
 -14  -4  -3    1.90    1.80
 -14   4  -3    1.10    0.30
 -14   4  -3    1.20    0.40
 -14   4  -3    1.50    1.10
  14   4   3    1.10    1.70
  14   4   3    0.30    0.40
  14   4   3    4.40    3.20
  14   4   3    0.70    0.30
 -14   4  -3    2.30    2.50
 -16  -4  -3    6.80    0.70
 -16  -4  -3    6.50    0.90
 -16  -4  -3    5.90    2.50
 -16  -4  -3    6.20    0.80
 -16  -4  -3    9.60    5.00
  16  -4   3    1.90    2.90
 -16   4  -3    5.60    0.70
 -16   4  -3    7.20    0.60
 -16   4  -3    4.10    1.60
  16   4   3    2.60    4.30
 -16   4  -3    6.60    3.40
  16   4   3    7.70    0.90
  16   4   3    5.10    0.60
  16   4   3    2.40    2.00
 -16   4  -3    5.40    0.60
 -18  -4  -3    9.40    1.10
 -18  -4  -3   -5.90    5.00
 -18  -4  -3    7.50    0.90
  18  -4   3    5.80    4.00
 -18  -4  -3    7.30    2.90
 -18  -4  -3   10.50    1.00
 -18   4  -3    6.40    0.70
  18   4   3    2.20    1.80
 -18   4  -3    7.50    2.10
 -18   4  -3    6.30    0.80
 -18   4  -3    8.50    0.90
  18   4   3    8.00    0.70
 -18   4  -3   11.60    4.20
  18   4   3   -3.20    4.60
 -19  -5   3    5.30    2.90
 -19  -5   3    5.80    0.90
 -19  -5   3    6.10    0.90
  19  -5  -3    5.00    1.60
  19  -5  -3    5.60    4.40
 -19   5   3    5.70    0.70
 -19   5   3    5.60    0.60
 -19   5   3    7.30    2.00
  19   5  -3    4.70    6.60
 -19   5   3    5.90    3.70
  19   5  -3    3.50    2.30
  17  -5  -3    0.50    1.00
 -17  -5   3   -7.20    3.70
 -17  -5   3   -0.30    0.40
 -17  -5   3   -0.30    1.40
  17  -5  -3    0.20    2.60
 -17   5   3   -0.40    0.30
  17   5  -3   -1.60    1.20
  17   5  -3    1.20    4.40
 -17   5   3   -0.20    1.00
 -17   5   3    0.40    0.30
 -17   5   3   -0.60    0.30
 -17   5   3   -0.60    2.50
  17   5  -3    0.00    0.30
 -15  -5   3    0.40    0.40
 -15  -5   3    0.50    0.40
  15  -5  -3    2.70    1.20
  15  -5  -3   -1.20    2.10
 -15  -5   3    1.80    3.70
 -15  -5   3   -1.40    1.50
  15  -5  -3    1.30    0.30
 -15  -5   3   -0.20    0.40
 -15   5   3    0.30    0.30
  15   5  -3   -3.10    2.30
  15   5  -3    0.70    1.50
 -15   5   3    0.00    0.30
  15   5  -3    0.70    0.40
 -15   5   3   -1.50    2.00
 -15   5   3    1.10    1.10
 -15   5   3    0.70    0.30
 -13  -5   3   20.60    1.40
  13  -5  -3   21.40    1.10
  13  -5  -3   25.20    2.60
 -13  -5   3   19.10    4.80
 -13  -5   3   22.60    1.30
 -13  -5   3   23.40    1.40
 -13  -5   3   24.70    4.10
  13  -5  -3   23.80    3.40
  13   5  -3   25.90    4.00
  13   5  -3   21.60    1.30
 -13   5   3   23.10    1.30
 -13   5   3   23.60    3.30
 -13   5   3   22.40    1.20
 -13   5   3   21.70    1.20
  13   5  -3   23.40    1.40
 -13   5   3   24.10    2.60
 -11  -5   3    4.70    0.60
  11  -5  -3    3.80    1.60
 -11  -5   3    4.40    0.60
  11  -5  -3    4.80    1.10
 -11  -5   3    7.80    3.10
  11  -5  -3    4.10    0.40
 -11  -5   3    3.00    0.50
 -11  -5   3    4.40    1.80
 -11   5   3    4.80    0.40
 -11   5   3    4.40    1.10
 -11   5   3    5.10    0.40
  11   5  -3    3.40    0.50
  11   5  -3    4.30    2.70
  11   5  -3    4.00    0.50
  11   5  -3    4.90    1.90
 -11   5   3    4.00    0.40
 -11   5   3    2.20    1.40
   9  -5  -3    4.10    1.20
   9  -5  -3    3.10    0.80
   9  -5  -3    3.30    0.30
  -9  -5   3    4.40    0.50
  -9  -5   3    6.50    2.60
  -9  -5   3    3.40    0.50
  -9  -5   3    4.50    1.60
  -9  -5   3    4.20    0.40
  -9   5   3    4.10    0.30
  -9   5   3    3.80    0.30
   9   5  -3    4.60    0.50
  -9   5   3    3.50    1.20
  -9   5   3    3.70    0.30
   9   5  -3    3.00    1.60
  -9   5   3    3.60    0.90
   9   5  -3    4.80    0.50
   9   5  -3    4.20    2.20
   7  -5  -3    4.50    1.00
   7  -5  -3    3.80    0.30
  -7  -5   3    4.00    2.20
  -7  -5   3    3.90    1.60
   7  -5  -3    3.50    0.70
  -7  -5   3    4.40    0.50
  -7  -5   3    4.20    0.50
  -7   5   3    4.50    0.30
   7   5  -3    3.20    0.40
   7   5  -3    3.20    0.40
  -7   5   3    4.10    0.30
   7   5  -3    3.90    1.70
   7   5  -3    2.60    1.80
  -7   5   3    3.60    0.30
  -7   5   3    4.70    0.80
  -7   5   3    5.30    1.20
  -5  -5   3   65.59    2.80
  -5  -5   3   62.39    4.30
   5  -5  -3   58.19    3.40
   5  -5  -3   58.99    3.10
  -5  -5   3   51.69    4.80
   5  -5  -3   60.09    3.30
  -5  -5   3   64.59    2.80
   5  -5  -3   62.89    2.70
   5   5  -3   60.79    2.80
   5   5  -3   52.59    4.60
  -5   5   3   63.19    2.70
   5   5  -3   51.29    4.10
   5   5  -3   62.59    2.80
  -5   5   3   60.19    2.60
  -3  -5   3   11.60    0.60
  -3  -5   3    9.40    0.60
   3  -5  -3   10.30    1.00
   3  -5  -3    9.60    0.50
  -3  -5   3   13.20    2.20
   3  -5  -3    8.80    1.30
  -3  -5   3   10.20    1.60
   3   5  -3    9.90    1.60
  -3   5   3    9.50    0.50
  -3   5   3    9.80    1.30
   3   5  -3    7.00    1.70
   3   5  -3    9.40    0.60
  -3   5   3    9.30    0.50
   3   5  -3   11.20    0.60
  -1  -5   3  176.88    8.40
   1  -5  -3  168.88    8.60
  -1  -5   3  169.98    8.80
  -1   5   3  174.78    8.20
   1   5  -3  174.88    8.40
   1   5  -3  150.68    8.70
  -1   5   3  171.18    8.60
  -1  -5  -3    4.20    0.30
   1  -5   3    4.20    0.80
   1  -5   3    5.40    1.00
  -1  -5  -3    6.20    1.20
  -1  -5  -3    4.50    0.40
  -1  -5  -3    5.30    0.40
   1  -5   3    4.50    0.30
  -1  -5  -3    3.60    1.40
   1   5   3    5.70    0.40
   1   5   3    5.40    0.40
  -1   5  -3    3.30    0.70
  -1   5  -3    4.50    0.30
  -1   5  -3    3.30    0.90
   1   5   3    6.20    1.20
   1   5   3    5.40    1.30
  -3  -5  -3   17.10    0.90
  -3  -5  -3   18.40    0.90
   3  -5   3   15.90    0.80
  -3  -5  -3   15.30    2.80
  -3  -5  -3   18.20    0.90
  -3  -5  -3   17.40    2.30
   3   5   3   15.70    0.90
   3   5   3   16.10    0.90
   3   5   3   16.40    2.70
  -3   5  -3   17.80    1.50
   3   5   3   17.00    0.90
  -3   5  -3   16.30    1.10
  -3   5  -3   15.20    1.40
   3   5   3   13.50    2.00
  -3   5  -3   15.80    0.80
   5  -5   3   80.29    3.60
  -5  -5  -3   86.29    6.40
  -5  -5  -3   84.69    3.80
  -5  -5  -3   75.59    5.30
  -5  -5  -3   81.19    3.80
   5   5   3   85.99    3.80
  -5   5  -3   83.39    4.20
  -5   5  -3   90.09    4.00
   5   5   3   80.29    5.40
  -5   5  -3   81.59    4.00
  -5   5  -3   84.59    4.20
  -5   5  -3   80.29    3.60
   5   5   3   84.19    3.80
   5   5   3   82.99    3.80
  -5   5  -3   84.79    3.60
   7  -5   3   73.39    4.00
  -7  -5  -3   79.39    5.30
   7  -5   3   70.79    3.10
  -7  -5  -3   72.09    3.30
  -7  -5  -3   71.19    3.30
  -7  -5  -3   75.99    6.00
   7   5   3   74.69    5.20
   7   5   3   67.59    3.30
   7   5   3   71.59    6.10
  -7   5  -3   72.89    3.70
   7   5   3   74.39    3.30
  -7   5  -3   66.29    4.00
  -7   5  -3   67.59    3.10
  -7   5  -3   69.89    3.10
  -7   5  -3   71.49    3.10
   7   5   3   68.29    3.30
  -9  -5  -3    0.50    1.20
  -9  -5  -3    2.50    0.50
  -9  -5  -3    4.70    2.60
  -9  -5  -3    1.60    0.40
   9  -5   3    2.40    1.20
  -9  -5  -3    1.60    0.30
   9   5   3    4.40    1.70
  -9   5  -3    3.00    0.30
   9   5   3    2.10    0.40
   9   5   3    2.80    0.50
  -9   5  -3    2.50    0.20
  -9   5  -3    2.70    0.30
   9   5   3    2.40    2.30
  -9   5  -3    2.30    1.20
  -9   5  -3    2.30    0.70
   9   5   3    2.90    0.40
  11  -5   3    4.40    1.60
 -11  -5  -3    2.00    0.40
 -11  -5  -3    1.20    1.70
 -11  -5  -3    2.20    0.50
 -11  -5  -3    0.90    0.40
  11   5   3    2.30    0.40
 -11   5  -3    2.40    0.30
 -11   5  -3    2.10    0.30
 -11   5  -3    1.80    0.30
 -11   5  -3    2.30    0.90
  11   5   3    1.20    0.40
  11   5   3    2.10    0.50
 -11   5  -3    3.90    1.70
  11   5   3   -0.60    1.20
 -13  -5  -3   44.40    6.10
 -13  -5  -3   45.30    2.30
  13  -5   3   44.80    4.30
 -13  -5  -3   46.50    2.40
 -13  -5  -3   55.79    7.50
 -13  -5  -3   43.20    2.40
 -13   5  -3   45.90    2.20
 -13   5  -3   45.60    2.20
 -13   5  -3   46.00    4.50
 -13   5  -3   45.00    3.50
  13   5   3   41.30    5.90
  13   5   3   43.30    3.00
  13   5   3   46.20    2.30
 -13   5  -3   45.40    2.10
  13   5   3   47.20    7.10
  13   5   3   40.70    2.30
 -15  -5  -3    0.40    0.50
 -15  -5  -3   -2.40    3.70
 -15  -5  -3    0.60    0.40
 -15  -5  -3    0.70    1.80
  15  -5   3   -1.80    2.20
 -15  -5  -3    1.10    0.50
 -15   5  -3    2.10    1.10
  15   5   3    1.40    1.80
  15   5   3    4.50    4.40
  15   5   3    0.60    0.30
 -15   5  -3    0.00    0.20
  15   5   3    0.60    0.40
 -15   5  -3    0.60    0.30
 -15   5  -3    0.20    0.30
 -15   5  -3    0.20    2.50
 -17  -5  -3    0.10    0.40
 -17  -5  -3    0.10    0.40
 -17  -5  -3    1.40    2.10
 -17  -5  -3   -0.20    0.50
 -17  -5  -3    2.50    6.10
 -17   5  -3    0.70    1.10
  17   5   3    8.00    5.50
 -17   5  -3    0.20    0.30
 -17   5  -3    0.20    0.30
  17   5   3    0.80    1.80
 -17   5  -3    0.00    0.40
  19  -5   3    6.50    4.40
 -19  -5  -3    6.80    1.00
 -19  -5  -3   10.30    3.30
 -19  -5  -3   -3.20    6.90
 -19   5  -3    8.20    4.60
 -19   5  -3    8.40    0.80
 -19   5  -3    6.30    1.90
 -19   5  -3    8.70    0.80
 -19   5  -3    8.10    0.80
 -20  -6   3    5.50    1.00
  20  -6  -3    6.20    3.80
 -20  -6   3    8.10    3.20
  20  -6  -3    4.60    1.60
 -20  -6   3    5.00    0.90
 -20  -6   3   15.90    7.50
 -20   6   3    6.20    1.70
 -20   6   3    7.00    0.70
 -20   6   3   -0.10    3.80
  20   6  -3   -4.90    6.80
 -20   6   3    7.10    0.60
 -18  -6   3    8.70    6.00
  18  -6  -3    1.70    1.10
 -18  -6   3    2.60    0.70
  18  -6  -3    4.60    3.00
 -18  -6   3    3.10    0.70
 -18  -6   3    3.70    2.20
  18   6  -3    0.20    3.80
 -18   6   3    2.90    0.40
 -18   6   3    3.10    0.50
 -18   6   3    4.20    3.00
 -18   6   3    3.70    1.40
  18   6  -3    2.40    2.20
 -18   6   3    2.70    0.50
  16  -6  -3    5.50    1.40
 -16  -6   3    2.50    0.60
 -16  -6   3    1.20    4.20
  16  -6  -3    2.40    2.30
 -16  -6   3    2.90    0.60
 -16  -6   3    8.40    2.90
 -16   6   3    3.70    0.50
  16   6  -3    4.80    2.40
 -16   6   3    3.00    0.40
 -16   6   3    3.60    1.30
  16   6  -3    2.00    4.00
 -16   6   3    5.70    2.40
 -16   6   3    3.80    0.70
  16   6  -3    4.40    0.60
  14  -6  -3   27.30    3.30
 -14  -6   3   21.30    1.40
 -14  -6   3   21.50    1.30
  14  -6  -3   19.70    2.20
 -14  -6   3   18.20    1.40
 -14  -6   3   21.90    4.00
 -14  -6   3   26.90    5.30
 -14   6   3   19.50    1.20
  14   6  -3   21.50    1.30
  14   6  -3   19.40    5.00
  14   6  -3   22.00    1.40
 -14   6   3   19.50    1.10
 -14   6   3   22.90    3.20
 -14   6   3   22.80    2.50
 -14   6   3   19.50    1.10
  14   6  -3   26.10    4.20
  12  -6  -3    5.70    1.10
 -12  -6   3    4.50    0.60
 -12  -6   3    7.00    2.20
 -12  -6   3    5.50    0.80
  12  -6  -3    6.00    0.40
  12  -6  -3    6.40    1.60
 -12  -6   3    5.90    2.60
 -12  -6   3    6.60    0.60
  12   6  -3    5.70    3.10
  12   6  -3    6.10    0.70
 -12   6   3    6.70    1.70
 -12   6   3    5.80    0.50
  12   6  -3    9.60    2.70
 -12   6   3    5.60    0.50
 -12   6   3    7.70    1.30
  12   6  -3    5.00    0.60
 -12   6   3    5.40    0.50
 -10  -6   3   78.89    3.70
  10  -6  -3   74.69    3.40
 -10  -6   3   83.59    3.70
  10  -6  -3   70.09    4.00
  10  -6  -3   81.59    4.50
 -10  -6   3   82.89    7.30
 -10  -6   3   83.79    6.10
 -10   6   3   76.49    3.40
  10   6  -3   81.19    3.70
 -10   6   3   78.89    4.20
 -10   6   3   76.59    3.40
  10   6  -3   82.09    3.60
 -10   6   3   74.69    3.40
  10   6  -3   72.59    6.90
  10   6  -3   68.59    5.70
 -10   6   3   77.39    4.60
  -8  -6   3  144.09    9.00
  -8  -6   3  161.18    6.90
  -8  -6   3  152.78   10.10
   8  -6  -3  150.48    7.10
   8  -6  -3  151.58    7.30
   8   6  -3  147.49    9.80
   8   6  -3  159.58    9.10
   6  -6  -3   94.99    5.00
  -6  -6   3  101.79    6.50
   6  -6  -3  103.79    4.40
   6  -6  -3   99.09    5.00
  -6  -6   3  107.89    4.60
  -6  -6   3  107.19    7.40
   6  -6  -3   98.89    4.80
   6   6  -3  106.89    4.60
   6   6  -3   86.99    7.00
   6   6  -3  101.89    6.40
   6   6  -3  105.99    4.60
  -4  -6   3    9.40    1.90
  -4  -6   3    9.80    2.40
  -4  -6   3    8.20    0.60
   4  -6  -3    7.90    1.20
   4  -6  -3    7.80    0.40
  -4  -6   3    7.50    0.60
   4  -6  -3    7.30    0.40
   4  -6  -3    6.60    0.90
  -4   6   3    6.80    0.40
   4   6  -3    6.90    0.50
   4   6  -3    8.20    2.10
   4   6  -3    6.60    0.60
  -4   6   3    7.40    0.40
   4   6  -3    7.30    1.60
  -2  -6   3  174.38    8.80
  -2  -6   3  169.68    9.40
   2  -6  -3  166.28    8.70
   2  -6  -3  166.48    8.20
   2   6  -3  171.38    9.40
   2   6  -3  175.58    8.80
  -2   6   3  178.28    8.70
   0  -6  -3  196.78    9.10
   0  -6  -3  173.68    9.50
   0  -6   3  182.58    8.80
   0  -6   3  179.98    9.20
   0   6  -3  176.48    8.80
   0   6   3  180.88    9.00
   0   6   3  182.18    9.60
   0   6  -3  172.48    9.20
   2  -6   3  342.87   15.60
  -2  -6  -3  333.37   17.00
   2   6   3  333.97   17.10
  -2   6  -3  348.07   15.70
   2   6   3  352.96   16.40
  -4  -6  -3  156.58    8.40
  -4  -6  -3  150.78    9.20
  -4   6  -3  152.08    6.90
  -4   6  -3  142.49    6.90
   4   6   3  158.18    8.40
   4   6   3  144.49    9.10
  -6  -6  -3    1.00    1.20
  -6  -6  -3    0.90    0.30
  -6  -6  -3    1.50    1.90
  -6  -6  -3    0.30    0.20
  -6  -6  -3    0.80    0.30
  -6   6  -3    1.00    0.20
   6   6   3    0.70    0.30
   6   6   3    0.50    1.40
   6   6   3    1.00    0.30
   6   6   3    1.50    1.10
  -6   6  -3    0.70    0.40
  -6   6  -3    0.70    0.30
  -6   6  -3    0.90    0.20
   6   6   3    0.70    0.30
  -8  -6  -3    6.30    0.60
  -8  -6  -3    6.80    0.70
  -8  -6  -3    7.10    2.10
  -8  -6  -3    5.30    0.60
  -8  -6  -3    5.30    2.60
   8   6   3    6.30    0.60
  -8   6  -3    5.80    0.40
   8   6   3    6.60    1.80
   8   6   3    7.10    0.60
  -8   6  -3    5.70    0.80
   8   6   3    6.80    0.70
  -8   6  -3    5.40    0.40
  -8   6  -3    5.50    0.30
   8   6   3    5.60    2.40
  -8   6  -3    6.50    1.10
 -10  -6  -3    1.90    0.50
 -10  -6  -3    1.10    2.30
 -10  -6  -3    0.70    1.30
  10  -6   3    0.70    1.00
 -10  -6  -3    1.60    0.40
 -10  -6  -3    1.30    0.40
 -10   6  -3    1.40    0.60
  10   6   3    1.20    0.50
 -10   6  -3    1.60    0.20
  10   6   3    1.80    0.40
 -10   6  -3    1.50    0.20
 -10   6  -3    0.50    1.20
  10   6   3    1.90    1.30
  10   6   3    2.50    0.50
 -10   6  -3    1.40    0.20
  10   6   3   -0.40    1.80
 -12  -6  -3   18.10    1.20
 -12  -6  -3   29.70    5.60
 -12  -6  -3   16.60    3.30
 -12  -6  -3   18.50    1.30
 -12  -6  -3   17.90    1.50
  12  -6   3   19.50    2.60
  12   6   3   17.90    1.20
 -12   6  -3   16.10    1.90
  12   6   3   17.40    1.30
  12   6   3   18.20    1.10
  12   6   3   27.80    5.60
 -12   6  -3   18.00    1.00
 -12   6  -3   23.30    2.80
  12   6   3   14.70    3.30
 -12   6  -3   17.90    1.00
 -14  -6  -3   19.20    3.90
 -14  -6  -3   19.50    5.40
 -14  -6  -3   15.70    1.30
 -14  -6  -3   15.70    1.10
 -14   6  -3   13.60    0.90
 -14   6  -3   16.00    1.10
  14   6   3   14.50    3.40
  14   6   3   16.90    1.10
  14   6   3   18.40    1.30
 -14   6  -3   20.70    3.20
  14   6   3   25.70    5.80
 -14   6  -3   14.20    2.80
 -16  -6  -3   17.90    1.40
 -16  -6  -3   19.00    1.40
 -16  -6  -3   11.70    6.00
 -16  -6  -3   19.60    1.30
  16  -6   3   21.90    3.70
 -16  -6  -3   18.20    4.20
  16   6   3   27.60    6.80
 -16   6  -3   17.40    2.40
 -16   6  -3   25.20    3.90
 -16   6  -3   18.40    1.10
  16   6   3   18.30    1.40
 -16   6  -3   18.70    1.10
  16   6   3   15.40    3.90
 -16   6  -3   17.90    1.10
 -18  -6  -3   -1.00    1.50
 -18  -6  -3    0.20    0.50
 -18  -6  -3   -3.50    6.20
 -18  -6  -3    0.50    0.50
  18  -6   3    0.60    3.20
 -18  -6  -3    0.40    0.50
 -18   6  -3    0.20    0.90
 -18   6  -3    0.30    0.30
  18   6   3   -0.60    0.40
 -18   6  -3    0.10    0.30
 -18   6  -3    2.30    3.50
  18   6   3    1.50    6.20
 -18   6  -3   -0.30    0.30
 -19  -7   3   18.00    1.40
  19  -7  -3   14.70    3.40
 -19  -7   3   37.90    9.10
 -19  -7   3   14.70    1.40
 -19  -7   3   15.60    4.00
 -19   7   3   14.20    0.90
  19   7  -3    0.80    6.10
 -19   7   3   14.70    1.00
 -19   7   3   17.00    3.70
 -19   7   3   16.60    2.20
 -17  -7   3    4.10    2.40
  17  -7  -3    1.70    0.90
  17  -7  -3    1.90    2.20
 -17  -7   3    7.00    5.40
 -17  -7   3    3.70    0.80
 -17  -7   3    3.00    0.70
  17   7  -3    0.80    2.00
 -17   7   3    5.70    2.40
 -17   7   3    3.20    0.40
 -17   7   3    4.80    0.50
  17   7  -3   -3.70    4.80
 -17   7   3    3.30    1.10
 -17   7   3    3.30    0.40
 -15  -7   3   -0.10    0.40
 -15  -7   3   -1.30    1.40
 -15  -7   3    4.00    4.00
  15  -7  -3    0.80    1.50
  15  -7  -3    0.50    0.70
 -15  -7   3    0.10    0.40
 -15   7   3    0.60    0.20
  15   7  -3    0.10    3.80
  15   7  -3   -0.20    1.70
 -15   7   3   -0.60    1.80
  15   7  -3   -0.20    0.30
  15   7  -3    0.30    0.40
 -15   7   3   -0.10    0.20
 -15   7   3    0.10    0.20
 -15   7   3   -0.30    0.70
 -13  -7   3    3.50    0.60
 -13  -7   3    2.50    0.60
 -13  -7   3    5.80    2.30
  13  -7  -3    3.20    1.30
 -13  -7   3    4.10    3.50
 -13   7   3    2.70    0.30
  13   7  -3    1.60    1.90
 -13   7   3    2.60    0.30
 -13   7   3    2.10    1.40
 -13   7   3    3.40    0.30
  13   7  -3    6.20    3.70
  13   7  -3    4.40    0.60
  13   7  -3    2.90    0.50
 -11  -7   3    8.10    0.80
  11  -7  -3    8.70    1.20
 -11  -7   3    7.30    2.30
  11  -7  -3    5.70    0.80
 -11  -7   3    7.80    0.80
 -11  -7   3    6.60    3.10
 -11   7   3    6.80    0.50
  11   7  -3    8.60    0.80
 -11   7   3    6.90    0.50
  11   7  -3    8.50    0.70
  11   7  -3    9.40    3.60
 -11   7   3    7.50    0.50
  11   7  -3    6.80    2.20
   9  -7  -3   58.19    3.00
   9  -7  -3   53.89    2.80
  -9  -7   3   67.69    3.00
   9  -7  -3   57.69    3.00
  -9  -7   3   60.39    6.00
  -9  -7   3   63.69    3.00
  -9  -7   3   68.59    5.30
   9   7  -3   64.19    5.20
   9   7  -3   61.79    6.20
  -9   7   3   64.39    2.70
   9   7  -3   61.59    3.00
   9   7  -3   66.49    2.90
  -9   7   3   61.49    2.70
  -7  -7   3   79.59    3.60
  -7  -7   3   77.89    6.60
   7  -7  -3   72.49    3.60
  -7  -7   3   79.49    3.90
   7  -7  -3   78.79    3.50
   7  -7  -3   70.39    3.40
  -7  -7   3   69.89    5.40
   7   7  -3   67.99    6.30
   7   7  -3   73.59    3.50
   7   7  -3   80.69    3.50
   7   7  -3   79.59    5.60
   5  -7  -3   74.59    3.90
  -5  -7   3   87.39    6.50
   5  -7  -3   79.59    3.50
   5  -7  -3   75.89    4.20
   5  -7  -3   79.39    3.50
  -5  -7   3   88.69    5.60
   5  -7  -3   75.99    4.20
  -5  -7   3   82.89    3.70
  -5  -7   3   83.59    3.70
   5  -7  -3   81.79    4.00
   5   7  -3   78.19    6.10
   5   7  -3   81.49    3.70
  -5   7   3   76.29    3.50
   5   7  -3   89.69    3.80
  -5   7   3   76.39    3.50
   5   7  -3   81.59    5.40
   3  -7  -3   20.40    2.10
  -3  -7   3   20.60    1.10
  -3  -7   3   19.70    2.60
  -3  -7   3   20.30    3.10
  -3  -7   3   19.40    1.10
   3  -7  -3   19.20    1.00
   3  -7  -3   19.00    0.90
   3  -7  -3   19.70    1.70
   3   7  -3   18.40    1.00
  -3   7   3   15.70    2.00
  -3   7   3   19.20    0.90
   3   7  -3   23.30    2.70
  -3   7   3   17.90    1.00
   3   7  -3   23.00    3.50
   3   7  -3   20.60    1.00
  -1  -7   3    0.00    0.20
   1  -7  -3   -0.10    0.70
   1  -7  -3    1.30    1.10
   1  -7  -3    0.00    0.20
   1  -7  -3   -0.10    0.20
  -1  -7   3   -0.20    1.20
  -1  -7   3   -0.60    0.70
  -1   7   3    0.80    0.80
   1   7  -3    0.20    1.20
  -1   7   3    0.10    0.20
   1   7  -3    0.10    0.80
   1   7  -3    0.20    0.20
  -1   7   3    0.20    0.20
  -1   7   3    1.20    1.20
  -1  -7  -3   41.40    3.90
  -1  -7  -3   45.80    2.10
  -1  -7  -3   41.30    2.10
   1  -7   3   47.10    2.90
  -1  -7  -3   44.80    2.10
   1  -7   3   42.60    2.00
  -1  -7  -3   43.90    3.40
   1  -7   3   47.20    2.00
   1  -7   3   43.00    3.30
  -1   7  -3   47.20    2.90
   1   7   3   47.20    3.40
   1   7   3   45.70    4.00
  -1   7  -3   40.30    3.20
   1   7   3   46.30    2.10
  -1   7  -3   46.30    2.00
   1   7   3   44.60    2.10
   3  -7   3  874.61   38.40
  -3  -7  -3  870.21   40.60
  -3   7  -3  865.01   38.40
   3   7   3  898.31   40.70
  -5  -7  -3    0.30    0.30
  -5  -7  -3   -0.80    1.60
  -5  -7  -3    0.70    0.30
  -5  -7  -3    0.40    0.20
  -5  -7  -3    0.10    1.10
   5   7   3    0.10    1.10
   5   7   3    0.50    0.20
   5   7   3   -2.90    1.40
   5   7   3    0.30    0.20
   5   7   3    0.40    0.30
  -7  -7  -3   97.49    4.80
  -7  -7  -3   81.49    7.40
  -7  -7  -3   96.49    4.50
  -7  -7  -3   97.79    4.40
  -7  -7  -3   86.29    6.40
   7   7   3   97.59    4.40
   7   7   3   98.79    4.40
   7   7   3   92.39    7.40
   7   7   3   95.49    4.40
   7   7   3   91.09    6.40
  -9  -7  -3   22.40    4.70
  -9  -7  -3   14.90    1.10
  -9  -7  -3   16.20    3.20
  -9  -7  -3   15.30    1.10
  -9  -7  -3   14.00    1.00
   9   7   3   16.50    1.10
   9   7   3   15.40    1.00
   9   7   3   16.50    1.10
   9   7   3   17.20    4.10
   9   7   3   17.40    3.10
  -9   7  -3   15.70    0.70
 -11  -7  -3   10.80    0.90
 -11  -7  -3    9.20    3.80
 -11  -7  -3   12.10    2.90
 -11  -7  -3   12.00    0.90
 -11  -7  -3   12.10    1.10
 -11   7  -3   12.50    0.70
  11   7   3   12.40    1.00
  11   7   3   13.80    3.20
  11   7   3   10.90    0.90
 -11   7  -3   12.00    0.70
 -11   7  -3   12.20    0.60
  11   7   3   10.70    1.00
  11   7   3    8.50    3.80
 -11   7  -3   12.20    1.50
 -13  -7  -3   50.69    7.90
 -13  -7  -3   55.59    6.30
 -13  -7  -3   42.60    2.30
 -13  -7  -3   42.10    2.40
 -13  -7  -3   46.10    2.40
 -13   7  -3   42.50    2.00
  13   7   3   32.30    5.00
  13   7   3   44.80    2.40
 -13   7  -3   42.80    3.40
  13   7   3   41.40    2.30
  13   7   3   38.00    6.80
  13   7   3   42.90    2.20
 -13   7  -3   43.80    2.70
 -13   7  -3   44.10    2.00
 -15  -7  -3    9.50    0.90
 -15  -7  -3    6.80    2.60
 -15  -7  -3    9.60    1.00
  15  -7   3    9.50    2.20
 -15  -7  -3   10.20    1.10
 -15  -7  -3    8.80    4.50
  15   7   3   11.00    1.10
 -15   7  -3    8.00    0.60
 -15   7  -3    8.50    0.70
  15   7   3    8.60    5.20
 -15   7  -3    9.20    1.40
 -15   7  -3    9.90    2.30
 -15   7  -3    8.00    0.60
  15   7   3    6.60    2.60
 -17  -7  -3    7.40    6.40
 -17  -7  -3    2.50    2.40
  17  -7   3    4.60    2.50
 -17  -7  -3    5.30    0.90
 -17  -7  -3    5.70    0.80
 -17  -7  -3    4.80    0.80
  17   7   3    7.10    2.80
 -17   7  -3    5.70    0.50
 -17   7  -3    5.20    0.50
 -17   7  -3    4.30    2.60
 -17   7  -3    5.00    0.60
 -17   7  -3    5.60    1.20
  17   7   3    4.90    6.20
 -19  -7  -3    1.50    8.10
 -19   7  -3    8.10    4.40
 -19   7  -3    7.20    2.00
 -19   7  -3    9.30    0.70
 -18  -8   3    3.10    0.70
 -18  -8   3    3.50    0.70
 -18  -8   3   -5.50    6.00
 -18  -8   3    5.60    2.60
  18  -8  -3    4.00    1.50
  18   8  -3    1.00    2.10
  18   8  -3    4.30    6.70
 -18   8   3    2.60    0.40
 -18   8   3    3.00    0.40
 -16  -8   3   -0.60    0.40
 -16  -8   3    0.80    1.40
  16  -8  -3   -1.30    1.10
 -16  -8   3   -0.70    0.40
 -16  -8   3    1.10    3.70
  16   8  -3   -3.80    4.70
 -16   8   3    0.10    0.20
  16   8  -3   -2.30    1.40
 -16   8   3   -0.20    0.20
 -14  -8   3    5.10    3.90
 -14  -8   3    1.60    0.50
 -14  -8   3    5.20    2.40
 -14  -8   3    2.60    0.60
  14   8  -3    2.40    0.60
 -14   8   3    1.90    0.20
  14   8  -3    1.60    3.90
 -14   8   3    1.60    0.20
  14   8  -3    1.90    0.50
  14   8  -3    4.40    2.20
 -14   8   3    1.80    0.30
 -12  -8   3   24.40    5.00
 -12  -8   3   17.50    1.20
 -12  -8   3   17.60    3.50
 -12  -8   3   16.70    1.30
  12   8  -3   14.70    3.30
  12   8  -3   19.50    1.20
  12   8  -3   19.00    1.20
 -12   8   3   18.00    0.90
  12   8  -3   24.10    5.40
 -10  -8   3   15.50    3.20
 -10  -8   3   15.10    1.00
 -10  -8   3   22.30    4.60
 -10  -8   3   13.90    1.00
  10   8  -3   12.50    0.90
  10   8  -3   13.70    1.00
 -10   8   3   11.30    0.60
  10   8  -3   17.20    4.30
  10   8  -3   16.10    3.20
 -10   8   3   12.50    0.60
  -8  -8   3  204.18   11.70
  -8  -8   3  209.48    9.20
  -8  -8   3  202.38   12.80
   8   8  -3  204.28   11.70
   8   8  -3  204.78   12.80
   8   8  -3  208.28    9.10
  -6  -8   3   70.49    5.10
  -6  -8   3   65.99    5.80
  -6  -8   3   69.69    3.20
  -6  -8   3   67.69    3.20
   6  -8  -3   66.79    3.30
   6  -8  -3   63.79    3.40
   6  -8  -3   64.29    3.50
   6  -8  -3   62.69    3.20
   6   8  -3   71.29    3.20
   6   8  -3   72.79    5.90
  -6   8   3   65.39    2.90
   6   8  -3   70.29    3.10
  -6   8   3   66.59    2.90
   6   8  -3   71.49    5.10
   4  -8  -3   93.49    5.00
  -4  -8   3   95.89    4.40
  -4  -8   3   96.49    6.20
  -4  -8   3  100.39    4.40
  -4  -8   3  108.19    7.30
   4  -8  -3   98.19    5.40
   4  -8  -3   96.99    4.30
   4  -8  -3  102.19    4.30
   4   8  -3  106.59    4.70
   4   8  -3   85.39    6.70
  -4   8   3   94.99    4.30
  -4   8   3   95.19    4.30
   4   8  -3  109.59    6.30
   4   8  -3   96.39    4.40
  -4   8   3   92.89    5.30
   2  -8  -3    8.50    0.80
   2  -8  -3    9.30    1.40
  -2  -8   3   10.60    1.90
   2  -8  -3    9.60    1.90
   2  -8  -3   10.20    0.60
  -2  -8   3    8.40    2.20
  -2  -8   3    8.60    0.60
   2   8  -3    8.90    0.60
  -2   8   3    8.30    0.50
   2   8  -3    8.50    0.60
  -2   8   3   10.10    1.50
  -2   8   3    8.70    0.60
   2   8  -3    6.50    1.90
   2   8  -3    9.50    1.80
  -2   8   3   10.70    2.00
   0  -8  -3  201.28   10.70
   0  -8  -3  189.88    9.90
   0  -8   3  194.68    9.80
   0  -8   3  191.88   10.30
   0   8  -3  190.98   10.30
   0   8   3  202.68   10.80
   0   8  -3  198.08    9.80
   0   8   3  204.58   10.10
  -2  -8  -3    4.20    1.90
  -2  -8  -3    4.10    0.40
  -2  -8  -3    4.50    0.40
  -2  -8  -3    4.70    0.50
  -2  -8  -3    3.40    1.30
   2  -8   3    3.60    1.30
   2  -8   3    4.90    1.00
   2  -8   3    4.00    0.30
   2  -8   3    3.60    0.30
  -2   8  -3    4.60    1.20
   2   8   3    3.50    0.40
   2   8   3    2.00    1.20
  -2   8  -3    4.00    0.30
   2   8   3    4.00    0.40
   2   8   3    3.70    0.40
   2   8   3    4.90    2.00
  -2   8  -3    3.80    0.90
  -4  -8  -3    1.50    0.40
  -4  -8  -3    5.70    2.30
  -4  -8  -3   -0.20    0.90
  -4  -8  -3    1.90    0.30
  -4  -8  -3    1.70    0.40
  -4   8  -3    2.10    0.20
  -4   8  -3    1.70    0.60
  -4   8  -3    1.70    0.60
   4   8   3    2.40    1.30
  -4   8  -3    1.20    0.40
   4   8   3    1.50    2.00
   4   8   3    0.90    0.30
   4   8   3    1.30    0.30
   4   8   3    1.20    0.30
  -6  -8  -3    2.90    0.40
  -6  -8  -3    2.80    0.50
  -6  -8  -3   -0.80    2.20
  -6  -8  -3    3.70    0.40
  -6  -8  -3    4.60    1.70
   6   8   3    2.80    0.40
   6   8   3    2.20    0.40
   6   8   3    2.60    0.40
   6   8   3    2.30    1.40
   6   8   3    3.90    2.30
  -8  -8  -3    0.00    0.30
  -8  -8  -3    1.00    1.30
  -8  -8  -3    0.10    0.30
  -8  -8  -3    0.00    0.30
  -8  -8  -3    0.00    1.80
   8   8   3   -1.20    1.10
   8   8   3    0.00    0.30
   8   8   3   -0.10    2.40
   8   8   3    0.50    0.30
   8   8   3    0.20    0.30
 -10  -8  -3   49.30    2.50
 -10  -8  -3   59.79    7.60
 -10  -8  -3   47.50    2.60
 -10  -8  -3   54.29    6.00
 -10  -8  -3   50.59    2.60
  10   8   3   52.89    7.30
  10   8   3   50.69    2.60
 -10   8  -3   48.40    2.20
  10   8   3   50.59    2.60
  10   8   3   40.80    5.40
  10   8   3   49.80    2.60
 -12  -8  -3    1.10    0.50
 -12  -8  -3    0.10    0.40
 -12  -8  -3    3.50    3.90
 -12  -8  -3    0.30    0.40
 -12  -8  -3   -0.10    1.40
  12   8   3   -0.20    0.40
  12   8   3    3.00    2.00
 -12   8  -3    0.60    0.20
  12   8   3    3.10    3.70
  12   8   3    1.40    0.50
  12   8   3    0.40    0.30
 -14  -8  -3    0.10    0.40
 -14  -8  -3   -0.20    0.40
 -14  -8  -3    4.50    4.90
 -14  -8  -3   -1.00    1.60
 -14  -8  -3    0.70    0.50
  14   8   3   -1.80    1.50
 -14   8  -3    0.10    0.20
  14   8   3   -0.50    4.10
  14   8   3    0.50    0.50
 -16  -8  -3   11.10    1.20
 -16  -8  -3   11.40    1.10
 -16  -8  -3   10.00    3.20
 -16  -8  -3   12.00    6.40
 -16  -8  -3   11.00    1.20
  16   8   3   12.10    3.60
  16   8   3    4.30    5.90
 -16   8  -3   11.40    0.80
  16   8   3   13.40    1.30
 -16   8  -3   12.20    0.70
 -18  -8  -3   22.30    8.30
 -18  -8  -3    2.40    2.30
 -18  -8  -3    0.50    0.50
  18   8   3  -11.60    6.30
  18   8   3    0.10    0.80
 -19  -9   3    2.90    2.50
 -19  -9   3    0.20    0.60
 -19  -9   3    0.70    0.50
 -19  -9   3   -3.90    7.10
  19   9  -3    0.20    1.10
  19   9  -3    1.20    5.70
 -17  -9   3    2.90    2.20
 -17  -9   3    1.70    0.60
 -17  -9   3    2.70    0.70
 -17  -9   3    0.10    5.30
  17   9  -3    3.80    2.60
  17   9  -3   -3.40    5.70
 -15  -9   3    6.60    4.50
 -15  -9   3    6.80    0.90
 -15  -9   3    7.10    2.60
  15   9  -3    5.00    0.80
  15   9  -3    7.40    5.00
  15   9  -3    6.20    2.70
 -13  -9   3   80.69    8.20
 -13  -9   3   75.49    6.70
 -13  -9   3   74.49    3.70
 -13  -9   3   74.59    3.70
  13   9  -3   63.59    9.00
  13   9  -3   70.69    3.60
  13   9  -3   78.99    6.80
 -11  -9   3   56.59    3.00
 -11  -9   3   68.59    8.40
 -11  -9   3   59.29    6.60
 -11  -9   3   58.69    3.00
  11   9  -3   58.69    3.00
  11   9  -3   55.39    7.40
 -11   9   3   59.79    2.60
  11   9  -3   65.59    5.80
  11   9  -3   58.29    2.90
  -9  -9   3    0.50    0.40
  -9  -9   3    1.00    1.50
  -9  -9   3    0.00    2.50
  -9  -9   3    0.70    0.40
   9   9  -3    1.10    0.40
   9   9  -3    0.60    0.40
   9   9  -3   -1.10    2.40
   9   9  -3    1.80    1.70
  -7  -9   3   59.49    5.00
  -7  -9   3   57.49    2.80
  -7  -9   3   56.59    2.80
  -7  -9   3   46.90    6.10
   7   9  -3   48.20    6.20
   7   9  -3   56.79    2.70
   7   9  -3   57.49    2.80
   7   9  -3   59.49    4.90
   5  -9  -3   11.30    0.60
  -5  -9   3   11.40    0.80
  -5  -9   3   10.80    2.20
   5  -9  -3   10.60    1.20
  -5  -9   3   10.40    0.80
   5  -9  -3   12.30    0.60
   5  -9  -3   13.70    1.60
   5   9  -3   10.40    2.20
   5   9  -3   10.50    0.70
   5   9  -3   11.20    0.80
  -5   9   3   11.20    0.60
  -5   9   3   11.30    0.60
   5   9  -3   16.50    3.30
  -3  -9   3   32.10    3.00
   3  -9  -3   31.90    1.40
   3  -9  -3   28.20    2.20
  -3  -9   3   29.50    1.50
  -3  -9   3   34.20    3.80
  -3  -9   3   29.40    1.50
   3  -9  -3   29.30    2.80
   3  -9  -3   31.90    1.50
  -3   9   3   28.20    2.80
   3   9  -3   22.30    3.60
   3   9  -3   28.90    3.30
  -3   9   3   30.10    1.40
   3   9  -3   31.30    1.60
  -3   9   3   28.90    1.40
   1  -9  -3   12.00    1.80
  -1  -9   3   11.10    1.90
  -1  -9   3   12.40    0.80
   1  -9  -3   12.50    2.30
   1  -9  -3   12.20    0.80
   1  -9  -3   12.70    0.70
  -1  -9   3   11.50    2.40
  -1   9   3   12.30    0.70
  -1   9   3   11.20    0.70
   1   9  -3   13.30    0.80
   1   9  -3   18.60    2.30
  -1   9   3   12.10    1.90
   1   9  -3   11.00    2.50
  -1   9   3   12.30    2.20
  -1  -9  -3    0.10    1.30
  -1  -9  -3    0.30    0.20
   1  -9   3    0.70    1.10
   1  -9   3    0.50    0.70
   1  -9   3    0.30    0.20
  -1  -9  -3   -0.30    0.70
   1  -9   3    0.60    0.20
  -1  -9  -3    0.60    0.30
  -1   9  -3    1.20    0.70
   1   9   3    0.40    0.20
  -1   9  -3    2.40    1.20
   1   9   3    1.40    1.00
  -1   9  -3    0.40    0.20
   1   9   3    0.40    0.20
   1   9   3    4.50    1.90
  -3  -9  -3   94.49    4.50
   3  -9   3   96.89    5.40
  -3  -9  -3  102.19    4.60
   3  -9   3  106.09    4.40
   3  -9   3   99.09    5.10
   3  -9   3  100.89    4.40
  -3  -9  -3   93.39    7.20
  -3  -9  -3  100.09    6.40
  -3  -9  -3   98.59    4.50
   3   9   3   97.39    4.60
  -3   9  -3  100.49    4.40
   3   9   3  101.79    4.50
   3   9   3   98.19    7.30
   3   9   3  102.09    4.50
  -3   9  -3   99.79    5.10
   3   9   3   97.79    6.40
  -3   9  -3   99.09    5.40
  -5  -9  -3   98.79    7.00
  -5  -9  -3  108.39    4.80
  -5  -9  -3  109.19    4.90
  -5  -9  -3  110.99    4.90
  -5  -9  -3   96.09    7.90
   5   9   3  107.99    4.90
   5   9   3  106.49    4.80
   5   9   3  106.29    4.90
   5   9   3  110.79    8.30
   5   9   3   99.89    6.90
  -7  -9  -3   43.10    2.20
  -7  -9  -3   41.70    2.20
  -7  -9  -3   46.90    6.40
  -7  -9  -3   47.80    5.20
  -7  -9  -3   46.50    2.70
   7   9   3   35.90    5.80
   7   9   3   43.40    2.20
   7   9   3   45.10    2.20
   7   9   3   44.90    5.00
   7   9   3   41.40    2.20
  -9  -9  -3    6.10    2.40
  -9  -9  -3    4.30    0.70
  -9  -9  -3    1.30    3.10
  -9  -9  -3    5.20    0.60
  -9  -9  -3    6.10    0.70
   9   9   3    6.10    0.70
   9   9   3    8.50    3.40
   9   9   3    4.00    0.70
   9   9   3    4.30    0.60
   9   9   3    2.80    1.90
 -11  -9  -3   -0.10    3.50
 -11  -9  -3    2.90    0.60
 -11  -9  -3    4.20    0.90
 -11  -9  -3    2.00    2.00
 -11  -9  -3    2.90    0.60
 -11   9  -3    3.30    0.30
  11   9   3    7.40    4.20
  11   9   3    2.30    0.60
  11   9   3    2.60    0.50
  11   9   3    3.50    0.60
  11   9   3    7.70    2.80
 -13  -9  -3    8.50    2.90
 -13  -9  -3    2.50    4.10
 -13  -9  -3    5.50    0.80
 -13  -9  -3    7.50    0.80
 -13  -9  -3    6.30    0.90
 -13   9  -3    5.70    0.50
  13   9   3   12.10    3.30
  13   9   3    2.80    3.30
  13   9   3    8.50    0.90
  13   9   3    6.50    0.90
 -15  -9  -3    8.20    4.90
 -15  -9  -3   10.30    1.00
 -15  -9  -3    9.20    1.10
 -15  -9  -3   11.60    3.30
 -15  -9  -3    9.90    1.10
  15   9   3    9.70    1.00
 -15   9  -3    8.10    0.60
  15   9   3   13.20    5.00
  15   9   3   10.80    3.40
 -17  -9  -3   22.90    5.10
 -17  -9  -3   29.30    2.00
 -17  -9  -3   34.40    2.40
 -17  -9  -3   23.90    8.70
 -17   9  -3   28.60    1.50
  17   9   3   45.80   10.40
  17   9   3   27.50    5.50
 -18 -10   3   13.60    1.50
 -18 -10   3   30.30    8.70
 -18 -10   3   19.00    1.50
 -18 -10   3   19.90    8.60
  18  10  -3   26.10    9.10
 -16 -10   3    1.60    2.30
 -16 -10   3   -0.10    0.50
 -16 -10   3    0.60    0.50
 -16 -10   3    2.50    5.30
  16  10  -3    2.20    5.50
  16  10  -3    0.30    1.80
 -14 -10   3   15.10    1.20
 -14 -10   3   16.10    1.30
 -14 -10   3   14.30    3.60
 -14 -10   3   11.20    5.50
  14  10  -3   12.30    3.50
  14  10  -3   15.00    1.20
  14  10  -3   11.30    5.70
 -12 -10   3   35.00    2.00
 -12 -10   3   32.60    2.00
 -12 -10   3   35.40    5.30
 -12 -10   3   43.00    7.40
  12  10  -3   38.00    6.70
  12  10  -3   31.10    1.90
  12  10  -3   39.10    5.40
 -10 -10   3   -0.40    0.30
 -10 -10   3   -0.10    0.40
 -10 -10   3    0.80    1.90
 -10 -10   3   -2.00    2.80
  10  10  -3    0.20    0.40
  10  10  -3   -2.40    1.30
  10  10  -3    0.10    0.30
  10  10  -3    1.90    3.40
  -8 -10   3   25.50    3.80
  -8 -10   3   22.10    1.30
  -8 -10   3   33.80    5.40
  -8 -10   3   23.00    1.40
  -8  10   3   21.30    1.00
   8  10  -3   22.00    1.30
   8  10  -3   22.80    3.70
   8  10  -3   20.00    1.30
   8  10  -3   20.50    4.50
  -6 -10   3  170.08   10.90
   6 -10  -3  147.29    7.40
  -6 -10   3  150.68    9.40
   6 -10  -3  149.88    7.40
  -6 -10   3  161.18    7.10
   6 -10  -3  147.59    7.20
   6 -10  -3  152.78    7.20
  -6 -10   3  164.98    7.10
   6  10  -3  158.78    9.50
   6  10  -3  167.48   10.80
   6  10  -3  161.58    7.00
   6  10  -3  162.98    7.10
  -6  10   3  157.68    6.80
  -6  10   3  155.08    6.80
  -4 -10   3   78.69    5.60
   4 -10  -3   79.29    3.50
   4 -10  -3   81.99    4.40
  -4 -10   3   75.19    3.60
  -4 -10   3   80.99    3.60
   4 -10  -3   81.79    3.50
  -4 -10   3   71.79    6.30
   4 -10  -3   75.39    4.80
  -4  10   3   76.79    3.40
   4  10  -3   74.39    5.40
   4  10  -3   76.89    3.60
  -4  10   3   79.39    3.50
  -4  10   3   76.69    4.80
   4  10  -3   76.29    6.40
   4  10  -3   73.69    3.60
   2 -10  -3   39.60    3.10
   2 -10  -3   43.40    3.70
   2 -10  -3   42.40    2.00
  -2 -10   3   45.30    3.60
  -2 -10   3   41.50    2.00
  -2 -10   3   47.80    4.50
   2 -10  -3   40.40    1.90
  -2  10   3   39.80    2.00
   2  10  -3   47.30    3.60
  -2  10   3   41.20    3.10
  -2  10   3   39.30    1.90
   2  10  -3   46.10    4.50
  -2  10   3   41.60    3.70
   0 -10  -3   67.59    5.30
   0 -10   3   73.89    4.50
   0 -10   3   70.19    3.10
   0 -10  -3   67.99    3.20
   0 -10   3   69.79    5.10
   0 -10  -3   71.49    4.70
   0 -10   3   68.39    3.10
   0  10  -3   67.79    3.10
   0  10  -3   61.69    4.30
   0  10   3   66.79    5.30
   0  10  -3   66.09    5.00
   0  10   3   63.89    3.10
   0  10   3   71.29    4.70
   0  10   3   67.89    3.10
   2 -10   3   77.19    5.30
   2 -10   3   88.99    5.00
   2 -10   3   88.89    3.90
  -2 -10  -3   85.09    5.80
   2 -10   3   92.89    3.90
  -2 -10  -3   88.79    4.00
  -2 -10  -3   90.49    6.80
  -2 -10  -3   87.39    4.10
  -2  10  -3   82.39    4.90
  -2  10  -3   83.99    5.40
   2  10   3   97.59    6.00
   2  10   3   90.19    6.80
   2  10   3   86.39    4.00
   2  10   3   91.89    4.00
  -2  10  -3   86.89    3.90
  -4 -10  -3   42.40    2.00
  -4 -10  -3   40.90    2.10
  -4 -10  -3   43.80    2.10
  -4 -10  -3   40.60    3.90
   4 -10   3   45.60    2.70
  -4 -10  -3   42.20    5.50
   4 -10   3   39.60    2.40
   4  10   3   41.70    2.00
   4  10   3   42.00    2.10
   4  10   3   47.70    4.10
  -4  10  -3   41.50    1.90
  -4  10  -3   39.90    2.30
  -4  10  -3   42.10    2.70
   4  10   3   39.30    2.10
   4  10   3   39.90    5.30
  -6 -10  -3  179.78    7.90
  -6 -10  -3  182.08    8.00
  -6 -10  -3  196.38   10.90
  -6 -10  -3  169.88   11.90
  -6 -10  -3  178.88    8.00
   6  10   3  160.58   11.70
   6  10   3  172.48    8.00
   6  10   3  182.48    7.90
   6  10   3  182.78    8.00
   6  10   3  165.58   10.50
  -8 -10  -3   27.20    1.60
  -8 -10  -3   26.00    1.50
  -8 -10  -3   27.10    1.60
  -8 -10  -3   25.90    5.10
  -8 -10  -3   29.60    4.50
   8  10   3   33.70    4.50
   8  10   3   27.40    5.20
   8  10   3   27.00    1.60
   8  10   3   26.10    1.60
 -10 -10  -3    2.60    0.60
 -10 -10  -3    3.60    2.10
 -10 -10  -3    3.50    0.60
 -10 -10  -3    8.70    3.80
 -10 -10  -3    2.30    0.60
  10  10   3    7.20    4.00
  10  10   3    3.30    0.50
  10  10   3    3.00    0.60
  10  10   3    3.50    0.60
  10  10   3    5.40    2.50
 -12 -10  -3    3.30    4.10
 -12 -10  -3   -0.30    0.30
 -12 -10  -3    0.40    0.40
 -12 -10  -3   -0.50    0.40
 -12 -10  -3   -2.00    1.40
  12  10   3   -1.30    4.00
  12  10   3   -0.10    1.60
  12  10   3    0.20    0.40
  12  10   3    0.30    0.50
 -12  10  -3   -0.10    0.20
 -14 -10  -3    0.20    1.70
 -14 -10  -3   -0.60    0.40
 -14 -10  -3    0.40    0.40
 -14 -10  -3    6.00    5.00
 -14  10  -3    0.30    0.20
  14  10   3   -0.20    2.00
  14  10   3    2.50    5.40
  14  10   3    0.00    0.40
 -16 -10  -3   16.30    1.30
 -16 -10  -3   16.00    1.40
 -16 -10  -3   -3.80    6.70
 -16 -10  -3   17.90    4.70
 -16 -10  -3   15.70    1.50
 -16  10  -3   15.00    0.90
  16  10   3   22.50    5.10
  16  10   3   21.50    7.70
 -17 -11   3    9.70    7.50
 -17 -11   3    7.50    1.00
 -17 -11   3    4.70    2.90
  17  11  -3   11.30    3.80
  17  11  -3   10.80    7.20
 -15 -11   3   20.50    1.60
 -15 -11   3   25.60    5.00
 -15 -11   3   24.70    7.10
 -15 -11   3   23.60    1.70
  15  11  -3   23.40    7.50
  15  11  -3   17.60    4.40
 -13 -11   3   12.20    3.30
 -13 -11   3    9.80    1.10
 -13 -11   3   11.10    1.10
  13  11  -3   12.10    1.10
  13  11  -3    7.70    3.00
  13  11  -3   10.80    6.30
 -11 -11   3    2.10    3.40
 -11 -11   3    0.80    1.80
 -11 -11   3    0.60    0.40
 -11 -11   3    0.10    0.40
  11  11  -3    4.20    3.40
  11  11  -3    1.20    0.50
  11  11  -3    0.10    1.50
  -9 -11   3    2.50    0.60
  -9 -11   3    1.60    1.50
  -9 -11   3    0.50    2.40
  -9 -11   3    2.70    0.50
   9  11  -3    2.40    0.50
   9  11  -3    1.00    2.20
   9  11  -3    2.50    0.50
   9  11  -3    1.20    1.40
  -7 -11   3   39.80    6.20
  -7 -11   3   38.30    2.10
  -7 -11   3   38.50    2.10
  -7 -11   3   48.10    5.30
  -7  11   3   40.60    1.80
   7  11  -3   54.59    6.70
   7  11  -3   39.80    2.10
   7  11  -3   46.70    5.20
   7  11  -3   42.40    2.10
  -5 -11   3   91.19    7.90
   5 -11  -3  105.49    4.60
  -5 -11   3  105.59    4.90
  -5 -11   3  105.99    4.90
   5 -11  -3   97.89    5.40
   5 -11  -3  110.09    4.60
  -5 -11   3   97.69    7.00
   5  11  -3   99.49    8.10
   5  11  -3  109.09    4.90
   5  11  -3  109.19    4.80
  -5  11   3  108.39    4.70
  -5  11   3  103.89    4.60
   5  11  -3  113.49    7.30
  -3 -11   3    0.30    0.30
   3 -11  -3    0.40    1.50
  -3 -11   3   -0.40    0.20
   3 -11  -3    0.10    0.20
  -3 -11   3   -1.50    1.50
   3 -11  -3    0.10    0.20
  -3 -11   3   -0.10    0.90
   3 -11  -3   -0.40    0.60
   3  11  -3   -1.40    0.70
  -3  11   3    1.60    1.50
  -3  11   3   -0.30    0.20
   3  11  -3   -0.10    0.20
   3  11  -3    2.00    1.70
  -3  11   3   -0.10    0.20
   3  11  -3   -0.20    0.20
  -1 -11   3   47.90    4.30
   1 -11  -3   48.80    3.60
   1 -11  -3   44.20    4.20
  -1 -11   3   42.60    2.00
   1 -11  -3   42.10    2.00
   1 -11  -3   40.50    2.00
  -1 -11   3   38.70    3.40
  -1 -11   3   41.40    2.30
   1  11  -3   39.30    3.40
   1  11  -3   41.20    4.30
  -1  11   3   42.20    2.00
  -1  11   3   40.80    3.40
  -1  11   3   38.90    2.00
  -1  11   3   39.60    4.10
  -1 -11  -3   50.69    2.40
   1 -11   3   52.79    3.60
  -1 -11  -3   47.00    4.80
   1 -11   3   45.50    4.20
  -1 -11  -3   47.40    4.00
   1 -11   3   44.80    2.30
   1 -11   3   48.60    2.30
  -1  11  -3   49.20    3.50
   1  11   3   50.39    4.10
  -1  11  -3   56.39    4.30
   1  11   3   50.39    4.80
   1  11   3   51.29    2.40
   1  11   3   51.89    2.40
  -1  11  -3   51.69    2.30
  -3 -11  -3   13.90    0.90
   3 -11   3   12.80    1.60
   3 -11   3   14.00    0.70
   3 -11   3   10.60    2.20
  -3 -11  -3   14.00    0.90
  -3 -11  -3   10.20    3.20
  -3 -11  -3   12.30    2.50
   3 -11   3   12.60    0.70
   3  11   3    9.10    3.00
   3  11   3   12.90    0.90
   3  11   3   13.20    0.90
   3  11   3   10.50    2.50
  -3  11  -3   14.70    1.60
  -3  11  -3   12.80    0.70
  -3  11  -3   19.60    2.80
   3  11   3   13.30    0.90
  -5 -11  -3    2.40    0.50
  -5 -11  -3    2.20    0.40
  -5 -11  -3    3.10    2.70
  -5 -11  -3    2.40    0.50
  -5 -11  -3    3.40    1.60
   5  11   3    2.80    0.50
   5  11   3    3.10    0.40
   5  11   3    2.30    1.60
   5  11   3    1.40    2.50
   5  11   3    3.10    0.50
  -7 -11  -3  119.19    6.10
  -7 -11  -3  123.09    5.70
  -7 -11  -3  118.29    9.70
  -7 -11  -3  128.09    5.60
  -7 -11  -3  112.89    8.30
   7  11   3  120.89    5.70
   7  11   3  128.59    9.80
   7  11   3  119.29    8.40
   7  11   3  125.19    5.70
  -9 -11  -3   17.60    4.80
  -9 -11  -3   19.30    1.30
  -9 -11  -3   19.80    1.40
  -9 -11  -3   15.00    3.50
  -9 -11  -3   22.80    1.40
   9  11   3   28.90    5.70
   9  11   3   19.90    1.30
   9  11   3   20.90    1.40
   9  11   3   23.20    4.10
   9  11   3   18.00    1.20
 -11 -11  -3   11.00    1.00
 -11 -11  -3    8.80    0.90
 -11 -11  -3   10.00    3.10
 -11 -11  -3   15.40    4.60
  11  11   3    9.20    4.10
  11  11   3   10.00    3.10
  11  11   3   11.40    1.10
  11  11   3   10.70    1.10
 -13 -11  -3   15.80    4.00
 -13 -11  -3   15.60    1.20
 -13 -11  -3   16.40    1.30
 -13 -11  -3   15.10    1.30
  13  11   3   16.10    1.30
 -13  11  -3   16.00    0.80
  13  11   3   12.70    3.70
 -15 -11  -3   11.70    1.40
 -15 -11  -3   11.10    1.10
 -15 -11  -3    8.10    3.20
 -15 -11  -3   12.20    1.30
 -15 -11  -3   23.70    7.10
  15  11   3    9.80    3.50
  15  11   3   12.50    1.30
  15  11   3    9.30    7.40
 -17 -11  -3   15.10    1.50
 -17 -11  -3   12.70    9.20
 -17 -11  -3   17.00    1.30
 -17 -11  -3   23.20    5.20
  17  11   3   15.70    4.40
 -17  11  -3   15.80    0.90
  17  11   3   17.40    9.50
 -16 -12   3    1.60    2.40
 -16 -12   3    1.20    0.60
 -16 -12   3    9.90    6.80
  16  12  -3    2.90    6.90
  16  12  -3   -1.40    1.80
 -14 -12   3    6.50    0.90
 -14 -12   3    5.90    5.00
 -14 -12   3    8.80    3.20
  14  12  -3    6.50    3.10
  14  12  -3    4.50    0.80
  14  12  -3    4.50    5.90
 -12 -12   3    5.30    0.80
 -12 -12   3   10.00    3.80
 -12 -12   3    5.50    0.80
 -12 -12   3    6.30    2.70
  12  12  -3    6.10    3.00
  12  12  -3    5.20    0.80
 -12  12   3    5.20    0.30
  12  12  -3    2.10    4.90
 -10 -12   3    3.40    2.90
 -10 -12   3    0.40    0.40
 -10 -12   3    0.80    1.60
 -10 -12   3    0.40    0.50
  10  12  -3   -0.40    1.70
  10  12  -3   -5.20    3.40
  10  12  -3    0.00    0.40
  -8 -12   3   34.50    4.70
  -8 -12   3   24.70    1.50
  -8 -12   3   26.60    5.40
  -8  12   3   24.50    1.10
   8  12  -3   24.50    4.80
   8  12  -3   30.60    4.40
   8  12  -3   24.80    1.50
   8  12  -3   23.70    1.40
  -6 -12   3  105.19    7.80
   6 -12  -3  114.39    6.00
  -6 -12   3  132.49    9.70
  -6 -12   3  122.69    5.50
  -6 -12   3  120.39    5.50
   6 -12  -3  114.49    6.00
   6 -12  -3  119.69    5.70
   6 -12  -3  113.49    5.70
  -6  12   3  117.69    5.20
   6  12  -3  118.59    5.40
   6  12  -3  122.79    9.40
   6  12  -3  117.19    5.40
   6  12  -3  123.69    8.20
  -4 -12   3   -0.20    0.30
   4 -12  -3    0.20    1.30
   4 -12  -3    0.00    0.20
  -4 -12   3   -0.10    0.30
   4 -12  -3   -0.10    0.20
  -4 -12   3   -0.70    1.00
   4 -12  -3    0.80    0.70
  -4 -12   3   -1.90    2.00
   4  12  -3    0.40    0.30
   4  12  -3   -1.10    2.00
   4  12  -3   -1.40    1.00
  -4  12   3   -0.30    0.20
  -4  12   3   -0.50    1.40
  -4  12   3    0.30    0.20
   4  12  -3   -0.30    0.20
   2 -12  -3   50.09    2.30
  -2 -12   3   48.90    5.30
   2 -12  -3   47.30    2.30
  -2 -12   3   42.00    4.00
  -2 -12   3   48.50    2.40
   2 -12  -3   48.60    3.70
   2 -12  -3   43.80    4.40
  -2  12   3   46.80    2.30
  -2  12   3   47.60    2.30
   2  12  -3   44.70    4.00
   2  12  -3   49.60    2.30
  -2  12   3   55.69    3.90
   2  12  -3   51.29    5.00
   2  12  -3   48.70    2.40
  -2  12   3   50.79    4.50
   0 -12  -3   62.19    3.00
   0 -12   3   72.79    4.70
   0 -12  -3   59.99    4.70
   0 -12  -3   68.09    5.90
   0 -12   3   63.59    3.00
   0 -12   3   63.29    3.00
   0 -12   3   63.79    5.30
   0 -12  -3   63.49    3.00
   0  12   3   63.19    3.00
   0  12  -3   65.29    4.50
   0  12  -3   64.19    3.00
   0  12  -3   59.79    5.30
   0  12   3   65.29    5.60
   0  12   3   62.79    3.00
   0  12  -3   64.69    3.10
   0  12   3   72.39    5.00
   2 -12   3    3.80    0.40
   2 -12   3    3.80    1.10
  -2 -12  -3    2.70    1.40
  -2 -12  -3    3.50    0.50
   2 -12   3    4.40    1.70
  -2 -12  -3    1.70    2.30
   2 -12   3    3.50    0.40
  -2 -12  -3    4.00    0.50
  -2  12  -3    2.20    1.00
  -2  12  -3    3.50    0.40
   2  12   3    7.70    2.80
   2  12   3    3.50    0.40
  -2  12  -3    2.20    1.60
   2  12   3    3.00    0.50
   2  12   3    3.30    1.60
  -4 -12  -3    4.30    0.60
  -4 -12  -3    5.20    1.90
   4 -12   3    4.40    0.90
  -4 -12  -3    4.90    0.60
   4 -12   3    6.40    1.30
  -4 -12  -3    3.50    2.70
  -4  12  -3    5.80    1.40
   4  12   3    9.60    3.40
   4  12   3    5.10    0.60
   4  12   3    5.10    0.60
   4  12   3    5.90    0.60
   4  12   3    7.70    2.30
  -4  12  -3    5.10    0.90
  -6 -12  -3    6.80    0.80
  -6 -12  -3    7.10    0.80
  -6 -12  -3    6.00    3.40
  -6 -12  -3    6.80    2.30
   6  12   3    8.90    0.80
   6  12   3    4.90    3.40
   6  12   3    7.80    0.80
   6  12   3   11.30    2.90
   6  12   3    8.20    0.80
  -8 -12  -3    8.10    2.70
  -8 -12  -3   13.20    4.40
  -8 -12  -3   10.10    0.80
  -8 -12  -3    9.00    1.00
  -8 -12  -3   11.00    1.00
   8  12   3   13.50    3.90
   8  12   3    9.70    0.90
   8  12   3    9.50    0.80
   8  12   3   18.90    3.80
   8  12   3   10.10    1.00
 -10 -12  -3    4.90    0.70
 -10 -12  -3    5.40    0.80
 -10 -12  -3    4.50    3.50
 -10 -12  -3    6.20    2.40
 -10 -12  -3    5.30    0.80
  10  12   3    7.60    0.90
  10  12   3    4.90    0.70
  10  12   3   -3.00    4.20
  10  12   3    5.20    2.50
 -12 -12  -3    1.00    0.50
 -12 -12  -3   -7.30    4.30
 -12 -12  -3    0.80    1.80
 -12 -12  -3    1.90    0.60
 -12 -12  -3    2.00    0.60
  12  12   3    5.30    5.30
  12  12   3    0.30    1.90
  12  12   3    1.70    0.60
 -14 -12  -3   18.90    4.50
 -14 -12  -3   27.90    7.00
 -14 -12  -3   27.60    1.70
 -14 -12  -3   27.40    1.80
 -14  12  -3   23.70    1.20
  14  12   3   32.20    8.80
  14  12   3   27.90    1.80
  14  12   3   35.10    6.10
 -16 -12  -3   -0.30    8.10
 -16 -12  -3    5.80    3.00
 -16 -12  -3    0.00    0.50
  16  12   3    0.60    2.40
 -16  12  -3    0.00    0.20
  16  12   3    1.70    7.90
 -15 -13   3   -7.60    4.50
 -15 -13   3    4.10    2.50
 -15 -13   3    1.20    0.60
  15  13  -3   -3.40    4.90
  15  13  -3    2.50    2.30
 -13 -13   3    9.40    5.60
 -13 -13   3    5.80    2.80
 -13 -13   3    4.20    0.80
  13  13  -3    7.00    4.60
  13  13  -3    4.60    1.20
  13  13  -3    5.80    2.70
 -11 -13   3   -3.50    4.20
 -11 -13   3   -0.40    0.40
 -11 -13   3   -0.50    1.60
  11  13  -3   -0.10    0.40
  11  13  -3   -0.70    3.10
  11  13  -3    1.50    1.80
  -9 -13   3    3.40    0.60
  -9 -13   3    4.60    2.30
  -9 -13   3    1.20    0.50
  -9 -13   3    5.80    3.60
  -9  13   3    2.40    0.20
   9  13  -3    4.60    4.10
   9  13  -3    2.30    0.50
   9  13  -3    1.00    1.90
  -7 -13   3  111.19    9.10
  -7 -13   3  101.99    4.70
  -7 -13   3  100.39    7.60
  -7 -13   3   95.99    4.70
   7  13  -3  101.59    4.70
  -7  13   3  100.19    4.40
   7  13  -3   94.49    4.60
   7  13  -3  107.49    9.30
   7  13  -3  105.99    7.80
   5 -13  -3   -0.10    0.20
   5 -13  -3   -0.50    0.60
   5 -13  -3   -1.60    1.30
  -5 -13   3    0.20    0.30
  -5 -13   3    0.10    0.30
  -5 -13   3   -0.80    1.20
   5 -13  -3    0.10    0.20
  -5 -13   3    1.40    2.70
   5  13  -3   -1.30    1.10
   5  13  -3    1.90    2.50
  -5  13   3    0.10    0.20
   5  13  -3   -0.20    0.30
   5  13  -3    0.40    0.40
  -5  13   3    1.60    1.30
  -3 -13   3   85.49    4.40
   3 -13  -3   80.19    6.10
   3 -13  -3   83.69    3.80
  -3 -13   3   89.19    6.30
  -3 -13   3   78.09    7.10
   3 -13  -3   83.39    3.80
  -3 -13   3   82.59    3.90
   3 -13  -3   83.79    5.30
  -3  13   3   83.69    3.80
  -3  13   3   85.09    3.80
   3  13  -3   82.89    6.10
  -3  13   3   98.59    6.30
   3  13  -3   79.39    3.90
   3  13  -3   85.29    3.90
   3  13  -3   79.79    7.00
   1 -13  -3   -0.10    0.90
   1 -13  -3    0.40    0.30
   1 -13  -3    0.50    0.30
  -1 -13   3    3.70    2.20
  -1 -13   3    0.90    1.10
  -1 -13   3    0.80    0.30
   1 -13  -3    1.50    1.90
  -1 -13   3    0.60    0.30
  -1  13   3    0.50    0.30
  -1  13   3    0.70    0.30
   1  13  -3   -0.90    1.00
  -1  13   3    0.30    2.10
  -1  13   3    1.00    1.10
   1  13  -3    0.40    0.30
   1  13  -3    0.40    0.30
   1  13  -3    1.60    2.30
   1 -13   3    5.20    0.50
   1 -13   3    6.10    0.50
   1 -13   3    6.00    2.30
  -1 -13  -3    5.60    0.90
  -1 -13  -3    5.00    2.70
  -1 -13  -3    5.80    1.90
   1 -13   3    6.10    1.60
  -1  13  -3    6.30    2.30
  -1  13  -3    6.80    0.60
   1  13   3    1.50    2.30
   1  13   3    5.00    0.60
   1  13   3    5.00    0.50
   1  13   3    8.00    2.20
  -1  13  -3    6.30    0.50
  -1  13  -3    6.80    1.60
   3 -13   3   32.30    3.40
   3 -13   3   32.20    2.70
   3 -13   3   35.10    1.70
   3 -13   3   35.00    1.70
  -3 -13  -3   29.40    4.10
  -3 -13  -3   37.00    1.90
  -3 -13  -3   39.20    5.80
  -3 -13  -3   34.90    1.90
   3  13   3   36.40    5.60
   3  13   3   36.80    1.90
  -3  13  -3   37.30    3.40
  -3  13  -3   34.20    1.70
   3  13   3   29.10    4.10
   3  13   3   37.00    1.80
  -3  13  -3   34.80    2.70
  -5 -13  -3    0.70    2.90
  -5 -13  -3   -0.20    1.20
  -5 -13  -3    0.20    0.30
  -5 -13  -3   -0.30    0.30
   5  13   3    4.50    2.90
   5  13   3   -0.20    0.40
   5  13   3   -0.20    0.30
   5  13   3    1.90    1.60
  -7 -13  -3    9.00    3.80
  -7 -13  -3   10.40    2.90
  -7 -13  -3    8.80    1.40
  -7 -13  -3   10.00    1.00
   7  13   3    8.70    0.90
   7  13   3    9.90    0.90
   7  13   3    8.60    0.80
   7  13   3   10.10    4.40
   7  13   3    6.40    2.40
  -9 -13  -3    1.90    0.60
  -9 -13  -3   -0.40    1.50
  -9 -13  -3    1.00    3.80
  -9 -13  -3    1.50    0.50
   9  13   3    2.60    0.60
   9  13   3    6.20    2.50
   9  13   3   -2.70    2.90
   9  13   3    2.10    0.90
 -11 -13  -3    3.70    0.70
 -11 -13  -3   -1.00    4.90
 -11 -13  -3    0.50    1.90
  11  13   3   -0.10    5.10
  11  13   3    2.50    0.70
  11  13   3    5.20    2.70
 -13 -13  -3    0.00    0.50
 -13 -13  -3    1.30    2.20
 -13 -13  -3    2.80    5.80
  13  13   3    0.20    0.50
  13  13   3   -5.90    6.20
  13  13   3    2.10    2.40
 -15 -13  -3    1.90    2.50
 -15 -13  -3   -0.60    7.70
 -15 -13  -3   -0.30    0.50
  15  13   3    6.70    8.00
  15  13   3    0.90    2.30
 -14 -14   3    3.70    2.20
 -14 -14   3    7.60    5.20
 -14 -14   3    3.50    0.80
  14  14  -3    2.10    0.70
  14  14  -3    1.60    6.70
  14  14  -3    2.20    2.60
 -12 -14   3   -2.00    4.90
 -12 -14   3   -0.50    1.70
 -12 -14   3   -0.40    0.40
  12  14  -3   -0.10    1.90
  12  14  -3    0.40    0.50
  12  14  -3   -1.30    5.30
 -10 -14   3   15.50    3.70
 -10 -14   3    9.50    1.00
 -10 -14   3   16.10    5.00
 -10  14   3    9.00    0.50
  10  14  -3   16.00    5.00
  10  14  -3   12.80    3.50
  10  14  -3    8.90    1.00
  -8 -14   3   70.19    3.50
  -8 -14   3   79.19    8.10
  -8 -14   3   65.09    6.30
   8  14  -3   87.89    8.80
   8  14  -3   74.99    6.60
   8  14  -3   74.59    3.60
  -8  14   3   67.59    3.20
  -6 -14   3  155.28   11.80
  -6 -14   3  155.38    7.20
  -6 -14   3  147.59   10.10
   6 -14  -3  165.08    7.60
  -6 -14   3  153.38    7.20
   6 -14  -3  156.88    7.90
   6 -14  -3  169.48    8.00
   6  14  -3  155.78    7.20
   6  14  -3  163.38   11.90
   6  14  -3  162.08   10.30
   6  14  -3  154.18    7.10
  -6  14   3  153.08    6.90
   4 -14  -3    3.20    2.10
   4 -14  -3    4.50    0.40
   4 -14  -3    5.50    0.60
  -4 -14   3    5.30    0.70
  -4 -14   3    5.90    2.20
  -4 -14   3    5.70    3.30
   4 -14  -3    4.10    1.30
  -4 -14   3    6.00    0.70
   4  14  -3    5.90    0.60
  -4  14   3    4.40    0.70
   4  14  -3    8.70    2.50
  -4  14   3    5.00    0.50
  -4  14   3    6.30    2.10
   4  14  -3    5.60    3.10
   4  14  -3    4.60    0.60
  -2 -14   3  117.09    5.20
  -2 -14   3  103.79    7.30
  -2 -14   3  120.39    5.60
   2 -14  -3  110.69    5.10
  -2 -14   3  140.89    9.10
   2 -14  -3  105.69    5.10
   2 -14  -3  114.09    8.00
   2 -14  -3  110.79    6.90
   2  14  -3  123.89    9.00
  -2  14   3  114.99    5.10
   2  14  -3  113.29    5.20
   2  14  -3  114.49    5.20
   2  14  -3  124.99    7.70
  -2  14   3  107.89    5.10
  -2  14   3  113.89    7.80
   0 -14   3   68.99    6.20
   0 -14   3   62.39    3.00
   0 -14   3   68.99    3.00
   0 -14  -3   69.69    6.40
   0 -14  -3   66.39    5.10
   0 -14  -3   64.89    3.10
   0 -14  -3   64.49    3.10
   0 -14   3   59.29    4.70
   0  14  -3   73.19    6.10
   0  14  -3   62.09    3.00
   0  14   3   61.99    3.10
   0  14   3   72.09    5.30
   0  14  -3   63.09    3.00
   0  14   3   63.39    3.00
   0  14  -3   59.99    4.70
   0  14   3   65.39    6.40
  -2 -14  -3   55.99    6.20
  -2 -14  -3   53.49    2.70
   2 -14   3   53.69    2.50
   2 -14   3   55.39    4.80
   2 -14   3   54.39    2.60
  -2 -14  -3   54.79    2.80
   2 -14   3   52.69    3.90
  -2 -14  -3   50.99    4.80
  -2  14  -3   54.49    2.60
   2  14   3   51.99    5.60
  -2  14  -3   62.39    5.00
   2  14   3   55.19    2.70
   2  14   3   53.29    2.70
  -2  14  -3   58.59    2.60
  -2  14  -3   56.29    4.00
   2  14   3   48.00    6.40
  -4 -14  -3   18.30    1.30
  -4 -14  -3   22.20    3.70
  -4 -14  -3   33.50    5.90
   4 -14   3   21.10    1.80
  -4 -14  -3   19.50    1.30
   4 -14   3   20.80    2.50
   4  14   3   20.20    4.80
  -4  14  -3   21.30    2.50
   4  14   3   19.50    1.70
   4  14   3   20.60    1.20
  -4  14  -3   17.70    1.70
   4  14   3   18.00    3.40
  -6 -14  -3    6.70    3.80
  -6 -14  -3    0.20    0.40
  -6 -14  -3    0.30    1.50
   6  14   3   -1.20    1.30
   6  14   3   -2.70    3.10
   6  14   3    0.00    0.40
  -8 -14  -3    1.90    1.70
  -8 -14  -3   -2.60    3.00
  -8 -14  -3    2.70    0.60
   8  14   3    1.50    2.00
   8  14   3    4.00    4.30
   8  14   3    2.40    0.60
 -10 -14  -3   14.20    3.70
 -10 -14  -3   18.90    1.40
 -10 -14  -3   27.00    7.00
  10  14   3   18.30    1.40
  10  14   3   24.20    6.90
  10  14   3   11.90    3.50
 -12 -14  -3    0.00    0.50
 -12 -14  -3    1.10    1.70
 -12 -14  -3   -0.60    5.90
  12  14   3   -0.50    0.50
  12  14   3   -7.60    5.70
  12  14   3   -0.40    1.80
 -14 -14  -3    1.80    2.30
 -14 -14  -3    2.00    7.50
 -14 -14  -3    5.20    0.90
  14  14   3   12.40    8.10
  14  14   3    3.90    3.00
 -13 -15   3   -0.20    2.10
 -13 -15   3    2.60    6.30
 -13 -15   3    2.50    0.70
  13  15  -3    1.40    0.60
  13  15  -3    5.10    6.80
  13  15  -3    2.10    2.40
 -11 -15   3    0.10    5.40
 -11 -15   3    1.80    0.60
  11  15  -3    1.00    0.50
 -11  15   3    1.20    0.20
  11  15  -3    2.10    5.50
  -9 -15   3   16.50    3.70
  -9 -15   3   15.90    1.30
  -9 -15   3   17.80    5.60
   9  15  -3   24.00    6.40
   9  15  -3   16.40    1.30
  -9  15   3   16.60    0.90
   9  15  -3   17.50    3.90
  -7 -15   3   45.60    7.60
  -7 -15   3   30.20    4.80
  -7 -15   3   42.40    2.20
  -7  15   3   35.60    1.80
   7  15  -3   45.30    7.50
   7  15  -3   35.50    2.10
   7  15  -3   36.70    5.40
  -5 -15   3    2.50    3.30
  -5 -15   3   -0.20    1.40
   5 -15  -3    0.30    0.20
   5 -15  -3    2.30    1.70
   5 -15  -3    0.70    0.80
   5 -15  -3    0.10    0.20
  -5 -15   3    0.40    0.40
   5  15  -3   -0.10    0.30
   5  15  -3   -0.90    3.20
  -5  15   3   -0.20    1.70
   5  15  -3    0.10    1.50
  -5  15   3    0.60    0.20
   5  15  -3   -0.50    0.40
   3 -15  -3    0.50    0.90
   3 -15  -3    0.50    0.30
  -3 -15   3    2.60    2.60
   3 -15  -3    0.60    0.30
  -3 -15   3   -0.40    1.20
   3 -15  -3    6.90    2.50
  -3  15   3    1.50    2.10
  -3  15   3    0.60    0.50
   3  15  -3    0.50    0.30
   3  15  -3    0.50    0.30
   3  15  -3   -0.60    2.30
   3  15  -3   -0.50    1.20
  -3  15   3    0.40    0.20
   1 -15  -3   29.10    1.70
  -1 -15   3   28.20    4.70
   1 -15  -3   25.80    3.50
  -1 -15   3   35.60    4.10
  -1 -15   3   35.30    2.10
  -1 -15   3   30.50    1.70
   1 -15  -3   41.20    5.50
   1 -15  -3   31.30    1.70
  -1  15   3   33.70    3.90
  -1  15   3   27.60    4.60
   1  15  -3   32.80    4.80
  -1  15   3   31.70    1.70
   1  15  -3   31.20    1.70
   1  15  -3   32.30    1.70
  -1  15   3   30.40    1.60
   1  15  -3   31.70    3.80
   1 -15   3   11.10    0.80
  -1 -15  -3    7.30    2.20
   1 -15   3   14.80    2.30
   1 -15   3   11.80    0.80
  -1 -15  -3   13.00    3.70
   1 -15   3   15.20    3.40
  -1  15  -3   13.50    0.80
   1  15   3   20.30    4.60
  -1  15  -3   12.80    2.20
   1  15   3   13.20    1.00
   1  15   3   13.40    2.70
  -1  15  -3   13.50    0.80
   1  15   3   12.20    0.90
  -1  15  -3   19.70    3.50
   3 -15   3    4.40    0.40
   3 -15   3    3.60    1.10
  -3 -15  -3    3.80    0.60
  -3 -15  -3    0.30    2.90
   3 -15   3    2.60    1.90
   3 -15   3    3.60    0.40
  -3 -15  -3    2.30    1.60
   3  15   3    3.60    0.50
  -3  15  -3    3.00    1.10
   3  15   3    6.10    2.30
  -3  15  -3    7.60    2.20
  -3  15  -3    3.80    0.40
   3  15   3    2.80    0.60
   3  15   3    5.20    3.90
  -5 -15  -3   15.30    5.10
  -5 -15  -3   19.30    1.30
  -5 -15  -3   16.50    3.50
   5  15   3   23.00    1.40
   5  15   3   21.90    3.90
  -5  15  -3   16.20    1.00
   5  15   3   24.00    5.40
  -7 -15  -3   27.40    4.60
  -7 -15  -3   29.00    2.00
  -7 -15  -3   41.70    7.30
   7  15   3   29.40    1.80
   7  15   3   42.70    7.40
   7  15   3   27.10    4.80
  -9 -15  -3    6.80    5.40
  -9 -15  -3    1.30    2.00
  -9 -15  -3   -0.10    0.40
   9  15   3   -5.90    4.60
   9  15   3    0.50    0.50
   9  15   3    2.20    2.50
 -11 -15  -3   53.49    9.70
 -11 -15  -3   48.90    2.80
 -11 -15  -3   54.89    7.30
  11  15   3   56.19   10.00
  11  15   3   50.09    7.10
  11  15   3   50.99    2.90
 -13 -15  -3   11.60    1.30
 -13 -15  -3   11.60    3.60
 -13 -15  -3   20.90   10.50
  13  15   3   22.20   11.60
  13  15   3   11.60    4.20
 -12 -16   3   11.10    1.20
 -12 -16   3   10.40    3.20
 -12 -16   3   12.00    5.80
  12  16  -3   14.30    1.40
  12  16  -3   25.10    7.80
  12  16  -3   13.90    4.10
 -10 -16   3   16.00    7.20
 -10 -16   3   16.70    4.00
 -10 -16   3   23.80    1.60
  10  16  -3   24.20    1.60
  10  16  -3   34.00    8.50
  10  16  -3   31.60    5.30
 -10  16   3   21.10    1.10
  -8 -16   3    0.10    4.40
  -8 -16   3    0.60    1.80
  -8 -16   3    0.00    0.40
   8  16  -3    0.40    0.40
   8  16  -3    2.70    4.60
   8  16  -3    1.50    1.90
  -8  16   3   -0.10    0.20
   6 -16  -3    5.40    1.00
  -6 -16   3   11.30    4.60
  -6 -16   3    6.80    0.80
   6 -16  -3    7.60    1.70
  -6 -16   3    4.70    2.20
   6 -16  -3    5.50    1.10
   6 -16  -3    6.10    1.60
   6  16  -3    3.70    4.20
  -6  16   3    6.10    0.50
   6  16  -3    5.70    0.80
   6  16  -3    3.10    2.00
  -4 -16   3   36.50    2.00
  -4 -16   3   39.50    6.40
   4 -16  -3   35.50    3.10
  -4 -16   3   37.50    4.80
   4 -16  -3   40.00    2.10
   4 -16  -3   38.20    4.50
   4  16  -3   47.70    6.80
   4  16  -3   35.70    2.00
   4  16  -3   30.10    4.40
  -4  16   3   39.40    4.40
   4  16  -3   34.30    1.90
  -4  16   3   36.00    1.80
   2 -16  -3   17.00    2.80
  -2 -16   3   20.70    4.70
   2 -16  -3   19.40    4.00
   2 -16  -3   19.90    1.20
  -2 -16   3   22.30    3.50
  -2 -16   3   20.40    1.30
   2  16  -3   17.40    3.20
   2  16  -3   22.60    1.40
  -2  16   3   30.80    4.50
  -2  16   3   19.30    1.20
   2  16  -3   29.70    4.90
   0 -16  -3    5.90    0.60
   0 -16  -3    7.50    3.20
   0 -16   3    3.60    1.60
   0 -16   3    6.00    0.60
   0 -16  -3    5.30    1.80
   0 -16   3    7.80    3.30
   0  16  -3    4.20    1.60
   0  16   3    6.20    0.60
   0  16   3    4.70    0.60
   0  16   3    4.70    3.40
   0  16   3    2.10    1.70
   0  16  -3   10.00    3.50
   0  16  -3    5.80    0.60
   0  16  -3    5.60    0.60
  -2 -16  -3   -0.20    1.20
   2 -16   3    1.90    0.30
   2 -16   3    3.80    2.50
  -2 -16  -3    5.00    3.50
   2 -16   3    2.10    1.10
  -2  16  -3    1.10    2.40
  -2  16  -3    1.60    0.30
   2  16   3    1.70    0.50
  -2  16  -3    2.60    1.20
   2  16   3    1.20    0.40
   2  16   3    3.30    1.80
   2  16   3    5.50    3.20
  -4 -16  -3   -1.40    1.20
   4 -16   3    0.00    1.50
  -4 -16  -3   -1.90    3.50
  -4 -16  -3    0.00    0.40
   4 -16   3   -0.60    0.60
  -4  16  -3    0.10    0.20
   4  16   3    1.60    3.30
   4  16   3   -0.20    0.40
  -4  16  -3   -2.60    1.50
   4  16   3    1.90    1.90
  -6 -16  -3   24.50    6.20
  -6 -16  -3   20.10    4.00
  -6 -16  -3   23.00    1.50
   6  16   3   23.60    1.50
   6  16   3   15.50    3.70
  -6  16  -3   19.40    1.10
   6  16   3   24.00    6.00
  -8 -16  -3   42.70    6.20
  -8 -16  -3   49.20    2.60
   8  16   3   46.80    6.70
   8  16   3   49.80    2.60
  -8  16  -3   42.00    2.10
 -10 -16  -3   11.80    3.30
 -10 -16  -3   10.50    6.30
 -10 -16  -3    9.70    1.10
  10  16   3   10.10    3.50
  10  16   3    9.30    1.10
  10  16   3    8.90    7.20
 -12 -16  -3    9.30    4.00
 -12 -16  -3   14.80    8.80
 -12 -16  -3    4.90    0.90
  12  16   3   -3.90    7.50
 -11 -17   3   11.30    7.40
 -11 -17   3   12.60    1.20
  11  17  -3   12.40    1.30
 -11  17   3   12.10    0.70
  11  17  -3   20.70    8.10
  -9 -17   3   -0.10    5.40
  -9 -17   3    0.30    0.40
   9  17  -3    4.10    5.40
   9  17  -3    0.10    0.50
  -9  17   3    0.10    0.20
  -7 -17   3   21.60    1.50
  -7 -17   3   16.90    6.00
  -7  17   3   21.50    1.10
   7  17  -3   30.00    6.60
   7  17  -3   21.20    1.50
  -5 -17   3   15.60    5.00
  -5 -17   3    8.50    2.70
  -5 -17   3    8.90    0.90
   5 -17  -3    8.40    1.50
   5 -17  -3    4.90    2.50
   5 -17  -3    7.20    0.50
   5  17  -3    8.90    2.70
  -5  17   3    8.40    2.50
   5  17  -3   11.40    4.50
  -5  17   3    6.70    0.60
   5  17  -3    7.90    0.90
   3 -17  -3   10.40    0.70
  -3 -17   3    9.80    2.60
   3 -17  -3    6.80    3.10
  -3 -17   3   16.80    4.40
   3 -17  -3    9.40    2.00
   3  17  -3   10.20    0.90
  -3  17   3   10.80    3.40
  -3  17   3    9.80    0.70
   3  17  -3    8.70    4.10
   3  17  -3    9.00    0.90
   3  17  -3   10.90    2.70
   1 -17  -3   10.40    0.80
  -1 -17   3   10.80    0.80
   1 -17  -3    8.90    2.30
  -1 -17   3   13.90    4.20
  -1 -17   3    9.10    2.30
   1 -17  -3   17.90    4.30
   1  17  -3    8.40    2.30
   1  17  -3    4.20    3.80
   1  17  -3   10.90    0.80
  -1  17   3   14.90    4.10
  -1  17   3   10.50    1.10
   1  17  -3    8.20    0.80
  -1 -17  -3    5.50    3.90
  -1 -17  -3    5.40    1.90
   1 -17   3    5.90    1.70
   1 -17   3    5.20    0.60
   1 -17   3    8.00    3.20
  -1 -17  -3    6.30    0.70
   1  17   3    7.60    2.40
   1  17   3    7.00    0.70
  -1  17  -3    3.00    2.80
   1  17   3    7.90    0.70
  -1  17  -3    6.20    0.60
   1  17   3    6.60    3.90
  -1  17  -3    8.30    2.00
   3 -17   3    5.70    0.50
   3 -17   3    5.00    2.50
  -3 -17  -3    4.90    0.70
   3 -17   3    6.20    1.50
  -3 -17  -3    8.50    4.70
  -3 -17  -3    7.30    2.40
  -3  17  -3    5.00    0.50
   3  17   3    5.00    0.70
   3  17   3    6.80    4.00
  -3  17  -3    6.20    2.70
   3  17   3    6.30    2.50
  -3  17  -3    7.50    1.50
  -5 -17  -3    3.10    2.10
  -5 -17  -3    2.00    4.60
  -5 -17  -3    0.10    0.40
  -5  17  -3    0.50    0.30
   5  17   3    0.80    0.50
   5  17   3    3.00    2.30
   5  17   3   -5.00    4.80
  -7 -17  -3    2.70    0.60
  -7 -17  -3    0.40    5.00
  -7  17  -3    2.20    0.30
   7  17   3    2.30    0.60
   7  17   3    3.70    5.50
  -9 -17  -3    1.60    0.60
  -9 -17  -3    0.90    6.40
  -9  17  -3    0.40    0.20
   9  17   3    0.40    0.50
   9  17   3   -0.30    6.00
 -11 -17  -3   17.00    1.50
 -10 -18   3    3.80    0.70
 -10  18   3    1.30    0.30
  10  18  -3    2.50    0.70
  -8 -18   3    2.40    0.80
  -8  18   3    1.60    0.30
   8  18  -3    0.90    0.50
  -6 -18   3    0.90    0.50
   6 -18  -3    0.80    0.50
   6 -18  -3    0.70    1.00
  -6  18   3    0.00    0.20
   6  18  -3   -0.30    0.40
   4 -18  -3    5.30    3.00
   4 -18  -3    2.50    0.40
  -4 -18   3    4.10    5.10
   4  18  -3    2.70    0.50
  -4  18   3    4.80    3.10
  -4  18   3    2.60    0.40
  -2 -18   3    1.10    0.40
  -2 -18   3    0.30    3.30
   2 -18  -3   -1.50    3.30
   2 -18  -3    0.10    0.30
   2  18  -3   -1.00    4.30
  -2  18   3    5.00    3.60
   2  18  -3   -0.20    0.30
  -2  18   3    0.40    0.30
   0 -18  -3    7.30    4.20
   0 -18  -3    1.60    0.40
   0 -18   3    1.40    0.40
   0 -18   3    3.40    3.60
   0  18  -3    0.00    3.60
   0  18  -3    1.20    0.40
   0  18   3    2.90    4.30
   0  18   3    1.60    0.40
  -2 -18  -3   20.60    6.60
   2 -18   3   11.80    0.80
   2 -18   3   17.30    3.80
  -2  18  -3   14.20    0.90
  -2  18  -3   17.90    4.20
  -4 -18  -3   41.50    2.20
   4 -18   3   45.50    3.90
  -4  18  -3   38.00    2.00
  -4  18  -3   38.90    3.70
  -6 -18  -3    0.50    0.50
  -6  18  -3    0.80    0.30
  -8 -18  -3    5.10    0.80
  -8  18  -3    6.60    0.50
  -7 -19   3    0.50    0.20
  -7  19   3    0.20    0.30
   7  19  -3    0.40    0.50
  -5 -19   3    0.30    0.10
   5  19  -3   -0.30    0.40
  -5  19   3    0.20    0.30
   3 -19  -3    7.10    0.60
  -3  19   3    5.90    0.60
   3  19  -3    4.70    1.00
   1 -19  -3    0.70    0.30
  -1 -19   3    0.70    0.30
   1 -19   3    0.50    0.30
  -1 -19  -3    0.10    0.10
  -1  19  -3    0.20    0.30
   3 -19   3    0.50    0.40
  -3  19  -3    0.40    0.30
  -5 -19  -3    0.30    0.20
  -5  19  -3   -0.20    0.20
  -4  20   3    0.30    0.30
  -2 -20   3    0.20    0.10
   2 -20  -3    0.40    0.20
  -4 -20  -3    0.30    0.10
  -4  20  -3   -0.10    0.30
 -20   0   4   -1.10    5.40
  20   0  -4   -1.20    4.70
 -20   0   4   -0.40    0.40
 -20   0   4   -0.30    1.30
 -20   0   4    0.30    0.40
  20   0  -4    0.50    1.50
  20   0  -4    0.00    0.20
  20   0  -4    0.40    0.20
 -18   0   4    5.60    2.20
  18   0  -4    3.00    1.80
 -18   0   4    5.00    0.70
 -18   0   4    4.50    0.70
 -18   0   4    2.00    3.90
 -16   0   4    2.90    2.60
 -16   0   4    4.20    0.60
 -16   0   4    3.50    3.50
  16   0  -4    5.20    1.90
 -16   0   4    3.40    0.50
  16   0  -4    4.70    0.50
 -16   0   4    3.60    0.60
  16   0  -4    1.80    2.90
 -14   0   4   -0.50    1.20
 -14   0   4   -1.10    2.30
  14   0  -4    0.10    1.10
 -14   0   4   -0.10    0.30
 -14   0   4    0.20    0.30
  14   0  -4   -0.70    2.50
 -14   0   4   -0.10    0.30
  14   0  -4   -0.10    0.20
 -12   0   4  327.27   16.40
 -12   0   4  323.67   17.50
  12   0  -4  328.67   17.40
  12   0  -4  321.77   16.30
  10   0  -4  120.69    7.80
  -8   0   4   62.59    4.70
   8   0  -4   56.69    2.60
   8   0  -4   57.39    2.60
  -8   0   4   54.59    3.90
  -8   0   4   55.49    2.60
  -8   0   4   57.49    2.70
  -8   0   4   55.59    2.60
  -6   0   4  399.86   19.00
[truncated: 1,995,625 more chars]
